# Supplementary material for: Altered mRNAs Profiles in the Testis of Patients With “Secondary Idiopathic Non-Obstructive Azoospermia”
Source: Front Cell Dev Biol. 2022 May 12;10:824596. doi: 10.3389/fcell.2022.824596 (PMC9133692; doi:10.3389/fcell.2022.824596)
Supplement: Supplementary file 1 [file Table2.XLSX]

## Sheet: Mapping Summary
Sample	Total Reads	Mapped	Mapping Rate	Intragenic Rate	Exonic Rate	Intronic Rate	Intergenic Rate	rRNA	rRNA rate
Case1	37363488	36037892	96.5%	97.8%	88.5%	9.4%	2.1%	1302099	3.5%
Case2	50339042	48587404	96.5%	98.1%	90.3%	7.8%	1.8%	1490132	3.0%
Case3	50183500	48152154	96.0%	98.0%	90.8%	7.2%	1.9%	1401591	2.8%
Control1	48051310	46317992	96.4%	96.2%	86.1%	10.1%	3.7%	543860	1.1%
Control2	46231152	44351415	95.9%	96.0%	85.8%	10.2%	3.9%	385998	0.8%
Contro3	72994306	70788745	97.0%	96.2%	86.2%	10.0%	3.7%	679363	0.9%
