# Supplementary material for: Altered mRNAs Profiles in the Testis of Patients With “Secondary Idiopathic Non-Obstructive Azoospermia”
Source: Front Cell Dev Biol. 2022 May 12;10:824596. doi: 10.3389/fcell.2022.824596 (PMC9133692; doi:10.3389/fcell.2022.824596)
Supplement: Supplementary file 2 [file Table3.XLSX]

## Sheet: Quality Summary
Group	Raw Data								Clean Data								Clean Reads%
	R1				R2				R1				R2
	# reads	# bases	Q20	Q30	# reads	# bases	Q20	Q30	# reads	# bases	Q20	Q30	# reads	# bases	Q20	Q30
case 1	19860961	2853364347	96.8%	92.5%	19860961	2951538301	95.2%	90.1%	18681744	2776069913	97.6%	93.4%	18681744	2772119249	97.5%	92.9%	94.1%
case 2	26710919	3868654585	97.0%	92.8%	26710919	3975469424	95.2%	90.4%	25169521	3745807762	97.7%	93.6%	25169521	3739985024	97.7%	93.4%	94.2%
case 3	26873179	3834242046	96.9%	92.8%	26873179	3988293120	95.2%	90.6%	25091750	3722894877	97.7%	93.7%	25091750	3717555452	97.9%	93.8%	93.4%
control 1	25105487	3676057582	97.1%	92.9%	25105487	3722645697	95.3%	90.0%	24025655	3561479763	97.7%	93.6%	24025655	3555931349	97.2%	92.3%	95.7%
control 2	25294014	3556007015	96.6%	92.4%	25294014	3762598262	94.4%	89.5%	23115576	3436617979	97.6%	93.4%	23115576	3431466571	97.7%	93.6%	91.4%
control 3	38245268	5568531348	97.2%	93.1%	38245268	5694795687	96.0%	91.6%	36497153	5434715065	97.8%	93.8%	36497153	5426725023	97.9%	93.9%	95.4%
