# Supplementary material for: Altered mRNAs Profiles in the Testis of Patients With “Secondary Idiopathic Non-Obstructive Azoospermia”
Source: Front Cell Dev Biol. 2022 May 12;10:824596. doi: 10.3389/fcell.2022.824596 (PMC9133692; doi:10.3389/fcell.2022.824596)
Supplement: Supplementary file 4 [file Table9.XLSX]

## Sheet: case_vs_control
ID	Description	setSize	enrichmentScore	NES	pvalue	p.adjust	qvalues	rank	leading_edge	core_enrichment	Subontologies
GO:0000786	nucleosome	17	-0.858522	-1.75614	0.00107991	0.0398816	0.0376077	446	tags=29%, list=2%, signal=29%	5619/5620/7142/58531	CC
GO:0002080	acrosomal membrane	22	-0.807	-1.71816	0.00104493	0.0398816	0.0376077	1808	tags=55%, list=10%, signal=49%	54760/64518/84519/54586/64753/81833/11055/338661/147744/124912/170370	CC
GO:0001669	acrosomal vesicle	106	-0.725224	-1.65767	0.000999001	0.0398816	0.0376077	3108	tags=52%, list=17%, signal=43%	246777/11092/646480/29127/729967/26206/130026/90423/647310/346562/148229/54760/154865/347732/54742/6457/56164/49/256710/57082/64518/399968/219670/84519/11131/56/10566/6691/171169/54586/55521/64753/81833/378807/11055/131375/6954/338661/93661/147744/124912/64180/1538/124626/133558/83942/132141/122258/27120/23617/170370/136242/161514/83639	CC
GO:0097223	sperm part	181	-0.711507	-1.64769	0.000999001	0.0398816	0.0376077	3108	tags=51%, list=17%, signal=43%	246777/257044/11092/219621/1235/57821/646480/29127/729967/26206/54558/130026/90423/158067/374308/55329/647310/4957/8382/26256/89765/164684/1672/346562/148229/150159/54760/51314/6870/154865/347732/54742/6457/56164/202500/49/256710/146279/53340/57082/64518/399968/219670/57828/84519/64446/11131/56/10566/6691/171169/54586/55521/374407/64753/81833/378807/11055/131375/27285/257062/6954/8852/338661/2585…	CC
GO:0000795	synaptonemal complex	39	-0.730657	-1.62833	0.00101317	0.0398816	0.0376077	3942	tags=72%, list=21%, signal=57%	317761/672/675/641/100507650/5347/56158/93426/10388/3306/256126/5888/10734/50511/171484/171483/4438/8468/644186/27127/6847/147872/84072/171482/642636/56159/150280	CC
GO:0099086	synaptonemal structure	39	-0.730657	-1.62833	0.00101317	0.0398816	0.0376077	3942	tags=72%, list=21%, signal=57%	317761/672/675/641/100507650/5347/56158/93426/10388/3306/256126/5888/10734/50511/171484/171483/4438/8468/644186/27127/6847/147872/84072/171482/642636/56159/150280	CC
GO:0097729	9+2 motile cilium	89	-0.700012	-1.59802	0.001	0.0398816	0.0376077	2980	tags=54%, list=16%, signal=46%	7802/11092/219621/1235/57821/54558/1770/158067/374308/55329/221421/4957/8382/26256/89765/164684/1672/150159/51314/6870/202500/1767/146279/53340/64518/219670/57828/64446/10566/374407/378807/131375/27285/257062/6954/8852/25858/113746/133558/4956/150483/158297/374355/5232/140732/57151/83659	CC
GO:0005858	axonemal dynein complex	16	-0.789871	-1.59615	0.00109051	0.0398816	0.0376077	2983	tags=81%, list=16%, signal=68%	93233/8632/56171/1768/51314/27019/55567/1767/83657/1769/64446/146754	CC
GO:0031514	motile cilium	170	-0.688876	-1.59393	0.000999001	0.0398816	0.0376077	2980	tags=52%, list=16%, signal=44%	7802/11092/219621/1235/57821/144406/54558/10809/23639/388389/1770/402160/158067/64064/85016/9576/374308/55329/221421/4957/8382/146845/4117/26256/89765/164684/1672/80705/222235/150159/51314/6870/154865/347732/285335/26762/202500/55811/85478/1767/115811/146279/53340/64518/219670/200162/57828/25876/64446/54763/146754/10566/80217/92749/132851/26074/374407/154313/378807/117144/348807/131375/152015/272…	CC
GO:0036126	sperm flagellum	84	-0.692941	-1.57972	0.000999001	0.0398816	0.0376077	2980	tags=52%, list=16%, signal=44%	11092/219621/1235/57821/54558/158067/374308/55329/4957/8382/26256/89765/164684/1672/150159/51314/6870/202500/146279/53340/64518/219670/57828/64446/10566/374407/378807/131375/27285/257062/6954/8852/25858/113746/133558/4956/150483/158297/374355/5232/140732/57151/83659	CC
GO:0032039	integrator complex	25	-0.735747	-1.57809	0.00103842	0.0398816	0.0376077	1304	tags=36%, list=7%, signal=34%	2103/441521/102723631/541465/102723680/441519/541466/55511	CC
GO:0005930	axoneme	111	-0.660979	-1.51394	0.000999001	0.0398816	0.0376077	5095	tags=64%, list=27%, signal=47%	23322/84100/129880/83544/255758/26146/283726/339829/9742/94137/345895/114327/5576/55036/55081/57576/55812/85452/6101/22832/89891/89876/83450/115948/79819/7802/93233/144406/388389/1770/1063/158067/9576/54768/55329/8632/221421/4117/51473/200373/144535/346562/56171/1768/51314/54777/27019/55567/123872/150082/85478/1767/83657/1769/57096/200162/25876/64446/146754/80217/92749/26074/374407/55130/158798/1…	CC
GO:0097014	ciliary plasm	112	-0.658004	-1.50763	0.000999001	0.0398816	0.0376077	5095	tags=63%, list=27%, signal=46%	23322/84100/129880/83544/255758/26146/283726/339829/9742/94137/345895/114327/5576/55036/55081/57576/55812/85452/6101/22832/89891/89876/83450/115948/79819/7802/93233/144406/388389/1770/1063/158067/9576/54768/55329/8632/221421/4117/51473/200373/144535/346562/56171/1768/51314/54777/27019/55567/123872/150082/85478/1767/83657/1769/57096/200162/25876/64446/146754/80217/92749/26074/374407/55130/158798/1…	CC
GO:0000794	condensed nuclear chromosome	97	-0.642842	-1.4686	0.000999001	0.0398816	0.0376077	3978	tags=47%, list=21%, signal=37%	100130958/317761/10403/672/1104/675/641/100507650/1045/9212/6790/5347/135458/56158/93426/701/144715/11144/699/6795/10388/89765/3306/256126/5888/83540/10734/339834/50511/23397/171484/171483/4438/8468/728637/4751/644186/27127/6847/147872/84072/171482/642636/56159/150280	CC
GO:0000793	condensed chromosome	214	-0.587104	-1.36168	0.000999001	0.0398816	0.0376077	4472	tags=40%, list=24%, signal=31%	54908/891/9985/9735/387103/54892/378708/493861/11130/7283/100130958/317761/1062/4085/10403/2177/672/1104/675/64946/641/100507650/1045/81620/9212/6790/5347/55055/64105/135458/56158/10615/93426/701/90417/147841/220134/144715/11144/699/1063/113130/6795/151246/64151/10388/79682/89765/3306/256126/5888/79019/83540/222229/10734/339834/56155/55355/50511/4288/221150/23397/171484/332/57082/151648/171483/11…	CC
GO:0005882	intermediate filament	153	-0.589375	-1.3569	0.000999001	0.0398816	0.0376077	5001	tags=54%, list=27%, signal=40%	1832/2670/337882/386682/83481/85302/26502/3881/286887/337975/81850/3846/8687/3868/125115/85280/100132386/85289/337974/83901/100533177/100288323/386684/160492/85285/100505753/728318/3857/337976/730755/3851/386672/386680/140258/728299/3890/4001/9228/440050/83899/3855/338785/386677/5317/100151643/55329/5630/83902/643803/3887/388818/337879/83897/386674/386675/353332/4741/337959/9118/386679/319101/388…	CC
GO:0005875	microtubule associated complex	146	-0.588988	-1.35392	0.000999001	0.0398816	0.0376077	4993	tags=46%, list=27%, signal=34%	10126/54820/83544/255758/3796/147700/93323/10048/55201/26153/11127/10300/4210/144132/3798/9585/1062/55582/57576/9493/127602/6101/55143/89891/55083/9212/6790/24137/3832/79819/7802/113220/201625/93233/3833/347240/64147/1770/23046/6795/8632/3834/56171/196385/84630/81930/56992/1768/51314/221458/6991/27019/55567/9928/1767/10112/332/83657/1769/11004/126820/146909/64446/146754/84643/285643	CC
GO:0032838	plasma membrane bounded cell projection cytoplasm	193	-0.569547	-1.31969	0.000999001	0.0398816	0.0376077	5095	tags=44%, list=27%, signal=32%	23322/84100/129880/83544/255758/26146/283726/339829/80128/79882/9742/11127/94137/3798/345895/114327/5576/8120/339451/55036/55081/57576/55812/85452/6101/22832/89891/89876/5874/83450/66000/115948/24137/79819/7802/4137/93233/144406/3208/388389/9001/1770/1063/158067/9576/54768/55329/8632/221421/4117/51473/200373/144535/346562/56171/1768/51314/54777/27019/55567/4988/123872/150082/85478/1767/83657/1769…	CC
GO:0044441	ciliary part	430	-0.559807	-1.31249	0.000999001	0.0398816	0.0376077	5111	tags=46%, list=27%, signal=34%	26160/23322/84100/10807/129880/64792/6011/79955/79989/2909/83544/22994/255758/26146/3796/10518/24/283726/80173/23059/79846/85302/147700/339829/137392/9742/28981/51761/11127/84455/84984/25886/117178/54806/55835/92482/94137/9626/135138/5108/8372/3798/121441/345895/27077/7283/1813/114327/5576/55036/55081/57576/7287/286207/23288/55812/2986/112942/85452/146057/6101/22832/89891/1811/55646/145508/284076…	CC
GO:0044450	microtubule organizing center part	177	-0.55239	-1.27803	0.000999001	0.0398816	0.0376077	6107	tags=55%, list=33%, signal=38%	57489/899/57639/9657/64770/51175/197335/27241/10464/11158/124093/9786/55112/11190/285331/9662/55704/84131/26005/55755/9859/11116/129880/22995/56890/80212/152185/80254/22994/116840/3796/283726/9731/85302/137392/55722/11127/84984/25886/117178/54806/55835/10300/10198/5108/90141/29070/121441/1070/7283/9738/9857/79959/27229/7840/672/146057/22832/64793/89891/219844/145508/8100/22873/339145/10769/10733/…	CC
GO:0045111	intermediate filament cytoskeleton	190	-0.55156	-1.27759	0.000999001	0.0398816	0.0376077	5001	tags=45%, list=27%, signal=33%	1832/2670/337882/386682/83481/85302/26502/3881/286887/337975/81850/3846/8687/3868/125115/85280/100132386/85289/337974/83901/100130958/100533177/100288323/386684/160492/85285/100505753/728318/3857/6279/337976/730755/3851/386672/386680/140258/728299/3890/4001/9228/440050/83899/3855/338785/386677/5317/100151643/55329/5630/83902/353238/643803/3887/388818/337879/83897/386674/386675/353332/4741/337959/…	CC
GO:0044447	axoneme part	35	-0.717524	-1.58388	0.00203666	0.0680067	0.0641292	3560	tags=66%, list=19%, signal=53%	89876/79819/93233/144406/1770/54768/8632/56171/1768/51314/27019/55567/1767/83657/1769/200162/64446/146754/26074/154313/348807/158297	CC
GO:0005871	kinesin complex	53	-0.636911	-1.43885	0.00200602	0.0680067	0.0641292	4929	tags=55%, list=26%, signal=40%	3796/147700/26153/11127/3798/9585/1062/55582/57576/9493/55083/24137/3832/113220/3833/347240/64147/23046/3834/81930/56992/221458/9928/10112/11004/146909/84643/285643	CC
GO:0001533	cornified envelope	56	-0.627	-1.4208	0.003	0.09216	0.0869053	3828	tags=48%, list=21%, signal=38%	199834/100129271/3713/6703/7062/353131/1829/6707/8796/26239/353133/5317/126638/353139/353144/388698/6704/254910/1830/1828/6706/147409/574414/163778/645027/149018	CC
GO:0005814	centriole	131	-0.565241	-1.29733	0.002997	0.09216	0.0869053	5594	tags=57%, list=30%, signal=40%	57489/899/57639/9657/197335/11158/124093/9786/11190/9662/55704/84131/26005/9859/11116/22995/56890/80212/152185/80254/116840/3796/283726/9731/85302/137392/11127/84984/25886/54806/55835/10198/5108/121441/1070/7283/9738/9857/79959/7840/146057/22832/89891/219844/145508/8100/22873/339145/10769/10733/85444/6790/5347/6491/95681/54535/115948/347240/9001/50487/4957/79841/284403/84871/646019/225689/7153/60…	CC
GO:0045095	keratin filament	66	-0.622972	-1.41605	0.004	0.113778	0.10729	4819	tags=64%, list=26%, signal=47%	83481/85302/286887/81850/3846/85280/100132386/85289/83901/100533177/386684/85285/100505753/728318/730755/3851/386672/386680/3890/440050/83899/3855/338785/386677/643803/3887/83897/386674/386675/353332/386679/319101/3892/23581/374454/3852/3854/3889/196374/3891/140807	CC
GO:1902495	transmembrane transporter complex	321	-0.504566	-1.17694	0.003996	0.113778	0.10729	4342	tags=35%, list=23%, signal=27%	389816/134957/3780/149111/11280/6833/27092/93107/8029/6328/57554/23507/26047/2897/50944/3742/1141/610/2569/775/729993/773/64240/1145/7224/3756/59283/254263/27091/57101/3761/26251/23415/8001/257044/774/1258/144453/9992/26285/168507/2741/3736/1138/23439/2560/2902/9722/55584/4842/1137/2901/1187/1261/6340/2557/10021/2900/1142/729956/3306/200959/118427/2563/6900/126755/2904/8973/10368/1143/3359/3743/3…	CC
GO:0097228	sperm principal piece	22	-0.721321	-1.53575	0.00417973	0.114644	0.108107	2980	tags=59%, list=16%, signal=50%	1235/26256/150159/51314/53340/219670/57828/10566/378807/257062/8852/25858	CC
GO:0007342	fusion of sperm to egg plasma membrane involved in single fertilization	16	-0.860239	-1.73891	0.00108342	0.114751	0.114045	1015	tags=62%, list=5%, signal=59%	54586/2515/6677/152015/124912/167/284359/57151/284680	BP
GO:0035036	sperm-egg recognition	51	-0.769414	-1.71138	0.00100301	0.114751	0.114045	2104	tags=57%, list=11%, signal=51%	148229/54760/347732/1047/8748/49/53340/57828/79820/2352/2515/8747/378807/11055/117144/6677/22917/257062/26998/124912/167/284359/124626/7455/136242/157855/11085/83639	BP
GO:0001539	cilium or flagellum-dependent cell motility	33	-0.790117	-1.70094	0.00101523	0.114751	0.114045	2211	tags=61%, list=12%, signal=54%	221421/144535/56171/1768/54777/55567/85478/146279/1769/64518/25876/149465/146754/92749/132851/117144/27285/150483/83659	BP
GO:0060285	cilium-dependent cell motility	33	-0.790117	-1.70094	0.00101523	0.114751	0.114045	2211	tags=61%, list=12%, signal=54%	221421/144535/56171/1768/54777/55567/85478/146279/1769/64518/25876/149465/146754/92749/132851/117144/27285/150483/83659	BP
GO:0007140	male meiotic nuclear division	46	-0.762472	-1.68292	0.00100503	0.114751	0.114045	3335	tags=72%, list=18%, signal=59%	130951/4603/91646/643376/11144/150365/10388/84944/9319/54456/3306/56154/81930/284071/56155/50511/245711/122402/29947/136991/254528/728637/25858/8900/64180/138474/63946/676/54514/23626/56159/400629	BP
GO:0007286	spermatid development	139	-0.727737	-1.67945	0.001	0.114751	0.114045	3786	tags=62%, list=20%, signal=50%	6732/286207/6406/55342/5047/1811/9519/23762/9148/100131137/1235/646480/283417/130026/84225/11144/83990/150365/50487/9576/9319/374308/4957/8382/64100/26256/5990/89765/3306/51361/1672/163589/284071/50511/54760/347732/6407/26038/171484/57082/29118/171483/54763/56163/440804/80217/91181/64753/83983/317719/85376/81833/9271/378807/1080/160762/29999/152015/257062/6847/6954/146849/25858/93661/204474/7141/…	BP
GO:0048515	spermatid differentiation	145	-0.719067	-1.66065	0.001	0.114751	0.114045	3786	tags=60%, list=20%, signal=48%	6732/286207/6406/55342/5047/1811/9519/23762/9148/4867/100131137/1235/646480/283417/130026/84225/11144/83990/150365/50487/9576/9319/374308/4957/8382/64100/26256/5990/89765/3306/51361/1672/163589/284071/50511/54760/347732/6407/26038/171484/57082/29118/171483/54763/56163/440804/80217/91181/64753/83983/317719/85376/81833/9271/378807/1080/160762/29999/152015/257062/6847/6954/146849/25858/93661/204474/…	BP
GO:0007141	male meiosis I	23	-0.788836	-1.65438	0.00103306	0.114751	0.114045	2917	tags=74%, list=16%, signal=62%	643376/11144/150365/9319/54456/3306/284071/50511/122402/29947/254528/8900/63946/676/54514/23626	BP
GO:0007339	binding of sperm to zona pellucida	37	-0.760084	-1.6536	0.00100908	0.114751	0.114045	2104	tags=51%, list=11%, signal=46%	148229/54760/1047/8748/49/53340/2515/8747/11055/6677/22917/26998/167/124626/7455/136242/11085/83639	BP
GO:0007338	single fertilization	138	-0.714147	-1.64754	0.001	0.114751	0.114045	2118	tags=47%, list=11%, signal=42%	983/10343/3305/4486/64100/164684/4991/148229/150159/54760/347732/1047/81623/8748/668/49/256710/53340/6862/57828/79820/89766/85413/3207/10566/2352/54586/55521/64753/2515/8747/9083/378807/11055/117144/6677/131375/57113/22917/152015/257062/26998/8852/124912/7141/167/4184/284359/124626/132141/57055/122258/7455/27120/26476/89869/170370/136242/157855/7142/57151/11085/284680/83639	BP
GO:0045026	plasma membrane fusion	21	-0.788447	-1.63918	0.00104275	0.114751	0.114045	1015	tags=48%, list=5%, signal=45%	54586/2515/6677/152015/124912/167/284359/57151/284680	BP
GO:0003341	cilium movement	62	-0.726174	-1.63162	0.00100301	0.114751	0.114045	3818	tags=71%, list=20%, signal=57%	55582/161582/284076/89876/115948/79819/25911/93233/144406/23639/388389/54768/221421/8382/26256/200373/144535/56171/54777/27019/55567/123872/55811/85478/1767/146279/53340/64518/200162/220136/64446/92749/26074/55130/154313/117144/348807/139212/160762/27285/83853/150483/83659	BP
GO:0030317	flagellated sperm motility	86	-0.717055	-1.63143	0.000999001	0.114751	0.114045	1951	tags=60%, list=10%, signal=54%	55036/7110/286207/6406/338879/9148/25911/1235/11189/23639/50487/1672/150159/51314/6870/347732/285335/27019/6407/63978/202500/1767/146279/64518/480/85413/54763/80217/26330/378807/117144/139212/152015/27285/257062/8852/25858/7141/4184/83853/374768/3948/132141/150483/54514/5232/58531/83659/116369/107983988/83639	BP
GO:0097722	sperm motility	86	-0.717055	-1.63143	0.000999001	0.114751	0.114045	1951	tags=60%, list=10%, signal=54%	55036/7110/286207/6406/338879/9148/25911/1235/11189/23639/50487/1672/150159/51314/6870/347732/285335/27019/6407/63978/202500/1767/146279/64518/480/85413/54763/80217/26330/378807/117144/139212/152015/27285/257062/8852/25858/7141/4184/83853/374768/3948/132141/150483/54514/5232/58531/83659/116369/107983988/83639	BP
GO:0009566	fertilization	171	-0.705114	-1.63118	0.001	0.114751	0.114045	2404	tags=45%, list=13%, signal=40%	10388/84944/983/10343/3305/4486/64100/164684/4991/148229/150159/54760/347732/1047/81623/122402/8748/668/63978/49/256710/53340/6862/57828/254528/79820/89766/480/85413/3207/10566/440804/2352/54586/55521/64753/317719/2515/85376/8747/9083/378807/11055/117144/6677/131375/57113/22917/152015/257062/26998/8852/124912/7141/167/4184/284359/124626/132141/57055/122258/7455/642636/27120/26476/89869/170370/561…	BP
GO:0045143	homologous chromosome segregation	55	-0.722784	-1.61361	0.00100301	0.114751	0.114045	4311	tags=71%, list=23%, signal=55%	157777/898/100130958/317761/2177/100507650/5347/56158/93426/11144/83990/150365/10388/84944/9319/10744/256126/56154/9232/9134/10734/339834/284071/84690/254528/4438/728637/9700/644186/283847/6847/147872/84072/642636/283129/23626/56159/145645	BP
GO:0045948	positive regulation of translational initiation	30	-0.753731	-1.61044	0.00101729	0.114751	0.114045	614	tags=17%, list=3%, signal=16%	57055/66037/57054/1617	BP
GO:0061982	meiosis I cell cycle process	116	-0.697163	-1.60464	0.001	0.114751	0.114045	4311	tags=60%, list=23%, signal=47%	84464/157777/378708/898/100130958/317761/1164/2177/29893/641/100507650/130951/79703/993/146956/6790/5347/4603/56158/93426/643376/11144/83990/150365/10388/84944/9319/84057/55124/10744/54456/3306/256126/5888/56154/9232/9134/10734/339834/284071/50511/84690/122402/29947/995/254528/225689/7153/4438/728637/9700/124817/644186/283847/6847/147872/8900/11105/63946/676/84072/642636/56979/54514/283129/23626/…	BP
GO:0060294	cilium movement involved in cell motility	18	-0.784465	-1.60437	0.00106383	0.114751	0.114045	2203	tags=50%, list=12%, signal=44%	144535/54777/146279/64518/117144/27285/150483/83659	BP
GO:0048240	sperm capacitation	28	-0.753513	-1.60306	0.00101937	0.114751	0.114045	3664	tags=75%, list=20%, signal=60%	5047/1811/100131137/1235/64100/26256/1672/54760/347732/6407/54763/378807/1080/152015/257062/6954/25858/83853/132141/116369	BP
GO:0043046	DNA methylation involved in gamete generation	20	-0.774466	-1.59984	0.00104712	0.114751	0.114045	2672	tags=75%, list=14%, signal=64%	91646/143689/84944/55124/54456/163589/56165/122402/29947/136991/8468/27136/54514/140690	BP
GO:0007127	meiosis I	111	-0.69482	-1.59765	0.001	0.114751	0.114045	4311	tags=60%, list=23%, signal=47%	84464/157777/378708/898/100130958/317761/1164/2177/29893/641/100507650/130951/79703/146956/6790/5347/4603/56158/93426/643376/11144/83990/150365/10388/84944/9319/84057/55124/10744/54456/3306/256126/5888/56154/9232/9134/10734/339834/284071/50511/84690/122402/29947/254528/7153/4438/728637/9700/124817/644186/283847/6847/147872/8900/11105/63946/676/84072/642636/56979/54514/283129/23626/56159/145645/40…	BP
GO:0007129	synapsis	46	-0.718893	-1.58673	0.00100503	0.114751	0.114045	4311	tags=72%, list=23%, signal=55%	157777/898/100130958/317761/2177/100507650/56158/93426/11144/83990/10388/84944/9319/256126/56154/9134/10734/339834/284071/84690/254528/4438/644186/283847/6847/147872/84072/642636/283129/23626/56159/145645	BP
GO:0007281	germ cell development	246	-0.677321	-1.57968	0.000999001	0.114751	0.114045	3817	tags=48%, list=20%, signal=39%	7110/6732/286207/6406/346673/56853/55342/5047/1811/9519/23762/22873/9148/1618/100131137/6790/11218/1235/646480/283417/135935/130026/84225/11144/83990/150365/50487/6795/9576/9319/374308/55124/4957/54456/8382/64100/26256/5990/89765/3306/51361/1672/163589/3549/342977/339834/284071/50511/54760/347732/56165/6407/26038/2069/668/171484/63978/347688/57082/29118/171483/122042/344018/402381/54763/56163/440…	BP
GO:0070192	chromosome organization involved in meiotic cell cycle	64	-0.702269	-1.57966	0.001002	0.114751	0.114045	2909	tags=53%, list=16%, signal=45%	93426/701/11144/83990/699/150365/151246/10388/84944/9319/256126/5888/56154/9134/10734/339834/284071/84690/23397/254528/4438/728637/644186/283847/6847/147872/84072/642636/283129/23626/56159/145645/150280	BP
GO:0045132	meiotic chromosome segregation	87	-0.692872	-1.57752	0.000999001	0.114751	0.114045	4311	tags=63%, list=23%, signal=49%	84464/4342/157777/378708/898/100130958/317761/2177/641/100507650/130951/146956/5347/56158/93426/701/11144/83990/699/150365/151246/10388/84944/9319/10744/256126/56154/9232/83540/9134/10734/339834/284071/84690/23397/151648/254528/225689/7272/7153/4438/728637/9700/644186/283847/6847/147872/84072/642636/283129/23626/56159/145645/150280	BP
GO:0140013	meiotic nuclear division	169	-0.6812	-1.57478	0.001	0.114751	0.114045	4311	tags=56%, list=23%, signal=44%	259266/84464/4342/157777/56907/378708/898/100130958/2175/317761/1164/2177/29893/641/1618/100507650/11022/130951/79703/146956/6790/5347/4603/56158/93426/701/91646/286151/643376/11144/83990/699/150365/151246/10388/84944/9319/84057/55124/10744/54456/3306/256126/5888/56154/9232/83540/9134/10734/81930/339834/284071/56155/50511/245711/84690/122402/23397/2069/991/29947/347688/136991/151648/254528/225689…	BP
GO:0022412	cellular process involved in reproduction in multicellular organism	340	-0.671458	-1.57257	0.000999001	0.114751	0.114045	3817	tags=47%, list=20%, signal=38%	7110/6732/286207/6406/346673/56853/55342/5047/1811/9519/23762/22873/9148/1618/11022/130951/4867/2488/100131137/6790/11218/5347/246777/4603/1235/646480/283417/91646/135935/130026/643376/143689/84225/11144/83990/150365/50487/6795/10388/84944/9576/9319/374308/55124/4957/54456/8382/64100/26256/5990/89765/3306/51361/1672/163589/56154/3549/81930/342977/339834/284071/56155/50511/245711/54760/347732/5616…	BP
GO:0021871	forebrain regionalization	23	-0.749285	-1.57143	0.00103306	0.114751	0.114045	2079	tags=48%, list=11%, signal=43%	3975/7080/170825/6469/389549/5080/7471/9355/6496/2016	BP
GO:1903046	meiotic cell cycle process	186	-0.677786	-1.57128	0.000999001	0.114751	0.114045	4311	tags=55%, list=23%, signal=43%	259266/84464/4342/157777/56907/378708/898/7283/100130958/2175/317761/1164/2177/29893/641/1618/100507650/11022/130951/79703/993/146956/6790/5347/135458/4603/56158/93426/701/91646/286151/643376/11144/83990/9156/699/150365/151246/10388/84944/9319/84057/55124/10744/54456/3306/256126/5888/56154/9232/83540/9134/10734/81930/339834/284071/56155/50511/245711/84690/122402/23397/2069/991/29947/995/347688/13…	BP
GO:0070286	axonemal dynein complex assembly	31	-0.732815	-1.57069	0.0010142	0.114751	0.114045	3818	tags=74%, list=20%, signal=59%	6674/161582/115948/7802/93233/23639/388389/56171/27019/123872/85478/1767/1769/64446/51364/92749/352909/55130/348807/139212/160762/27285	BP
GO:0009988	cell-cell recognition	70	-0.694158	-1.56305	0.001001	0.114751	0.114045	2104	tags=41%, list=11%, signal=37%	148229/54760/347732/1047/8748/49/53340/57828/79820/2352/2515/8747/378807/11055/117144/6677/22917/257062/26998/124912/167/284359/124626/7455/136242/157855/11085/83639	BP
GO:0051321	meiotic cell cycle	245	-0.663667	-1.5479	0.000999001	0.114751	0.114045	4311	tags=53%, list=23%, signal=41%	259266/7516/84464/4342/85417/157777/56907/378708/898/7283/100130958/24149/2175/317761/27229/1164/2177/346673/29893/641/1618/100507650/11022/130951/79703/993/146956/6790/8438/5347/135458/4603/56158/93426/701/91646/286151/643376/143689/11144/83990/9156/699/150365/6795/151246/10388/84944/9319/84057/55124/55329/10744/54456/89765/3306/256126/164684/5888/56154/9232/83540/9134/10734/81930/339834/284071/…	BP
GO:0034587	piRNA metabolic process	18	-0.752035	-1.53804	0.00106383	0.114751	0.114045	3806	tags=100%, list=20%, signal=80%	150763/113802/11022/4603/91646/643376/143689/84944/55124/54456/56165/122402/136991/8468/9271/161829/54514	BP
GO:0036158	outer dynein arm assembly	17	-0.75044	-1.52728	0.00107411	0.114751	0.114045	3612	tags=76%, list=19%, signal=62%	115948/93233/23639/388389/27019/123872/1767/1769/64446/51364/55130/160762	BP
GO:0035082	axoneme assembly	61	-0.679433	-1.52496	0.00100301	0.114751	0.114045	4303	tags=66%, list=23%, signal=51%	94137/345895/55036/286207/6674/85452/161582/6101/9148/115948/7802/93233/79864/23639/388389/50487/54768/221421/89765/56171/54777/27019/123872/85478/1767/1769/200162/64446/51364/80217/92749/374407/352909/55130/154313/348807/139212/160762/27285	BP
GO:0050911	detection of chemical stimulus involved in sensory perception of smell	219	-0.651222	-1.51489	0.000999001	0.114751	0.114045	4914	tags=76%, list=26%, signal=56%	8392/26735/81327/120776/135924/128360/283297/442184/26248/343172/343171/390082/26341/219429/144124/127062/81466/119678/26493/283093/390167/282775/391195/127069/26219/128367/26740/8590/390260/340980/392392/390648/79501/81797/390081/403278/26529/403253/390883/120775/286365/390190/391196/81099/391189/338755/347168/441308/442186/130075/219431/392133/26687/135948/283365/343406/26530/26534/26689/254786…	BP
GO:0050907	detection of chemical stimulus involved in sensory perception	258	-0.643974	-1.50262	0.000999001	0.114751	0.114045	4833	tags=72%, list=26%, signal=54%	81327/120776/135924/128360/283297/442184/26248/343172/343171/390082/26341/219429/144124/127062/50831/81466/119678/26493/283093/390167/282775/391195/80835/127069/26219/128367/26740/8590/390260/259293/340980/392392/390648/79501/259285/81797/390081/403278/26529/403253/390883/120775/50833/286365/390190/391196/81099/391189/338755/285093/347168/441308/442186/130075/219431/392133/26687/135948/283365/343…	BP
GO:0048663	neuron fate commitment	62	-0.668708	-1.5025	0.00100301	0.114751	0.114045	4399	tags=60%, list=24%, signal=46%	6495/63950/10215/100170841/4916/3226/116448/388585/58524/5457/120237/54738/30012/2138/3084/3549/256297/64843/84504/7080/170825/10716/6469/5081/3110/8022/1746/5080/3169/2636/7471/2128/3670/6656/4825/23040	BP
GO:0007608	sensory perception of smell	245	-0.64047	-1.4938	0.000999001	0.114751	0.114045	4914	tags=72%, list=26%, signal=54%	54831/8392/26735/81327/120776/135924/128360/283297/442184/26248/343172/343171/390082/26341/219429/158046/144124/127062/81466/119678/26493/283093/390167/282775/391195/127069/26219/128367/26740/8590/390260/340980/392392/1813/390648/79501/81797/390081/403278/26529/403253/390883/120775/286365/390190/391196/81099/391189/338755/347168/441308/442186/130075/219431/392133/26687/135948/283365/343406/26530/…	BP
GO:0007606	sensory perception of chemical stimulus	304	-0.628793	-1.46971	0.000999001	0.114751	0.114045	4914	tags=67%, list=26%, signal=50%	54831/8392/26735/81327/120776/135924/128360/283297/442184/26248/343172/343171/390082/26341/219429/158046/144124/127062/50831/81466/119678/26493/283093/390167/282775/391195/80835/127069/26219/128367/26740/8590/390260/259293/340980/392392/1813/390648/79501/259285/81797/390081/7480/403278/26529/403253/390883/120775/50833/286365/390190/391196/81099/391189/338755/285093/347168/441308/442186/130075/219…	BP
GO:0050906	detection of stimulus involved in sensory perception	309	-0.625036	-1.46096	0.000999001	0.114751	0.114045	4972	tags=67%, list=27%, signal=50%	79955/390063/8392/26735/81327/120776/135924/128360/283297/442184/26248/343172/343171/390082/26341/219429/144124/127062/50831/81466/119678/26493/283093/390167/282775/51761/391195/80835/127069/26219/128367/26740/8590/390260/259293/340980/392392/390648/79501/259285/81797/390081/403278/26529/403253/117532/390883/120775/7287/50833/286365/390190/2986/4923/391196/81099/391189/338755/285093/347168/441308…	BP
GO:0009593	detection of chemical stimulus	292	-0.622383	-1.45357	0.000999001	0.114751	0.114045	4972	tags=68%, list=27%, signal=51%	30819/390063/8392/26735/81327/120776/135924/128360/283297/442184/26248/343172/343171/51167/390082/26341/219429/144124/127062/50831/81466/119678/26493/283093/390167/282775/391195/80835/127069/26219/128367/26740/8590/390260/259293/340980/392392/390648/79501/259285/81797/390081/403278/26529/403253/390883/120775/50833/286365/390190/391196/81099/391189/338755/285093/347168/441308/442186/130075/219431/…	BP
GO:0001578	microtubule bundle formation	89	-0.634878	-1.44592	0.000999001	0.114751	0.114045	5278	tags=62%, list=28%, signal=45%	136332/55755/25809/79989/83544/339829/80128/55201/54462/54839/94137/345895/55036/286207/6674/85452/161582/6101/284076/9148/5347/115948/7802/9055/93233/79864/23639/388389/50487/54768/221421/89765/56171/54777/27019/123872/85478/1767/10112/1769/200162/64446/51364/80217/92749/374407/352909/55130/154313/348807/139212/160762/27285/122664	BP
GO:0050829	defense response to Gram-negative bacterium	69	-0.629505	-1.4168	0.001001	0.114751	0.114045	2913	tags=39%, list=16%, signal=33%	338322/566/671/51561/353144/6278/1672/85569/3593/81623/345611/646627/6372/3929/6037/728358/389852/5544/820/131375/119180/84569/124912/1755/57151/729201	BP
GO:0031424	keratinization	168	-0.606187	-1.40175	0.001	0.114751	0.114045	4832	tags=59%, list=26%, signal=44%	337882/386682/84648/7053/3881/81858/286887/337975/81850/3846/8687/3868/125115/85280/100132386/85289/337974/83901/353142/100533177/11005/26085/100288323/199834/386684/643414/3713/6703/7062/85285/353131/100505753/1829/728318/6707/3857/337976/43849/730755/3851/26239/386672/386680/140258/728299/3890/643394/440050/83899/3855/353133/338785/386677/5317/126638/643418/353139/83902/643803/3887/388818/33787…	BP
GO:0098813	nuclear chromosome segregation	253	-0.586942	-1.36984	0.000999001	0.114751	0.114045	4461	tags=40%, list=24%, signal=31%	1894/891/9985/8452/84464/4342/157777/10300/378708/898/11130/7283/990/100130958/51203/317761/1062/4085/9493/10403/2177/55143/641/100507650/130951/81620/146956/9212/5347/24137/81610/56158/10615/9055/29127/93426/8556/701/90417/10460/3833/83903/11144/83990/699/1063/150365/157570/113130/6795/151246/64151/10388/84944/9319/84101/3834/10744/256126/56154/9232/83540/9134/10734/81930/339834/284071/56155/978…	BP
GO:0051606	detection of stimulus	461	-0.578549	-1.35655	0.000999001	0.114751	0.114045	4990	tags=54%, list=27%, signal=40%	4995/30819/79955/390063/8392/26735/81327/120776/135924/128360/283297/442184/24/10714/26248/343172/343171/51167/390082/26341/219429/9600/8993/144124/127062/50831/81466/119678/26493/283093/390167/282775/51761/391195/9626/80835/127069/26219/128367/26740/8590/390260/259293/340980/392392/390648/79501/259285/81797/390081/403278/26529/403253/117532/390883/120775/8048/7287/50833/286365/390190/2986/4923/6…	BP
GO:0034728	nucleosome organization	107	-0.589946	-1.35574	0.001	0.114751	0.114045	2244	tags=21%, list=12%, signal=18%	79682/55723/3159/11339/79019/55355/50511/26038/57082/388951/9271/7141/64591/676/56979/100289087/7258/728403/7142/728137/728395	BP
GO:0006323	DNA packaging	136	-0.58442	-1.34891	0.001	0.114751	0.114045	2400	tags=35%, list=13%, signal=30%	1058/891/387103/54892/378708/91687/1029/51203/6732/79711/64946/3070/130951/64105/113130/64151/983/646817/79682/55723/3159/11339/79019/55355/50511/23397/26038/57082/388951/7153/83983/8091/9271/6847/7141/64591/5619/5620/56979/100289087/7258/728403/7142/58531/728137/728395	BP
GO:0007018	microtubule-based movement	266	-0.577202	-1.34719	0.000999001	0.114751	0.114045	5121	tags=46%, list=27%, signal=34%	26160/166379/64792/10126/54820/79989/22994/255758/26146/3796/80173/23059/147700/339829/80128/55201/9742/56683/26153/28981/92104/11127/117178/5991/10300/5108/144132/3798/345895/9585/25893/8120/55036/55081/1062/55582/57576/9493/127602/161582/89891/284076/5590/8100/89876/55764/5874/254263/66000/115948/24137/3832/79819/25911/113220/201625/29127/4137/93233/144406/3833/347240/64147/23639/388389/9001/17…	BP
GO:0030216	keratinocyte differentiation	241	-0.576742	-1.34417	0.000999001	0.114751	0.114045	4863	tags=51%, list=26%, signal=39%	130120/353135/337882/386682/84648/80173/64919/7053/3881/81858/286887/337975/81850/3846/8687/3868/125115/85280/100132386/85289/337974/83901/353142/100533177/11005/26085/100288323/8626/199834/100129271/386684/643414/23086/3713/6703/7062/85285/353131/100505753/1829/728318/6707/8796/3857/337976/43849/730755/3851/26239/386672/5275/125981/386680/247/140258/728299/3890/51384/643394/440050/83899/3855/353…	BP
GO:0000280	nuclear division	413	-0.572144	-1.33976	0.000999001	0.114751	0.114045	4362	tags=38%, list=23%, signal=29%	27338/9985/54461/259266/9735/8452/84464/4342/85417/157777/56907/10300/378708/898/9585/11130/7283/990/100130958/2175/51203/317761/1062/27229/4085/1164/9493/10403/2177/1104/2253/55143/64793/29893/3630/28984/641/1618/100507650/11022/130951/79703/81620/146956/9212/6790/5347/24137/3832/4603/56158/10615/9055/29127/93426/8556/701/90417/10460/3833/91646/286151/83903/643376/1814/11144/83990/699/1063/15036…	BP
GO:0007059	chromosome segregation	306	-0.570725	-1.33445	0.000999001	0.114751	0.114045	4461	tags=38%, list=24%, signal=29%	1894/891/9985/8452/387103/84464/4342/157777/10300/378708/898/11130/7283/990/100130958/51203/317761/1062/4085/9493/6732/10403/2177/672/1104/55143/64793/641/100507650/130951/81620/146956/9212/1459/5347/24137/81610/56158/10615/9055/29127/93426/8556/701/90417/10460/3833/220134/83903/11144/83990/699/1063/150365/157570/113130/6795/151246/64151/10388/84944/9319/84101/3834/10744/256126/11339/56154/9232/1…	BP
GO:0048285	organelle fission	452	-0.553583	-1.29763	0.000999001	0.114751	0.114045	4362	tags=35%, list=23%, signal=28%	27338/9985/54461/259266/9735/8452/84464/4342/85417/157777/56907/10300/378708/898/9585/11130/7283/990/1352/100130958/2175/51203/9650/317761/1062/27229/4085/1164/9493/10403/2177/1104/2253/55143/64793/29893/3630/28984/641/1618/100507650/11022/130951/79703/81620/146956/9212/6790/5347/24137/3832/4603/56158/10615/9055/29127/93426/4137/8556/701/90417/10460/3833/91646/286151/83903/643376/1814/11144/83990…	BP
GO:0044782	cilium organization	366	-0.549162	-1.28625	0.000999001	0.114751	0.114045	5650	tags=50%, list=30%, signal=36%	79363/11158/9786/55112/9342/11190/285331/85462/64422/9662/8636/55704/80776/1540/221322/84223/136332/84131/6103/26005/55755/57562/25809/26160/23322/84100/11116/10807/166379/115704/129880/64792/22995/54801/3320/80254/54820/79989/2909/83544/22994/255758/116840/26146/80173/50807/23059/10383/85302/93323/339829/137392/23300/9742/56683/28981/55722/92104/11127/84984/79734/25886/54839/117178/54806/55835/5…	BP
GO:0009913	epidermal cell differentiation	293	-0.549637	-1.28364	0.000999001	0.114751	0.114045	5034	tags=48%, list=27%, signal=35%	3856/79955/1832/135228/130120/353135/337882/386682/84648/80173/64919/55283/7053/3881/81858/286887/337975/81850/3846/8687/5308/3868/125115/85280/100132386/85289/6820/337974/83901/353142/100533177/11005/26085/100288323/8626/199834/100129271/386684/643414/23086/3713/6703/117531/7062/85285/353131/100505753/1829/728318/6707/8796/3857/337976/43849/388585/730755/3851/26239/220074/386672/5275/125981/3866…	BP
GO:0060271	cilium assembly	350	-0.54268	-1.27151	0.000999001	0.114751	0.114045	5650	tags=50%, list=30%, signal=35%	10464/79363/11158/9786/55112/9342/11190/285331/85462/64422/9662/8636/55704/80776/1540/221322/84223/136332/84131/6103/26005/55755/57562/25809/26160/23322/84100/11116/10807/115704/129880/64792/22995/54801/3320/80254/54820/79989/2909/83544/22994/255758/116840/26146/80173/50807/23059/10383/85302/93323/339829/137392/23300/9742/56683/28981/55722/11127/84984/79734/25886/54839/117178/54806/55835/5991/924…	BP
GO:0008544	epidermis development	399	-0.510992	-1.19697	0.000999001	0.114751	0.114045	5115	tags=42%, list=27%, signal=31%	8549/26160/9573/10855/3856/79955/1832/135228/130120/353135/337882/386682/84648/5454/80173/64919/55283/1474/7053/3881/81858/286887/337975/81850/3846/8687/79755/5308/3868/125115/85280/100132386/85289/3918/6820/337974/83901/7480/353142/2709/80199/100533177/1308/11005/26085/100288323/8626/199834/100129271/386684/643414/23086/3713/6703/117531/7062/85285/353131/100505753/1829/728318/6707/8796/3857/5948…	BP
GO:0030286	dynein complex	47	-0.650476	-1.46207	0.00502008	0.132946	0.125365	3652	tags=45%, list=20%, signal=36%	89891/79819/7802/201625/93233/1770/8632/56171/196385/1768/51314/6991/27019/55567/1767/83657/1769/126820/64446/146754	CC
GO:0043073	germ cell nucleus	18	-0.746811	-1.53731	0.00538213	0.132987	0.125404	3142	tags=67%, list=17%, signal=55%	10732/9319/3306/84517/221458/431707/27136/6847/10881/7141/285051	CC
GO:0036128	CatSper complex	10	-0.811962	-1.53426	0.0058072	0.132987	0.125404	2980	tags=90%, list=16%, signal=76%	3306/347732/57828/79820/378807/117144/257062/25858	CC
GO:0005891	voltage-gated calcium channel complex	42	-0.646546	-1.4482	0.00606061	0.132987	0.125404	3578	tags=48%, list=19%, signal=39%	773/59283/257044/774/9722/4842/3306/10368/347732/10369/57828/79820/59284/779/378807/117144/257062/25858/59285	CC
GO:0000779	condensed chromosome, centromeric region	114	-0.560229	-1.28461	0.00599401	0.132987	0.125404	5137	tags=45%, list=28%, signal=33%	8379/3619/221711/54820/55839/23421/54821/1058/54908/891/9985/9735/387103/378708/11130/1062/4085/10403/64946/81620/9212/6790/5347/55055/64105/10615/701/90417/147841/220134/699/1063/6795/151246/64151/79682/79019/83540/222229/56155/55355/221150/332/57082/151648/11004/728637/4751/84643/284257	CC
GO:0097730	non-motile cilium	135	-0.544117	-1.24954	0.00599401	0.132987	0.125404	4373	tags=41%, list=23%, signal=32%	54806/94137/9626/7283/1813/10888/55081/57576/7287/55812/2986/161582/6101/219844/55646/8100/55764/8842/6010/388939/4867/2868/57101/124590/1258/8556/7399/168507/5148/2981/339291/2780/5132/4117/51473/346562/611/10083/254187/131890/375298/57096/389207/5470/2652/1068/2779/9033/3000/65217/2978/148930/392509/54714/6295	CC
GO:0034702	ion channel complex	297	-0.507271	-1.18165	0.00599401	0.132987	0.125404	5209	tags=41%, list=28%, signal=30%	9472/9312/3770/3767/55107/6329/117155/2558/30819/54831/2565/6334/116444/6331/3773/3758/56479/3778/389816/134957/3780/149111/11280/6833/27092/93107/8029/6328/57554/23507/26047/2897/50944/3742/1141/610/2569/775/729993/773/1145/7224/3756/59283/254263/27091/57101/3761/26251/23415/8001/257044/774/1258/144453/9992/26285/168507/2741/3736/1138/2560/2902/9722/55584/4842/1137/2901/1187/6340/2557/10021/2900…	CC
GO:0043186	P granule	17	-0.741264	-1.51629	0.0075594	0.14514	0.136865	3806	tags=76%, list=20%, signal=61%	11022/143689/84944/55124/54456/163589/56165/122402/136991/9271/161829/54514	CC
GO:0045495	pole plasm	17	-0.741264	-1.51629	0.0075594	0.14514	0.136865	3806	tags=76%, list=20%, signal=61%	11022/143689/84944/55124/54456/163589/56165/122402/136991/9271/161829/54514	CC
GO:0060293	germ plasm	17	-0.741264	-1.51629	0.0075594	0.14514	0.136865	3806	tags=76%, list=20%, signal=61%	11022/143689/84944/55124/54456/163589/56165/122402/136991/9271/161829/54514	CC
GO:0005686	U2 snRNP	21	-0.709436	-1.49872	0.00736067	0.14514	0.136865	1409	tags=10%, list=8%, signal=9%	378950	CC
GO:0044305	calyx of Held	23	-0.697299	-1.48902	0.00729167	0.14514	0.136865	2706	tags=30%, list=15%, signal=26%	3736/4842/3746/5582/10814/440279	CC
GO:0000776	kinetochore	130	-0.545644	-1.25255	0.00799201	0.149704	0.141168	5137	tags=38%, list=28%, signal=28%	8379/3619/54820/55839/23421/54821/1058/54908/891/9985/9735/387103/4928/378708/11130/1062/4085/10403/64946/81620/9212/5347/55055/64105/10615/701/90417/147841/220134/699/1063/151246/79682/79019/83540/222229/81930/56155/55355/221150/332/57082/151648/11004/7272/728637/4751/84643/284257	CC
GO:0044815	DNA packaging complex	25	-0.686965	-1.47346	0.00830737	0.151906	0.143245	2309	tags=28%, list=12%, signal=25%	23397/7141/5619/5620/7142/58531	CC
GO:0000777	condensed chromosome kinetochore	101	-0.575338	-1.31537	0.00899101	0.160584	0.151428	5137	tags=46%, list=28%, signal=33%	8379/3619/54820/55839/23421/54821/1058/54908/891/9985/9735/387103/378708/11130/1062/4085/10403/64946/81620/5347/55055/64105/10615/701/90417/147841/220134/699/1063/151246/79682/79019/83540/222229/56155/55355/221150/332/57082/151648/11004/728637/4751/84643/284257	CC
GO:0034704	calcium channel complex	64	-0.585219	-1.32965	0.01	0.170364	0.16065	3578	tags=36%, list=19%, signal=29%	773/7224/59283/257044/774/168507/9722/4842/3306/10368/347732/10369/57828/79820/59284/779/378807/117144/257062/25858/9033/59285	CC
GO:0005767	secondary lysosome	14	0.646032	1.96285	0.0102041	0.170364	0.16065	5002	tags=71%, list=27%, signal=52%	4689/4688/3920/2512/120892/101/2495/8878/653361/1393	CC
GO:0042613	MHC class II protein complex	14	0.797173	2.42206	0.0102041	0.170364	0.16065	3148	tags=93%, list=17%, signal=77%	3111/3117/3122/972/3109/3113/3108/3115/3118/3120/3119/3123/3112	CC
GO:0000775	chromosome, centromeric region	190	-0.520106	-1.20473	0.010989	0.175824	0.165799	5137	tags=35%, list=28%, signal=26%	8379/3619/221711/54820/55839/23421/54821/1058/54908/891/9985/9735/387103/4928/378708/11130/91687/1062/4085/10403/55143/64946/3070/81620/79723/9212/6790/5347/55055/64105/10615/701/90417/147841/220134/699/1063/157570/113130/6795/151246/64151/79682/55693/11339/79019/83540/222229/10734/81930/56155/55355/50511/221150/5314/332/57082/151648/11004/7272/728637/4751/27127/6847/84643/284257	CC
GO:1990351	transporter complex	329	-0.502166	-1.172	0.010989	0.175824	0.165799	4342	tags=34%, list=23%, signal=26%	389816/134957/3780/149111/11280/6833/27092/93107/8029/6328/57554/23507/26047/2897/50944/3742/1141/610/2569/775/729993/773/64240/1145/7224/3756/59283/254263/27091/57101/3761/26251/23415/8001/257044/774/1258/144453/9992/26285/168507/2741/3736/1138/23439/2560/2902/9722/55584/4842/1137/2901/1187/1261/6340/2557/10021/2900/1142/729956/3306/200959/118427/2563/6900/126755/2904/8973/10368/1143/3359/3743/3…	CC
GO:0042101	T cell receptor complex	17	0.529843	1.69201	0.0131579	0.20623	0.194471	1451	tags=47%, list=8%, signal=43%	920/54518/634/926/916/6850/925/915	CC
GO:0021515	cell differentiation in spinal cord	48	-0.676546	-1.49886	0.00200602	0.202187	0.200942	4399	tags=58%, list=24%, signal=45%	374946/10215/81544/89780/3226/89884/64211/58524/120237/161357/64843/3975/84504/57057/170825/6469/5081/3110/8022/5080/401/2636/7471/2128/3670/6656/4825	BP
GO:0070268	cornification	107	-0.585728	-1.34605	0.002	0.202187	0.200942	3738	tags=43%, list=20%, signal=35%	26085/643414/3713/6703/7062/353131/1829/6707/3857/43849/3851/3890/643394/3855/338785/5317/126638/643418/3887/319101/3884/3892/6704/23581/1830/374454/342574/162605/3852/1828/3859/6706/3854/9333/3889/25818/3885/147409/353288/25984/196374/3891/3883/3866/140807	BP
GO:0071103	DNA conformation change	208	-0.544415	-1.26547	0.001998	0.202187	0.200942	4476	tags=30%, list=24%, signal=23%	1058/891/387103/54892/1763/3508/378708/116447/23064/91687/9401/1029/51203/6732/79711/9837/10856/3149/4173/64946/641/3070/130951/2966/8438/64105/83990/113130/64151/983/646817/79682/55723/3159/11339/5888/79019/51659/55355/50511/23397/26038/57082/388951/7153/8318/83983/8091/9271/6847/7141/64591/5619/5620/56979/100289087/7258/728403/7142/58531/728137/728395	BP
GO:0008494	translation activator activity	13	-0.870465	-1.72304	0.0010917	0.215066	0.207807	614	tags=38%, list=3%, signal=37%	57055/66037/57054/1617	MF
GO:0005549	odorant binding	47	-0.68944	-1.53524	0.00100301	0.215066	0.207807	4567	tags=72%, list=24%, signal=55%	26493/390167/282775/403278/390190/391189/219982/390162/79310/284532/390181/283189/219482/120066/343170/403273/81050/26492/79295/219957/219968/402135/283159/401994/390271/219487/390275/26494/442191/26595/219858/219865/388761	MF
GO:0004984	olfactory receptor activity	219	-0.651222	-1.51055	0.000999001	0.215066	0.207807	4914	tags=76%, list=26%, signal=56%	8392/26735/81327/120776/135924/128360/283297/442184/26248/343172/343171/390082/26341/219429/144124/127062/81466/119678/26493/283093/390167/282775/391195/127069/26219/128367/26740/8590/390260/340980/392392/390648/79501/81797/390081/403278/26529/403253/390883/120775/286365/390190/391196/81099/391189/338755/347168/441308/442186/130075/219431/392133/26687/135948/283365/343406/26530/26534/26689/254786…	MF
GO:1990939	ATP-dependent microtubule motor activity	44	-0.668065	-1.48145	0.00100402	0.215066	0.207807	4356	tags=57%, list=23%, signal=44%	144132/3798/9585/57576/127602/89891/3832/79819/1770/8632/3834/56171/196385/81930/1768/27019/55567/9928/1767/1769/126820/146909/64446/146754	MF
GO:0003777	microtubule motor activity	83	-0.640741	-1.45712	0.000999001	0.215066	0.207807	4443	tags=53%, list=24%, signal=41%	11127/144132/3798/9585/1062/55582/57576/9493/127602/89891/55083/24137/3832/79819/113220/201625/3833/347240/64147/1770/23046/8632/3834/56171/196385/81930/56992/1768/221458/27019/55567/9928/1767/10112/83657/1769/11004/126820/146909/64446/146754/84643/285643	MF
GO:0003774	motor activity	135	-0.61148	-1.40792	0.000999001	0.215066	0.207807	4865	tags=51%, list=26%, signal=38%	23026/3796/4634/147700/57644/26153/11127/4621/144132/4620/3798/9585/1062/55582/57576/9493/127602/89891/55083/8735/4640/79784/4648/24137/3832/79819/4625/7802/113220/201625/51168/3833/22989/347240/64147/1770/23046/8632/3834/53904/56171/196385/81930/56992/1768/221458/6991/27019/55567/4624/9928/1767/140469/10112/83657/1769/11004/4622/126820/146909/64446/146754/4626/84700/84643/283446/285643/4619	MF
GO:0097733	photoreceptor cell cilium	104	-0.55158	-1.25998	0.014985	0.225657	0.21279	5289	tags=47%, list=28%, signal=34%	6103/23322/6011/79955/10518/24/9742/51761/94137/9626/55081/57576/7287/55812/2986/6101/55646/55764/8842/6010/388939/4867/2868/124590/1258/7399/5148/2981/339291/2780/5132/4117/346562/611/10083/254187/131890/375298/57096/5470/2652/1068/2779/3000/65217/2978/54714/6295	CC
GO:0005753	mitochondrial proton-transporting ATP synthase complex	19	0.557944	1.85663	0.0147059	0.225657	0.21279	5928	tags=58%, list=32%, signal=40%	267020/10105/509/517/521/518/84833/498/516/513/10476	CC
GO:0072687	meiotic spindle	10	-0.77218	-1.45909	0.0162602	0.22683	0.213896	3142	tags=80%, list=17%, signal=67%	6790/89765/3306/347688/225689/147872/81626	CC
GO:0000782	telomere cap complex	13	-0.739988	-1.45171	0.016835	0.22683	0.213896	929	tags=31%, list=5%, signal=29%	65057/283847/7015	CC
GO:0000783	nuclear telomere cap complex	13	-0.739988	-1.45171	0.016835	0.22683	0.213896	929	tags=31%, list=5%, signal=29%	65057/283847/7015	CC
GO:0097731	9+0 non-motile cilium	105	-0.549383	-1.25565	0.015984	0.22683	0.213896	5289	tags=47%, list=28%, signal=34%	6103/23322/6011/79955/10518/24/9742/51761/94137/9626/55081/57576/7287/55812/2986/6101/55646/55764/8842/6010/388939/4867/2868/124590/1258/7399/5148/2981/339291/2780/5132/4117/346562/611/10083/254187/131890/375298/57096/5470/2652/1068/2779/3000/65217/2978/54714/6295	CC
GO:0045259	proton-transporting ATP synthase complex	20	0.480071	1.63212	0.016129	0.22683	0.213896	5928	tags=55%, list=32%, signal=38%	267020/10105/509/517/521/518/84833/498/516/513/10476	CC
GO:0042827	platelet dense granule	20	0.485927	1.65203	0.016129	0.22683	0.213896	1891	tags=45%, list=10%, signal=40%	6414/3708/7078/5919/3920/10447/3959/967/1893	CC
GO:0090220	chromosome localization to nuclear envelope involved in homologous chromosome segregation	11	-0.853508	-1.64722	0.00227273	0.221911	0.220544	929	tags=64%, list=5%, signal=61%	283847/147872/642636/283129/23626/145645	BP
GO:0034397	telomere localization	12	-0.821949	-1.60301	0.00224972	0.221911	0.220544	929	tags=58%, list=5%, signal=55%	283847/147872/642636/283129/23626/145645	BP
GO:0001673	male germ cell nucleus	14	-0.735045	-1.4603	0.0176991	0.234361	0.220998	3140	tags=79%, list=17%, signal=65%	9985/10732/9319/3306/84517/221458/27136/6847/10881/7141	CC
GO:0045141	meiotic telomere clustering	10	-0.83825	-1.58832	0.00231481	0.222543	0.221173	929	tags=60%, list=5%, signal=57%	283847/642636/283129/23626/145645	BP
GO:0001917	photoreceptor inner segment	47	-0.602881	-1.3551	0.0190763	0.248315	0.234157	3728	tags=43%, list=20%, signal=34%	6101/6010/388939/124590/7399/339291/387715/4842/2780/5132/4117/346562/10083/375298/23746/5470/2779/2978/6295	CC
GO:0005892	acetylcholine-gated channel complex	17	-0.697226	-1.42621	0.0205184	0.262635	0.24766	4243	tags=65%, list=23%, signal=50%	1141/1145/1138/55584/1137/1142/8973/1143/1136/1134	CC
GO:0007389	pattern specification process	427	-0.498293	-1.16701	0.002997	0.264072	0.262446	5095	tags=38%, list=27%, signal=29%	23322/655/84100/2294/57669/9573/129880/59343/145258/26146/145873/201164/85407/80173/8092/10683/339829/9742/5649/121643/10736/6495/54806/7516/5991/134701/5308/9421/63950/3216/3217/6939/55897/89780/55036/55081/84667/3226/23242/8854/80199/8626/54626/7479/3213/2253/161582/441478/5100/7473/3214/1044/2302/55764/7472/55502/1045/1482/2297/6790/3201/138162/6491/9350/115948/388585/2637/25911/3203/50805/107…	BP
GO:0009953	dorsal/ventral pattern formation	88	-0.59513	-1.35541	0.002997	0.264072	0.262446	3846	tags=38%, list=21%, signal=30%	7479/2253/7473/55764/9350/3199/58524/9241/4010/221833/344022/120237/3975/84504/7080/57057/170825/6469/5081/3207/8022/5080/3169/26585/2128/6656/4825/9355/6496/7476/58495/5992	BP
GO:0043588	skin development	354	-0.513319	-1.20227	0.002997	0.264072	0.262446	4863	tags=41%, list=26%, signal=31%	130120/353135/337882/386682/84648/80173/64919/7053/3881/81858/286887/10999/337975/81850/3846/8687/51761/3868/125115/85280/100132386/85289/6939/337974/83901/7480/353142/80199/100533177/11005/26085/100288323/8626/199834/100129271/386684/643414/23086/3713/6703/7062/85285/80144/353131/100505753/1829/728318/6707/8796/3857/337976/43849/730755/3851/26239/386672/5275/125981/386680/247/140258/728299/3890/…	BP
GO:0050000	chromosome localization	75	-0.603067	-1.36304	0.002997	0.264072	0.262446	4940	tags=44%, list=26%, signal=32%	152185/54820/23636/54908/891/8452/4928/10300/1062/10403/55143/81620/81610/10615/3833/1063/150365/113130/83540/81930/284071/9787/79998/9928/11004/283847/84643/147872/642636/283129/23626/145645	BP
GO:0007131	reciprocal meiotic recombination	52	-0.644808	-1.43431	0.00301205	0.264072	0.262446	4311	tags=48%, list=23%, signal=37%	84464/157777/378708/317761/29893/641/79703/146956/11144/83990/9319/84057/5888/254528/7153/4438/124817/644186/6847/11105/56979/23626/56159/400629	BP
GO:0035825	homologous recombination	52	-0.644808	-1.43431	0.00301205	0.264072	0.262446	4311	tags=48%, list=23%, signal=37%	84464/157777/378708/317761/29893/641/79703/146956/11144/83990/9319/84057/5888/254528/7153/4438/124817/644186/6847/11105/56979/23626/56159/400629	BP
GO:0048665	neuron fate specification	31	-0.703177	-1.50717	0.0030426	0.264072	0.262446	2802	tags=58%, list=15%, signal=49%	5457/120237/54738/30012/2138/64843/84504/170825/3110/8022/5080/3169/2128/3670/6656/4825/23040	BP
GO:0070193	synaptonemal complex organization	23	-0.730685	-1.53243	0.00309917	0.265298	0.263664	3102	tags=78%, list=17%, signal=65%	157777/100130958/5347/56158/93426/10388/9319/3306/256126/10734/284071/644186/6847/84072/642636/23626/56159	BP
GO:0031258	lamellipodium membrane	22	0.454049	1.59284	0.0222222	0.275269	0.259574	5197	tags=50%, list=28%, signal=36%	3685/23224/26499/960/84168/7408/23129/25800/10630/57026/1072	CC
GO:0042611	MHC protein complex	22	0.740259	2.59689	0.0222222	0.275269	0.259574	3175	tags=86%, list=17%, signal=72%	3111/3117/3122/972/567/3109/3113/3140/3108/3115/3133/3118/3120/3105/3107/3119/3123/3112/3134	CC
GO:0035092	sperm chromatin condensation	10	-0.831958	-1.57639	0.00347222	0.293215	0.29141	1766	tags=70%, list=9%, signal=63%	26038/83983/9271/6847/7141/7142	BP
GO:0001708	cell fate specification	80	-0.592061	-1.34157	0.003996	0.30267	0.300807	2802	tags=46%, list=15%, signal=39%	6495/63950/10215/55897/89780/4916/3226/58524/6899/4633/5457/120237/54738/4838/30012/2138/2116/3549/6928/64843/84504/170825/63978/6469/3207/3170/3110/8022/5080/5076/3169/2128/3670/6656/4825/23040	BP
GO:0007601	visual perception	204	-0.533181	-1.23768	0.003996	0.30267	0.300807	5688	tags=49%, list=31%, signal=34%	5158/157506/1411/5950/84839/768206/25794/285331/4070/343035/388531/6103/9478/84100/1419/129880/6011/24/5147/314/158046/25769/10052/51761/4284/4901/94137/9626/1280/6017/7299/440435/7287/1141/55812/2986/6101/7054/2700/345193/1409/6010/388939/149461/6096/1258/10265/7399/5148/2741/2070/7101/2780/1261/5132/346007/8403/84694/51475/1413/53904/611/6121/2918/5949/338917/22999/131890/1406/8419/140469/57096…	BP
GO:0031016	pancreas development	76	-0.595106	-1.34455	0.003996	0.30267	0.300807	2581	tags=32%, list=14%, signal=27%	3651/3172/9480/3549/256297/6928/653/84504/123872/1990/2695/6469/3642/3170/3110/4760/5080/222546/7547/5078/3175/3670/4825	BP
GO:0050953	sensory perception of light stimulus	208	-0.538419	-1.25154	0.003996	0.30267	0.300807	4537	tags=50%, list=24%, signal=38%	5158/157506/1411/5950/84839/768206/25794/285331/4070/343035/388531/6103/9478/84100/1419/129880/6011/24/5147/314/158046/25769/10052/51761/4284/4901/94137/9626/1280/6017/7299/440435/7287/1141/55812/2986/6101/7054/2700/345193/1409/6010/388939/149461/6096/124590/1258/10265/7399/5148/2741/2070/7101/2780/1261/5132/346007/8403/84694/51475/1413/53904/611/10083/6121/2918/5949/338917/22999/131890/1406/8419…	BP
GO:0051303	establishment of chromosome localization	74	-0.601329	-1.35813	0.003996	0.30267	0.300807	4940	tags=43%, list=26%, signal=32%	152185/54820/23636/54908/891/8452/10300/1062/10403/55143/81620/81610/10615/3833/1063/150365/113130/83540/81930/284071/9787/79998/9928/11004/283847/84643/147872/642636/283129/23626/145645	BP
GO:0000819	sister chromatid segregation	181	-0.54647	-1.26668	0.004	0.30267	0.300807	4461	tags=35%, list=24%, signal=27%	891/9985/8452/4342/10300/11130/7283/990/51203/1062/4085/9493/10403/55143/81620/9212/5347/24137/10615/9055/29127/8556/701/90417/10460/3833/83903/699/1063/157570/113130/6795/151246/64151/9319/84101/3834/10744/9232/83540/81930/56155/9787/23397/79998/9928/991/151648/11004/225689/7272/7153/146909/728637/4751/9700/27127/168448/84072/642636/285643/150280	BP
GO:0051445	regulation of meiotic cell cycle	48	-0.637328	-1.41198	0.00401204	0.30267	0.300807	3345	tags=35%, list=18%, signal=29%	993/286151/9319/55124/339834/284071/991/995/225689/7272/5017/11105/84072/339345/375337/56979	BP
GO:0031018	endocrine pancreas development	44	-0.662631	-1.46024	0.00401606	0.30267	0.300807	2308	tags=34%, list=12%, signal=30%	3172/9480/653/84504/2695/3642/3170/3110/4760/5080/222546/5078/3175/4825	BP
GO:0021517	ventral spinal cord development	43	-0.654731	-1.44108	0.0040201	0.30267	0.300807	4441	tags=53%, list=24%, signal=41%	121643/10215/81544/3226/89884/58524/120237/161357/64843/3975/84504/57057/6469/3110/8022/5080/401/2636/2128/3670/6656/4825	BP
GO:0007130	synaptonemal complex assembly	20	-0.734873	-1.51805	0.00418848	0.311593	0.309675	2909	tags=80%, list=16%, signal=68%	157777/100130958/56158/93426/10388/9319/256126/10734/284071/644186/6847/84072/642636/23626/56159	BP
GO:0036064	ciliary basal body	118	-0.531996	-1.21984	0.026973	0.325942	0.307357	5730	tags=53%, list=31%, signal=37%	9364/79363/11158/9786/285331/8636/55704/80776/1540/84131/6103/26005/26160/23322/10807/129880/79989/2909/26146/283726/137392/9742/28981/84984/25886/117178/54806/55835/5108/121441/27077/7283/55081/57576/286207/55812/146057/89891/284076/8100/22873/55764/80127/128344/124590/95681/92565/115948/4291/11092/7399/1063/79841/254187/84871/5314/225689/148930/158297/643037/257177	CC
GO:0000940	condensed chromosome outer kinetochore	12	-0.72636	-1.41163	0.0271801	0.325942	0.307357	4461	tags=75%, list=24%, signal=57%	891/10403/5347/701/220134/699/1063/221150	CC
GO:0002177	manchette	11	-0.745391	-1.43	0.0275862	0.325942	0.307357	1021	tags=64%, list=5%, signal=60%	57821/440804/286187/85376/84688/150221	CC
GO:0005859	muscle myosin complex	18	-0.678056	-1.39578	0.0301399	0.350719	0.330722	4718	tags=72%, list=25%, signal=54%	4634/4621/4620/4607/8735/4632/4625/29895/4624/4622/4626/4619	CC
GO:0033391	chromatoid body	13	-0.715684	-1.40403	0.0314254	0.360219	0.33968	3520	tags=62%, list=19%, signal=50%	221400/84944/55124/163589/56165/29118/9271	CC
GO:0099060	integral component of postsynaptic specialization membrane	73	-0.553841	-1.26052	0.033	0.372706	0.351455	4628	tags=42%, list=25%, signal=32%	1131/1008/64101/22865/27092/107/78999/1141/729993/254263/114798/2741/1814/2902/55584/2901/2557/729956/4985/1630/146395/10368/2556/10369/59284/2554/1134/3361/22986/3752	CC
GO:0044458	motile cilium assembly	24	-0.701952	-1.47551	0.00514403	0.378177	0.375849	4585	tags=75%, list=25%, signal=57%	339829/23300/55835/55036/55081/2302/80127/54558/23639/344022/221421/200373/123872/345643/51364/352909/8852	BP
GO:0021514	ventral spinal cord interneuron differentiation	16	-0.736299	-1.48838	0.00541712	0.393623	0.391199	2802	tags=50%, list=15%, signal=43%	120237/84504/8022/5080/2128/6656/4825	BP
GO:0098691	dopaminergic synapse	13	-0.711165	-1.39517	0.0359147	0.399746	0.376954	4371	tags=77%, list=23%, signal=59%	1813/1141/6571/6531/1138/1814/1137/1142/8973	CC
GO:0042788	polysomal ribosome	31	0.555134	2.14841	0.037037	0.406349	0.38318	4862	tags=55%, list=26%, signal=41%	6170/6173/6171/4736/6234/190/6128/6141/6228/6142/25873/6235/6135/6227/6160/6156/6152	CC
GO:0032982	myosin filament	22	-0.647521	-1.37862	0.0376176	0.406905	0.383705	4718	tags=68%, list=25%, signal=51%	57644/4621/4620/4607/8735/79784/4625/22989/4606/4604/4624/4622/4626/4619	CC
GO:0033234	negative regulation of protein sumoylation	11	-0.818804	-1.58024	0.00568182	0.408111	0.405599	834	tags=27%, list=4%, signal=26%	84075/4101	BP
GO:0000137	Golgi cis cisterna	24	-0.642417	-1.37276	0.0385819	0.41154	0.388075	4594	tags=54%, list=25%, signal=41%	51062/101059918/653720/653073/653061/653641/51617/55889/283768/653643/342096/728498	CC
GO:0003002	regionalization	336	-0.501934	-1.17541	0.00599401	0.4166	0.414035	4441	tags=35%, list=24%, signal=27%	121643/10736/6495/54806/7516/134701/5308/63950/3216/3217/6939/55897/89780/55081/84667/3226/23242/8854/80199/8626/54626/7479/3213/2253/441478/5100/7473/3214/1044/2302/55764/7472/55502/1045/1482/2297/6790/3201/9350/388585/2637/25911/3203/3219/3199/58524/8928/168507/6899/9241/4010/56033/9096/4618/4762/3215/221833/344022/120237/55329/4838/4909/51176/7477/1046/163589/3200/3204/153572/6928/390992/3975/…	BP
GO:0051304	chromosome separation	87	-0.576315	-1.31215	0.00599401	0.4166	0.414035	6248	tags=59%, list=34%, signal=39%	10459/57520/3550/80010/51529/25906/9918/51143/348654/164045/55795/57697/55755/8379/54908/891/8452/84464/4342/378708/990/1062/4085/10403/641/130951/81620/146956/9212/1459/5347/701/10460/699/1063/9319/84101/10744/9232/56155/9787/23397/991/254528/225689/7272/7153/4438/9700/56159	BP
GO:0007292	female gamete generation	132	-0.556867	-1.28558	0.006	0.4166	0.414035	4362	tags=36%, list=23%, signal=27%	84515/9985/259266/157777/56907/4846/317761/346673/1618/130951/2488/6790/11218/5347/135935/7130/11144/6795/10388/9319/55124/163589/3549/342977/339834/284071/9210/23397/2069/668/347688/122042/254528/344018/7272/7153/4438/1082/728637/402381/94027/51087/54937/147872/84072/23626	BP
GO:0040020	regulation of meiotic nuclear division	31	-0.675938	-1.44878	0.00608519	0.417872	0.415299	2666	tags=39%, list=14%, signal=33%	286151/9319/55124/339834/991/225689/7272/11105/84072/339345/56979	BP
GO:0021978	telencephalon regionalization	13	-0.776794	-1.52867	0.00664452	0.419283	0.416702	1507	tags=46%, list=8%, signal=42%	6469/5080/9355/6496/2016	BP
GO:0021521	ventral spinal cord interneuron specification	11	-0.799503	-1.54299	0.00681818	0.419283	0.416702	2802	tags=73%, list=15%, signal=62%	120237/84504/8022/5080/2128/6656/4825	BP
GO:0060573	cell fate specification involved in pattern specification	11	-0.799503	-1.54299	0.00681818	0.419283	0.416702	2802	tags=73%, list=15%, signal=62%	120237/84504/8022/5080/2128/6656/4825	BP
GO:0045165	cell fate commitment	242	-0.511796	-1.19295	0.00699301	0.419283	0.416702	4514	tags=36%, list=24%, signal=28%	6929/121643/10736/6495/5468/63950/10215/8029/100170841/7480/55897/89780/4916/3226/7479/2253/7473/2596/7472/116448/1482/2623/388585/3199/58524/8521/6899/4633/51384/4618/7101/4762/6660/5457/120237/54738/3574/4838/4909/5897/7477/51561/9480/58158/30012/2138/3084/2116/3549/343472/256297/6928/3593/64843/84504/7080/26038/170825/63978/2001/10716/6469/5307/7478/5081/3207/3170/3110/8022/4760/1746/4654/5080…	BP
GO:0021510	spinal cord development	100	-0.566367	-1.29597	0.007	0.419283	0.416702	4523	tags=41%, list=24%, signal=31%	5649/121643/104/374946/10215/81544/89780/3226/89884/55764/64211/58524/9241/6664/120237/161357/1630/64843/3975/340260/644168/84504/57057/170825/6469/5081/3110/8022/5080/401/2636/51412/3218/27023/7471/2128/3670/6656/4825/5992	BP
GO:0006305	DNA alkylation	64	-0.611775	-1.37611	0.00701403	0.419283	0.416702	2672	tags=31%, list=14%, signal=27%	143689/2146/84944/55124/54456/163589/56165/122402/63978/29947/136991/359787/8468/27136/79977/346171/54514/140690/285051	BP
GO:0006306	DNA methylation	64	-0.611775	-1.37611	0.00701403	0.419283	0.416702	2672	tags=31%, list=14%, signal=27%	143689/2146/84944/55124/54456/163589/56165/122402/63978/29947/136991/359787/8468/27136/79977/346171/54514/140690/285051	BP
GO:0021522	spinal cord motor neuron differentiation	29	-0.680405	-1.44911	0.00712106	0.419283	0.416702	2052	tags=55%, list=11%, signal=49%	81544/3226/89884/161357/64843/84504/57057/6469/3110/8022/5080/401/2636/3670/4825	BP
GO:0010529	negative regulation of transposition	23	-0.697312	-1.46243	0.0072314	0.419283	0.416702	2917	tags=43%, list=16%, signal=37%	643376/143689/55124/57379/122402/27136/9271/54514/400629	BP
GO:0010998	regulation of translational initiation by eIF2 alpha phosphorylation	10	0.666306	1.83228	0.00724638	0.419283	0.416702	3817	tags=50%, list=20%, signal=40%	27102/5610/8440/440275/9451	BP
GO:0038063	collagen-activated tyrosine kinase receptor signaling pathway	10	0.839362	2.30817	0.00724638	0.419283	0.416702	3003	tags=100%, list=16%, signal=84%	1287/4921/6850/1285/1277/780/1288/1282/84959/1284	BP
GO:0045625	regulation of T-helper 1 cell differentiation	10	0.717498	1.97305	0.00724638	0.419283	0.416702	4331	tags=70%, list=23%, signal=54%	301/3718/941/7292/3142/3566/6363	BP
GO:0097048	dendritic cell apoptotic process	10	0.694814	1.91067	0.00724638	0.419283	0.416702	2484	tags=70%, list=13%, signal=61%	4067/6366/10859/3965/6387/558/2621	BP
GO:1900272	negative regulation of long-term synaptic potentiation	10	0.705668	1.94052	0.00724638	0.419283	0.416702	5494	tags=100%, list=29%, signal=71%	1524/348/5621/351/177/134/2043/25/11170/55607	BP
GO:2000668	regulation of dendritic cell apoptotic process	10	0.694814	1.91067	0.00724638	0.419283	0.416702	2484	tags=70%, list=13%, signal=61%	4067/6366/10859/3965/6387/558/2621	BP
GO:2001198	regulation of dendritic cell differentiation	10	0.685377	1.88472	0.00724638	0.419283	0.416702	3952	tags=90%, list=21%, signal=71%	10288/2213/55365/10859/177/3965/28959/3146/140685	BP
GO:2001214	positive regulation of vasculogenesis	10	0.685608	1.88536	0.00724638	0.419283	0.416702	2357	tags=60%, list=13%, signal=52%	634/55273/947/5906/133/3791	BP
GO:0007289	spermatid nucleus differentiation	19	-0.713165	-1.46121	0.00739958	0.42422	0.421608	1766	tags=58%, list=9%, signal=52%	6732/9519/50511/26038/83983/9271/6847/7141/63946/7142	BP
GO:0043218	compact myelin	14	0.557516	1.69391	0.0408163	0.425514	0.401252	3956	tags=50%, list=21%, signal=39%	400746/51090/5376/302/83700/5584/231	CC
GO:0098948	intrinsic component of postsynaptic specialization membrane	76	-0.545591	-1.24114	0.041	0.425514	0.401252	4628	tags=41%, list=25%, signal=31%	1131/1008/64101/22865/27092/107/78999/1141/729993/254263/114798/2741/1814/2902/55584/2901/2557/729956/4985/1630/146395/10368/2556/10369/59284/2554/1134/3361/22986/3752	CC
GO:0000022	mitotic spindle elongation	12	-0.773129	-1.50779	0.00787402	0.426815	0.424187	3756	tags=75%, list=20%, signal=60%	9212/24137/9055/29127/8556/6795/168448/285643	BP
GO:0021520	spinal cord motor neuron cell fate specification	12	-0.78013	-1.52145	0.00787402	0.426815	0.424187	1740	tags=58%, list=9%, signal=53%	84504/3110/8022/5080/3670/4825	BP
GO:0021536	diencephalon development	75	-0.581181	-1.31357	0.00799201	0.426815	0.424187	4183	tags=44%, list=22%, signal=34%	10215/1813/26047/4929/8854/2691/1141/2253/137814/2637/6531/6716/9241/9001/5457/1392/6299/2692/7080/6469/30062/5307/5013/23440/3746/8022/3747/5080/27023/7471/3670/6496	BP
GO:0010587	miRNA catabolic process	10	-0.79719	-1.51052	0.00810185	0.426815	0.424187	270	tags=30%, list=1%, signal=30%	389421/79727	BP
GO:0007210	serotonin receptor signaling pathway	33	-0.65564	-1.41144	0.00812183	0.426815	0.424187	2876	tags=52%, list=15%, signal=44%	285242/3360/1132/390442/219464/3362/390441/3363/170572/26539/3359/3358/3352/3355/3354/3361	BP
GO:0019371	cyclooxygenase pathway	11	0.75501	2.15561	0.00819672	0.426815	0.424187	2677	tags=73%, list=14%, signal=62%	27306/6916/8644/5742/9536/5730/5740/873	BP
GO:0038110	interleukin-2-mediated signaling pathway	11	0.648395	1.85122	0.00819672	0.426815	0.424187	2333	tags=45%, list=13%, signal=40%	3718/6850/3561/6464/6776	BP
GO:0061299	retina vasculature morphogenesis in camera-type eye	11	0.724384	2.06818	0.00819672	0.426815	0.424187	2228	tags=55%, list=12%, signal=48%	57381/284217/4693/1282/1545/8322	BP
GO:0070673	response to interleukin-18	11	0.755826	2.15794	0.00819672	0.426815	0.424187	2292	tags=64%, list=12%, signal=56%	3606/8807/9076/240/10068/207/8809	BP
GO:1905941	positive regulation of gonad development	11	0.687183	1.96196	0.00819672	0.426815	0.424187	3153	tags=73%, list=17%, signal=60%	10371/7490/6662/10370/2516/56729/6714/6736	BP
GO:0010528	regulation of transposition	24	-0.693038	-1.45678	0.00823045	0.426815	0.424187	2917	tags=42%, list=16%, signal=35%	643376/143689/55124/57379/122402/27136/9271/54514/400629	BP
GO:0051446	positive regulation of meiotic cell cycle	23	-0.695424	-1.45847	0.00826446	0.426815	0.424187	3345	tags=43%, list=18%, signal=36%	993/55124/284071/995/225689/5017/11105/375337/56979	BP
GO:0010935	regulation of macrophage cytokine production	12	0.784522	2.41323	0.00884956	0.431576	0.428919	2878	tags=75%, list=15%, signal=63%	972/8482/7099/10417/7043/7040/51704/948/11213	BP
GO:0071352	cellular response to interleukin-2	12	0.63998	1.96861	0.00884956	0.431576	0.428919	2333	tags=42%, list=13%, signal=36%	3718/6850/3561/6464/6776	BP
GO:1901550	regulation of endothelial cell development	12	0.639993	1.96865	0.00884956	0.431576	0.428919	2883	tags=58%, list=15%, signal=49%	1903/7132/7122/5624/7124/3551/9475	BP
GO:1903140	regulation of establishment of endothelial barrier	12	0.639993	1.96865	0.00884956	0.431576	0.428919	2883	tags=58%, list=15%, signal=49%	1903/7132/7122/5624/7124/3551/9475	BP
GO:1903587	regulation of blood vessel endothelial cell proliferation involved in sprouting angiogenesis	12	0.778736	2.39543	0.00884956	0.431576	0.428919	3427	tags=67%, list=18%, signal=54%	9982/185/4804/3162/7422/187/57608/54567	BP
GO:1904994	regulation of leukocyte adhesion to vascular endothelial cell	12	0.669996	2.06094	0.00884956	0.431576	0.428919	3185	tags=67%, list=17%, signal=55%	6366/1991/729230/6387/7124/3383/2113/3676	BP
GO:0050909	sensory perception of taste	56	-0.604798	-1.35145	0.00902708	0.431576	0.428919	4130	tags=48%, list=22%, signal=38%	259293/259285/7480/50833/285093/353164/50838/29850/2780/51764/338557/6340/765/51176/1472/346562/1470/1469/50834/83597/132112/344892/2779/9033/4025/5024	BP
GO:0016180	snRNA processing	33	-0.651708	-1.40297	0.00913706	0.431576	0.428919	1133	tags=21%, list=6%, signal=20%	102723631/541465/102723680/441519/541466/55511	BP
GO:0032196	transposition	28	-0.667942	-1.42101	0.00917431	0.431576	0.428919	2917	tags=39%, list=16%, signal=33%	643376/143689/55124/57379/122402/55237/27136/9271/54514/400629	BP
GO:0021513	spinal cord dorsal/ventral patterning	21	-0.70761	-1.47112	0.00938478	0.431576	0.428919	3359	tags=52%, list=18%, signal=43%	58524/120237/84504/6469/8022/5080/2128/6656/4825/5992	BP
GO:0060579	ventral spinal cord interneuron fate commitment	14	-0.742448	-1.47987	0.00984683	0.431576	0.428919	2802	tags=57%, list=15%, signal=49%	120237/84504/8022/5080/2128/6656/4825	BP
GO:0060581	cell fate commitment involved in pattern specification	14	-0.742448	-1.47987	0.00984683	0.431576	0.428919	2802	tags=57%, list=15%, signal=49%	120237/84504/8022/5080/2128/6656/4825	BP
GO:0000070	mitotic sister chromatid segregation	151	-0.536346	-1.23918	0.01	0.431576	0.428919	4461	tags=44%, list=24%, signal=34%	54984/25906/9918/51143/10464/348654/55795/55154/10592/55755/79980/8379/3619/23636/54908/891/8452/10300/11130/7283/990/51203/1062/4085/9493/10403/55143/81620/9212/5347/24137/10615/9055/29127/8556/701/90417/10460/3833/83903/699/1063/113130/6795/64151/9319/84101/3834/10744/9232/83540/81930/56155/9787/23397/79998/9928/991/151648/11004/7272/146909/4751/9700/168448/285643	BP
GO:0021953	central nervous system neuron differentiation	169	-0.528921	-1.22275	0.01	0.431576	0.428919	4941	tags=40%, list=27%, signal=30%	2909/5629/26468/64919/91584/23287/121643/104/374946/869/10215/51286/1813/81544/4929/89780/3226/89884/23017/1141/2253/7473/7472/64211/388585/2637/58524/4137/2560/7101/57282/5457/120237/161357/6900/1630/6299/64843/3975/340260/84504/7080/57057/26038/170825/4852/10716/6469/23440/431707/5081/3110/8022/1746/5080/27164/401/2636/7471/2128/137970/3670/6656/4825/2016/4009/7476	BP
GO:0048469	cell maturation	168	-0.529291	-1.22393	0.01	0.431576	0.428919	5155	tags=43%, list=28%, signal=32%	2038/117155/11057/5745/30819/26468/5452/201164/23028/9855/6663/27289/891/9985/5991/5468/577/25893/26047/4929/6406/5047/29842/1811/1618/2046/100131137/6790/388585/1235/10265/53335/11144/2266/7298/51083/9319/10481/9991/54738/64100/26256/1672/163589/6900/3549/54760/2692/347732/342618/6407/9928/2069/8419/347688/122042/59067/5972/54763/3169/3050/378807/1080/152015/257062/6954/25858/4825/83853/6496/132…	BP
GO:0009584	detection of visible light	57	-0.599017	-1.33827	0.0100301	0.431576	0.428919	3728	tags=40%, list=20%, signal=32%	2986/6101/6010/2868/5475/1258/5148/2780/346007/84694/611/126006/6121/131890/221391/23746/5995/2652/2779/3000/2978/6295	BP
GO:0001771	immunological synapse formation	13	0.605289	1.89031	0.010101	0.431576	0.428919	4331	tags=69%, list=23%, signal=53%	5551/6366/4478/3958/8440/2047/84868/1794/6363	BP
GO:0002483	antigen processing and presentation of endogenous peptide antigen	13	0.70413	2.19899	0.010101	0.431576	0.428919	3708	tags=85%, list=20%, signal=68%	64167/567/3077/3133/6890/6892/3105/6891/3107/3134/3106	BP
GO:0009086	methionine biosynthetic process	13	0.690443	2.15625	0.010101	0.431576	0.428919	4064	tags=69%, list=22%, signal=54%	23743/55256/4522/58478/441024/84245/4524/51074/4548	BP
GO:0010759	positive regulation of macrophage chemotaxis	13	0.655044	2.0457	0.010101	0.431576	0.428919	909	tags=46%, list=5%, signal=44%	6352/719/1435/1240/5919/284340	BP
GO:0035589	G protein-coupled purinergic nucleotide receptor signaling pathway	13	0.737935	2.30456	0.010101	0.431576	0.428919	407	tags=54%, list=2%, signal=53%	5032/29909/53829/286530/27334/9934/2857	BP
GO:0035723	interleukin-15-mediated signaling pathway	13	0.720487	2.25007	0.010101	0.431576	0.428919	2333	tags=54%, list=13%, signal=47%	920/3601/6774/3718/3561/6464/6776	BP
GO:0038065	collagen-activated signaling pathway	13	0.804985	2.51396	0.010101	0.431576	0.428919	1977	tags=85%, list=11%, signal=76%	1287/22801/3673/4921/6850/1285/1277/780/1288/1282/84959	BP
GO:0070669	response to interleukin-2	13	0.628603	1.96312	0.010101	0.431576	0.428919	5034	tags=62%, list=27%, signal=45%	3718/6850/3561/6464/6776/4435/3559/2185	BP
GO:0071350	cellular response to interleukin-15	13	0.720487	2.25007	0.010101	0.431576	0.428919	2333	tags=54%, list=13%, signal=47%	920/3601/6774/3718/3561/6464/6776	BP
GO:0007340	acrosome reaction	33	-0.647074	-1.393	0.0101523	0.431576	0.428919	3094	tags=45%, list=17%, signal=38%	2741/55231/10343/54760/49/10566/54586/55521/152015/167/132141/170370/136242/7142	BP
GO:0045503	dynein light chain binding	25	-0.7154	-1.52445	0.00308008	0.432967	0.418354	4117	tags=64%, list=22%, signal=50%	127602/89891/79819/1770/8632/56171/196385/1768/27019/55567/1767/1769/126820/64446/146754	MF
GO:0003796	lysozyme activity	10	-0.825169	-1.56924	0.00339367	0.432967	0.418354	779	tags=70%, list=4%, signal=67%	389852/131375/119180/84569/57151/729201	MF
GO:0005179	hormone activity	115	-0.574288	-1.31723	0.003996	0.432967	0.418354	3904	tags=46%, list=21%, signal=37%	79924/5020/2691/4295/10022/7038/51052/3630/7432/2488/257313/7066/1081/117579/6343/5697/5443/551/84666/6019/1444/3972/3375/51083/2980/1392/7252/3641/85569/2520/2689/5539/114131/27302/1442/797/114335/4852/2695/4922/170589/1082/1443/94027/114336/7276/5617/2922/7200/9607/11172/151176	MF
GO:0022824	transmitter-gated ion channel activity	60	-0.627305	-1.41324	0.00500501	0.432967	0.418354	3903	tags=50%, list=21%, signal=40%	1141/2569/1145/8001/200909/285242/2741/1138/2560/2902/55584/1137/2901/2557/2900/1142/170572/2563/2904/8973/1143/3359/2556/2742/1136/2554/2566/1134/2567	MF
GO:0022835	transmitter-gated channel activity	60	-0.627305	-1.41324	0.00500501	0.432967	0.418354	3903	tags=50%, list=21%, signal=40%	1141/2569/1145/8001/200909/285242/2741/1138/2560/2902/55584/1137/2901/2557/2900/1142/170572/2563/2904/8973/1143/3359/2556/2742/1136/2554/2566/1134/2567	MF
GO:0042165	neurotransmitter binding	54	-0.634653	-1.42337	0.00500501	0.432967	0.418354	4741	tags=57%, list=25%, signal=43%	9731/212/1131/43/1119/1141/1145/6539/8001/2741/1138/1394/2902/1137/1142/3416/2731/2904/8973/1143/3359/3358/2742/1136/3355/3354/1401/1134/3361/6540	MF
GO:0099529	neurotransmitter receptor activity involved in regulation of postsynaptic membrane potential	45	-0.634785	-1.40986	0.00601202	0.432967	0.418354	3722	tags=49%, list=20%, signal=39%	2569/1145/2741/1138/2560/2902/55584/1137/2901/2557/1142/2563/8973/1143/2556/2742/1136/2554/2566/1134/2567	MF
GO:1904315	transmitter-gated ion channel activity involved in regulation of postsynaptic membrane potential	42	-0.646216	-1.42735	0.0060423	0.432967	0.418354	3722	tags=52%, list=20%, signal=42%	2569/1145/2741/1138/2560/2902/55584/1137/2901/2557/1142/2563/8973/1143/2556/2742/1136/2554/2566/1134/2567	MF
GO:0022848	acetylcholine-gated cation-selective channel activity	16	-0.74172	-1.50556	0.00643777	0.432967	0.418354	3722	tags=62%, list=20%, signal=50%	1145/1138/55584/1137/1142/8973/1143/1136/1134	MF
GO:0008569	ATP-dependent microtubule motor activity, minus-end-directed	18	-0.719163	-1.47943	0.00744681	0.432967	0.418354	2498	tags=67%, list=13%, signal=58%	127602/1770/8632/3834/56171/196385/1768/55567/1767/1769/146754	MF
GO:0090079	translation regulator activity, nucleic acid binding	26	-0.683029	-1.46641	0.00818833	0.432967	0.418354	3901	tags=42%, list=21%, signal=34%	22849/56853/64506/1618/7298/57135/57055/66037/57054/1617	MF
GO:0005165	neurotrophin receptor binding	10	0.648676	1.89619	0.00847458	0.432967	0.418354	4620	tags=70%, list=25%, signal=53%	5295/4803/27018/6464/4908/2885/4914	MF
GO:0045236	CXCR chemokine receptor binding	10	0.701469	2.05051	0.00847458	0.432967	0.418354	1818	tags=60%, list=10%, signal=54%	6373/10563/3627/6376/3576/6387	MF
GO:0061783	peptidoglycan muralytic activity	14	-0.735948	-1.47045	0.00865801	0.432967	0.418354	2537	tags=79%, list=14%, signal=68%	8993/57115/114771/254773/389852/131375/119180/84569/57151/729201	MF
GO:0005230	extracellular ligand-gated ion channel activity	74	-0.586543	-1.33049	0.00899101	0.432967	0.418354	3903	tags=43%, list=21%, signal=34%	1141/2569/1145/8001/200909/285242/2741/1138/2560/2902/55584/1137/2901/2557/2900/1142/170572/200959/2563/2904/8973/1143/3359/2556/2742/1136/2554/2566/1134/5024/2567	MF
GO:0098960	postsynaptic neurotransmitter receptor activity	47	-0.618521	-1.37732	0.00902708	0.432967	0.418354	3722	tags=47%, list=20%, signal=38%	2569/1145/2741/1138/2560/2902/55584/1137/2901/2557/1142/2563/8973/1143/2556/2742/1136/2554/2566/1134/2567	MF
GO:0005035	death receptor activity	11	0.882034	2.61885	0.00952381	0.432967	0.418354	1968	tags=82%, list=11%, signal=73%	60401/4804/7133/7132/55504/7293/8764/8718/8784	MF
GO:0034713	type I transforming growth factor beta receptor binding	11	0.701109	2.08166	0.00952381	0.432967	0.418354	1470	tags=45%, list=8%, signal=42%	7048/4092/7043/2022/7040	MF
GO:0043295	glutathione binding	11	0.666439	1.97872	0.00952381	0.432967	0.418354	2264	tags=55%, list=12%, signal=48%	2944/2946/4257/2948/2950/9536	MF
GO:0048407	platelet-derived growth factor binding	11	0.730909	2.17014	0.00952381	0.432967	0.418354	2131	tags=82%, list=11%, signal=73%	5159/5156/1277/1291/1278/1282/5154/1289/1281	MF
GO:0051256	mitotic spindle midzone assembly	10	-0.785992	-1.4893	0.0104167	0.436871	0.434181	3756	tags=80%, list=20%, signal=64%	9212/24137/29127/8556/6795/168448/285643	BP
GO:0052695	cellular glucuronidation	10	-0.784022	-1.48557	0.0104167	0.436871	0.434181	3717	tags=80%, list=20%, signal=64%	79799/10941/10720/54658/7366/54578/54659	BP
GO:0008305	integrin complex	32	0.481507	1.86906	0.0434783	0.444632	0.41928	2777	tags=53%, list=15%, signal=45%	8516/3689/4067/22801/3685/3673/11117/3675/3696/3695/3680/3684/3655/3687/3678/3693/3672	CC
GO:0001750	photoreceptor outer segment	81	-0.540975	-1.23303	0.044	0.444632	0.41928	4781	tags=53%, list=26%, signal=40%	57728/51332/5158/768206/285331/388531/6103/6011/10518/24/9742/51761/94137/9626/7287/2986/6101/55646/8842/6010/388939/2868/1258/5148/2981/339291/2780/5132/4117/346562/611/10083/131890/375298/5470/2652/2779/3000/65217/2978/54714/6295	CC
GO:0099095	ligand-gated anion channel activity	18	-0.704947	-1.45019	0.0106383	0.445701	0.430658	2990	tags=56%, list=16%, signal=47%	2741/2560/2557/2556/2742/2554/2566/1080/2567	MF
GO:0008327	methyl-CpG binding	26	-0.674758	-1.44865	0.011259	0.445701	0.430658	3776	tags=46%, list=20%, signal=37%	1044/1045/653656/10481/29128/125997/653657/284428/222229/729458/85509	MF
GO:0001608	G protein-coupled nucleotide receptor activity	13	0.737935	2.37169	0.0116279	0.445701	0.430658	407	tags=54%, list=2%, signal=53%	5032/29909/53829/286530/27334/9934/2857	MF
GO:0045028	G protein-coupled purinergic nucleotide receptor activity	13	0.737935	2.37169	0.0116279	0.445701	0.430658	407	tags=54%, list=2%, signal=53%	5032/29909/53829/286530/27334/9934/2857	MF
GO:0030546	receptor activator activity	10	-0.766947	-1.45852	0.0124434	0.445701	0.430658	3003	tags=50%, list=16%, signal=42%	10718/3084/26585/1950	MF
GO:0005024	transforming growth factor beta-activated receptor activity	15	0.623249	2.13039	0.0128205	0.445701	0.430658	3712	tags=60%, list=20%, signal=48%	7048/8425/94/90/657/7049/4052/269/659	MF
GO:0005161	platelet-derived growth factor receptor binding	15	0.658301	2.2502	0.0128205	0.445701	0.430658	2258	tags=53%, list=12%, signal=47%	5159/4067/5156/2277/3554/5154/3678/7422	MF
GO:0044548	S100 protein binding	14	0.649539	2.18614	0.0128205	0.445701	0.430658	5328	tags=86%, list=29%, signal=61%	79026/3777/2246/6277/177/302/6282/7430/8826/6271/311/6285	MF
GO:0099699	integral component of synaptic membrane	152	-0.509561	-1.17237	0.044955	0.448383	0.422817	4655	tags=39%, list=25%, signal=29%	1949/1131/2912/1129/1008/64101/114/22865/3765/27092/1813/107/78999/4916/1141/57863/5100/729993/3756/254263/114798/27091/6531/2741/6506/3736/1814/2902/2913/55584/85445/1137/2901/2557/2900/729956/1007/2563/4985/1630/146395/8973/10368/3359/2556/4988/10369/6336/59284/2554/3746/1134/3361/22986/9152/3752/5024/2567	CC
GO:0031054	pre-miRNA processing	15	-0.73906	-1.4787	0.0108578	0.452334	0.449549	270	tags=33%, list=1%, signal=33%	79670/192670/389421/79727	BP
GO:0008608	attachment of spindle microtubules to kinetochore	32	-0.649332	-1.39351	0.0111789	0.455201	0.452398	4425	tags=50%, list=24%, signal=38%	891/1062/10403/81620/9212/10615/29127/90417/6795/83540/56155/57082/151648/11004/4751	BP
GO:0010934	macrophage cytokine production	14	0.747555	2.34965	0.0113636	0.455201	0.452398	2878	tags=71%, list=15%, signal=60%	972/8482/7099/10417/7043/7040/51704/948/2621/11213	BP
GO:0034616	response to laminar fluid shear stress	14	0.670461	2.10734	0.0113636	0.455201	0.452398	3454	tags=71%, list=19%, signal=58%	4092/7043/8754/10365/7040/19/6721/4780/2113/445	BP
GO:0051770	positive regulation of nitric-oxide synthase biosynthetic process	14	0.657569	2.06682	0.0113636	0.455201	0.452398	3388	tags=50%, list=18%, signal=41%	6347/7099/7097/54106/120892/3791/6416	BP
GO:0070672	response to interleukin-15	14	0.73678	2.31579	0.0113636	0.455201	0.452398	2333	tags=57%, list=13%, signal=50%	920/3601/6774/3718/2182/3561/6464/6776	BP
GO:1905564	positive regulation of vascular endothelial cell proliferation	14	0.600177	1.88643	0.0113636	0.455201	0.452398	5314	tags=64%, list=29%, signal=46%	2693/8862/6774/2260/3676/3146/6868/51738/51548	BP
GO:0000800	lateral element	13	-0.698974	-1.37125	0.047138	0.464128	0.437665	4311	tags=77%, list=23%, signal=59%	672/675/641/10388/5888/50511/27127/147872/642636	CC
GO:0016460	myosin II complex	23	-0.636705	-1.35963	0.0489583	0.474074	0.447044	4718	tags=61%, list=25%, signal=46%	4634/4621/4620/4607/8735/79784/4632/4625/29895/4624/4622/4626/4619	CC
GO:0000276	mitochondrial proton-transporting ATP synthase complex, coupling factor F(o)	10	0.615084	1.7117	0.0496454	0.474074	0.447044	5928	tags=60%, list=32%, signal=41%	267020/517/521/518/516/10476	CC
GO:0098636	protein complex involved in cell adhesion	35	0.460667	1.89638	0.05	0.474074	0.447044	2777	tags=54%, list=15%, signal=46%	8516/3689/4067/22801/3685/3673/11117/3675/3696/3695/3680/3684/3655/3687/940/3678/941/3693/3672	CC
GO:0008037	cell recognition	142	-0.539588	-1.24586	0.012	0.47678	0.473845	2104	tags=23%, list=11%, signal=21%	6900/152330/148229/54760/347732/1047/8748/63923/49/53340/57828/79820/2352/3543/2515/8747/378807/11055/117144/6677/22917/257062/26998/124912/167/284359/124626/7455/136242/157855/11085/83639	BP
GO:0002067	glandular epithelial cell differentiation	46	-0.619995	-1.36845	0.0120603	0.47678	0.473845	2308	tags=26%, list=12%, signal=23%	3172/653/3642/4760/5080/222546/3169/3596/10551/133396/4825	BP
GO:0050912	detection of chemical stimulus involved in sensory perception of taste	36	-0.636035	-1.38079	0.0121335	0.47678	0.473845	4397	tags=61%, list=24%, signal=47%	80835/259293/259285/50833/285093/353164/50838/2780/338557/765/1472/346562/1470/1469/50834/83597/132112/344892/2779/9033/4025	BP
GO:0007143	female meiotic nuclear division	30	-0.654215	-1.39782	0.0122075	0.47678	0.473845	3345	tags=43%, list=18%, signal=36%	6790/5347/10388/9319/284071/23397/2069/347688/254528/7272/7153/728637	BP
GO:0023026	MHC class II protein complex binding	16	0.625209	2.18336	0.0142857	0.479027	0.462859	3148	tags=56%, list=17%, signal=47%	3111/3122/972/3109/3108/481/975/3123/3112	MF
GO:0005123	death receptor binding	17	0.50803	1.81938	0.0153846	0.479027	0.462859	4085	tags=53%, list=22%, signal=41%	64114/8996/356/4803/27018/8737/841/637/8837	MF
GO:0043176	amine binding	10	-0.760984	-1.44718	0.0158371	0.479027	0.462859	1706	tags=50%, list=9%, signal=45%	3358/3355/3354/3361	MF
GO:0051378	serotonin binding	10	-0.760984	-1.44718	0.0158371	0.479027	0.462859	1706	tags=50%, list=9%, signal=45%	3358/3355/3354/3361	MF
GO:0001228	DNA-binding transcription activator activity, RNA polymerase II-specific	444	-0.48442	-1.13537	0.015984	0.479027	0.462859	3867	tags=27%, list=21%, signal=22%	7020/55897/3226/89884/4761/8626/138715/3213/7022/3214/9519/1044/2302/9705/10620/137814/83881/1482/6096/2297/26298/3201/2623/6689/2637/1820/25833/391723/4603/3203/9970/10661/8928/1961/3198/8521/121599/56033/148979/6664/688/79733/4618/7101/5457/3215/8538/1870/3159/51176/6473/1046/3172/9480/3204/2116/5079/100288687/343472/256297/57822/1406/56751/57057/157848/668/7021/2001/3211/2103/6910/344018/2299/…	MF
GO:0030551	cyclic nucleotide binding	35	-0.628595	-1.37496	0.0162107	0.479027	0.462859	4285	tags=46%, list=23%, signal=35%	5593/5576/610/10846/11149/64208/5141/1258/5148/1262/1261/10021/140894/348980/54714	MF
GO:0043101	purine-containing compound salvage	15	0.585307	1.87513	0.0123457	0.479181	0.476231	4875	tags=60%, list=26%, signal=44%	270/4860/56952/272/2766/3251/353/271/132	BP
GO:0055119	relaxation of cardiac muscle	16	0.773561	2.53813	0.0126582	0.485284	0.482296	2846	tags=62%, list=15%, signal=53%	2946/477/817/8654/3270/5142/481/6546/476/5997	BP
GO:1905523	positive regulation of macrophage migration	16	0.637179	2.09065	0.0126582	0.485284	0.482296	909	tags=44%, list=5%, signal=42%	6352/719/1435/4323/1240/5919/284340	BP
GO:0005522	profilin binding	10	0.606548	1.77304	0.0169492	0.488632	0.472139	5545	tags=70%, list=30%, signal=49%	2017/23433/7408/7456/752/27445/3064	MF
GO:0016505	peptidase activator activity involved in apoptotic process	19	0.486157	1.79358	0.0181818	0.499789	0.48292	4031	tags=47%, list=22%, signal=37%	1075/834/29108/27018/10392/4824/4118/51065/317	MF
GO:0038191	neuropilin binding	19	0.462511	1.70634	0.0181818	0.499789	0.48292	3259	tags=42%, list=17%, signal=35%	8482/10371/5829/10509/56920/10500/54910/10512	MF
GO:0051231	spindle elongation	13	-0.759536	-1.49471	0.013289	0.504452	0.501347	3756	tags=69%, list=20%, signal=55%	9212/24137/9055/29127/8556/6795/168448/285643	BP
GO:0035883	enteroendocrine cell differentiation	26	-0.669175	-1.42049	0.0133197	0.504452	0.501347	2308	tags=31%, list=12%, signal=27%	3172/653/3642/4760/5080/222546/4825	BP
GO:0005874	microtubule	410	-0.470596	-1.10289	0.0539461	0.505251	0.476443	5896	tags=39%, list=32%, signal=27%	22948/51175/55346/27185/151393/23281/25981/51143/10458/285753/283431/59341/728597/285331/4135/85462/808/157922/8867/11104/1540/55755/81027/25809/3619/9859/23322/84100/84080/400954/149069/54801/10126/56890/26586/10808/54820/83544/3796/22924/283726/22911/5423/8871/10383/147700/93323/57606/55201/26153/11127/54839/10576/259266/9735/84056/8452/55835/83473/94137/10300/4210/3798/9585/7283/8851/51203/727…	CC
GO:0021511	spinal cord patterning	23	-0.676974	-1.41978	0.0134298	0.505557	0.502445	3359	tags=57%, list=18%, signal=46%	121643/55764/58524/120237/84504/6469/8022/5080/2128/6656/4825/5992	BP
GO:0015276	ligand-gated ion channel activity	143	-0.527564	-1.21734	0.01998	0.513244	0.495921	5349	tags=45%, list=29%, signal=33%	89832/56704/6261/3770/3767/2558/2565/116444/55283/3773/3758/5026/6833/3765/2897/1141/255231/610/2569/1145/3761/8001/1258/200909/9992/285242/2741/1138/3772/2560/2902/55584/1262/1137/57338/2901/1261/6340/2557/10021/2900/1142/170572/200959/2563/51802/2904/8973/1143/3359/2556/2742/348980/1136/3744/2554/100134444/3763/2566/1134/1080/5024/54714/2567	MF
GO:0022834	ligand-gated channel activity	143	-0.527564	-1.21734	0.01998	0.513244	0.495921	5349	tags=45%, list=29%, signal=33%	89832/56704/6261/3770/3767/2558/2565/116444/55283/3773/3758/5026/6833/3765/2897/1141/255231/610/2569/1145/3761/8001/1258/200909/9992/285242/2741/1138/3772/2560/2902/55584/1262/1137/57338/2901/1261/6340/2557/10021/2900/1142/170572/200959/2563/51802/2904/8973/1143/3359/2556/2742/348980/1136/3744/2554/100134444/3763/2566/1134/1080/5024/54714/2567	MF
GO:0001614	purinergic nucleotide receptor activity	20	0.60513	2.26973	0.0204082	0.513244	0.495921	407	tags=45%, list=2%, signal=44%	5032/29909/53829/286530/27334/5027/5023/9934/2857	MF
GO:0016502	nucleotide receptor activity	20	0.60513	2.26973	0.0204082	0.513244	0.495921	407	tags=45%, list=2%, signal=44%	5032/29909/53829/286530/27334/5027/5023/9934/2857	MF
GO:0097381	photoreceptor disc membrane	22	-0.630252	-1.34185	0.0564263	0.514497	0.485162	4990	tags=59%, list=27%, signal=43%	24/9626/2986/6010/2868/5148/611/131890/2652/2779/3000/2978	CC
GO:0001527	microfibril	10	0.599971	1.66965	0.0567376	0.514497	0.485162	3805	tags=80%, list=20%, signal=64%	2200/8076/4239/79875/339366/4052/4237/81794	CC
GO:0099240	intrinsic component of synaptic membrane	164	-0.503111	-1.16215	0.0569431	0.514497	0.485162	4655	tags=37%, list=25%, signal=28%	1949/1131/2912/1129/1008/64101/114/22865/3765/27092/1813/107/78999/4916/1141/57863/5100/729993/3756/254263/594855/114798/27091/6531/2741/6506/3736/1814/2902/2913/55584/85445/1137/2901/2557/2900/729956/1007/2563/4985/6900/1630/146395/8973/10368/3359/2556/4988/10369/6336/59284/2554/3746/1134/3361/22986/9152/3752/5024/2567	CC
GO:0022843	voltage-gated cation channel activity	140	-0.530176	-1.22286	0.020979	0.515894	0.498482	4599	tags=39%, list=25%, signal=30%	3758/56479/3778/84329/389816/6833/3765/27092/93107/117532/3742/610/775/773/3756/117531/59283/23416/27091/3761/26251/23415/774/9992/3736/3772/2902/90134/10021/126755/81033/2904/10368/3743/347732/4988/10369/348980/59284/27133/3744/100134444/3763/3746/169522/779/3747/378807/117144/59285/3785/3752/157855/440699	MF
GO:0001965	G-protein alpha-subunit binding	21	0.494211	1.91808	0.0227273	0.515894	0.498482	2846	tags=48%, list=15%, signal=40%	1812/5996/1816/3357/1902/6001/2149/3482/23566/5997	MF
GO:0050431	transforming growth factor beta binding	21	0.632529	2.4549	0.0227273	0.515894	0.498482	3260	tags=71%, list=17%, signal=59%	3685/7048/124857/8425/94/90/7043/8692/2022/4054/114990/948/2615/7049/4052	MF
GO:0045182	translation regulator activity	57	-0.583629	-1.31375	0.024024	0.515894	0.498482	3901	tags=30%, list=21%, signal=24%	22849/56853/64506/9148/1618/10644/7298/23034/10642/131405/10643/57135/57055/66037/57054/1617	MF
GO:0005158	insulin receptor binding	22	0.515477	2.06247	0.025	0.515894	0.498482	2406	tags=45%, list=13%, signal=40%	8471/3479/5295/3481/3640/6464/8660/3667/5781/6714	MF
GO:0005520	insulin-like growth factor binding	22	0.441844	1.76786	0.025	0.515894	0.498482	2660	tags=50%, list=14%, signal=43%	3488/3486/3685/3490/3487/3489/94031/3655/3482/5654/51232	MF
GO:0019865	immunoglobulin binding	22	0.448325	1.79379	0.025	0.515894	0.498482	2095	tags=59%, list=11%, signal=53%	3512/2214/2213/2206/920/2205/2207/9103/3958/2210/2217/2212/933	MF
GO:0042605	peptide antigen binding	22	0.706433	2.82651	0.025	0.515894	0.498482	3827	tags=86%, list=21%, signal=69%	3117/3122/3113/10332/3115/3133/6890/6892/3105/8140/3107/3119/23428/3123/3134/1718/30835/3106/9794	MF
GO:0051184	cofactor transmembrane transporter activity	22	0.352965	1.41225	0.025	0.515894	0.498482	5446	tags=50%, list=29%, signal=35%	113235/89874/6535/387700/55652/22/9963/9429/55788/9962/4363	MF
GO:0004029	aldehyde dehydrogenase (NAD) activity	14	0.570517	1.92018	0.025641	0.515894	0.498482	3172	tags=64%, list=17%, signal=53%	220/219/224/501/216/217/221/223/128	MF
GO:0045125	bioactive lipid receptor activity	14	0.610432	2.05452	0.025641	0.515894	0.498482	796	tags=50%, list=4%, signal=48%	2864/84636/2846/8698/1901/1903/1902	MF
GO:0015347	sodium-independent organic anion transmembrane transporter activity	16	-0.694468	-1.40965	0.0257511	0.515894	0.498482	2315	tags=38%, list=12%, signal=33%	338821/114571/28234/10864/133482	MF
GO:0034703	cation channel complex	217	-0.491049	-1.13836	0.0589411	0.520739	0.491048	5270	tags=40%, list=28%, signal=29%	6261/9472/9312/3770/3767/6329/117155/30819/6334/116444/6331/3773/3758/56479/3778/389816/3780/149111/11280/6833/27092/93107/6328/26047/2897/50944/3742/610/775/729993/773/7224/3756/59283/254263/27091/3761/26251/23415/257044/774/1258/9992/168507/3736/2902/9722/4842/2901/6340/10021/2900/729956/3306/118427/6900/126755/2904/10368/3359/3743/347732/10369/348980/6336/57828/79820/59284/3744/3763/3746/16952…	CC
GO:0045120	pronucleus	17	-0.660264	-1.3506	0.0604752	0.520739	0.491048	3364	tags=59%, list=18%, signal=48%	6908/890/641/6790/2146/1063/359787/89869/285051	CC
GO:0045277	respiratory chain complex IV	17	-0.659996	-1.35005	0.0604752	0.520739	0.491048	1536	tags=18%, list=8%, signal=16%	341947/170712	CC
GO:0005819	spindle	329	-0.476482	-1.11206	0.0609391	0.520739	0.491048	6186	tags=43%, list=33%, signal=29%	9371/10459/57520/3550/83541/6569/9657/84541/252969/1663/54984/5905/151393/79541/3297/23384/51143/9126/55112/808/112755/55171/11104/7443/1540/55755/79980/8379/3619/9859/55856/54801/26586/152185/80254/54820/55012/9150/255758/3796/22924/23636/5423/9731/85302/11073/93323/55201/54908/1894/79718/8480/891/11127/84984/25886/55200/259266/9735/84056/8452/83473/10300/26524/121441/9585/7283/990/114327/51203/…	CC
GO:0099059	integral component of presynaptic active zone membrane	14	0.532502	1.61791	0.0612245	0.520739	0.491048	3790	tags=64%, list=20%, signal=51%	490/5023/23208/2823/5028/493/27020/5818/1000	CC
GO:0005922	connexin complex	20	-0.634373	-1.32628	0.0617021	0.520739	0.491048	3829	tags=60%, list=21%, signal=48%	375519/2709/2700/2706/81025/127534/84694/219770/2707/10804/2703	CC
GO:0097225	sperm midpiece	22	-0.627552	-1.3361	0.0626959	0.523375	0.493533	4694	tags=64%, list=25%, signal=48%	79846/28981/135138/8372/1811/1235/374308/1672/6870/6954/133558/374355/57151	CC
GO:0002577	regulation of antigen processing and presentation	17	0.73372	2.34943	0.0140845	0.523893	0.520668	1646	tags=59%, list=9%, signal=54%	54209/3111/10288/2213/972/55080/3077/6366/29108/10392	BP
GO:0061081	positive regulation of myeloid leukocyte cytokine production involved in immune response	17	0.660141	2.11382	0.0140845	0.523893	0.520668	2440	tags=59%, list=13%, signal=51%	972/2207/8482/7099/148022/10417/51704/23586/57506/948	BP
GO:1902710	GABA receptor complex	20	-0.632753	-1.32289	0.0648936	0.531595	0.501285	3643	tags=65%, list=20%, signal=52%	2558/2565/2569/9568/2560/2557/200959/2563/2556/2554/2566/2567	CC
GO:0043195	terminal bouton	51	-0.561644	-1.26679	0.0650651	0.531595	0.501285	4370	tags=37%, list=23%, signal=29%	885/5020/2691/4923/7054/6571/594855/339302/1258/2902/2901/10874/6572/63923/3747/10814/5024/440279	CC
GO:0005261	cation channel activity	314	-0.490647	-1.14464	0.027972	0.535326	0.517258	4342	tags=36%, list=23%, signal=28%	55283/3773/25769/3758/56479/3778/84329/389816/5026/3780/11280/6833/3765/27092/93107/6328/2897/117532/3742/3781/1141/255231/610/83795/775/773/51305/1145/7224/27112/3756/63895/117531/59283/23416/55503/83959/27091/3761/26251/23415/54207/774/1258/200909/9992/168507/285242/3736/1138/3772/29850/2902/55584/347741/1262/1137/57338/2901/1261/6340/90134/10021/2900/1142/170572/10343/79054/27039/51802/126755/…	MF
GO:0046933	proton-transporting ATP synthase activity, rotational mechanism	16	0.573577	2.00305	0.0285714	0.535326	0.517258	5928	tags=62%, list=32%, signal=43%	267020/509/537/517/518/498/527/516/513/10476	MF
GO:0030594	neurotransmitter receptor activity	108	-0.5337	-1.22105	0.028971	0.535326	0.517258	3994	tags=48%, list=21%, signal=38%	1813/2897/1141/2569/1145/165829/390155/8001/9568/200909/285242/2741/3360/1138/390084/1132/1814/390442/2560/219464/2902/55584/3362/1137/2901/390441/2557/3363/2900/1142/170572/26539/2563/2904/8973/1143/3359/3358/2556/2742/120796/4988/3352/1136/3355/2554/3354/2566/1134/3361/2567	MF
GO:0005221	intracellular cyclic nucleotide activated cation channel activity	11	-0.733157	-1.41866	0.0289855	0.535326	0.517258	3692	tags=73%, list=20%, signal=58%	1258/1262/1261/10021/348980/3744/54714	MF
GO:0043855	cyclic nucleotide-gated ion channel activity	11	-0.733157	-1.41866	0.0289855	0.535326	0.517258	3692	tags=73%, list=20%, signal=58%	1258/1262/1261/10021/348980/3744/54714	MF
GO:0004364	glutathione transferase activity	24	0.657017	2.69636	0.030303	0.53578	0.517696	2683	tags=75%, list=14%, signal=64%	653689/2944/2949/27306/2946/4257/2941/241/2938/2939/9446/2948/4056/4259/2950/9536/4258/2940	MF
GO:0035586	purinergic receptor activity	24	0.565557	2.32102	0.030303	0.53578	0.517696	407	tags=38%, list=2%, signal=37%	5032/29909/53829/286530/27334/5027/5023/9934/2857	MF
GO:0008574	ATP-dependent microtubule motor activity, plus-end-directed	26	-0.636846	-1.36726	0.0307062	0.53578	0.517696	4356	tags=50%, list=23%, signal=38%	3798/9585/57576/89891/3832/79819/81930/27019/9928/126820/146909/64446	MF
GO:0001222	transcription corepressor binding	15	-0.692386	-1.39195	0.0313853	0.53578	0.517696	355	tags=33%, list=2%, signal=33%	51341/4848/5187/6496	MF
GO:0004993	G protein-coupled serotonin receptor activity	28	-0.627022	-1.35301	0.0317298	0.53578	0.517696	2689	tags=61%, list=14%, signal=52%	1131/1129/59340/3360/1132/390442/219464/3362/390441/3363/26539/3358/3352/3355/3354/3361	MF
GO:0099589	serotonin receptor activity	28	-0.627022	-1.35301	0.0317298	0.53578	0.517696	2689	tags=61%, list=14%, signal=52%	1131/1129/59340/3360/1132/390442/219464/3362/390441/3363/26539/3358/3352/3355/3354/3361	MF
GO:0035457	cellular response to interferon-alpha	10	0.649343	1.78563	0.0144928	0.535889	0.53259	2600	tags=60%, list=14%, signal=52%	3433/3437/149628/558/2621/6770	BP
GO:1900750	oligopeptide binding	12	0.567071	1.75638	0.0322581	0.537029	0.518903	2264	tags=50%, list=12%, signal=44%	2944/2946/4257/2948/2950/9536	MF
GO:0016846	carbon-sulfur lyase activity	13	0.566836	1.82179	0.0348837	0.538546	0.520369	2947	tags=62%, list=16%, signal=52%	241/2739/4056/56267/4259/4258/347549/441495	MF
GO:0001968	fibronectin binding	25	0.521292	2.11532	0.0357143	0.538546	0.520369	3416	tags=68%, list=18%, signal=56%	6423/3488/3486/3685/1513/3675/3489/84695/1520/59339/6385/51144/284297/7422/4653/3676/151887	MF
GO:0072509	divalent inorganic cation transmembrane transporter activity	25	0.387668	1.57309	0.0357143	0.538546	0.520369	4936	tags=60%, list=26%, signal=44%	64116/30061/7781/27173/4891/93380/254428/23516/7922/64924/25800/55676/283375/57181/169026	MF
GO:0042166	acetylcholine binding	17	-0.676057	-1.38178	0.036286	0.538546	0.520369	4574	tags=65%, list=25%, signal=49%	43/1141/1145/1138/1137/1142/8973/1143/1136/1134	MF
GO:0005267	potassium channel activity	122	-0.523521	-1.20448	0.036963	0.538546	0.520369	4599	tags=39%, list=25%, signal=30%	3758/56479/3778/389816/3780/6833/3765/93107/2897/3742/3781/610/83795/51305/3756/23416/3761/26251/23415/54207/9992/3736/3772/29850/2901/90134/10021/2900/126755/81033/3743/348980/89822/27133/3744/100134444/3763/3746/169522/3747/150160/53828/9033/3785/3752/157855/440699	MF
GO:0004709	MAP kinase kinase kinase activity	27	0.406549	1.66905	0.037037	0.538546	0.520369	4531	tags=59%, list=24%, signal=45%	84451/6885/389840/1326/7786/1956/4217/57551/51776/8737/197259/5894/51347/9064/4214/4296	MF
GO:0005184	neuropeptide hormone activity	27	-0.629484	-1.35548	0.0379487	0.538546	0.520369	4669	tags=63%, list=25%, signal=47%	347148/885/5020/2691/51052/7432/5697/551/51083/1392/5539/797/4852/4922/2922/9607	MF
GO:0005249	voltage-gated potassium channel activity	87	-0.541079	-1.23136	0.037962	0.538546	0.520369	5270	tags=46%, list=28%, signal=33%	9312/3770/3767/30819/3773/3758/56479/3778/389816/6833/3765/93107/3742/610/3756/23416/3761/26251/23415/9992/3736/3772/90134/10021/126755/81033/3743/348980/27133/3744/100134444/3763/3746/169522/3747/3785/3752/157855/440699	MF
GO:0016004	phospholipase activator activity	11	0.58101	1.72508	0.0380952	0.538546	0.520369	3980	tags=55%, list=21%, signal=43%	6348/6352/8439/2760/6810/344	MF
GO:0035325	Toll-like receptor binding	11	0.594281	1.76448	0.0380952	0.538546	0.520369	2440	tags=73%, list=13%, signal=63%	7097/6850/81622/10333/23643/7096/114609/948	MF
GO:0030552	cAMP binding	23	-0.642881	-1.3709	0.0381837	0.538546	0.520369	3899	tags=48%, list=21%, signal=38%	610/10846/11149/64208/5141/1258/1262/10021/140894/348980	MF
GO:0004190	aspartic-type endopeptidase activity	22	-0.64755	-1.37053	0.039501	0.538546	0.520369	3630	tags=41%, list=19%, signal=33%	9476/5222/56675/643847/643834/5972/162540/414301	MF
GO:0043236	laminin binding	28	0.427287	1.77722	0.04	0.538546	0.520369	2269	tags=57%, list=12%, signal=50%	4811/3673/3958/64129/3956/3675/8754/2817/3680/3655/1893/1520/59339/284297/1605/4059	MF
GO:0030553	cGMP binding	15	-0.6837	-1.37449	0.0400433	0.538546	0.520369	4285	tags=53%, list=23%, signal=41%	5593/10846/1258/5148/1262/1261/54714	MF
GO:0015464	acetylcholine receptor activity	23	-0.64015	-1.36508	0.0402477	0.538546	0.520369	5333	tags=65%, list=29%, signal=47%	1133/1131/1129/59340/1141/1145/1138/1132/1137/1142/8973/1143/1136/1134	MF
GO:0005154	epidermal growth factor receptor binding	33	-0.611984	-1.33384	0.0406091	0.538546	0.520369	1483	tags=30%, list=8%, signal=28%	10451/867/2069/374/255324/1950/10551/23624/222584	MF
GO:0099094	ligand-gated cation channel activity	106	-0.527036	-1.20563	0.040959	0.538546	0.520369	4647	tags=41%, list=25%, signal=31%	3773/3758/5026/6833/3765/2897/1141/255231/610/1145/3761/1258/200909/9992/285242/1138/3772/2902/55584/1262/1137/57338/2901/1261/6340/10021/2900/1142/170572/51802/2904/8973/1143/3359/348980/1136/3744/100134444/3763/1134/5024/54714	MF
GO:0042287	MHC protein binding	29	0.427674	1.76795	0.0416667	0.538546	0.520369	2718	tags=55%, list=15%, signal=47%	10288/972/64581/920/343413/3133/926/10859/6890/925/6892/6891/3872/3902/51571/203068	MF
GO:0005237	inhibitory extracellular ligand-gated ion channel activity	15	-0.679669	-1.36638	0.0422078	0.538546	0.520369	2990	tags=73%, list=16%, signal=62%	2558/2565/8001/2741/2557/2556/2742/2554/2566/2567	MF
GO:0005072	transforming growth factor beta receptor, cytoplasmic mediator activity	10	0.566374	1.65561	0.0423729	0.538546	0.520369	5779	tags=70%, list=31%, signal=48%	4092/2022/4088/1027/4089/4090/4091	MF
GO:0005338	nucleotide-sugar transmembrane transporter activity	10	0.566251	1.65525	0.0423729	0.538546	0.520369	6549	tags=70%, list=35%, signal=45%	23443/11046/55032/84912/7355/55343/113829	MF
GO:0035197	siRNA binding	10	0.581683	1.70036	0.0423729	0.538546	0.520369	3104	tags=40%, list=17%, signal=33%	51284/54106/4204/8932	MF
GO:0030992	intraciliary transport particle B	20	-0.630789	-1.31879	0.0670213	0.541814	0.510921	6343	tags=80%, list=34%, signal=53%	11020/56912/26160/64792/79989/26146/80173/23059/28981/92104/55081/57576/127733/8100/286827	CC
GO:0070001	aspartic-type peptidase activity	23	-0.63812	-1.36075	0.0433437	0.545023	0.526628	3630	tags=39%, list=19%, signal=32%	9476/5222/56675/643847/643834/5972/162540/414301	MF
GO:0002116	semaphorin receptor complex	11	0.551546	1.55824	0.0681818	0.545455	0.514354	4052	tags=64%, list=22%, signal=50%	10154/55558/5365/23129/8828/23654/5361	CC
GO:0007135	meiosis II	10	-0.772985	-1.46465	0.0150463	0.547773	0.544401	3345	tags=70%, list=18%, signal=57%	701/699/151246/728637/84072/150280	BP
GO:0061983	meiosis II cell cycle process	10	-0.772985	-1.46465	0.0150463	0.547773	0.544401	3345	tags=70%, list=18%, signal=57%	701/699/151246/728637/84072/150280	BP
GO:0060850	regulation of transcription involved in cell fate commitment	16	-0.707769	-1.43071	0.0151679	0.547773	0.544401	1896	tags=44%, list=10%, signal=39%	84504/26038/1746/5080/2128/4825	BP
GO:0018200	peptidyl-glutamic acid modification	27	-0.664375	-1.41108	0.0153689	0.547773	0.544401	4519	tags=63%, list=24%, signal=48%	340351/2346/24142/25941/284076/23093/158135/95681/219595/60509/79841/123624/84871/254173/84779/164714	BP
GO:0060379	cardiac muscle cell myoblast differentiation	11	-0.756529	-1.46005	0.0159091	0.547773	0.544401	1899	tags=36%, list=10%, signal=33%	6862/26585/3670	BP
GO:0051983	regulation of chromosome segregation	100	-0.55242	-1.26406	0.016	0.547773	0.544401	4461	tags=38%, list=24%, signal=29%	1894/891/8452/4342/990/1062/4085/10403/81620/9212/1459/5347/10615/29127/701/90417/10460/699/1063/113130/9319/84101/10744/9232/100533997/339834/56155/9787/4288/991/11004/225689/7272/4751/9700/84643/84072	BP
GO:0007062	sister chromatid cohesion	53	-0.598027	-1.33311	0.0160643	0.547773	0.544401	3102	tags=28%, list=17%, signal=24%	701/83903/699/157570/113130/151246/991/151648/728637/9700/27127/84072/642636/150280	BP
GO:0002726	positive regulation of T cell cytokine production	18	0.475905	1.64325	0.016129	0.547773	0.544401	2893	tags=50%, list=16%, signal=42%	54440/567/3606/3554/6885/8809/6375/7292/114548	BP
GO:0007252	I-kappaB phosphorylation	18	0.631114	2.17917	0.016129	0.547773	0.544401	2598	tags=56%, list=14%, signal=48%	1147/1524/7099/7097/6376/51284/54106/6885/207/3551	BP
GO:0033617	mitochondrial respiratory chain complex IV assembly	18	0.536189	1.85141	0.016129	0.547773	0.544401	7269	tags=72%, list=39%, signal=44%	285521/389203/617/90639/29090/28958/6341/51241/79072/9997/84987/100303755/10063	BP
GO:0043555	regulation of translation in response to stress	18	0.563942	1.94724	0.016129	0.547773	0.544401	5686	tags=61%, list=31%, signal=43%	27102/5610/8440/440275/23645/468/6197/9451/6195/84919/5499	BP
GO:0051767	nitric-oxide synthase biosynthetic process	18	0.618671	2.13621	0.016129	0.547773	0.544401	4311	tags=56%, list=23%, signal=43%	6347/7099/7097/54106/120892/2950/3791/6416/1906/5229	BP
GO:0051769	regulation of nitric-oxide synthase biosynthetic process	18	0.618671	2.13621	0.016129	0.547773	0.544401	4311	tags=56%, list=23%, signal=43%	6347/7099/7097/54106/120892/2950/3791/6416/1906/5229	BP
GO:0061298	retina vasculature development in camera-type eye	18	0.676891	2.33724	0.016129	0.547773	0.544401	3712	tags=61%, list=20%, signal=49%	5159/5156/57381/94/284217/4693/1282/1545/8322/3091/659	BP
GO:1902884	positive regulation of response to oxidative stress	18	0.508171	1.75466	0.016129	0.547773	0.544401	4229	tags=56%, list=23%, signal=43%	7099/8309/10333/9104/7124/2309/57190/8737/27035/4314	BP
GO:0051443	positive regulation of ubiquitin-protein transferase activity	33	-0.636856	-1.371	0.0162437	0.548684	0.545306	3102	tags=24%, list=17%, signal=20%	54165/11065/991/266740/166979/51438/4101	BP
GO:0043679	axon terminus	119	-0.510809	-1.1718	0.0719281	0.560875	0.528895	4706	tags=34%, list=25%, signal=25%	9066/1131/1129/6570/885/1813/5020/3742/2691/7287/4923/7054/6571/1006/9162/594855/339302/1258/2741/3736/2902/5798/4842/2901/4985/10874/114131/6572/63923/4922/846/3746/5582/140679/3747/10814/5024/5173/440279	CC
GO:0031089	platelet dense granule lumen	13	0.548736	1.64208	0.0720721	0.560875	0.528895	1891	tags=46%, list=10%, signal=42%	6414/7078/5919/10447/3959/1893	CC
GO:0000922	spindle pole	154	-0.500419	-1.15275	0.0729271	0.560875	0.528895	5760	tags=46%, list=31%, signal=32%	79541/3297/51143/9126/55112/808/55171/11104/55755/79980/8379/26586/80254/54820/9150/255758/3796/23636/9731/85302/11073/93323/54908/8480/891/84984/25886/55200/259266/9735/84056/8452/83473/10300/26524/121441/9585/7283/990/114327/27229/4085/7840/64793/145508/9212/6790/5347/3832/150468/81610/10615/9055/8556/90417/10460/79000/1063/6795/4957/9787/284403/123872/79998/991/151648/7369/4751/147872/1068	CC
GO:0033290	eukaryotic 48S preinitiation complex	15	-0.662198	-1.32338	0.0736264	0.560875	0.528895	217	tags=20%, list=1%, signal=20%	8666/728689	CC
GO:0099055	integral component of postsynaptic membrane	116	-0.511078	-1.17137	0.0749251	0.560875	0.528895	4628	tags=41%, list=25%, signal=31%	1131/2912/1129/1008/64101/22865/27092/1813/107/78999/4916/1141/5100/729993/254263/114798/27091/6531/2741/3736/1814/2902/2913/55584/2901/2557/2900/729956/1007/2563/4985/1630/146395/8973/10368/3359/2556/4988/10369/59284/2554/3746/1134/3361/22986/3752	CC
GO:1902711	GABA-A receptor complex	19	-0.636357	-1.31945	0.0760171	0.560875	0.528895	2569	tags=63%, list=14%, signal=55%	2558/2565/2569/2560/2557/200959/2563/2556/2554/2566/2567	CC
GO:0032391	photoreceptor connecting cilium	37	-0.57394	-1.27347	0.076297	0.560875	0.528895	5092	tags=65%, list=27%, signal=47%	261734/84140/9657/57728/51332/23322/79955/9742/94137/55081/57576/55812/6101/55764/4867/124590/7399/4117/10083/254187/57096/1068/2779	CC
GO:0034707	chloride channel complex	48	-0.560665	-1.26113	0.0763819	0.560875	0.528895	3129	tags=35%, list=17%, signal=30%	8001/144453/26285/2741/2560/1187/2557/200959/2563/1180/2556/2742/2554/2566/1080/2567	CC
GO:0061827	sperm head	10	-0.712306	-1.34595	0.0778165	0.560875	0.528895	1999	tags=30%, list=11%, signal=27%	89869/11085	CC
GO:0098936	intrinsic component of postsynaptic membrane	121	-0.508701	-1.1664	0.0779221	0.560875	0.528895	4628	tags=40%, list=25%, signal=30%	1131/2912/1129/1008/64101/22865/27092/1813/107/78999/4916/1141/5100/729993/254263/114798/27091/6531/2741/3736/1814/2902/2913/55584/2901/2557/2900/729956/1007/2563/4985/6900/1630/146395/8973/10368/3359/2556/4988/10369/59284/2554/3746/1134/3361/22986/3752	CC
GO:0008278	cohesin complex	12	-0.689709	-1.3404	0.0781427	0.560875	0.528895	2400	tags=50%, list=13%, signal=44%	113130/151246/10734/27127/642636	CC
GO:0019730	antimicrobial humoral response	94	-0.551927	-1.25958	0.016983	0.567523	0.564029	3738	tags=44%, list=20%, signal=35%	6406/117159/5225/4057/2147/57115/6279/1670/2244/3346/566/114771/354/671/5068/6278/4589/1672/85569/26525/3273/81623/6590/6407/2243/6374/6372/5967/3934/4316/5657/6037/80341/728358/51297/25818/820/5646/1755/92747	BP
GO:0031497	chromatin assembly	93	-0.549664	-1.25323	0.016983	0.567523	0.564029	4946	tags=34%, list=27%, signal=25%	55839/23421/23569/8208/1058/387103/378708/91687/1029/79711/64946/3070/130951/64105/646817/79682/55723/3159/11339/79019/55355/57082/388951/8091/64591/56979/100289087/7258/728403/728137/728395	BP
GO:0030261	chromosome condensation	32	-0.630622	-1.35336	0.0172764	0.569333	0.565828	2400	tags=38%, list=13%, signal=33%	54892/51203/113130/64151/983/23397/7153/8091/5619/5620/58531	BP
GO:0060632	regulation of microtubule-based movement	26	-0.662612	-1.40656	0.017418	0.569333	0.565828	4836	tags=54%, list=26%, signal=40%	339829/80128/56683/25893/55036/284076/254263/9001/123872/85478/92749/55130/117144	BP
GO:0036159	inner dynein arm assembly	14	-0.728335	-1.45174	0.0175055	0.569333	0.565828	3818	tags=79%, list=20%, signal=63%	55036/161582/7802/23639/388389/56171/123872/51364/348807/27285	BP
GO:0002043	blood vessel endothelial cell proliferation involved in sprouting angiogenesis	19	0.56857	1.98644	0.0178571	0.569333	0.565828	2608	tags=47%, list=14%, signal=41%	9982/185/4804/94/9270/3162/7422/187/57608	BP
GO:0002313	mature B cell differentiation involved in immune response	19	0.479855	1.67649	0.0178571	0.569333	0.565828	2432	tags=53%, list=13%, signal=46%	100141515/2213/1880/3955/9452/3956/602/4242/28514/4853	BP
GO:0009083	branched-chain amino acid catabolic process	19	0.529278	1.84916	0.0178571	0.569333	0.565828	6054	tags=74%, list=32%, signal=50%	586/152926/64087/3155/56922/11112/27034/3028/549/10295/4329/587/54511/3712	BP
GO:0031579	membrane raft organization	19	0.570341	1.99263	0.0178571	0.569333	0.565828	4081	tags=53%, list=22%, signal=41%	857/2934/302/5788/858/2013/5538/4118/6281/1794	BP
GO:0050860	negative regulation of T cell receptor signaling pathway	19	0.484517	1.69278	0.0178571	0.569333	0.565828	1496	tags=37%, list=8%, signal=34%	2633/634/3958/11006/10385/5621/7070	BP
GO:0090382	phagosome maturation	19	0.578677	2.02175	0.0178571	0.569333	0.565828	1625	tags=47%, list=9%, signal=43%	338382/5027/11151/23208/4647/8406/83871/339122/11031	BP
GO:0051783	regulation of nuclear division	199	-0.513844	-1.19271	0.017982	0.570404	0.566892	4748	tags=35%, list=25%, signal=26%	645121/7039/890/54908/891/54461/9735/8452/4342/85417/898/9585/990/51203/1062/4085/10403/1104/2253/64793/3630/28984/1618/81620/9212/6790/5347/3832/8556/701/10460/286151/1814/699/1063/54443/4762/113130/9319/55124/84101/3834/10744/11065/9232/9134/339834/56155/9787/4288/9088/2069/991/995/225689/10309/7272/4751/9133/9700/255324/1950/8900/168448/11105/84072/339345/56979	BP
GO:0045505	dynein intermediate chain binding	29	-0.612657	-1.3239	0.0460123	0.57249	0.553167	4989	tags=52%, list=27%, signal=38%	255758/144132/25893/127602/1770/8632/56171/196385/1768/55567/1767/83657/1769/146754	MF
GO:0032993	protein-DNA complex	112	-0.510315	-1.16924	0.0819181	0.577411	0.544488	2110	tags=13%, list=11%, signal=12%	2138/51659/6910/8318/3207/283847/5076/8091/7141/7015/5619/5620/7142/58531	CC
GO:0030990	intraciliary transport particle	28	-0.602763	-1.3027	0.0819502	0.577411	0.544488	6641	tags=79%, list=36%, signal=51%	112752/150737/11020/57728/56912/26160/64792/79989/26146/80173/23059/9742/28981/92104/55081/57576/127733/8100/286827/55764/199223	CC
GO:0034472	snRNA 3'-end processing	26	-0.661238	-1.40365	0.0184426	0.581519	0.577938	1133	tags=27%, list=6%, signal=25%	102723631/541465/102723680/441519/541466/55511	BP
GO:0051307	meiotic chromosome separation	24	-0.668096	-1.40435	0.0185185	0.581519	0.577938	4254	tags=58%, list=23%, signal=45%	4342/378708/641/130951/146956/23397/254528/225689/7272/7153/4438/9700/56159	BP
GO:0017154	semaphorin receptor activity	11	0.551546	1.6376	0.047619	0.584323	0.564601	4052	tags=64%, list=22%, signal=50%	10154/55558/5365/23129/8828/23654/5361	MF
GO:0022839	ion gated channel activity	336	-0.479083	-1.11793	0.047952	0.584323	0.564601	4342	tags=33%, list=23%, signal=26%	84329/389816/5026/3780/11280/6833/3765/27092/93107/6328/2897/117532/7809/3742/3781/1141/255231/610/83795/2569/775/773/1145/27112/3756/117531/59283/23416/27091/57101/3761/26251/23415/8001/54207/774/1258/200909/9992/285242/2741/3736/1138/3772/2560/29850/2902/55584/1262/1137/57338/2901/1187/1261/6340/2557/90134/10021/2900/1142/170572/200959/2563/51802/126755/81033/2904/8973/10368/1143/3359/3743/3477…	MF
GO:0005643	nuclear pore	86	-0.521195	-1.18968	0.0849151	0.586707	0.553255	5957	tags=41%, list=32%, signal=28%	10073/5905/55795/9688/8379/9818/3267/129401/11269/3843/59343/2733/23636/23742/64901/4927/8021/8480/4928/23511/4085/3841/56648/285190/9631/143244/400966/653489/91181/727851/94026/285877/729857/84220	CC
GO:0000780	condensed nuclear chromosome, centromeric region	24	-0.609084	-1.30153	0.0855057	0.586707	0.553255	5137	tags=58%, list=28%, signal=42%	221711/1058/891/9985/10403/9212/6790/5347/701/699/6795/83540/728637	CC
GO:0016459	myosin complex	64	-0.533555	-1.21227	0.087	0.586707	0.553255	4853	tags=42%, list=26%, signal=31%	8736/4634/57644/4621/4620/4607/8735/4640/79784/4632/4648/4625/51168/4633/22989/4606/29895/4604/53904/4624/140469/4622/4626/84700/283446/4619	CC
GO:0098644	complex of collagen trimers	19	0.425391	1.41554	0.0882353	0.586707	0.553255	3155	tags=74%, list=17%, signal=61%	85301/4060/1287/1286/1285/1277/1278/1288/1282/1289/1281/50509/1284/1295	CC
GO:0098687	chromosomal region	319	-0.471533	-1.10002	0.0899101	0.586707	0.553255	4943	tags=28%, list=27%, signal=21%	54820/10189/55839/23421/23293/54821/23028/55655/84444/1058/54908/891/9985/9735/387103/84464/1763/4928/378708/23064/493861/11130/91687/9401/1062/4085/10403/55143/675/4173/64946/641/3070/4998/81620/79723/9212/6790/5347/55055/64105/10615/701/90417/147841/220134/11144/699/1063/157570/113130/6795/151246/64151/983/55124/79682/55693/11339/5888/79019/83540/222229/10734/81930/56155/55355/50511/6299/221150…	CC
GO:0001931	uropod	13	0.511141	1.52958	0.0900901	0.586707	0.553255	5483	tags=62%, list=29%, signal=43%	6693/4478/4627/3384/7430/6404/683/9051	CC
GO:0031254	cell trailing edge	13	0.511141	1.52958	0.0900901	0.586707	0.553255	5483	tags=62%, list=29%, signal=43%	6693/4478/4627/3384/7430/6404/683/9051	CC
GO:0032590	dendrite membrane	40	-0.56367	-1.258	0.0901722	0.586707	0.553255	2560	tags=32%, list=14%, signal=28%	2557/729956/4985/6870/2556/4988/5967/2554/3746/2566/3747/2567	CC
GO:0016282	eukaryotic 43S preinitiation complex	17	-0.639692	-1.30852	0.0907127	0.586707	0.553255	217	tags=59%, list=1%, signal=58%	8669/8663/8664/8662/54505/8667/10289/8666/728689	CC
GO:0022627	cytosolic small ribosomal subunit	44	0.540001	2.25695	0.0909091	0.586707	0.553255	5858	tags=73%, list=31%, signal=50%	6191/28985/6192/6202/6218/6234/6188/6228/3040/6222/51065/6233/83939/3039/6235/6189/6207/6227/6205/6187/6217/10399/6203/6229/6208/6210/6232/6230/6223/6193/6231/6209	CC
GO:0034709	methylosome	12	0.496833	1.45331	0.092437	0.591597	0.557865	9386	tags=100%, list=50%, signal=50%	3276/6635/6634/6637/79084/6628/6633/6636/2079/6632/1207/10419	CC
GO:1905818	regulation of chromosome separation	61	-0.581201	-1.30448	0.0190572	0.594513	0.590853	6248	tags=61%, list=34%, signal=40%	10459/57520/3550/51529/25906/51143/348654/55795/55755/8379/54908/891/8452/4342/990/1062/4085/10403/81620/9212/1459/5347/701/10460/699/1063/9319/84101/10744/9232/56155/9787/991/225689/7272/9700	BP
GO:0072017	distal tubule development	12	-0.744225	-1.45142	0.0191226	0.594513	0.590853	1435	tags=33%, list=8%, signal=31%	5455/7369/5076	BP
GO:0001845	phagolysosome assembly	13	0.550615	1.71957	0.020202	0.604324	0.600604	1166	tags=46%, list=6%, signal=43%	338382/5027/11151/4647/8406/83871	BP
GO:0002693	positive regulation of cellular extravasation	13	0.562766	1.75751	0.020202	0.604324	0.600604	3185	tags=62%, list=17%, signal=51%	1991/7070/3554/729230/83692/3383/101/3676	BP
GO:0010273	detoxification of copper ion	13	0.569962	1.77999	0.020202	0.604324	0.600604	3932	tags=62%, list=21%, signal=49%	84560/4499/4489/4502/4493/4501/538/4494	BP
GO:0045019	negative regulation of nitric oxide biosynthetic process	13	0.548463	1.71285	0.020202	0.604324	0.600604	3909	tags=62%, list=21%, signal=49%	857/54/947/706/9104/5740/493/2717	BP
GO:0046500	S-adenosylmethionine metabolic process	13	0.567405	1.772	0.020202	0.604324	0.600604	3904	tags=69%, list=21%, signal=55%	27232/23743/2593/4144/58478/10400/84245/4524/51074	BP
GO:1904406	negative regulation of nitric oxide metabolic process	13	0.548463	1.71285	0.020202	0.604324	0.600604	3909	tags=62%, list=21%, signal=49%	857/54/947/706/9104/5740/493/2717	BP
GO:1990169	stress response to copper ion	13	0.569962	1.77999	0.020202	0.604324	0.600604	3932	tags=62%, list=21%, signal=49%	84560/4499/4489/4502/4493/4501/538/4494	BP
GO:0044728	DNA methylation or demethylation	86	-0.551538	-1.25485	0.020979	0.604324	0.600604	2672	tags=28%, list=14%, signal=24%	339/91646/143689/10930/2146/84944/55124/54456/163589/57379/56165/122402/63978/29947/136991/359787/8468/27136/79977/346171/54514/140690/285051	BP
GO:0010965	regulation of mitotic sister chromatid separation	56	-0.584409	-1.30588	0.0210632	0.604324	0.600604	6248	tags=61%, list=34%, signal=40%	10459/57520/3550/51529/25906/51143/348654/55795/55755/8379/54908/891/8452/990/1062/4085/10403/81620/9212/5347/701/10460/699/1063/9319/84101/10744/9232/56155/9787/991/7272/9700	BP
GO:0044784	metaphase/anaphase transition of cell cycle	56	-0.583561	-1.30399	0.0210632	0.604324	0.600604	6248	tags=61%, list=34%, signal=40%	10459/57520/3550/51529/25906/51143/348654/55795/55755/8379/54908/891/8452/4342/990/1062/4085/10403/81620/9212/5347/701/10460/699/1063/9319/84101/56155/9787/991/225689/7272/9700	BP
GO:0000097	sulfur amino acid biosynthetic process	20	0.635314	2.28298	0.0212766	0.604324	0.600604	4064	tags=65%, list=22%, signal=51%	875/2687/2678/23743/55256/1036/4522/58478/441024/84245/4524/51074/4548	BP
GO:0009070	serine family amino acid biosynthetic process	20	0.457099	1.64257	0.0212766	0.604324	0.600604	3174	tags=40%, list=17%, signal=33%	875/2687/2678/29968/6472/256987/64902/4522	BP
GO:0015985	energy coupled proton transport, down electrochemical gradient	20	0.531247	1.90902	0.0212766	0.604324	0.600604	5928	tags=50%, list=32%, signal=34%	267020/509/517/521/518/498/516/513/1329/10476	BP
GO:0015986	ATP synthesis coupled proton transport	20	0.531247	1.90902	0.0212766	0.604324	0.600604	5928	tags=50%, list=32%, signal=34%	267020/509/517/521/518/498/516/513/1329/10476	BP
GO:0019883	antigen processing and presentation of endogenous antigen	20	0.647548	2.32694	0.0212766	0.604324	0.600604	2265	tags=55%, list=12%, signal=48%	64167/972/567/3077/913/3133/6890/6892/3105/6891/3107	BP
GO:0033630	positive regulation of cell adhesion mediated by integrin	20	0.577717	2.07601	0.0212766	0.604324	0.600604	1843	tags=50%, list=10%, signal=45%	10563/6352/6423/55612/6366/916/6850/5420/8754/3071	BP
GO:0035455	response to interferon-alpha	20	0.454886	1.63462	0.0212766	0.604324	0.600604	2600	tags=55%, list=14%, signal=47%	5610/8519/3433/684/3437/10581/10410/149628/558/2621/6770	BP
GO:0046697	decidualization	20	0.499806	1.79604	0.0212766	0.604324	0.600604	4820	tags=65%, list=26%, signal=48%	3976/2693/3726/6781/6696/150921/8614/5740/1515/1594/2057/1508/51738	BP
GO:0097242	amyloid-beta clearance	20	0.500677	1.79917	0.0212766	0.604324	0.600604	3842	tags=65%, list=21%, signal=52%	8685/3689/4035/4481/348/3684/177/4311/93649/1191/3949/3643/718	BP
GO:0021527	spinal cord association neuron differentiation	12	-0.737452	-1.43822	0.0213723	0.604324	0.600604	3846	tags=58%, list=21%, signal=46%	64211/3975/170825/5081/8022/7471	BP
GO:0046703	natural killer cell lectin-like receptor binding	10	0.556326	1.62624	0.0508475	0.608301	0.587769	1317	tags=40%, list=7%, signal=37%	3077/100507436/3133/80329	MF
GO:0022838	substrate-specific channel activity	434	-0.471535	-1.10487	0.0509491	0.608301	0.587769	4342	tags=32%, list=23%, signal=25%	84329/389816/4284/5026/3780/11280/6833/3765/27092/79905/93107/6328/23507/2897/79838/53822/117532/7809/3742/3781/1141/255231/610/363/83795/2569/775/773/653437/51305/1145/7224/27112/3756/63895/117531/59283/23416/55503/83959/27091/57101/3761/26251/23415/8001/54207/774/1258/200909/144453/9992/26285/168507/285242/2741/3736/1138/3772/2560/29850/2902/55584/347741/1262/1137/57338/2901/1187/1261/6340/2557…	MF
GO:0030663	COPI-coated vesicle membrane	18	0.45698	1.49913	0.0958904	0.608627	0.573924	6995	tags=72%, list=38%, signal=45%	205428/10959/51226/51014/10945/22818/11316/9276/57410/1314/372/23423/22820	CC
GO:0006334	nucleosome assembly	74	-0.561357	-1.26785	0.021978	0.614817	0.611032	4946	tags=35%, list=27%, signal=26%	55839/23421/23569/8208/1058/387103/378708/91687/79711/64946/64105/646817/79682/55723/11339/79019/55355/57082/388951/64591/100289087/7258/728403/728137/728395	BP
GO:1902099	regulation of metaphase/anaphase transition of cell cycle	53	-0.584528	-1.30301	0.0220884	0.614817	0.611032	6248	tags=62%, list=34%, signal=42%	10459/57520/3550/51529/25906/51143/348654/55795/55755/8379/54908/891/8452/4342/990/1062/4085/10403/81620/9212/5347/701/699/1063/9319/84101/56155/9787/991/225689/7272/9700	BP
GO:0043558	regulation of translational initiation in response to stress	14	0.591882	1.86035	0.0227273	0.614817	0.611032	3817	tags=50%, list=20%, signal=40%	27102/5610/8440/440275/23645/468/9451	BP
GO:0045651	positive regulation of macrophage differentiation	14	0.591173	1.85813	0.0227273	0.614817	0.611032	3723	tags=71%, list=20%, signal=57%	3976/3059/1435/5578/146433/7040/10221/3398/8737/841	BP
GO:0061687	detoxification of inorganic compound	14	0.560812	1.7627	0.0227273	0.614817	0.611032	3932	tags=57%, list=21%, signal=45%	84560/4499/4489/4502/4493/4501/538/4494	BP
GO:1903350	response to dopamine	14	0.57957	1.82166	0.0227273	0.614817	0.611032	5126	tags=36%, list=27%, signal=26%	1812/120892/468/25/6818	BP
GO:1903351	cellular response to dopamine	14	0.57957	1.82166	0.0227273	0.614817	0.611032	5126	tags=36%, list=27%, signal=26%	1812/120892/468/25/6818	BP
GO:0006851	mitochondrial calcium ion transmembrane transport	21	0.446644	1.65618	0.0232558	0.614817	0.611032	3886	tags=33%, list=21%, signal=26%	168620/80024/6547/79085/5245/11331/286097	BP
GO:0031664	regulation of lipopolysaccharide-mediated signaling pathway	21	0.445757	1.6529	0.0232558	0.614817	0.611032	5206	tags=67%, list=28%, signal=48%	114769/5578/6376/9450/23328/23643/950/10221/4282/11027/4795/7128/7189/85363	BP
GO:0035590	purinergic nucleotide receptor signaling pathway	21	0.590501	2.18961	0.0232558	0.614817	0.611032	407	tags=43%, list=2%, signal=42%	5032/29909/53829/286530/27334/5027/5023/9934/2857	BP
GO:0045649	regulation of macrophage differentiation	21	0.536907	1.99088	0.0232558	0.614817	0.611032	3952	tags=67%, list=21%, signal=53%	3976/3059/1435/714/5578/146433/3624/7040/3623/10221/3398/8737/841/140685	BP
GO:0071711	basement membrane organization	21	0.455658	1.68961	0.0232558	0.614817	0.611032	3793	tags=48%, list=20%, signal=38%	4811/55612/23768/1282/1215/1520/1605/23187/8985/23122	BP
GO:0090050	positive regulation of cell migration involved in sprouting angiogenesis	21	0.470684	1.74533	0.0232558	0.614817	0.611032	3773	tags=48%, list=20%, signal=38%	9982/301/57381/51564/3162/7422/3791/57608/5286/27286	BP
GO:1901685	glutathione derivative metabolic process	21	0.731912	2.71398	0.0232558	0.614817	0.611032	3123	tags=76%, list=17%, signal=63%	653689/2944/2949/27306/2946/4257/2941/2938/2939/9446/2948/4259/2950/4258/2940/10327	BP
GO:1901687	glutathione derivative biosynthetic process	21	0.731912	2.71398	0.0232558	0.614817	0.611032	3123	tags=76%, list=17%, signal=63%	653689/2944/2949/27306/2946/4257/2941/2938/2939/9446/2948/4259/2950/4258/2940/10327	BP
GO:0009081	branched-chain amino acid metabolic process	22	0.545006	2.18095	0.0238095	0.614817	0.611032	6054	tags=73%, list=32%, signal=49%	586/6776/152926/2690/64087/3155/56922/11112/27034/3028/549/10295/4329/587/54511/3712	BP
GO:0014912	negative regulation of smooth muscle cell migration	22	0.604161	2.41767	0.0238095	0.614817	0.611032	3010	tags=59%, list=16%, signal=50%	5054/3488/4035/3486/199/657/65009/93649/2950/10221/7168/4780/328	BP
GO:0035588	G protein-coupled purinergic receptor signaling pathway	22	0.581688	2.32774	0.0238095	0.614817	0.611032	407	tags=32%, list=2%, signal=31%	5032/29909/53829/286530/27334/9934/2857	BP
GO:0070723	response to cholesterol	22	0.556235	2.22588	0.0238095	0.614817	0.611032	2266	tags=50%, list=12%, signal=44%	6348/1234/114881/7048/23209/3157/3624/7040/19/7804/1605	BP
GO:0072012	glomerulus vasculature development	22	0.630783	2.5242	0.0238095	0.614817	0.611032	1863	tags=55%, list=10%, signal=49%	5159/5175/5156/6943/285/1958/947/7490/7010/59/4854/130497	BP
GO:2000050	regulation of non-canonical Wnt signaling pathway	22	0.445442	1.78252	0.0238095	0.614817	0.611032	2291	tags=36%, list=12%, signal=32%	1601/6422/6423/6424/1454/57674/23500/27031	BP
GO:1990454	L-type voltage-gated calcium channel complex	11	-0.690052	-1.32383	0.0977011	0.615037	0.579969	4088	tags=64%, list=22%, signal=50%	775/59283/9722/59284/779/59285	CC
GO:0048477	oogenesis	83	-0.549856	-1.24823	0.024	0.617185	0.613385	4362	tags=36%, list=23%, signal=28%	9985/259266/157777/317761/346673/1618/6790/11218/135935/11144/6795/9319/55124/163589/3549/342977/339834/284071/2069/668/347688/122042/344018/402381/51087/54937/147872/84072/23626	BP
GO:0043394	proteoglycan binding	32	0.379819	1.60161	0.0526316	0.619638	0.598724	2179	tags=47%, list=12%, signal=41%	26281/26279/10457/4035/3075/4811/3673/1513/5764/6386/2220/5788/1520/1289/50509	MF
GO:0005216	ion channel activity	419	-0.474443	-1.11076	0.0529471	0.619638	0.598724	4342	tags=32%, list=23%, signal=25%	84329/389816/5026/3780/11280/6833/3765/27092/79905/93107/6328/23507/2897/79838/53822/117532/7809/3742/3781/1141/255231/610/83795/2569/775/773/51305/1145/7224/27112/3756/63895/117531/59283/23416/55503/83959/27091/57101/3761/26251/23415/8001/54207/774/1258/200909/144453/9992/26285/168507/285242/2741/3736/1138/3772/2560/29850/2902/55584/347741/1262/1137/57338/2901/1187/1261/6340/2557/90134/10021/290…	MF
GO:0016056	rhodopsin mediated signaling pathway	27	-0.649884	-1.3803	0.0245902	0.622162	0.618332	3685	tags=52%, list=20%, signal=42%	2986/6010/2868/5475/1258/5148/126006/131890/23746/2779/3000/2978/6295	BP
GO:0001911	negative regulation of leukocyte mediated cytotoxicity	15	0.543338	1.74068	0.0246914	0.622162	0.618332	2958	tags=73%, list=16%, signal=62%	2213/100507436/634/3133/10859/5272/387837/3965/5788/409/3575	BP
GO:0002475	antigen processing and presentation via MHC class Ib	15	0.569083	1.82315	0.0246914	0.622162	0.618332	3708	tags=60%, list=20%, signal=48%	567/913/3133/3105/6891/3107/3134/8546/3106	BP
GO:0090051	negative regulation of cell migration involved in sprouting angiogenesis	15	0.562654	1.80256	0.0246914	0.622162	0.618332	5704	tags=60%, list=31%, signal=42%	4223/9270/79812/90627/54567/29775/6915/161742/387	BP
GO:0097501	stress response to metal ion	15	0.558581	1.78951	0.0246914	0.622162	0.618332	3932	tags=53%, list=21%, signal=42%	84560/4499/4489/4502/4493/4501/538/4494	BP
GO:0003351	epithelial cilium movement	23	-0.663451	-1.39142	0.0247934	0.622224	0.618394	4585	tags=70%, list=25%, signal=53%	5991/55036/55582/161582/25911/23639/388389/8382/26256/123872/55811/53340/200162/220136/83853	BP
GO:0003094	glomerular filtration	16	0.543185	1.78224	0.0253165	0.622845	0.61901	3736	tags=62%, list=20%, signal=50%	3512/4162/947/2013/2149/2621/134/221395/55959/5800	BP
GO:0033033	negative regulation of myeloid cell apoptotic process	16	0.564753	1.85301	0.0253165	0.622845	0.61901	565	tags=31%, list=3%, signal=30%	1234/6352/23601/2207/2693	BP
GO:0034755	iron ion transmembrane transport	16	0.591604	1.94111	0.0253165	0.622845	0.61901	3051	tags=62%, list=16%, signal=52%	79689/3077/55240/286133/30061/4891/93380/23516/538/57817	BP
GO:0045056	transcytosis	16	0.517148	1.69682	0.0253165	0.622845	0.61901	6099	tags=62%, list=33%, signal=42%	64284/4035/2217/338328/6714/84879/1213/8301/5868/55737	BP
GO:0070293	renal absorption	16	0.499574	1.63916	0.0253165	0.622845	0.61901	2484	tags=56%, list=13%, signal=49%	6927/3784/2934/8644/8692/360/10916/3043/2621	BP
GO:0006607	NLS-bearing protein import into nucleus	27	-0.646245	-1.37257	0.0256148	0.627712	0.623847	3695	tags=41%, list=20%, signal=33%	3843/79711/3841/285190/3838/400966/653489/727851/729857/84220	BP
GO:0043486	histone exchange	43	-0.605199	-1.33206	0.0261307	0.636523	0.632604	4852	tags=42%, list=26%, signal=31%	23421/1058/387103/378708/91687/64946/64105/79682/11339/79019/55355/50511/26038/57082/9271/7141/7142	BP
GO:0021516	dorsal spinal cord development	20	-0.677074	-1.39865	0.026178	0.636523	0.632604	1732	tags=65%, list=9%, signal=59%	5629/374946/89780/64211/3975/340260/644168/170825/5081/8022/3218/7471	BP
GO:0032429	regulation of phospholipase A2 activity	12	0.62384	1.91896	0.0265487	0.642281	0.638326	2961	tags=67%, list=16%, signal=56%	185/56923/301/4035/22925/5538/1956/283	BP
GO:0030259	lipid glycosylation	10	-0.75762	-1.43554	0.0266204	0.642281	0.638326	1164	tags=40%, list=6%, signal=38%	127550/124872/360203	BP
GO:0051959	dynein light intermediate chain binding	29	-0.603304	-1.30369	0.0572597	0.64413	0.62239	5685	tags=59%, list=30%, signal=41%	55704/283234/440193/10126/144132/127602/1770/8632/51361/56171/196385/1768/55567/1767/1769/146754	MF
GO:0005328	neurotransmitter:sodium symporter activity	27	-0.611602	-1.31698	0.0574359	0.64413	0.62239	4457	tags=52%, list=24%, signal=40%	6570/340024/6571/6539/6531/6506/348932/388662/11254/28968/6530/9152/6540	MF
GO:0001161	intronic transcription regulatory region sequence-specific DNA binding	13	-0.68271	-1.35139	0.0600437	0.64413	0.62239	1548	tags=38%, list=8%, signal=35%	3297/7080/79977/11023	MF
GO:0044213	intronic transcription regulatory region DNA binding	13	-0.68271	-1.35139	0.0600437	0.64413	0.62239	1548	tags=38%, list=8%, signal=35%	3297/7080/79977/11023	MF
GO:0005326	neurotransmitter transporter activity	53	-0.553987	-1.24149	0.0601202	0.64413	0.62239	4457	tags=38%, list=24%, signal=29%	6570/340024/6571/6539/594855/153201/6531/6506/348932/388662/11254/204962/6572/28968/140679/6530/9152/6540/285641	MF
GO:0016917	GABA receptor activity	22	-0.632029	-1.33768	0.0602911	0.64413	0.62239	3643	tags=64%, list=20%, signal=51%	2558/2565/2569/165829/9568/2560/2557/200959/2563/2556/2554/2566/2567	MF
GO:0099528	G protein-coupled neurotransmitter receptor activity	35	-0.590022	-1.29059	0.0607903	0.64413	0.62239	3360	tags=57%, list=18%, signal=47%	1131/1129/59340/165829/9568/3360/1132/390442/219464/3362/390441/3363/26539/3358/4988/3352/3355/3354/3361	MF
GO:0015079	potassium ion transmembrane transporter activity	158	-0.499867	-1.15462	0.0609391	0.64413	0.62239	4599	tags=35%, list=25%, signal=27%	25769/3758/56479/3778/389816/3780/6833/3765/93107/2897/3742/3781/610/83795/51305/3756/23416/9990/3761/26251/23415/54207/9992/3736/3772/29850/2901/6557/90134/10021/2900/389015/126755/81033/3743/285335/348980/89822/480/27133/3744/100134444/3763/3746/169522/478/3747/150160/53828/495/9033/3785/3752/157855/440699	MF
GO:0008329	signaling pattern recognition receptor activity	20	0.379737	1.42432	0.0612245	0.64413	0.62239	1667	tags=55%, list=9%, signal=50%	8685/64581/7099/7097/929/51284/81035/54106/2219/23643/51311	MF
GO:0038187	pattern recognition receptor activity	20	0.379737	1.42432	0.0612245	0.64413	0.62239	1667	tags=55%, list=9%, signal=50%	8685/64581/7099/7097/929/51284/81035/54106/2219/23643/51311	MF
GO:0015267	channel activity	458	-0.46926	-1.10026	0.0619381	0.64413	0.62239	4342	tags=32%, list=23%, signal=25%	84329/389816/4284/5026/3780/11280/6833/3765/27092/79905/93107/116337/6328/23507/2897/26872/79838/53822/117532/375519/7809/3742/3781/1141/255231/610/363/83795/2569/775/773/2700/653437/51305/1145/7224/27112/3756/63895/117531/2706/59283/23416/55503/83959/27091/57101/3761/26251/23415/8001/54207/774/1258/200909/144453/9992/26285/168507/285242/2741/3736/1138/3772/2560/29850/2902/55584/347741/1262/1137/…	MF
GO:0022836	gated channel activity	345	-0.476155	-1.11178	0.0619381	0.64413	0.62239	4342	tags=33%, list=23%, signal=26%	84329/389816/5026/3780/11280/6833/3765/27092/79905/93107/6328/2897/79838/117532/7809/3742/3781/1141/255231/610/83795/2569/775/773/1145/27112/3756/63895/117531/59283/23416/27091/57101/3761/26251/23415/8001/54207/774/1258/200909/9992/285242/2741/3736/1138/3772/2560/29850/2902/55584/1262/1137/57338/2901/1187/1261/6340/2557/90134/10021/2900/1142/170572/200959/2563/51802/126755/81033/2904/8973/10368/1…	MF
GO:0008227	G protein-coupled amine receptor activity	45	-0.564343	-1.25341	0.0621242	0.64413	0.62239	4873	tags=53%, list=26%, signal=39%	319100/1131/1129/59340/1813/390155/3360/390084/1132/1814/390442/219464/3362/390441/3363/26539/3358/9287/120796/3352/3355/3354/3361	MF
GO:0071556	integral component of lumenal side of endoplasmic reticulum membrane	26	0.412129	1.48968	0.105263	0.646409	0.609552	3175	tags=58%, list=17%, signal=48%	3117/3122/972/3113/3115/3133/3118/6892/3120/3105/5311/3107/3119/3123/3134	CC
GO:0098553	lumenal side of endoplasmic reticulum membrane	26	0.412129	1.48968	0.105263	0.646409	0.609552	3175	tags=58%, list=17%, signal=48%	3117/3122/972/3113/3115/3133/3118/6892/3120/3105/5311/3107/3119/3123/3134	CC
GO:0071437	invadopodium	16	0.481315	1.49996	0.105882	0.646409	0.609552	4359	tags=56%, list=23%, signal=43%	4478/3675/6840/6624/7430/10097/22902/27035/10630	CC
GO:0005687	U4 snRNP	10	0.507836	1.41325	0.106383	0.646409	0.609552	9180	tags=100%, list=49%, signal=51%	7919/6635/6634/6637/6638/6628/6633/6636/26121/6632	CC
GO:0099634	postsynaptic specialization membrane	101	-0.508732	-1.16309	0.106893	0.646409	0.609552	4628	tags=37%, list=25%, signal=28%	1131/1008/64101/22865/27092/107/78999/1141/729993/9162/59283/254263/114798/27091/3838/491/2741/1814/2902/55584/2901/2557/729956/4985/1630/2904/146395/10368/2556/10369/59284/2554/1134/3361/22986/3752	CC
GO:0007602	phototransduction	55	-0.578667	-1.29187	0.0270812	0.649044	0.645048	3685	tags=36%, list=20%, signal=29%	6101/6010/2868/5475/1258/5148/2780/5132/611/126006/131890/221391/23746/5995/2652/2779/3000/2978/6295	BP
GO:0007091	metaphase/anaphase transition of mitotic cell cycle	54	-0.576805	-1.28623	0.0271084	0.649044	0.645048	6248	tags=59%, list=34%, signal=40%	10459/57520/3550/51529/25906/51143/348654/55795/55755/8379/54908/891/8452/990/1062/4085/10403/81620/9212/5347/701/10460/699/1063/9319/84101/56155/9787/991/7272/9700	BP
GO:0001580	detection of chemical stimulus involved in sensory perception of bitter taste	31	-0.626259	-1.34231	0.0273834	0.653125	0.649104	4397	tags=61%, list=24%, signal=47%	259293/259285/50833/285093/353164/50838/2780/765/1472/346562/1470/1469/50834/83597/132112/344892/2779/4025	BP
GO:0004252	serine-type endopeptidase activity	182	-0.494529	-1.14252	0.0639361	0.653183	0.631137	3622	tags=29%, list=19%, signal=24%	2147/7093/4018/5644/64063/43849/2161/3817/162494/566/138652/389208/354/4317/7113/56649/400668/2158/4322/8858/164656/3083/54760/10136/284366/9407/28983/49/1990/29122/341350/3026/4316/5657/345062/25818/10942/132724/339967/203074/9313/23436/339501/360226/344805/55554/5646/646960/136242/283471/136541/221191	MF
GO:0048185	activin binding	14	0.442551	1.48949	0.0641026	0.653183	0.631137	1273	tags=29%, list=7%, signal=27%	4092/94/90/2022	MF
GO:0022803	passive transmembrane transporter activity	459	-0.468364	-1.09811	0.0649351	0.656011	0.633869	4342	tags=32%, list=23%, signal=25%	84329/389816/4284/5026/3780/11280/6833/3765/27092/79905/93107/116337/6328/23507/2897/26872/79838/53822/117532/375519/7809/3742/3781/1141/255231/610/363/83795/2569/775/773/2700/653437/51305/1145/7224/27112/3756/63895/117531/2706/59283/23416/55503/83959/27091/57101/3761/26251/23415/8001/54207/774/1258/200909/144453/9992/26285/168507/285242/2741/3736/1138/3772/2560/29850/2902/55584/347741/1262/1137/…	MF
GO:0009582	detection of abiotic stimulus	127	-0.527225	-1.21747	0.028	0.656822	0.652778	3850	tags=32%, list=21%, signal=26%	8048/7287/2986/4923/6101/63895/117531/6010/2868/5475/1258/168507/5148/3736/55584/2780/5132/346007/10343/84694/79054/27039/611/126006/6121/644168/63982/131890/221391/10886/6323/23746/5995/2652/2779/9033/3000/2978/1301/6295	BP
GO:0033233	regulation of protein sumoylation	22	-0.665257	-1.38685	0.028125	0.656822	0.652778	834	tags=14%, list=4%, signal=13%	84075/4101	BP
GO:0006555	methionine metabolic process	17	0.50938	1.63107	0.028169	0.656822	0.652778	4064	tags=59%, list=22%, signal=46%	27232/23743/55256/4522/58478/441024/84245/4524/51074/4548	BP
GO:0071318	cellular response to ATP	17	0.500537	1.60276	0.028169	0.656822	0.652778	222	tags=12%, list=1%, signal=12%	5032/5027	BP
GO:0097205	renal filtration	17	0.561671	1.79851	0.028169	0.656822	0.652778	3736	tags=65%, list=20%, signal=52%	3512/4162/3675/947/2013/2149/2621/134/221395/55959/5800	BP
GO:2000353	positive regulation of endothelial cell apoptotic process	17	0.51893	1.66165	0.028169	0.656822	0.652778	3978	tags=65%, list=21%, signal=51%	6347/196527/8644/356/641700/57124/80781/2309/3676/5584/27250	BP
GO:0031225	anchored component of membrane	166	-0.487727	-1.12685	0.10989	0.659341	0.621747	4863	tags=37%, list=26%, signal=28%	250/7512/8000/2674/116372/55350/2676/43/5865/64096/349667/2572/130574/221914/6975/80740/64063/5874/249/594855/4680/137797/417/2675/130749/146183/4974/1088/248/57126/2765/161357/6900/152330/1087/11181/101928108/54742/2348/5314/256710/646627/1048/29122/7369/419/55997/100133941/251/2352/171169/4062/10942/148738/6677/147719/64180/2813/360226/83546/83639	CC
GO:0007603	phototransduction, visible light	32	-0.622935	-1.33686	0.0284553	0.66103	0.65696	3685	tags=53%, list=20%, signal=43%	24/9626/2986/6101/6010/2868/5475/1258/5148/126006/131890/23746/2779/3000/2978/6295	BP
GO:0061408	positive regulation of transcription from RNA polymerase II promoter in response to heat stress	10	-0.752747	-1.42631	0.0289352	0.666254	0.662152	1955	tags=50%, list=10%, signal=45%	124535/101928917/100130086/86614	BP
GO:0009855	determination of bilateral symmetry	122	-0.528873	-1.21821	0.029	0.666254	0.662152	5290	tags=46%, list=28%, signal=33%	26005/26160/23322/84100/2294/129880/80173/339829/9742/121643/54806/5991/134701/5308/9421/55897/89780/55036/55081/8854/7479/2253/161582/2302/1482/138162/6491/9350/115948/25911/8928/168507/6899/579/23639/388389/344022/4838/3549/2348/27019/123872/57057/1767/6862/220136/6469/653275/64446/55997/92749/7547/55130/26585/58495	BP
GO:0050830	defense response to Gram-positive bacterium	73	-0.558664	-1.2597	0.029	0.666254	0.662152	2149	tags=30%, list=12%, signal=27%	4049/1670/114771/254773/387695/353144/1672/3929/6037/1401/728358/389852/820/131375/119180/84569/124912/22914/1755/57151/729201	BP
GO:0006063	uronic acid metabolic process	15	-0.695875	-1.39229	0.029316	0.668596	0.66448	3717	tags=53%, list=20%, signal=43%	79799/10941/10720/54658/7366/54578/54659	BP
GO:0019585	glucuronate metabolic process	15	-0.695875	-1.39229	0.029316	0.668596	0.66448	3717	tags=53%, list=20%, signal=43%	79799/10941/10720/54658/7366/54578/54659	BP
GO:0031082	BLOC complex	20	0.413525	1.40588	0.112903	0.672168	0.633843	5412	tags=65%, list=29%, signal=46%	6616/84343/23673/11234/23325/79803/3257/2647/23557/282991/388552/55330/26258	CC
GO:0009799	specification of symmetry	123	-0.528089	-1.21736	0.03	0.681709	0.677512	5290	tags=46%, list=28%, signal=33%	26005/26160/23322/84100/2294/129880/80173/339829/9742/121643/54806/5991/134701/5308/9421/55897/89780/55036/55081/8854/7479/2253/161582/2302/1482/138162/6491/9350/115948/25911/8928/168507/6899/579/23639/388389/344022/4838/3549/2348/27019/123872/57057/1767/6862/220136/6469/653275/64446/55997/92749/7547/55130/26585/58495	BP
GO:0005852	eukaryotic translation initiation factor 3 complex	16	-0.633997	-1.28117	0.117775	0.690855	0.651464	217	tags=25%, list=1%, signal=25%	10987/8666/728689	CC
GO:0031362	anchored component of external side of plasma membrane	18	-0.617463	-1.27105	0.119483	0.690855	0.651464	1623	tags=28%, list=9%, signal=25%	5314/100133941/2352/83546	CC
GO:0031588	nucleotide-activated protein kinase complex	14	-0.645566	-1.28253	0.120575	0.690855	0.651464	11	tags=29%, list=0%, signal=29%	51422/5576/102724428	CC
GO:0098945	intrinsic component of presynaptic active zone membrane	18	0.434007	1.42377	0.123288	0.690855	0.651464	3790	tags=56%, list=20%, signal=44%	490/5023/23208/84628/2823/5028/493/27020/5818/1000	CC
GO:0000778	condensed nuclear chromosome kinetochore	14	-0.64304	-1.27752	0.123894	0.690855	0.651464	5137	tags=64%, list=28%, signal=47%	1058/891/9985/10403/5347/701/699/83540	CC
GO:0034992	microtubule organizing center attachment site	11	-0.671164	-1.2876	0.124138	0.690855	0.651464	737	tags=45%, list=4%, signal=44%	79789/256979/147872/140732	CC
GO:0034993	meiotic nuclear membrane microtubule tethering complex	11	-0.671164	-1.2876	0.124138	0.690855	0.651464	737	tags=45%, list=4%, signal=44%	79789/256979/147872/140732	CC
GO:0106083	nuclear membrane protein complex	11	-0.671164	-1.2876	0.124138	0.690855	0.651464	737	tags=45%, list=4%, signal=44%	79789/256979/147872/140732	CC
GO:0106094	nuclear membrane microtubule tethering complex	11	-0.671164	-1.2876	0.124138	0.690855	0.651464	737	tags=45%, list=4%, signal=44%	79789/256979/147872/140732	CC
GO:0032421	stereocilium bundle	50	-0.54151	-1.22005	0.125502	0.693421	0.653884	3361	tags=30%, list=18%, signal=25%	54084/51168/8556/7399/51473/53904/10083/140469/125336/389207/84059/643226/65217/148930	CC
GO:0022400	regulation of rhodopsin mediated signaling pathway	24	-0.656806	-1.38062	0.0308642	0.698806	0.694503	4198	tags=54%, list=23%, signal=42%	2986/6010/2868/5475/1258/5148/131890/23746/2779/3000/2978/6295	BP
GO:0043220	Schmidt-Lanterman incisure	11	0.487217	1.3765	0.128788	0.701483	0.661486	3956	tags=45%, list=21%, signal=36%	400746/302/83700/5584/231	CC
GO:0045263	proton-transporting ATP synthase complex, coupling factor F(o)	11	0.484769	1.36958	0.128788	0.701483	0.661486	5928	tags=55%, list=32%, signal=37%	267020/517/521/518/516/10476	CC
GO:0070405	ammonium ion binding	70	-0.536018	-1.21496	0.0709291	0.703571	0.679825	4574	tags=46%, list=25%, signal=35%	9600/43/1119/1813/1071/1141/7054/83850/1145/2835/390155/6531/1138/390084/1814/1137/1142/8973/6121/1143/3359/3358/120796/1136/336/3355/3354/1401/116519/1134/3361	MF
GO:0008656	cysteine-type endopeptidase activator activity involved in apoptotic process	16	0.426124	1.48812	0.0714286	0.703571	0.679825	4769	tags=50%, list=26%, signal=37%	834/29108/27018/10392/4824/51065/317/10399	MF
GO:0030228	lipoprotein particle receptor activity	16	0.432336	1.50981	0.0714286	0.703571	0.679825	2790	tags=50%, list=15%, signal=43%	4035/23166/286676/7804/6653/26020/948/3949	MF
GO:0016594	glycine binding	14	-0.666019	-1.33073	0.0725108	0.70462	0.680838	4741	tags=64%, list=25%, signal=48%	9731/212/8001/2741/2902/2731/2904/2742	MF
GO:0046625	sphingolipid binding	19	0.381101	1.406	0.0727273	0.70462	0.680838	1839	tags=42%, list=10%, signal=38%	6402/4067/1901/284217/5360/25999/5660/55353	MF
GO:0070993	translation preinitiation complex	18	-0.607549	-1.25064	0.131324	0.70816	0.667783	217	tags=61%, list=1%, signal=60%	8669/8663/8664/8662/54505/8667/1965/10289/8666/728689	CC
GO:0032809	neuronal cell body membrane	26	-0.581016	-1.2494	0.13278	0.70816	0.667783	2684	tags=35%, list=14%, signal=30%	3208/90249/6870/5967/3746/478/3747/6530	CC
GO:0044298	cell body membrane	26	-0.581016	-1.2494	0.13278	0.70816	0.667783	2684	tags=35%, list=14%, signal=30%	3208/90249/6870/5967/3746/478/3747/6530	CC
GO:0007368	determination of left/right symmetry	114	-0.532283	-1.22446	0.032	0.721898	0.717454	5290	tags=46%, list=28%, signal=34%	26005/26160/23322/84100/2294/129880/80173/339829/9742/121643/54806/5991/134701/5308/9421/55897/89780/55036/55081/2253/161582/2302/1482/138162/6491/9350/115948/25911/8928/168507/6899/579/23639/388389/344022/4838/3549/2348/27019/123872/57057/1767/6862/220136/6469/653275/64446/55997/92749/7547/55130/58495	BP
GO:0051255	spindle midzone assembly	13	-0.718707	-1.41436	0.0321152	0.721898	0.717454	3756	tags=62%, list=20%, signal=49%	9212/24137/29127/8556/6795/168448/285643	BP
GO:0006534	cysteine metabolic process	18	0.448822	1.54974	0.0322581	0.722511	0.718063	3904	tags=50%, list=21%, signal=40%	875/2687/2678/1036/2729/4522/58478/84245/51074	BP
GO:0030904	retromer complex	21	0.407344	1.38348	0.137255	0.725193	0.683844	6181	tags=52%, list=33%, signal=35%	51479/55667/7879/5987/1639/23258/4074/112936/6642/55737/27131	CC
GO:0072686	mitotic spindle	101	-0.5007	-1.14473	0.137862	0.725193	0.683844	6154	tags=51%, list=33%, signal=35%	3192/22974/8658/8243/84140/57520/3550/6569/9657/5905/151393/79541/3297/9126/11104/55755/8379/23636/1894/79718/8480/259266/9585/114327/51203/1062/4085/9493/9212/6790/3832/150468/81610/10615/29127/8556/90417/10460/3833/60509/983/4117/51473/81930/341019/126695/5314/146909/9700/84643/168448	CC
GO:0004890	GABA-A receptor activity	19	-0.636357	-1.31759	0.0760296	0.727385	0.702834	2569	tags=63%, list=14%, signal=55%	2558/2565/2569/2560/2557/200959/2563/2556/2554/2566/2567	MF
GO:0043138	3'-5' DNA helicase activity	14	-0.662109	-1.32292	0.0768398	0.727385	0.702834	3927	tags=36%, list=21%, signal=28%	9837/641/51659/8318	MF
GO:0048020	CCR chemokine receptor binding	36	0.413849	1.84455	0.0769231	0.727385	0.702834	941	tags=33%, list=5%, signal=32%	414062/6367/10563/9034/6348/6352/6347/6357/388372/6366/6376/6774	MF
GO:0032060	bleb assembly	11	0.620108	1.77046	0.0327869	0.730877	0.726377	2816	tags=82%, list=15%, signal=70%	5027/2012/5376/1902/196527/4638/2014/2013/23566	BP
GO:0007218	neuropeptide signaling pathway	96	-0.539168	-1.23169	0.033	0.730877	0.726377	4869	tags=49%, list=26%, signal=36%	2832/64111/11247/11251/4878/4828/256933/347148/129521/10888/4923/283869/5697/4889/5443/4987/8001/6866/51289/2741/51083/3061/2587/85569/4985/10874/5539/84634/128674/387129/2742/4988/2831/4852/10887/11249/4158/60675/10886/113091/2837/2922/9607/22986/84539/5173	BP
GO:0035666	TRIF-dependent toll-like receptor signaling pathway	24	0.464177	1.81386	0.0333333	0.730877	0.726377	4019	tags=54%, list=22%, signal=43%	1147/7099/148022/929/10333/23643/3551/8517/353376/8737/3665/841/6233	BP
GO:0061437	renal system vasculature development	24	0.642115	2.50919	0.0333333	0.730877	0.726377	1863	tags=54%, list=10%, signal=49%	5159/5175/5156/6943/285/1958/947/7490/7010/5311/59/4854/130497	BP
GO:0061440	kidney vasculature development	24	0.642115	2.50919	0.0333333	0.730877	0.726377	1863	tags=54%, list=10%, signal=49%	5159/5175/5156/6943/285/1958/947/7490/7010/5311/59/4854/130497	BP
GO:1903671	negative regulation of sprouting angiogenesis	24	0.455759	1.78096	0.0333333	0.730877	0.726377	1798	tags=38%, list=10%, signal=34%	4223/4804/90993/57556/9270/10365/79812/56999/90627	BP
GO:0021700	developmental maturation	268	-0.491435	-1.14705	0.033966	0.7346	0.730078	4491	tags=35%, list=24%, signal=27%	11057/5745/30819/26468/5452/201164/23028/9855/6663/5649/27289/891/9985/5991/5468/23544/4066/577/51286/399979/25893/26047/7480/4929/8851/50944/8854/4761/11005/6406/4057/8941/5047/29842/1811/9148/1618/2046/100131137/6790/388585/1235/124925/10265/53335/11144/2266/2902/5798/7298/51083/9319/10481/9991/54738/64100/26256/1672/163589/6900/3549/54760/2692/347732/342618/6407/9928/2069/991/8419/347688/12204…	BP
GO:0009581	detection of external stimulus	124	-0.523699	-1.20762	0.034	0.7346	0.730078	3850	tags=32%, list=21%, signal=26%	8048/7287/2986/4923/6101/63895/117531/6010/2868/5475/1258/168507/5148/3736/55584/2780/5132/346007/10343/84694/79054/27039/611/126006/6121/644168/63982/131890/221391/6323/23746/5995/2652/2779/9033/3000/2978/1301/6295	BP
GO:0003159	morphogenesis of an endothelium	14	0.535543	1.68327	0.0340909	0.7346	0.730078	2305	tags=43%, list=12%, signal=38%	3627/94/388/2246/90627/1499	BP
GO:0061154	endothelial tube morphogenesis	14	0.535543	1.68327	0.0340909	0.7346	0.730078	2305	tags=43%, list=12%, signal=38%	3627/94/388/2246/90627/1499	BP
GO:0097202	activation of cysteine-type endopeptidase activity	14	0.529252	1.6635	0.0340909	0.7346	0.730078	3800	tags=57%, list=20%, signal=46%	64065/29108/3428/578/444/5641/841/27141	BP
GO:0044420	extracellular matrix component	49	0.348702	1.46507	0.142857	0.746356	0.7038	3810	tags=67%, list=20%, signal=54%	85301/4060/1287/1286/11117/2200/3911/1285/1277/1278/284217/1306/8076/3912/4239/1288/7373/3913/1282/10516/1289/79875/1281/50509/2006/339366/1284/1295/4052/4237/3915/81794/1290	CC
GO:0044183	protein binding involved in protein folding	22	-0.618221	-1.30846	0.0800416	0.748064	0.722816	2104	tags=23%, list=11%, signal=20%	3306/1047/125972/165721	MF
GO:0005416	amino acid:cation symporter activity	21	-0.622369	-1.30931	0.0803758	0.748064	0.722816	3284	tags=33%, list=18%, signal=27%	153201/6506/140679/9152/6540/285641	MF
GO:0032589	neuron projection membrane	57	-0.52157	-1.18222	0.145	0.752432	0.709531	4044	tags=39%, list=22%, signal=30%	8029/26047/729993/3756/4137/7399/6506/3208/2557/729956/4985/90249/6870/2556/4988/5967/2554/3746/2566/3747/2567	CC
GO:0001973	adenosine receptor signaling pathway	12	0.563573	1.73358	0.0353982	0.754961	0.750313	3	tags=8%, list=0%, signal=8%	5032	BP
GO:0097531	mast cell migration	12	0.603002	1.85486	0.0353982	0.754961	0.750313	5160	tags=67%, list=28%, signal=48%	5880/2277/7422/7423/23075/5879/5228/7424	BP
GO:1905048	regulation of metallopeptidase activity	12	0.606872	1.86677	0.0353982	0.754961	0.750313	2575	tags=50%, list=14%, signal=43%	7078/7076/6774/7077/6653/84168	BP
GO:0016973	poly(A)+ mRNA export from nucleus	16	-0.68242	-1.37946	0.035753	0.757357	0.752694	870	tags=50%, list=5%, signal=48%	9688/23144/2733/55998/160419/56001/728343	BP
GO:0051447	negative regulation of meiotic cell cycle	16	-0.683087	-1.38081	0.035753	0.757357	0.752694	2666	tags=38%, list=14%, signal=32%	9319/7272/5017/84072/339345	BP
GO:2000816	negative regulation of mitotic sister chromatid separation	38	-0.595678	-1.29741	0.0362903	0.76133	0.756643	6248	tags=68%, list=34%, signal=46%	10459/3550/25906/51143/348654/55795/55755/8379/54908/891/4085/10403/81620/9212/5347/701/699/1063/9319/84101/10744/9232/56155/991/7272	BP
GO:0001675	acrosome assembly	13	-0.715385	-1.40782	0.0365449	0.76133	0.756643	3786	tags=69%, list=20%, signal=55%	9519/646480/50487/5990/57082/64753/81833/124626	BP
GO:0006304	DNA modification	105	-0.527087	-1.21045	0.037	0.76133	0.756643	2672	tags=22%, list=14%, signal=19%	143689/10930/2146/84944/55124/54456/163589/57379/56165/122402/63978/29947/136991/359787/8468/27136/79977/1791/346171/54514/140690/285051	BP
GO:0006333	chromatin assembly or disassembly	118	-0.525879	-1.21129	0.037	0.76133	0.756643	5298	tags=35%, list=28%, signal=25%	6597/196528/29855/55839/23421/23569/11240/55201/8208/1058/387103/8479/378708/4778/91687/1029/79711/64946/3070/130951/79723/64105/646817/79682/55723/3159/11339/79019/55355/57082/388951/8091/7141/64591/56979/100289087/7258/728403/728137/728395	BP
GO:0002479	antigen processing and presentation of exogenous peptide antigen via MHC class I, TAP-dependent	25	0.529911	2.02914	0.037037	0.76133	0.756643	3175	tags=64%, list=17%, signal=53%	1147/567/3685/3133/6890/6892/2210/3105/9554/6891/3107/3693/948/3551/8517/3134	BP
GO:0009583	detection of light stimulus	69	-0.560256	-1.26094	0.037037	0.76133	0.756643	3728	tags=35%, list=20%, signal=28%	2986/6101/6010/2868/5475/1258/5148/2780/5132/346007/84694/611/126006/6121/131890/221391/23746/5995/2652/2779/3000/2978/6295	BP
GO:0033631	cell-cell adhesion mediated by integrin	15	0.521794	1.67166	0.037037	0.76133	0.756643	2078	tags=47%, list=11%, signal=41%	10563/6352/916/5420/8754/3678/65125	BP
GO:0034134	toll-like receptor 2 signaling pathway	15	0.531878	1.70396	0.037037	0.76133	0.756643	2474	tags=47%, list=13%, signal=41%	4067/7097/10333/7096/1535/114609/3654	BP
GO:0050901	leukocyte tethering or rolling	25	0.448042	1.71565	0.037037	0.76133	0.756643	2080	tags=40%, list=11%, signal=36%	1524/6693/6402/6366/7412/1991/3695/729230/6387/7124	BP
GO:1905819	negative regulation of chromosome separation	39	-0.597492	-1.30505	0.0371859	0.761885	0.757194	6248	tags=69%, list=34%, signal=46%	10459/3550/25906/51143/348654/55795/55755/8379/54908/891/4342/4085/10403/81620/9212/5347/701/699/1063/9319/84101/10744/9232/56155/991/7272	BP
GO:0005876	spindle microtubule	54	-0.524498	-1.18649	0.148297	0.764374	0.720792	4786	tags=39%, list=26%, signal=29%	5423/11127/9735/8452/7283/51203/1062/9212/6790/5347/24137/3832/9055/220134/6795/983/81930/221150/332/146909	CC
GO:0003730	mRNA 3'-UTR binding	79	-0.52506	-1.19155	0.0829171	0.765687	0.739844	3700	tags=22%, list=20%, signal=17%	221662/64506/1618/340529/645974/10644/1996/10642/1993/10643/57135/5042/57055/66037/57054/1617	MF
GO:0005614	interstitial matrix	12	0.444515	1.30027	0.151261	0.770791	0.726842	1339	tags=42%, list=7%, signal=39%	25890/1842/5212/64094/64856	CC
GO:0042622	photoreceptor outer segment membrane	14	-0.633887	-1.25933	0.151549	0.770791	0.726842	3351	tags=36%, list=18%, signal=29%	6010/339291/2780/2779	CC
GO:0003352	regulation of cilium movement	15	-0.687853	-1.37624	0.0380022	0.776064	0.771286	4585	tags=60%, list=25%, signal=45%	56683/55036/284076/123872/85478/92749/55130/117144	BP
GO:0022851	GABA-gated chloride ion channel activity	12	-0.675316	-1.32406	0.0858086	0.776367	0.750163	2569	tags=75%, list=14%, signal=65%	2558/2565/2560/2557/2556/2554/2566/2567	MF
GO:0031994	insulin-like growth factor I binding	12	0.491645	1.52276	0.0860215	0.776367	0.750163	1558	tags=50%, list=8%, signal=46%	3488/3486/3685/3487/3489/3655	MF
GO:0015106	bicarbonate transmembrane transporter activity	20	-0.620418	-1.29687	0.0860441	0.776367	0.750163	3969	tags=45%, list=21%, signal=35%	9498/1811/83959/57282/83697/8671/1080/116369	MF
GO:0036314	response to sterol	26	0.456376	1.77118	0.0384615	0.777819	0.77303	2266	tags=46%, list=12%, signal=41%	6348/1234/114881/7048/23209/3157/6097/3624/7040/19/7804/1605	BP
GO:0045577	regulation of B cell differentiation	26	0.430487	1.67071	0.0384615	0.777819	0.77303	1981	tags=46%, list=11%, signal=41%	939/6422/678/4323/6850/54106/695/3624/3623/5788/3071/677	BP
GO:0055094	response to lipoprotein particle	26	0.427862	1.66052	0.0384615	0.777819	0.77303	2790	tags=62%, list=15%, signal=52%	2207/3689/7099/148022/6850/348/4023/3157/10333/19/6721/207/948/928/975/3949	BP
GO:0015355	secondary active monocarboxylate transmembrane transporter activity	11	-0.688609	-1.33246	0.0869565	0.778656	0.752375	4784	tags=73%, list=26%, signal=54%	201780/6555/6554/6539/140679/6540/345274	MF
GO:0031233	intrinsic component of external side of plasma membrane	23	-0.584864	-1.24892	0.154167	0.778947	0.734534	1623	tags=26%, list=9%, signal=24%	5314/1048/100133941/2352/83546	CC
GO:0098981	cholinergic synapse	10	-0.666327	-1.25907	0.156794	0.787047	0.742171	4521	tags=40%, list=24%, signal=30%	1141/55584/1143	CC
GO:0019731	antibacterial humoral response	32	-0.610048	-1.3092	0.0396341	0.798556	0.79364	3738	tags=56%, list=20%, signal=45%	6406/5225/4057/1670/2244/354/1672/6590/6407/2243/4316/6037/728358/51297/25818/820/1755	BP
GO:0051306	mitotic sister chromatid separation	59	-0.56648	-1.26683	0.0401606	0.798556	0.79364	6248	tags=58%, list=34%, signal=38%	10459/57520/3550/51529/25906/51143/348654/55795/55755/8379/54908/891/8452/990/1062/4085/10403/81620/9212/5347/701/10460/699/1063/9319/84101/10744/9232/56155/9787/991/7272/9700	BP
GO:0098534	centriole assembly	37	-0.598149	-1.30131	0.0403633	0.798556	0.79364	5590	tags=59%, list=30%, signal=42%	9662/26005/55755/22995/56890/152185/80254/116840/23636/55722/55835/9738/79959/672/10769/10733/6491/284403/345643/159989/1068	BP
GO:0071397	cellular response to cholesterol	13	0.513392	1.60332	0.040404	0.798556	0.79364	2266	tags=54%, list=12%, signal=47%	114881/23209/3157/3624/19/7804/1605	BP
GO:1902993	positive regulation of amyloid precursor protein catabolic process	13	0.539515	1.6849	0.040404	0.798556	0.79364	4998	tags=62%, list=27%, signal=45%	4067/351/1191/9475/2043/1942/10418/8301	BP
GO:2000009	negative regulation of protein localization to cell surface	13	0.541265	1.69037	0.040404	0.798556	0.79364	1769	tags=46%, list=9%, signal=42%	88/30851/23245/257364/2824/54741	BP
GO:0001732	formation of cytoplasmic translation initiation complex	14	-0.700441	-1.39614	0.0404814	0.798556	0.79364	217	tags=14%, list=1%, signal=14%	728689	BP
GO:0031284	positive regulation of guanylate cyclase activity	10	-0.736361	-1.39526	0.0405093	0.798556	0.79364	4198	tags=70%, list=23%, signal=54%	4846/136/2981/4842/2980/2978	BP
GO:0004869	cysteine-type endopeptidase inhibitor activity	56	-0.541337	-1.21837	0.0900901	0.80065	0.773627	2986	tags=30%, list=16%, signal=26%	551/5275/128817/51176/1472/1470/9232/3273/1469/7021/332/3827/26998/197/6317/10047	MF
GO:0042288	MHC class I protein binding	19	0.374143	1.38032	0.0909091	0.8019	0.774834	1248	tags=37%, list=7%, signal=34%	10288/3133/926/10859/6890/925/6892	MF
GO:0030126	COPI vesicle coat	15	0.430072	1.31671	0.163043	0.807854	0.761792	6995	tags=73%, list=38%, signal=46%	205428/51226/51014/22818/11316/9276/57410/1314/372/23423/22820	CC
GO:0030127	COPII vesicle coat	15	0.412358	1.26248	0.163043	0.807854	0.761792	10961	tags=100%, list=59%, signal=41%	56681/51014/10484/10016/553115/10427/22872/25956/9632/6396/10802/51128/9871/59349/10483	CC
GO:0030071	regulation of mitotic metaphase/anaphase transition	51	-0.577575	-1.28468	0.0411234	0.808113	0.803138	6248	tags=61%, list=34%, signal=41%	10459/57520/3550/51529/25906/51143/348654/55795/55755/8379/54908/891/8452/990/1062/4085/10403/81620/9212/5347/701/699/1063/9319/84101/56155/9787/991/7272/9700	BP
GO:0016646	oxidoreductase activity, acting on the CH-NH group of donors, NAD or NADP as acceptor	17	0.396657	1.42052	0.0923077	0.808205	0.780927	4132	tags=47%, list=22%, signal=37%	645/10157/4522/25902/441024/4524/200895/8659	MF
GO:0045504	dynein heavy chain binding	14	-0.649771	-1.29827	0.0941558	0.818325	0.790705	5672	tags=71%, list=30%, signal=50%	55112/83544/25893/89891/79819/7802/27019/126820/64446	MF
GO:0098664	G protein-coupled serotonin receptor signaling pathway	28	-0.627022	-1.33395	0.0417941	0.818719	0.813678	2689	tags=61%, list=14%, signal=52%	1131/1129/59340/3360/1132/390442/219464/3362/390441/3363/26539/3358/3352/3355/3354/3361	BP
GO:0001772	immunological synapse	34	0.338539	1.32246	0.166667	0.820513	0.773729	3415	tags=38%, list=18%, signal=31%	963/3002/11151/3958/916/4627/940/3001/975/3383/27040/7430/9306	CC
GO:0035869	ciliary transition zone	64	-0.511681	-1.16257	0.168	0.821809	0.774951	7547	tags=69%, list=40%, signal=41%	90410/91147/51626/126731/80184/79600/200728/585/261734/79867/84140/6787/9657/84314/57728/51332/27241/80776/23322/79955/22994/26146/9742/54806/94137/5108/27077/55081/57576/55812/112942/146057/6101/55764/4867/124590/7399/4117/10083/254187/57096/1068/2779	CC
GO:0048245	eosinophil chemotaxis	20	0.43436	1.56086	0.0425532	0.830984	0.825868	777	tags=40%, list=4%, signal=38%	6367/6348/6352/6347/6357/388372/6376/3958	BP
GO:1901317	regulation of flagellated sperm motility	17	-0.671637	-1.3669	0.0429646	0.836403	0.831254	3860	tags=59%, list=21%, signal=47%	6406/338879/1235/1672/6870/6407/63978/132141/83639	BP
GO:0009125	nucleoside monophosphate catabolic process	10	0.614913	1.69095	0.0434783	0.838567	0.833404	3372	tags=60%, list=18%, signal=49%	4907/170685/55190/272/3251/10591	BP
GO:0072321	chaperone-mediated protein transport	10	0.615492	1.69255	0.0434783	0.838567	0.833404	5493	tags=60%, list=29%, signal=42%	25999/1678/1191/1861/26521/5824	BP
GO:0090557	establishment of endothelial intestinal barrier	10	0.613485	1.68703	0.0434783	0.838567	0.833404	4190	tags=60%, list=22%, signal=47%	9076/57826/3383/50848/2194/4301	BP
GO:0099056	integral component of presynaptic membrane	74	-0.503073	-1.14547	0.173	0.840911	0.792965	5065	tags=43%, list=27%, signal=32%	2558/27253/9066/1949/1131/1129/1008/114/3765/1813/1141/57863/3756/6531/2741/6506/3736/2913/85445/1137/2901/2900/1007/4985/8973/3359/4988/6336/3746/9152/5024	CC
GO:0031282	regulation of guanylate cyclase activity	12	-0.713262	-1.39104	0.0438695	0.84351	0.838316	4198	tags=67%, list=23%, signal=52%	4846/136/2981/3208/4842/2980/2978	BP
GO:0045579	positive regulation of B cell differentiation	12	0.555964	1.71018	0.0442478	0.846925	0.84171	1843	tags=42%, list=10%, signal=38%	939/4323/6850/695/3071	BP
GO:0045835	negative regulation of meiotic nuclear division	11	-0.72068	-1.39087	0.0443182	0.846925	0.84171	2666	tags=55%, list=14%, signal=47%	286151/9319/7272/84072/339345	BP
GO:0008020	G protein-coupled photoreceptor activity	13	-0.658144	-1.30276	0.099345	0.857122	0.828193	3293	tags=46%, list=18%, signal=38%	2780/611/221391/5995/2652	MF
GO:0090009	primitive streak formation	10	-0.73341	-1.38967	0.0451389	0.859807	0.854513	2136	tags=50%, list=11%, signal=44%	3975/6862/5015/3170	BP
GO:0003309	type B pancreatic cell differentiation	24	-0.647235	-1.3605	0.0452675	0.859807	0.854513	2308	tags=29%, list=12%, signal=26%	3172/653/3642/5080/222546/4825	BP
GO:0015081	sodium ion transmembrane transporter activity	150	-0.492228	-1.13563	0.101898	0.862249	0.833147	4801	tags=37%, list=26%, signal=28%	6334/6331/25769/54716/6570/340024/11280/201780/6328/6555/2897/6543/610/9498/6554/6571/6539/83959/10568/6531/6506/348932/29850/2901/6557/57282/388662/6340/10021/2900/6561/389015/83697/200010/11254/51802/150159/10246/6524/8671/285335/28968/348980/6336/480/10050/6323/478/6530/495/9152/9033/6540/345274/8647	MF
GO:0008373	sialyltransferase activity	20	0.360828	1.3534	0.102041	0.862249	0.833147	2376	tags=55%, list=13%, signal=48%	10402/6482/6480/55808/27090/7903/30815/256435/8869/84620/6484	MF
GO:0008301	DNA binding, bending	18	-0.623962	-1.28359	0.102128	0.862249	0.833147	3440	tags=44%, list=18%, signal=36%	3149/2297/51176/2299/7153/8091/127540	MF
GO:0071379	cellular response to prostaglandin stimulus	21	0.439997	1.63153	0.0465116	0.87521	0.869822	2469	tags=43%, list=13%, signal=37%	5729/6422/5737/8644/1646/112/5031/207/7292	BP
GO:0140014	mitotic nuclear division	275	-0.484901	-1.13195	0.046953	0.87521	0.869822	5687	tags=38%, list=31%, signal=27%	51143/9126/10464/348654/55795/55154/54998/10592/55755/79980/8379/3619/655/10361/152185/54820/9150/3796/23636/645121/4605/7039/890/54908/891/27338/54461/9735/8452/85417/10300/898/9585/11130/7283/990/51203/1062/27229/4085/9493/10403/1104/2253/55143/64793/3630/28984/81620/9212/6790/5347/24137/3832/10615/9055/29127/8556/701/90417/10460/3833/83903/1814/699/1063/54443/4762/113130/6795/64151/9319/84101/…	BP
GO:0010762	regulation of fibroblast migration	28	0.459308	1.71224	0.047619	0.87521	0.869822	3767	tags=46%, list=20%, signal=37%	4921/8692/9270/7040/114757/90355/6385/207/2768/6546/9530/5063/393	BP
GO:0018146	keratan sulfate biosynthetic process	28	0.478825	1.78499	0.047619	0.87521	0.869822	2413	tags=50%, list=13%, signal=44%	10331/4060/10402/6482/4958/10678/2331/5549/4166/11041/2683/11046/6484/8702	BP
GO:0035025	positive regulation of Rho protein signal transduction	28	0.468171	1.74528	0.047619	0.87521	0.869822	2230	tags=50%, list=12%, signal=44%	2151/2840/2843/84636/2846/286530/27334/5159/157285/1902/408/2149/1281/9289	BP
GO:0046823	negative regulation of nucleocytoplasmic transport	22	0.41561	1.66314	0.047619	0.87521	0.869822	2527	tags=36%, list=14%, signal=31%	51715/55612/6672/347/7295/948/2621/29969	BP
GO:0061082	myeloid leukocyte cytokine production	28	0.642373	2.39468	0.047619	0.87521	0.869822	3374	tags=57%, list=18%, signal=47%	972/2207/8482/7099/148022/10417/7043/7040/51704/3162/23586/57506/948/2621/11213/4282	BP
GO:0061756	leukocyte adhesion to vascular endothelial cell	28	0.454522	1.6944	0.047619	0.87521	0.869822	3873	tags=54%, list=21%, signal=43%	1524/6693/6402/6366/7412/1991/3695/729230/6387/7124/3383/2113/3676/64083/6404	BP
GO:0071402	cellular response to lipoprotein particle stimulus	28	0.405944	1.5133	0.047619	0.87521	0.869822	2790	tags=57%, list=15%, signal=49%	2207/3689/7099/148022/6850/348/4023/3157/10333/19/6721/207/948/928/975/3949	BP
GO:0071677	positive regulation of mononuclear cell migration	22	0.407015	1.62875	0.047619	0.87521	0.869822	2080	tags=64%, list=11%, signal=57%	3627/6352/5054/7941/57402/199/3958/196527/284340/1230/7040/729230/6387/7124	BP
GO:0072606	interleukin-8 secretion	28	0.420882	1.56899	0.047619	0.87521	0.869822	2210	tags=46%, list=12%, signal=41%	1116/301/7114/7097/929/8692/2219/29108/10333/7096/3965/2149/284297	BP
GO:0005921	gap junction	30	-0.555515	-1.21356	0.182564	0.881633	0.831364	4482	tags=47%, list=24%, signal=36%	4284/116337/375519/2709/2700/2706/81025/127534/84694/219770/2707/10804/2703	CC
GO:0034362	low-density lipoprotein particle	14	0.405772	1.23286	0.183673	0.881633	0.831364	2790	tags=43%, list=15%, signal=36%	7941/4481/348/51599/6653/3949	CC
GO:0010881	regulation of cardiac muscle contraction by regulation of the release of sequestered calcium ion	18	0.446344	1.54118	0.0483871	0.884126	0.878682	3028	tags=44%, list=16%, signal=37%	2946/1193/477/9446/817/3270/6546/801	BP
GO:0045063	T-helper 1 cell differentiation	18	0.442237	1.527	0.0483871	0.884126	0.878682	4331	tags=67%, list=23%, signal=51%	6693/301/3718/6778/5971/941/8809/7292/3142/3146/3566/6363	BP
GO:0045292	mRNA cis splicing, via spliceosome	31	-0.608801	-1.30489	0.0486815	0.884219	0.878776	2229	tags=13%, list=12%, signal=11%	159163/392517/5940	BP
GO:0002551	mast cell chemotaxis	11	0.609041	1.73886	0.0491803	0.884219	0.878776	5160	tags=73%, list=28%, signal=53%	5880/2277/7422/7423/23075/5879/5228/7424	BP
GO:0040015	negative regulation of multicellular organism growth	11	0.580642	1.65778	0.0491803	0.884219	0.878776	4760	tags=64%, list=26%, signal=47%	154/9518/8614/5641/2395/10743/8835	BP
GO:0000028	ribosomal small subunit assembly	15	0.508288	1.62839	0.0493827	0.884219	0.878776	7212	tags=80%, list=39%, signal=49%	6234/51065/6208/6232/6223/6193/6209/26284/29777/6204/27341/6169	BP
GO:0002830	positive regulation of type 2 immune response	15	0.486402	1.55827	0.0493827	0.884219	0.878776	3937	tags=53%, list=21%, signal=42%	972/3606/90865/6375/7292/114548/91543/3566	BP
GO:0045623	negative regulation of T-helper cell differentiation	15	0.485733	1.55613	0.0493827	0.884219	0.878776	3937	tags=53%, list=21%, signal=42%	301/4092/3718/84695/7292/3142/51043/3566	BP
GO:2000484	positive regulation of interleukin-8 secretion	15	0.489324	1.56763	0.0493827	0.884219	0.878776	4656	tags=80%, list=25%, signal=60%	7097/929/8692/2219/29108/7096/3965/2149/965/51744/7474/2867	BP
GO:0005200	structural constituent of cytoskeleton	100	-0.508025	-1.16029	0.105894	0.887708	0.857746	5153	tags=36%, list=28%, signal=26%	2038/6710/1832/2670/6708/10383/3881/3868/8089/7283/3092/7277/27229/10381/3857/5357/3890/51807/4741/6712/9118/80086/8419/347688/113457/3852/3854/112714/51412/3866/10880/10881/1538/7278/1539	MF
GO:0043194	axon initial segment	19	-0.585101	-1.21318	0.187366	0.888555	0.837892	5433	tags=58%, list=29%, signal=41%	4897/286/122416/6334/80128/885/57554/1261/6323/3785	CC
GO:0071007	U2-type catalytic step 2 spliceosome	29	0.333584	1.25304	0.1875	0.888555	0.837892	12433	tags=100%, list=67%, signal=33%	25949/55696/27339/57703/6635/6634/51645/23524/6628/5356/6633/6636/9343/988/10286/6629/10450/9716/51362/6632/1659/6627/10594/9410/51340/56949/8896/22938/51503	CC
GO:0099061	integral component of postsynaptic density membrane	51	-0.518466	-1.1694	0.189189	0.888555	0.837892	4628	tags=39%, list=25%, signal=30%	1131/64101/22865/27092/107/78999/729993/254263/114798/1814/2902/2901/4985/1630/146395/10368/10369/59284/22986	CC
GO:0070069	cytochrome complex	30	-0.552701	-1.20741	0.189744	0.888555	0.837892	1792	tags=13%, list=10%, signal=12%	84419/341947/170712	CC
GO:0015301	anion:anion antiporter activity	33	-0.571151	-1.24484	0.107614	0.895775	0.865541	3982	tags=39%, list=21%, signal=31%	6521/9498/1811/83959/9376/57282/9356/114571/83697/10864/83447/116369	MF
GO:0001886	endothelial cell morphogenesis	13	0.49304	1.53976	0.0505051	0.89608	0.890563	2225	tags=46%, list=12%, signal=41%	5175/1286/6781/64102/57493/80781	BP
GO:0010755	regulation of plasminogen activation	13	0.505765	1.5795	0.0505051	0.89608	0.890563	2143	tags=54%, list=11%, signal=48%	5054/1361/5345/302/5270/55848/1522	BP
GO:1902285	semaphorin-plexin signaling pathway involved in neuron projection guidance	13	0.506318	1.58123	0.0505051	0.89608	0.890563	4052	tags=62%, list=22%, signal=48%	10371/10154/55558/5365/23129/8828/23654/5361	BP
GO:0018298	protein-chromophore linkage	12	-0.70343	-1.37186	0.0506187	0.89608	0.890563	3293	tags=50%, list=18%, signal=41%	259/611/221391/5995/2652	BP
GO:0006346	methylation-dependent chromatin silencing	20	-0.651656	-1.34614	0.0513089	0.896171	0.890653	3358	tags=45%, list=18%, signal=37%	339/653656/125997/653657/284428/57379/729458/85509	BP
GO:0045686	negative regulation of glial cell differentiation	23	-0.645778	-1.35435	0.0516529	0.896171	0.890653	3825	tags=43%, list=21%, signal=35%	2147/388585/9241/1814/7101/84504/1746/4825/79727	BP
GO:0006929	substrate-dependent cell migration	29	0.444043	1.67939	0.0526316	0.896171	0.890653	4286	tags=59%, list=23%, signal=45%	51330/6591/22801/2335/3673/10371/9270/6386/5788/2017/4983/101/8828/9353/64805/752/23607	BP
GO:0010543	regulation of platelet activation	30	0.405771	1.54189	0.0526316	0.896171	0.890653	1977	tags=50%, list=11%, signal=45%	2207/4067/7099/634/5156/114897/5578/6850/348/7056/7006/5341/5270/5154/84959	BP
GO:0032743	positive regulation of interleukin-2 production	30	0.427567	1.62471	0.0526316	0.896171	0.890653	2203	tags=37%, list=12%, signal=32%	54440/301/920/916/6885/729230/5788/6711/940/941/5142	BP
GO:0035587	purinergic receptor signaling pathway	30	0.494652	1.87963	0.0526316	0.896171	0.890653	407	tags=30%, list=2%, signal=29%	5032/29909/53829/286530/27334/5027/5023/9934/2857	BP
GO:0042590	antigen processing and presentation of exogenous peptide antigen via MHC class I	29	0.534319	2.02082	0.0526316	0.896171	0.890653	3175	tags=62%, list=17%, signal=52%	1147/567/2207/3685/3133/6890/6892/2210/3105/9554/10437/6891/3107/3693/948/3551/8517/3134	BP
GO:0043114	regulation of vascular permeability	30	0.429398	1.63167	0.0526316	0.896171	0.890653	4248	tags=60%, list=23%, signal=46%	4879/634/7040/7010/91807/133/6714/624/23576/4881/7525/143282/7349/9353/3579/6865/613/3269	BP
GO:0050869	negative regulation of B cell activation	29	0.419895	1.58806	0.0526316	0.896171	0.890653	1790	tags=38%, list=10%, signal=34%	2213/4332/64092/6422/4067/23495/695/11314/3624/3623/80762	BP
GO:0071709	membrane assembly	29	0.440886	1.66745	0.0526316	0.896171	0.890653	3790	tags=45%, list=20%, signal=36%	857/57555/2048/4038/302/858/2013/6711/11141/54413/22829/6281/1000	BP
GO:1903523	negative regulation of blood circulation	29	0.428252	1.61967	0.0526316	0.896171	0.890653	2771	tags=34%, list=15%, signal=29%	477/10008/80005/8862/8654/133/2149/134/476/8620	BP
GO:1904037	positive regulation of epithelial cell apoptotic process	29	0.463964	1.75474	0.0526316	0.896171	0.890653	3978	tags=52%, list=21%, signal=41%	6347/6424/2934/196527/8644/356/641700/57124/80781/2309/409/3676/7072/5584/27250	BP
GO:1905521	regulation of macrophage migration	30	0.465655	1.76944	0.0526316	0.896171	0.890653	909	tags=30%, list=5%, signal=29%	6352/719/1524/1435/4323/11117/1240/5919/284340	BP
GO:2000406	positive regulation of T cell migration	30	0.461606	1.75406	0.0526316	0.896171	0.890653	3185	tags=53%, list=17%, signal=44%	10563/3627/6352/6693/6366/199/29108/351/729230/8764/6387/65125/6375/83692/101/3676	BP
GO:0034451	centriolar satellite	30	-0.550975	-1.20364	0.193846	0.896359	0.84525	6732	tags=83%, list=36%, signal=53%	5116/3875/9851/80184/8481/585/57489/64770/27241/10464/285331/26005/129880/22994/55722/117178/5108/29070/5347/50855/10615/152206/51364/5076	CC
GO:0036452	ESCRT complex	27	0.342627	1.26173	0.194444	0.896359	0.84525	12264	tags=100%, list=66%, signal=34%	51028/92421/8027/29082/93343/25978/128866/91782/57132/89853/79720/84313/27243/390595/79643/155382/137492/6683/11267/7251/55048/51652/51271/51160/5119/9146/10254	CC
GO:0031083	BLOC-1 complex	15	0.404042	1.23702	0.195652	0.896359	0.84525	5412	tags=60%, list=29%, signal=43%	6616/23673/23325/2647/23557/282991/388552/55330/26258	CC
GO:0033177	proton-transporting two-sector ATPase complex, proton-transporting domain	21	0.37506	1.27383	0.196078	0.896359	0.84525	5928	tags=52%, list=32%, signal=36%	267020/10312/8992/517/521/533/518/155066/527/516/10476	CC
GO:0008536	Ran GTPase binding	39	-0.560398	-1.23303	0.108871	0.899898	0.869525	5000	tags=41%, list=27%, signal=30%	1434/3843/29098/64901/10048/9670/79711/1104/285190/400966/653489/332/727851/729857/84220	MF
GO:0019864	IgG binding	10	0.504425	1.47452	0.110169	0.904308	0.873786	2074	tags=70%, list=11%, signal=62%	2214/2213/2207/9103/2210/2217/2212	MF
GO:0016504	peptidase activator activity	38	0.408774	1.74435	0.111111	0.905747	0.875176	4182	tags=47%, list=22%, signal=37%	1075/834/857/6423/2335/29108/5720/27018/351/10392/64115/5118/4824/4118/51065/317/8837/5721	MF
GO:0030021	extracellular matrix structural constituent conferring compression resistance	21	0.328497	1.27493	0.113636	0.913729	0.882889	1611	tags=48%, list=9%, signal=44%	1404/4060/1462/1634/2331/5549/127435/3339/633/54829	MF
GO:0070006	metalloaminopeptidase activity	21	0.320972	1.24572	0.113636	0.913729	0.882889	2272	tags=29%, list=12%, signal=25%	64167/4326/4323/2028/254042/4324	MF
GO:0005231	excitatory extracellular ligand-gated ion channel activity	34	-0.571506	-1.24669	0.114721	0.916216	0.885292	3722	tags=44%, list=20%, signal=35%	1141/1145/8001/2741/1138/55584/1137/1142/8973/1143/2742/1136/1134/5024	MF
GO:0043628	ncRNA 3'-end processing	45	-0.57644	-1.2713	0.0552764	0.927765	0.922053	1133	tags=47%, list=6%, signal=44%	345630/51010/26512/26173/90459/54512/114034/64282/51692/55656/5393/25896/102723737/441521/102723631/541465/102723680/441519/541466/55511	BP
GO:0001914	regulation of T cell mediated cytotoxicity	32	0.38266	1.55358	0.0555556	0.927765	0.922053	3175	tags=50%, list=17%, signal=42%	5027/2213/567/634/913/3133/10859/177/5788/3105/3107/5819/6375/51571/3575/3134	BP
GO:0045920	negative regulation of exocytosis	32	0.36063	1.46414	0.0555556	0.927765	0.922053	2952	tags=41%, list=16%, signal=34%	2213/301/634/5906/11314/8832/114088/729230/3965/3162/11141/7879/6622	BP
GO:0046633	alpha-beta T cell proliferation	32	0.364592	1.48022	0.0555556	0.927765	0.922053	2469	tags=50%, list=13%, signal=43%	10148/3606/3133/7048/916/6850/729230/8764/3965/64926/64115/5788/940/6375/57630/7292	BP
GO:0045836	positive regulation of meiotic nuclear division	14	-0.68939	-1.37411	0.0557987	0.927765	0.922053	3345	tags=36%, list=18%, signal=29%	55124/225689/11105/56979	BP
GO:0015816	glycine transport	12	-0.698779	-1.36279	0.056243	0.927765	0.922053	3027	tags=50%, list=16%, signal=42%	153201/388662/140679/9152/285641	BP
GO:0001709	cell fate determination	38	-0.58187	-1.26734	0.0564516	0.927765	0.922053	2999	tags=29%, list=16%, signal=24%	3199/4909/343472/4654/5080/5076/11281/7471/3670/7476	BP
GO:1902100	negative regulation of metaphase/anaphase transition of cell cycle	37	-0.588948	-1.28129	0.0565086	0.927765	0.922053	6248	tags=70%, list=34%, signal=47%	56984/10459/3550/25906/51143/348654/55795/55755/8379/54908/891/4342/4085/10403/81620/9212/5347/701/699/1063/9319/84101/56155/991/7272	BP
GO:0050913	sensory perception of bitter taste	35	-0.593912	-1.28585	0.0567376	0.927765	0.922053	4397	tags=54%, list=24%, signal=42%	259293/259285/50833/285093/353164/50838/2780/765/1472/346562/1470/1469/50834/83597/132112/344892/2779/4025	BP
GO:0042308	negative regulation of protein import into nucleus	14	0.479178	1.50611	0.0568182	0.927765	0.922053	2527	tags=43%, list=14%, signal=37%	51715/55612/347/948/2621/29969	BP
GO:0043173	nucleotide salvage	14	0.503969	1.58403	0.0568182	0.927765	0.922053	4875	tags=57%, list=26%, signal=42%	270/151531/272/3251/54963/353/271/132	BP
GO:0045064	T-helper 2 cell differentiation	14	0.51608	1.6221	0.0568182	0.927765	0.922053	3937	tags=57%, list=21%, signal=45%	301/3606/602/10538/7292/114548/3142/3566	BP
GO:1904590	negative regulation of protein import	14	0.479178	1.50611	0.0568182	0.927765	0.922053	2527	tags=43%, list=14%, signal=37%	51715/55612/347/948/2621/29969	BP
GO:2000647	negative regulation of stem cell proliferation	11	-0.7072	-1.36485	0.0568182	0.927765	0.922053	1546	tags=36%, list=8%, signal=33%	5017/11023/58495	BP
GO:2001212	regulation of vasculogenesis	14	0.519903	1.63412	0.0568182	0.927765	0.922053	2357	tags=50%, list=13%, signal=44%	634/55273/947/5906/2013/133/3791	BP
GO:0032494	response to peptidoglycan	11	0.579613	1.65484	0.057377	0.927765	0.922053	3413	tags=45%, list=18%, signal=37%	54209/3663/11213/114548/5970	BP
GO:0002468	dendritic cell antigen processing and presentation	10	0.596983	1.64165	0.057971	0.927765	0.922053	1646	tags=40%, list=9%, signal=36%	2213/972/6366/10392	BP
GO:0036500	ATF6-mediated unfolded protein response	10	0.607162	1.66964	0.057971	0.927765	0.922053	4222	tags=50%, list=23%, signal=39%	51360/7494/1388/8720/7466	BP
GO:1900221	regulation of amyloid-beta clearance	10	0.600464	1.65122	0.057971	0.927765	0.922053	4998	tags=70%, list=27%, signal=51%	4035/348/93649/1191/3949/6722/8301	BP
GO:0014014	negative regulation of gliogenesis	39	-0.582937	-1.27326	0.0582915	0.927765	0.922053	4491	tags=41%, list=24%, signal=31%	6833/4916/2147/26228/388585/9241/1814/6664/7101/84504/1746/5309/4825/7015/79727	BP
GO:0002691	regulation of cellular extravasation	23	0.423436	1.63296	0.0588235	0.927765	0.922053	5467	tags=65%, list=29%, signal=46%	6366/1991/7070/3554/729230/6387/83692/3383/101/3676/613/56477/683/8772/11035	BP
GO:0002719	negative regulation of cytokine production involved in immune response	23	0.42473	1.63795	0.0588235	0.927765	0.922053	2878	tags=52%, list=15%, signal=44%	3077/10859/4092/684/3718/7043/3440/7040/3162/7124/6375/11213	BP
GO:0006882	cellular zinc ion homeostasis	34	0.364935	1.47876	0.0588235	0.927765	0.922053	3955	tags=47%, list=21%, signal=37%	84560/4499/64116/148867/7781/4489/4502/4493/4501/23516/7922/64924/10463/25800/4494/6280	BP
GO:0010288	response to lead ion	23	0.426357	1.64423	0.0588235	0.927765	0.922053	5218	tags=65%, list=28%, signal=47%	9076/210/351/308/847/6770/1788/6678/538/2235/8678/1019/5516/5515/6529	BP
GO:0010758	regulation of macrophage chemotaxis	23	0.412236	1.58977	0.0588235	0.927765	0.922053	909	tags=26%, list=5%, signal=25%	6352/719/1435/1240/5919/284340	BP
GO:0042339	keratan sulfate metabolic process	33	0.486529	1.95762	0.0588235	0.927765	0.922053	3114	tags=55%, list=17%, signal=46%	10331/4060/10402/6482/3074/4958/10678/2331/5549/4166/2720/11041/2683/11046/6484/8702/3073/6483	BP
GO:0043094	cellular metabolic compound salvage	34	0.410928	1.66513	0.0588235	0.927765	0.922053	4875	tags=50%, list=26%, signal=37%	270/4860/151531/23743/55256/56952/1890/272/2766/3251/58478/54963/84245/51074/353/271/132	BP
GO:0044091	membrane biogenesis	34	0.416146	1.68627	0.0588235	0.927765	0.922053	3790	tags=44%, list=20%, signal=35%	857/57555/2048/57515/4038/25999/302/858/2013/6711/11141/54413/22829/6281/1000	BP
GO:0048246	macrophage chemotaxis	34	0.427536	1.73243	0.0588235	0.927765	0.922053	909	tags=32%, list=5%, signal=31%	6348/6352/719/6347/1435/1910/6376/3958/1240/5919/284340	BP
GO:0006446	regulation of translational initiation	77	-0.539567	-1.21989	0.0589411	0.927765	0.922053	614	tags=6%, list=3%, signal=6%	57055/66037/57054/1617	BP
GO:0042169	SH2 domain binding	33	0.301759	1.29718	0.117647	0.930579	0.899171	3418	tags=33%, list=18%, signal=27%	54900/27240/10859/6850/285590/1605/3667/6714/3636/8878/84632	MF
GO:0008097	5S rRNA binding	10	0.477419	1.39558	0.118644	0.930579	0.899171	5115	tags=50%, list=27%, signal=36%	7263/23212/6125/6135/4193	MF
GO:0015370	solute:sodium symporter activity	72	-0.517378	-1.17267	0.118881	0.930579	0.899171	4457	tags=47%, list=24%, signal=36%	6523/6559/6532/9153/54716/6570/340024/201780/6555/9498/6554/6571/6539/10568/6531/6506/348932/6557/57282/388662/6561/83697/200010/11254/10246/6524/8671/28968/10050/6530/9152/6540/345274	MF
GO:0005452	inorganic anion exchanger activity	15	-0.632008	-1.27057	0.122294	0.939675	0.907959	3969	tags=60%, list=21%, signal=47%	9498/1811/83959/9376/57282/9356/83697/8671	MF
GO:0015020	glucuronosyltransferase activity	23	-0.596751	-1.27253	0.122807	0.939675	0.907959	3717	tags=39%, list=20%, signal=31%	79799/10941/10720/54658/7366/54578/133688/54659	MF
GO:0001871	pattern binding	22	0.303501	1.21434	0.125	0.939675	0.907959	1776	tags=32%, list=10%, signal=29%	7448/8909/497190/348174/64129/2220/283971	MF
GO:0030247	polysaccharide binding	22	0.303501	1.21434	0.125	0.939675	0.907959	1776	tags=32%, list=10%, signal=29%	7448/8909/497190/348174/64129/2220/283971	MF
GO:0051393	alpha-actinin binding	31	-0.567415	-1.23084	0.125382	0.939675	0.907959	4718	tags=45%, list=25%, signal=34%	283284/5468/4607/3781/7840/775/4606/4604/376132/118611/9033/4892/129446	MF
GO:0005244	voltage-gated ion channel activity	194	-0.477122	-1.10495	0.127872	0.939675	0.907959	5270	tags=40%, list=28%, signal=29%	6261/9312/3770/3767/55107/6329/117155/30819/6334/6331/3773/3758/56479/3778/84329/389816/11280/6833/3765/27092/93107/6328/117532/7809/3742/610/83795/775/773/3756/117531/59283/23416/27091/3761/26251/23415/54207/774/9992/3736/3772/29850/2902/1187/90134/10021/126755/81033/2904/10368/3743/347732/1180/4988/10369/348980/89822/6336/59284/27133/3744/100134444/3763/3746/169522/779/6323/3747/378807/117144/5…	MF
GO:0022832	voltage-gated channel activity	194	-0.477122	-1.10495	0.127872	0.939675	0.907959	5270	tags=40%, list=28%, signal=29%	6261/9312/3770/3767/55107/6329/117155/30819/6334/6331/3773/3758/56479/3778/84329/389816/11280/6833/3765/27092/93107/6328/117532/7809/3742/610/83795/775/773/3756/117531/59283/23416/27091/3761/26251/23415/54207/774/9992/3736/3772/29850/2902/1187/90134/10021/126755/81033/2904/10368/3743/347732/1180/4988/10369/348980/89822/6336/59284/27133/3744/100134444/3763/3746/169522/779/6323/3747/378807/117144/5…	MF
GO:0042043	neurexin family protein binding	13	0.418861	1.3462	0.127907	0.939675	0.907959	3228	tags=46%, list=17%, signal=38%	1363/57555/54843/94121/54413/22829	MF
GO:0004953	icosanoid receptor activity	14	0.406504	1.36816	0.128205	0.939675	0.907959	902	tags=29%, list=5%, signal=27%	5729/10800/3248/5737	MF
GO:0009881	photoreceptor activity	15	-0.628039	-1.26259	0.128788	0.939675	0.907959	3293	tags=40%, list=18%, signal=33%	2780/611/221391/5995/2652	MF
GO:0015271	outward rectifier potassium channel activity	15	-0.627949	-1.26241	0.128788	0.939675	0.907959	1222	tags=40%, list=7%, signal=37%	30819/3778/3744/3752/157855	MF
GO:0071824	protein-DNA complex subunit organization	214	-0.492784	-1.14539	0.0599401	0.941119	0.935325	5358	tags=29%, list=29%, signal=21%	10036/902/6597/6908/23198/196528/29855/6880/55839/23421/23569/2958/8208/1058/387103/375757/157777/11176/378708/4778/91687/7480/1062/79711/9519/64946/51053/3070/81620/2966/64105/1602/11144/1063/117154/387332/646817/79682/55723/3159/11339/5888/79019/55355/50511/6928/26038/57082/388951/8318/9271/138474/7141/64591/676/56979/100289087/7258/728403/7142/728137/728395	BP
GO:0007635	chemosensory behavior	15	-0.669788	-1.3401	0.0608035	0.942202	0.936401	2603	tags=47%, list=14%, signal=40%	127534/2902/846/5582/4009/5024	BP
GO:0032536	regulation of cell projection size	13	-0.688469	-1.35485	0.0609081	0.942202	0.936401	4128	tags=62%, list=22%, signal=48%	7504/5357/7477/6900/10083/54825/7476	BP
GO:0007094	mitotic spindle assembly checkpoint	34	-0.595013	-1.28278	0.0609137	0.942202	0.936401	6498	tags=74%, list=35%, signal=48%	56984/10459/3550/25906/51143/348654/55795/55755/8379/54908/891/4085/10403/81620/9212/5347/701/699/1063/9319/84101/56155/991/7272	BP
GO:0031577	spindle checkpoint	34	-0.595013	-1.28278	0.0609137	0.942202	0.936401	6498	tags=74%, list=35%, signal=48%	56984/10459/3550/25906/51143/348654/55795/55755/8379/54908/891/4085/10403/81620/9212/5347/701/699/1063/9319/84101/56155/991/7272	BP
GO:0071173	spindle assembly checkpoint	34	-0.595013	-1.28278	0.0609137	0.942202	0.936401	6498	tags=74%, list=35%, signal=48%	56984/10459/3550/25906/51143/348654/55795/55755/8379/54908/891/4085/10403/81620/9212/5347/701/699/1063/9319/84101/56155/991/7272	BP
GO:0071174	mitotic spindle checkpoint	34	-0.595013	-1.28278	0.0609137	0.942202	0.936401	6498	tags=74%, list=35%, signal=48%	56984/10459/3550/25906/51143/348654/55795/55755/8379/54908/891/4085/10403/81620/9212/5347/701/699/1063/9319/84101/56155/991/7272	BP
GO:0042073	intraciliary transport	51	-0.563755	-1.25394	0.0611836	0.94404	0.938227	6706	tags=71%, list=36%, signal=45%	57539/112752/150737/11020/9371/57728/56912/11158/55112/8636/6103/26160/166379/64792/79989/22994/255758/26146/80173/23059/9742/28981/92104/11127/117178/5108/55081/57576/89891/8100/55764/199223/4117/150082/83657	BP
GO:0030889	negative regulation of B cell proliferation	15	0.476189	1.52555	0.0617284	0.947967	0.942131	1349	tags=40%, list=7%, signal=37%	2213/4332/4067/23495/695/11314	BP
GO:0071679	commissural neuron axon guidance	12	0.546964	1.68249	0.0619469	0.947967	0.942131	4486	tags=67%, list=24%, signal=51%	4781/2048/7422/1605/4684/64221/6608/6259	BP
GO:0035270	endocrine system development	126	-0.511154	-1.17982	0.062	0.947967	0.942131	4320	tags=33%, list=23%, signal=25%	5991/5308/1813/8854/2691/3213/2253/7038/1482/6531/6899/9241/2304/3651/1392/3172/9480/3200/6299/2692/653/84504/7080/2695/6469/5307/9247/23440/3642/3170/3110/8022/4760/5080/222546/5078/3175/3670/4825/6496	BP
GO:0001893	maternal placenta development	31	0.412853	1.54296	0.0625	0.947967	0.942131	5072	tags=71%, list=27%, signal=52%	3976/2693/7026/3726/6781/10935/23641/207/6696/150921/8614/5740/1515/1594/659/10959/2057/1508/6256/51738/56977/639	BP
GO:0032728	positive regulation of interferon-beta production	31	0.403031	1.50625	0.0625	0.947967	0.942131	3933	tags=45%, list=21%, signal=36%	7099/7097/148022/51284/54106/3663/51311/23586/5781/57506/84282/3665/3146/3659	BP
GO:0051482	positive regulation of cytosolic calcium ion concentration involved in phospholipase C-activating G protein-coupled signaling pathway	31	0.498412	1.86272	0.0625	0.947967	0.942131	918	tags=42%, list=5%, signal=40%	1812/2151/2840/2843/84636/2846/286530/27334/719/185/1901/1902/7052	BP
GO:1902622	regulation of neutrophil migration	31	0.384049	1.43531	0.0625	0.947967	0.942131	4705	tags=68%, list=25%, signal=51%	5880/719/972/6366/3576/8291/4354/3554/114609/3071/83700/6375/83692/101/1906/9353/3579/158747/6363/5879/683	BP
GO:0099146	intrinsic component of postsynaptic density membrane	54	-0.505444	-1.14339	0.211423	0.958289	0.903649	4628	tags=37%, list=25%, signal=28%	1131/64101/22865/27092/107/78999/729993/254263/114798/1814/2902/2901/4985/1630/146395/10368/10369/59284/22986	CC
GO:0031094	platelet dense tubular network	11	0.417056	1.17828	0.212121	0.958289	0.903649	3528	tags=55%, list=19%, signal=44%	3708/3709/2149/5104/3710/487	CC
GO:0008503	benzodiazepine receptor activity	11	-0.661363	-1.27974	0.132664	0.962021	0.929551	2290	tags=73%, list=12%, signal=64%	2558/2565/2557/2556/2554/2566/2567	MF
GO:0032495	response to muramyl dipeptide	20	0.403176	1.4488	0.0638298	0.962527	0.956601	3888	tags=40%, list=21%, signal=32%	7431/182/3663/10392/23641/4792/5970/1432	BP
GO:1903055	positive regulation of extracellular matrix organization	20	0.416384	1.49626	0.0638298	0.962527	0.956601	4513	tags=65%, list=24%, signal=49%	1361/11117/4921/4088/7040/6662/1605/6624/23187/23122/8837/10630/79709	BP
GO:0000076	DNA replication checkpoint	16	-0.659436	-1.333	0.063922	0.962527	0.956601	4650	tags=62%, list=25%, signal=47%	1763/54962/990/90381/4998/81620/135458/8318/63967	BP
GO:0005391	sodium:potassium-exchanging ATPase activity	11	-0.659489	-1.27611	0.134894	0.966332	0.933717	1236	tags=27%, list=7%, signal=25%	478/495	MF
GO:0008556	potassium-transporting ATPase activity	11	-0.659489	-1.27611	0.134894	0.966332	0.933717	1236	tags=27%, list=7%, signal=25%	478/495	MF
GO:0008236	serine-type peptidase activity	204	-0.475687	-1.10223	0.135864	0.967418	0.934766	3622	tags=27%, list=19%, signal=22%	2147/7093/4018/5644/64063/43849/2161/3817/1636/162494/566/138652/389208/354/4317/7113/56649/400668/2158/4322/8858/164656/3083/54760/5949/10136/284366/9407/28983/49/1990/29122/341350/3026/4316/5657/345062/25818/10942/132724/339967/203074/9313/23436/339501/360226/344805/55554/5646/646960/136242/283471/136541/221191	MF
GO:1905146	lysosomal protein catabolic process	10	0.588947	1.61955	0.0652174	0.975637	0.96963	2798	tags=50%, list=15%, signal=43%	4035/3920/55353/3949/84317	BP
GO:0003407	neural retina development	59	-0.549396	-1.22862	0.065261	0.975637	0.96963	4523	tags=42%, list=24%, signal=32%	121643/221935/51761/54806/7020/6101/8842/6096/84465/1826/10265/84440/2780/58158/3549/256297/6121/3975/348980/7021/4760/1746/5458/6496	BP
GO:0051784	negative regulation of nuclear division	59	-0.549516	-1.22889	0.065261	0.975637	0.96963	6498	tags=61%, list=35%, signal=40%	1111/56984/10459/3550/25906/51143/348654/55795/54998/55755/8379/655/54908/891/4342/4085/10403/28984/81620/9212/5347/701/286151/699/1063/9319/84101/3834/10744/9232/56155/991/7272/84072/339345	BP
GO:0015780	nucleotide-sugar transmembrane transport	11	0.576563	1.64613	0.0655738	0.977973	0.971951	6549	tags=73%, list=35%, signal=47%	23443/11046/51006/55032/84912/7355/55343/113829	BP
GO:0001077	proximal promoter DNA-binding transcription activator activity, RNA polymerase II-specific	296	-0.466424	-1.08703	0.138861	0.978084	0.945072	5167	tags=35%, list=28%, signal=26%	1749/2005/5324/29841/4602/266743/57623/5454/4904/5452/145873/64919/4605/1997/1869/23462/10736/7161/79755/6495/4901/5308/3216/3217/6939/4929/7020/55897/8626/3213/7022/9519/2302/10620/83881/1482/6096/2297/26298/25833/391723/4603/3203/10661/8521/121599/6664/688/79733/7101/5457/3215/1870/51176/1046/3172/9480/3204/2116/5079/100288687/343472/256297/1406/56751/57057/668/7021/3211/344018/2299/30062/5307/…	MF
GO:0004181	metallocarboxypeptidase activity	30	-0.566074	-1.22688	0.140673	0.978084	0.945072	4519	tags=53%, list=24%, signal=40%	340351/2346/1357/79805/57094/130749/219595/1360/60509/79841/123624/84871/1369/1358/93979	MF
GO:0004032	alditol:NADP+ 1-oxidoreductase activity	13	-0.637218	-1.26134	0.14083	0.978084	0.945072	2797	tags=38%, list=15%, signal=33%	441282/1109/127/6718	MF
GO:0070330	aromatase activity	22	-0.589953	-1.24863	0.141372	0.978084	0.945072	3669	tags=41%, list=20%, signal=33%	1551/64816/1544/199974/1553/11283/1562/1572	MF
GO:0005212	structural constituent of eye lens	19	-0.60286	-1.24823	0.141499	0.978084	0.945072	2335	tags=42%, list=13%, signal=37%	102724652/1413/8419/3982/1421/1420/1412	MF
GO:0010369	chromocenter	14	-0.607235	-1.20638	0.21792	0.97873	0.922925	3583	tags=79%, list=19%, signal=64%	10951/55777/22955/3619/55143/9212/157570/55124/11339/6299	CC
GO:0048188	Set1C/COMPASS complex	13	-0.610472	-1.19763	0.2211	0.979151	0.923322	1560	tags=23%, list=8%, signal=21%	84332/143241	CC
GO:0002102	podosome	30	0.318664	1.18856	0.222222	0.979151	0.923322	3266	tags=43%, list=18%, signal=36%	7171/2934/9644/7412/7414/285590/6840/58480/2017/6624/6714/101/10097	CC
GO:0005732	small nucleolar ribonucleoprotein complex	22	0.35188	1.23442	0.222222	0.979151	0.923322	12090	tags=100%, list=65%, signal=35%	54913/10248/55505/51367/1736/2091/10199/10940/55651/9221/51602/6636/54433/9136/10528/11157/10775/10556/9410/92345/4809/345630	CC
GO:0098878	neurotransmitter receptor complex	54	-0.500773	-1.13282	0.224449	0.979151	0.923322	4226	tags=59%, list=23%, signal=46%	2895/22871/22941/375567/440829/1740/93145/2891/2903/2890/116444/149111/27092/8029/57554/2897/50944/729993/59283/254263/27091/2902/2901/2900/729956/118427/2904/10368/3359/10369/59284	CC
GO:0001741	XY body	12	-0.616261	-1.19766	0.225368	0.979151	0.923322	4325	tags=42%, list=23%, signal=32%	10733/157570/84944/63946	CC
GO:0031616	spindle pole centrosome	14	-0.60104	-1.19408	0.225664	0.979151	0.923322	5392	tags=43%, list=29%, signal=30%	54820/9212/6790/6795/9787	CC
GO:0000813	ESCRT I complex	10	0.423465	1.17845	0.22695	0.979202	0.92337	10752	tags=100%, list=58%, signal=42%	93343/89853/79720/390595/155382/137492/7251/55048/51271/51160	CC
GO:0001516	prostaglandin biosynthetic process	24	0.415962	1.62545	0.0666667	0.979467	0.973437	3623	tags=50%, list=19%, signal=40%	27306/972/301/6916/8644/5742/9536/5730/5740/873/4282/1906	BP
GO:0002823	negative regulation of adaptive immune response based on somatic recombination of immune receptors built from immunoglobulin superfamily domains	35	0.387139	1.59175	0.0666667	0.979467	0.973437	4118	tags=54%, list=22%, signal=42%	2213/3077/634/90865/10859/4092/3718/3440/84695/5788/80762/6375/7292/3575/51043/1378/84868/3566/339390	BP
GO:0014911	positive regulation of smooth muscle cell migration	35	0.391413	1.60933	0.0666667	0.979467	0.973437	969	tags=34%, list=5%, signal=33%	7448/6352/9510/5159/3488/3479/3673/199/80005/1902/10631/4303	BP
GO:0038084	vascular endothelial growth factor signaling pathway	35	0.462848	1.90304	0.0666667	0.979467	0.973437	2998	tags=51%, list=16%, signal=43%	5159/5156/1634/2277/25960/2549/64094/57556/967/28514/7422/10253/3791/3315/147372/7423/57608/8828	BP
GO:0046457	prostanoid biosynthetic process	24	0.415962	1.62545	0.0666667	0.979467	0.973437	3623	tags=50%, list=19%, signal=40%	27306/972/301/6916/8644/5742/9536/5730/5740/873/4282/1906	BP
GO:0071276	cellular response to cadmium ion	35	0.472821	1.94404	0.0666667	0.979467	0.973437	3305	tags=51%, list=18%, signal=42%	1536/84560/4499/1147/2353/2934/8644/3725/4489/4502/3162/4493/4501/207/1956/6770/538/5601	BP
GO:0007099	centriole replication	34	-0.59185	-1.27596	0.0670051	0.979467	0.973437	5493	tags=59%, list=29%, signal=42%	26005/55755/22995/56890/152185/80254/116840/23636/55722/55835/9738/79959/672/10769/10733/6491/284403/159989/1068	BP
GO:0007274	neuromuscular synaptic transmission	30	-0.60393	-1.29038	0.0671414	0.979467	0.973437	4292	tags=40%, list=23%, signal=31%	1141/1145/1103/1138/1137/1142/8973/1143/1136/1134/5024	BP
GO:0006012	galactose metabolic process	14	0.446097	1.40214	0.0681818	0.979467	0.973437	3389	tags=50%, list=18%, signal=41%	55276/2720/2683/130589/5239/2592/5236	BP
GO:0006878	cellular copper ion homeostasis	14	0.450507	1.416	0.0681818	0.979467	0.973437	5416	tags=71%, list=29%, signal=51%	5621/23627/4502/351/28952/538/90639/1317/6341/475	BP
GO:0030238	male sex determination	14	0.452459	1.42213	0.0681818	0.979467	0.973437	3320	tags=50%, list=18%, signal=41%	5729/6662/2516/2796/6736/190/3643	BP
GO:0034111	negative regulation of homotypic cell-cell adhesion	14	0.470568	1.47905	0.0681818	0.979467	0.973437	3900	tags=57%, list=21%, signal=45%	634/80139/114897/5270/84959/928/18/5962	BP
GO:0034349	glial cell apoptotic process	14	0.47086	1.47997	0.0681818	0.979467	0.973437	3629	tags=43%, list=19%, signal=35%	6347/5578/28514/2621/7157/5584	BP
GO:0042559	pteridine-containing compound biosynthetic process	14	0.467048	1.46798	0.0681818	0.979467	0.973437	4657	tags=57%, list=25%, signal=43%	5092/2643/4522/25902/2356/84105/200895/10588	BP
GO:0044794	positive regulation by host of viral process	14	0.470352	1.47837	0.0681818	0.979467	0.973437	3113	tags=43%, list=17%, signal=36%	348/302/858/2040/5479/64710	BP
GO:0050930	induction of positive chemotaxis	14	0.475354	1.49409	0.0681818	0.979467	0.973437	5160	tags=86%, list=28%, signal=62%	2255/2277/3576/177/6387/7422/7423/4908/7857/3603/5228/7424	BP
GO:0045841	negative regulation of mitotic metaphase/anaphase transition	36	-0.586685	-1.27365	0.0687563	0.985455	0.979387	6498	tags=69%, list=35%, signal=45%	56984/10459/3550/25906/51143/348654/55795/55755/8379/54908/891/4085/10403/81620/9212/5347/701/699/1063/9319/84101/56155/991/7272	BP
GO:0004806	triglyceride lipase activity	23	-0.587617	-1.25306	0.143447	0.98578	0.952508	3553	tags=35%, list=19%, signal=28%	5408/3991/5407/643418/150379/8513/119548	MF
GO:0031414	N-terminal protein acetyltransferase complex	10	-0.632274	-1.19472	0.232288	0.996632	0.939807	222	tags=80%, list=1%, signal=79%	79612/80155/60560/80218/51126/84316/84779	CC
GO:0039702	viral budding via host ESCRT complex	21	0.389238	1.44332	0.0697674	0.997658	0.991516	11394	tags=100%, list=61%, signal=39%	92421/29082/93343/25978/128866/91782/57132/79720/10015/27183/27243/79643/9525/155382/137492/11267/7251/55048/51652/51160/5119	BP
GO:0016918	retinal binding	16	-0.612682	-1.24364	0.146996	1	0.966248	4156	tags=50%, list=22%, signal=39%	8854/1381/6010/5948/5949/221391/127	MF
GO:0045499	chemorepellent activity	27	0.314891	1.29276	0.148148	1	0.966248	3259	tags=41%, list=17%, signal=34%	8482/10371/23768/57556/2045/23767/10509/56920/10500/54910/10512	MF
GO:0017171	serine hydrolase activity	208	-0.472052	-1.09464	0.151848	1	0.966248	3622	tags=27%, list=19%, signal=22%	2147/7093/4018/5644/64063/43849/3991/2161/3817/1636/162494/566/138652/389208/354/4317/7113/56649/400668/2158/4322/8858/164656/3083/54760/5949/10136/284366/9407/28983/49/1990/29122/341350/3026/4316/5657/345062/25818/10942/132724/339967/203074/9313/23436/339501/360226/344805/55554/5646/646960/136242/283471/136541/221191	MF
GO:0015125	bile acid transmembrane transporter activity	16	-0.610766	-1.23975	0.152361	1	0.966248	4146	tags=56%, list=22%, signal=44%	123264/6555/6554/338821/1109/28234/345274/8647	MF
GO:0033612	receptor serine/threonine kinase binding	22	-0.58552	-1.23925	0.153846	1	0.966248	2136	tags=27%, list=11%, signal=24%	4985/27302/653/653275/55997	MF
GO:0031681	G-protein beta-subunit binding	10	-0.664644	-1.26397	0.154977	1	0.966248	2740	tags=60%, list=15%, signal=51%	22948/2786/51764/6000/4988	MF
GO:0001637	G protein-coupled chemoattractant receptor activity	26	0.306397	1.22918	0.16	1	0.966248	1039	tags=31%, list=6%, signal=29%	2840/643/9034/1234/1524/10663/1240/1230	MF
GO:0004950	chemokine receptor activity	26	0.306397	1.22918	0.16	1	0.966248	1039	tags=31%, list=6%, signal=29%	2840/643/9034/1234/1524/10663/1240/1230	MF
GO:0016628	oxidoreductase activity, acting on the CH-CH group of donors, NAD or NADP as acceptor	26	0.311268	1.24873	0.16	1	0.966248	4211	tags=62%, list=23%, signal=48%	6916/8644/284273/1646/56898/55825/1806/645/1645/1717/1718/644/22949/7108/2194/26063	MF
GO:0042800	histone methyltransferase activity (H3-K4 specific)	16	-0.60768	-1.23349	0.162017	1	0.966248	421	tags=38%, list=2%, signal=37%	9739/84193/11091/11105/56979	MF
GO:0005246	calcium channel regulator activity	43	-0.533713	-1.18144	0.162651	1	0.966248	2623	tags=23%, list=14%, signal=20%	259/2913/7137/51475/4852/59284/2917/59285/167	MF
GO:0005041	low-density lipoprotein particle receptor activity	13	0.409273	1.31539	0.162791	1	0.966248	2790	tags=54%, list=15%, signal=46%	4035/23166/7804/6653/26020/948/3949	MF
GO:0023023	MHC protein complex binding	20	0.329973	1.23767	0.163265	1	0.966248	3148	tags=50%, list=17%, signal=42%	3111/3122/972/3109/3108/481/51571/975/3123/3112	MF
GO:0015294	solute:cation symporter activity	103	-0.492959	-1.12655	0.163836	1	0.966248	4457	tags=35%, list=24%, signal=27%	6570/340024/201780/6555/9498/6554/6571/6539/10568/9990/153201/6531/6506/348932/6557/57282/388662/6561/83697/200010/11254/10246/6524/8671/729025/28968/6564/140679/10050/51151/6530/9152/6540/345274/285641	MF
GO:0005245	voltage-gated calcium channel activity	46	-0.530496	-1.17992	0.164493	1	0.966248	4088	tags=37%, list=22%, signal=29%	117532/775/773/117531/59283/27091/774/10368/347732/4988/10369/59284/779/378807/117144/59285	MF
GO:0042805	actinin binding	39	-0.5451	-1.19937	0.165323	1	0.966248	4718	tags=44%, list=25%, signal=33%	283284/5468/4607/3781/7840/8048/775/7224/8842/4606/4604/376132/118611/9033/4892/129446	MF
GO:0050661	NADP binding	49	0.264967	1.19006	0.166667	1	0.966248	4149	tags=47%, list=22%, signal=37%	9563/1429/874/1806/2326/847/2936/79400/3292/3417/1717/9380/2329/2539/84869/2327/4199/4524/200895/11112/27035/7108/2194	MF
GO:0008017	microtubule binding	238	-0.464761	-1.07852	0.173826	1	0.966248	5637	tags=37%, list=30%, signal=26%	283431/59341/285331/4135/85462/55704/157922/283234/11104/9832/440193/55755/400954/56890/54820/26146/3796/23139/22924/283726/5423/147700/93323/55201/54462/26153/8480/11127/84056/83473/10300/90141/3798/1070/9585/51203/9857/1062/27229/55582/57576/9493/286207/146057/55342/6101/55083/8631/5347/6279/24137/3832/81610/113220/10615/9055/57821/29127/4137/26206/3833/220134/347240/64147/342184/23046/3834/513…	MF
GO:0004553	hydrolase activity, hydrolyzing O-glycosyl compounds	92	-0.493628	-1.12486	0.177822	1	0.966248	2949	tags=20%, list=16%, signal=17%	125981/278/111089941/254773/152831/11181/3938/6476/389852/23553/6677/131375/119180/84569/340990/57151/729201	MF
GO:0015077	monovalent inorganic cation transmembrane transporter activity	375	-0.457239	-1.06914	0.177822	1	0.966248	4545	tags=29%, list=24%, signal=23%	25769/3758/56479/54716/6570/3778/84329/389816/3780/340024/11280/201780/6833/3765/93107/6328/6555/1352/2897/6543/3742/3781/610/9498/83795/6554/6571/51305/3756/23416/6539/83959/10568/9990/153201/3761/26251/23415/54207/9992/6531/6506/3736/348932/3772/90423/23439/29850/347741/127124/2901/6557/57282/388662/6340/90134/10021/2900/6561/389015/83697/200010/11254/51802/126755/81033/150159/10246/6524/3743/8…	MF
GO:0004175	endopeptidase activity	422	-0.45331	-1.06155	0.181818	1	0.966248	4150	tags=26%, list=22%, signal=20%	84132/9581/1178/440854/377630/4153/64066/170690/645402/4321/26085/401447/5225/4057/2147/7093/4018/143471/5644/9476/64063/27283/91419/9098/5222/83464/43849/2161/3817/29843/1636/162494/566/138652/389208/56675/110599583/354/4317/7113/9099/56649/400668/2158/4322/8858/164656/171019/3416/3083/54760/203102/10136/79258/80070/8748/284366/9407/28983/49/23581/11086/1990/6469/643847/122706/29122/341350/83844…	MF
GO:0030215	semaphorin receptor binding	23	0.311301	1.21966	0.181818	1	0.966248	3259	tags=35%, list=17%, signal=29%	8482/10371/57556/10509/56920/10500/54910/10512	MF
GO:0015101	organic cation transmembrane transporter activity	27	-0.562019	-1.21021	0.184615	1	0.966248	3600	tags=33%, list=19%, signal=27%	153328/9389/60386/283600/204962/6572/85413/51686	MF
GO:0034185	apolipoprotein binding	16	0.351367	1.22705	0.185714	1	0.966248	4338	tags=56%, list=23%, signal=43%	4035/4023/4038/19/3931/7804/3329/4040/3990	MF
GO:0070840	dynein complex binding	22	-0.57671	-1.2206	0.18815	1	0.966248	2439	tags=32%, list=13%, signal=28%	10300/1063/123872/286187/348807/147872	MF
GO:0016712	oxidoreductase activity, acting on paired donors, with incorporation or reduction of molecular oxygen, reduced flavin or flavoprotein as one donor, and incorporation of one atom of oxygen	31	-0.549885	-1.19282	0.188583	1	0.966248	3669	tags=35%, list=20%, signal=29%	1551/64816/1544/199974/1553/1557/11283/1562/1576/1572	MF
GO:0001055	RNA polymerase II activity	11	0.418335	1.24208	0.190476	1	0.966248	10848	tags=100%, list=58%, signal=42%	548644/5440/5441/5437/246721/5431/5432/5435/5439/5430/5434	MF
GO:0000146	microfilament motor activity	22	-0.573843	-1.21453	0.191268	1	0.966248	4258	tags=41%, list=23%, signal=32%	4620/8735/79784/4625/53904/4624/4622/4626	MF
GO:0008139	nuclear localization sequence binding	26	-0.563604	-1.21001	0.191402	1	0.966248	5125	tags=50%, list=27%, signal=36%	9818/3843/23742/9670/8021/4928/8315/79711/3841/3838/94026/285877	MF
GO:0042954	lipoprotein transporter activity	10	-0.644133	-1.22496	0.193439	1	0.966248	2974	tags=50%, list=16%, signal=42%	643854/340307/441294/64693	MF
GO:0008093	cytoskeletal adaptor activity	13	0.387717	1.24611	0.197674	1	0.966248	3605	tags=38%, list=19%, signal=31%	636/8470/6386/8440/10634	MF
GO:0017056	structural constituent of nuclear pore	27	-0.556043	-1.19734	0.197949	1	0.966248	5373	tags=44%, list=29%, signal=32%	9818/129401/23636/23742/4927/8021/4928/23511/9631/94026/285877	MF
GO:0016803	ether hydrolase activity	10	-0.642507	-1.22187	0.197964	1	0.966248	1833	tags=20%, list=10%, signal=18%	79852	MF
GO:0004715	non-membrane spanning protein tyrosine kinase activity	46	0.380774	1.77488	0.2	1	0.966248	1892	tags=30%, list=10%, signal=27%	6503/4067/2534/5610/55359/3055/3718/6850/2268/695/7297/7006/1195/91461	MF
GO:0005044	scavenger receptor activity	50	0.306776	1.41927	0.2	1	0.966248	2569	tags=42%, list=14%, signal=36%	7448/64699/8909/3426/8685/4035/4481/23166/286133/64129/9332/81035/8578/3959/84695/177/51435/284297/950/948/84466	MF
GO:0005080	protein kinase C binding	47	0.287201	1.27646	0.2	1	0.966248	3488	tags=43%, list=19%, signal=35%	168002/3685/8754/112/8436/51564/5341/114609/196883/6385/207/3667/6714/3315/4082/6996/10611/8878/11344/5318	MF
GO:0005112	Notch binding	22	0.294227	1.17723	0.2	1	0.966248	5399	tags=50%, list=29%, signal=36%	56892/182/9612/28514/84466/54567/6868/1840/63917/83892/100996763	MF
GO:0008009	chemokine activity	47	0.362131	1.60948	0.2	1	0.966248	686	tags=28%, list=4%, signal=27%	6373/414062/6367/10563/3627/6348/6352/6347/6357/9547/388372/6366/6376	MF
GO:0032813	tumor necrosis factor receptor superfamily binding	46	0.282705	1.31776	0.2	1	0.966248	2622	tags=33%, list=14%, signal=28%	944/8743/64114/9966/8742/8996/356/4803/27018/7185/8741/10673/7124/7292/8717	MF
GO:0005242	inward rectifier potassium channel activity	21	-0.572896	-1.20523	0.201461	1	0.966248	5146	tags=52%, list=28%, signal=38%	3767/3773/3758/6833/3765/3761/9992/3772/100134444/3763	MF
GO:0070696	transmembrane receptor protein serine/threonine kinase binding	16	-0.592866	-1.20342	0.203863	1	0.966248	2136	tags=38%, list=11%, signal=33%	655/4838/653/653275/55997	MF
GO:0004551	nucleotide diphosphatase activity	15	0.353734	1.20913	0.205128	1	0.966248	12053	tags=100%, list=65%, signal=35%	170685/55190/3704/22875/83594/5167/11165/2272/318/5168/55270/11162/5169/11163/200035	MF
GO:0008191	metalloendopeptidase inhibitor activity	15	0.378008	1.2921	0.205128	1	0.966248	1658	tags=60%, list=9%, signal=55%	7078/7076/124857/684/1285/4803/6695/7077/9806	MF
GO:0099516	ion antiporter activity	61	-0.505721	-1.13893	0.206206	1	0.966248	3982	tags=30%, list=21%, signal=23%	6521/6543/9498/1811/83959/9376/57282/9356/389015/114571/83697/150159/285335/478/10864/83447/116369	MF
GO:1990825	sequence-specific mRNA binding	11	-0.627605	-1.21442	0.206243	1	0.966248	3547	tags=36%, list=19%, signal=29%	221662/7298/79727	MF
GO:0005501	retinoid binding	32	-0.541107	-1.17765	0.207528	1	0.966248	4156	tags=31%, list=22%, signal=24%	8854/1381/6010/5948/54658/5949/221391/127/54659	MF
GO:0036122	BMP binding	10	-0.638011	-1.21332	0.208145	1	0.966248	3036	tags=40%, list=16%, signal=34%	8200/26585/148738	MF
GO:0008391	arachidonic acid monooxygenase activity	15	-0.593963	-1.19408	0.211039	1	0.966248	4817	tags=53%, list=26%, signal=40%	1579/1573/1553/1557/8529/1562/1572	MF
GO:0008392	arachidonic acid epoxygenase activity	15	-0.593963	-1.19408	0.211039	1	0.966248	4817	tags=53%, list=26%, signal=40%	1579/1573/1553/1557/8529/1562/1572	MF
GO:0015295	solute:proton symporter activity	25	-0.56122	-1.19591	0.212526	1	0.966248	1568	tags=24%, list=8%, signal=22%	729025/6564/140679/51151/285641	MF
GO:0015631	tubulin binding	321	-0.454944	-1.06253	0.212787	1	0.966248	5663	tags=36%, list=30%, signal=26%	285753/283431/59341/859/285331/4135/85462/55704/80776/157922/283234/11104/9832/440193/55755/85458/400954/56890/10808/54820/83544/26146/3796/23139/22924/283726/80173/5423/147700/93323/23287/55201/54462/26153/28981/8480/11127/84056/55835/83473/10300/135138/90141/3798/1070/9585/114327/8851/51203/9857/1062/27229/55582/57576/9493/286207/672/146057/55342/6101/675/55083/284076/8631/80321/128344/5347/627…	MF
GO:0019211	phosphatase activator activity	16	0.328198	1.14614	0.214286	1	0.966248	3510	tags=38%, list=19%, signal=30%	3486/5526/650/801/23645/26229	MF
GO:0043024	ribosomal small subunit binding	16	0.332868	1.16245	0.214286	1	0.966248	12442	tags=100%, list=67%, signal=33%	4830/1975/26284/4869/6059/4528/55037/10209/54505/7458/7374/5292/219402/1654/10289/132864	MF
GO:0071855	neuropeptide receptor binding	28	-0.549191	-1.18506	0.214944	1	0.966248	4669	tags=46%, list=25%, signal=35%	4828/347148/50944/2691/51052/5443/51083/1392/10874/114131/3814/4852	MF
GO:0097001	ceramide binding	12	0.383384	1.18745	0.215054	1	0.966248	1839	tags=33%, list=10%, signal=30%	5360/25999/5660/55353	MF
GO:0015467	G-protein activated inward rectifier potassium channel activity	10	-0.6342	-1.20607	0.216063	1	0.966248	4599	tags=50%, list=25%, signal=38%	3765/3761/3772/3763	MF
GO:0017110	nucleoside-diphosphatase activity	14	0.368242	1.23939	0.217949	1	0.966248	3573	tags=36%, list=19%, signal=29%	956/954/957/955/131870	MF
GO:0015269	calcium-activated potassium channel activity	14	-0.599167	-1.19716	0.218615	1	0.966248	904	tags=79%, list=5%, signal=75%	27094/3782/9107/3783/3778/3780/3781/150160/9033/157855	MF
GO:0016840	carbon-nitrogen lyase activity	13	0.380657	1.22342	0.22093	1	0.966248	5266	tags=54%, list=28%, signal=39%	5066/113675/79017/435/10993/87769/57136	MF
GO:0000982	transcription factor activity, RNA polymerase II proximal promoter sequence-specific DNA binding	445	-0.447743	-1.0495	0.223776	1	0.966248	4908	tags=30%, list=26%, signal=23%	266743/57623/145258/5454/4904/5452/145873/1387/152518/55553/64919/4605/1997/1869/6929/23462/7764/10736/7161/79755/6495/6913/4901/5468/5308/9421/3216/3217/6939/4929/7020/55897/84667/8626/54626/3213/7022/9519/23316/2302/9705/10620/55502/83881/5934/1482/6096/2297/26298/10732/388585/25833/391723/4603/3203/3199/10661/53335/8521/121599/579/6664/688/79733/7101/5457/3215/1870/51176/1046/3172/55693/9480/3…	MF
GO:0005385	zinc ion transmembrane transporter activity	20	0.306503	1.14964	0.22449	1	0.966248	5709	tags=65%, list=31%, signal=45%	64116/7781/27173/23516/7922/64924/25800/55676/283375/57181/169026/201266/7780	MF
GO:0008106	alcohol dehydrogenase (NADP+) activity	22	-0.563019	-1.19162	0.227651	1	0.966248	2797	tags=27%, list=15%, signal=23%	441282/1109/127/50700/6718	MF
GO:0005243	gap junction channel activity	15	-0.587883	-1.18186	0.228355	1	0.966248	4482	tags=53%, list=24%, signal=41%	116337/375519/2700/2706/84694/2707/2703	MF
GO:0035256	G protein-coupled glutamate receptor binding	10	0.40845	1.19397	0.228814	1	0.966248	3028	tags=50%, list=16%, signal=42%	2534/5621/9456/9454/801	MF
GO:0004864	protein phosphatase inhibitor activity	40	-0.523644	-1.15495	0.229839	1	0.966248	4153	tags=28%, list=22%, signal=21%	221908/151242/392617/116729/153769/153743/145376/114794/80316/6295	MF
GO:0005254	chloride channel activity	73	-0.490841	-1.11383	0.231768	1	0.966248	3129	tags=29%, list=17%, signal=24%	2569/57101/8001/144453/26285/2741/2560/1187/2557/200959/2563/1180/2556/63982/2742/2554/2566/1080/2567/116369	MF
GO:0070402	NADPH binding	13	0.378672	1.21704	0.232558	1	0.966248	6163	tags=62%, list=33%, signal=41%	1429/874/9380/84869/2194/3156/6715/1666	MF
GO:0001205	distal enhancer DNA-binding transcription activator activity, RNA polymerase II-specific	38	-0.528708	-1.16124	0.232628	1	0.966248	4663	tags=39%, list=25%, signal=30%	10736/6495/1044/10620/83881/6689/8928/5457/3215/3159/2103/4990/6496/647589	MF
GO:0071837	HMG box domain binding	16	-0.583483	-1.18437	0.233906	1	0.966248	1905	tags=31%, list=10%, signal=28%	3200/5455/5080/5077	MF
GO:0044769	ATPase activity, coupled to transmembrane movement of ions, rotational mechanism	34	0.271902	1.21557	0.235294	1	0.966248	5928	tags=47%, list=32%, signal=32%	267020/245973/10312/509/537/8992/517/529/533/518/155066/498/527/516/513/10476	MF
GO:0016863	intramolecular oxidoreductase activity, transposing C=C bonds	12	0.378366	1.17191	0.236559	1	0.966248	4598	tags=50%, list=25%, signal=38%	3284/1962/10682/4282/1891/84650	MF
GO:0071723	lipopeptide binding	10	0.405994	1.18679	0.237288	1	0.966248	1564	tags=50%, list=8%, signal=46%	913/7097/929/10333/7096	MF
GO:0005164	tumor necrosis factor receptor binding	31	0.260566	1.1088	0.238095	1	0.966248	2622	tags=35%, list=14%, signal=31%	944/8743/9966/8742/356/7185/8741/10673/7124/7292/8717	MF
GO:0042056	chemoattractant activity	31	0.276435	1.17633	0.238095	1	0.966248	3750	tags=52%, list=20%, signal=41%	6348/6352/10457/2255/2252/6376/2277/3958/3082/7422/7423/10584/4908/4282/7857/3146	MF
GO:0017134	fibroblast growth factor binding	23	0.287022	1.12454	0.242424	1	0.966248	2077	tags=26%, list=11%, signal=23%	9982/10563/3685/2817/2260/6284	MF
GO:0042809	vitamin D receptor binding	15	0.338648	1.15757	0.24359	1	0.966248	12334	tags=100%, list=66%, signal=34%	9968/6882/6256/6879/9967/9282/10766/9440/10025/5469/90390/9862/9969/29079/22938	MF
GO:0019840	isoprenoid binding	34	-0.53014	-1.15645	0.24467	1	0.966248	4156	tags=29%, list=22%, signal=23%	8854/1381/6010/5948/54658/5949/221391/127/54659	MF
GO:0042577	lipid phosphatase activity	11	-0.614176	-1.18843	0.246377	1	0.966248	2960	tags=45%, list=16%, signal=38%	8612/163404/54886/79948	MF
GO:0019212	phosphatase inhibitor activity	43	-0.513352	-1.13637	0.247992	1	0.966248	4153	tags=28%, list=22%, signal=22%	54997/221908/151242/392617/116729/153769/153743/145376/114794/80316/6295	MF
GO:0031683	G-protein beta/gamma-subunit complex binding	20	-0.564662	-1.18032	0.249738	1	0.966248	2426	tags=20%, list=13%, signal=17%	346562/1068/2779	MF
GO:0003823	antigen binding	53	0.438215	2.10956	0.25	1	0.966248	3953	tags=62%, list=21%, signal=49%	100423062/3512/3117/3122/11024/3113/10332/3115/913/3133/10417/6890/11006/6892/7040/2220/3105/962/8140/28/3107/3902/3119/23428/3123/3575/3134/1718/3676/30835/3106/9794/11027	MF
GO:0016860	intramolecular oxidoreductase activity	45	0.265213	1.29034	0.25	1	0.966248	3938	tags=40%, list=21%, signal=32%	3284/27306/121506/6916/10954/10007/9536/1962/5730/30001/81888/5740/10682/5768/58478/4282/84245/1891	MF
GO:0050840	extracellular matrix binding	53	0.367484	1.76907	0.25	1	0.966248	2269	tags=57%, list=12%, signal=50%	7448/3685/4811/3673/8404/1634/7045/3958/64129/3956/3675/11096/633/8754/2817/3680/6695/57124/3655/9806/302/1893/1520/59339/284297/9289/6696/7422/1605/4059	MF
GO:0008514	organic anion transmembrane transporter activity	204	-0.460604	-1.06728	0.253746	1	0.966248	4835	tags=30%, list=26%, signal=22%	9194/1468/353189/1244/10991/10999/54716/25874/340024/10998/284427/201780/9121/123264/6521/6555/117247/9498/6554/9056/1811/6539/83959/60386/153201/56301/6506/348932/6568/57282/9356/157724/55065/338821/6561/114571/83697/11254/1109/85320/10246/8671/6514/146167/140679/10050/28234/1080/10864/9152/83884/83447/83546/6540/345274/347411/285641/8647/133482/116369	MF
GO:0008519	ammonium transmembrane transporter activity	32	-0.528705	-1.15066	0.255341	1	0.966248	5075	tags=47%, list=27%, signal=34%	6532/6570/6006/113451/6571/51458/153328/6531/283600/204962/6572/85413/51686/6530	MF
GO:0001846	opsonin binding	14	0.357633	1.20368	0.25641	1	0.966248	1446	tags=36%, list=8%, signal=33%	720/3689/3685/22918/3684	MF
GO:0032183	SUMO binding	14	0.347107	1.16825	0.25641	1	0.966248	3007	tags=29%, list=16%, signal=24%	8924/8535/5371/6996	MF
GO:0043395	heparan sulfate proteoglycan binding	14	0.35441	1.19283	0.25641	1	0.966248	593	tags=36%, list=3%, signal=35%	26281/26279/4035/3075/3673	MF
GO:0004859	phospholipase inhibitor activity	11	0.396294	1.17664	0.257143	1	0.966248	2233	tags=55%, list=12%, signal=48%	27329/301/341/308/302/306	MF
GO:0005451	monovalent cation:proton antiporter activity	13	-0.593721	-1.17524	0.264192	1	0.966248	2058	tags=54%, list=11%, signal=48%	6548/284525/6553/389015/150159/285335	MF
GO:0015385	sodium:proton antiporter activity	13	-0.593721	-1.17524	0.264192	1	0.966248	2058	tags=54%, list=11%, signal=48%	6548/284525/6553/389015/150159/285335	MF
GO:0001075	transcription factor activity, RNA polymerase II core promoter sequence-specific binding involved in preinitiation complex assembly	10	-0.618337	-1.17591	0.265837	1	0.966248	2875	tags=50%, list=15%, signal=42%	6880/1602/117154/138474	MF
GO:0008429	phosphatidylethanolamine binding	11	0.391642	1.16282	0.266667	1	0.966248	3894	tags=55%, list=21%, signal=43%	11314/4240/5360/23344/10400/5037	MF
GO:0004222	metalloendopeptidase activity	111	-0.472189	-1.08167	0.267732	1	0.966248	2388	tags=19%, list=13%, signal=17%	4317/4322/164656/171019/3416/203102/79258/80070/8748/11086/4316/8756/4225/2515/8749/8747/56547/4224/9313/11085	MF
GO:0016813	hydrolase activity, acting on carbon-nitrogen (but not peptide) bonds, in linear amidines	11	-0.607233	-1.175	0.268673	1	0.966248	4754	tags=73%, list=26%, signal=54%	23569/11240/79814/55821/51702/353238/29943	MF
GO:0046873	metal ion transmembrane transporter activity	439	-0.443721	-1.03987	0.26973	1	0.966248	5274	tags=35%, list=28%, signal=26%	3751/6523/6261/81894/6559/9312/9914/3770/3767/123606/348938/6532/6329/117155/30819/54503/9153/6334/116444/6331/55283/29985/3773/25769/3758/56479/54716/6570/3778/389816/3780/340024/11280/201780/6833/3765/27092/93107/6328/7036/6555/2897/6543/117532/3742/3781/29986/255231/540/610/9498/83795/6554/6571/775/773/51305/7224/27112/3756/117531/59283/23416/6539/55503/83959/10568/9990/27091/3761/26251/23415/…	MF
GO:0005217	intracellular ligand-gated ion channel activity	33	-0.526135	-1.14673	0.270051	1	0.966248	3704	tags=33%, list=20%, signal=27%	610/1258/1262/57338/1261/10021/348980/3744/1080/54714	MF
GO:0005253	anion channel activity	87	-0.478867	-1.08978	0.272727	1	0.966248	3129	tags=28%, list=17%, signal=23%	7809/2569/57101/8001/144453/26285/2741/2560/1187/2557/200959/2563/1180/2556/63982/2742/2554/474354/2566/150160/1080/2567/116369	MF
GO:0019957	C-C chemokine binding	24	0.271983	1.1162	0.272727	1	0.966248	1039	tags=29%, list=6%, signal=28%	643/9034/1234/1524/10663/7538/1230	MF
GO:0042975	peroxisome proliferator activated receptor binding	12	-0.593534	-1.16372	0.273927	1	0.966248	2552	tags=50%, list=14%, signal=43%	4776/171023/8431/3159/80816	MF
GO:0016597	amino acid binding	55	-0.491687	-1.10359	0.278278	1	0.966248	4952	tags=40%, list=27%, signal=29%	1807/23569/116444/9731/212/2572/4846/6999/7054/162417/6898/8001/2741/2902/4842/2731/2904/2742/846/5009/2917	MF
GO:0036312	phosphatidylinositol 3-kinase regulatory subunit binding	10	-0.615729	-1.17095	0.278281	1	0.966248	809	tags=40%, list=4%, signal=38%	867/84985/222584	MF
GO:0097153	cysteine-type endopeptidase activity involved in apoptotic process	15	0.333959	1.14154	0.282051	1	0.966248	1192	tags=33%, list=6%, signal=31%	834/100506742/837/843/29108	MF
GO:0016801	hydrolase activity, acting on ether bonds	11	-0.602777	-1.16638	0.284281	1	0.966248	1833	tags=27%, list=10%, signal=25%	246/79852	MF
GO:0004652	polynucleotide adenylyltransferase activity	13	-0.58524	-1.15845	0.28821	1	0.966248	3452	tags=38%, list=19%, signal=31%	115572/54855/169966/56903	MF
GO:0000983	transcription factor activity, RNA polymerase II core promoter sequence-specific DNA binding	24	-0.543009	-1.1556	0.288958	1	0.966248	2875	tags=42%, list=15%, signal=35%	1810/6880/23462/1602/4010/117154/7021/5081/138474	MF
GO:0003906	DNA-(apurinic or apyrimidinic site) endonuclease activity	13	-0.584502	-1.15699	0.289301	1	0.966248	2147	tags=46%, list=12%, signal=41%	252969/5423/3159/8091/55247	MF
GO:0005227	calcium activated cation channel activity	27	-0.530083	-1.14144	0.290256	1	0.966248	904	tags=56%, list=5%, signal=53%	9107/55129/3783/55107/117155/3778/3780/3781/29850/150160/378807/117144/9033/157855	MF
GO:0043047	single-stranded telomeric DNA binding	13	0.353857	1.13728	0.290698	1	0.966248	12050	tags=100%, list=65%, signal=35%	3178/3181/54386/80169/7013/7014/79991/10111/6117/25913/79035/6118/29935	MF
GO:0072542	protein phosphatase activator activity	13	0.348928	1.12144	0.290698	1	0.966248	3510	tags=38%, list=19%, signal=31%	3486/5526/801/23645/26229	MF
GO:0043495	protein membrane anchor	12	-0.588081	-1.15302	0.293729	1	0.966248	737	tags=42%, list=4%, signal=40%	6676/6521/256979/140732	MF
GO:0005272	sodium channel activity	41	-0.50681	-1.11816	0.298087	1	0.966248	5047	tags=44%, list=27%, signal=32%	6334/6331/11280/6328/2897/610/83959/29850/2901/6340/10021/2900/51802/348980/6336/6323/9033	MF
GO:0015103	inorganic anion transmembrane transporter activity	154	-0.457127	-1.05519	0.308691	1	0.966248	5065	tags=35%, list=27%, signal=26%	55107/2558/203859/54831/375611/2565/1468/1244/6570/54020/6521/23507/7809/363/9498/2569/6571/1811/83959/10568/9990/57101/8001/144453/9376/26285/6531/2741/2560/6568/6557/57282/1187/9356/2557/6561/200959/2563/83697/85320/1180/2556/8671/63982/2742/2554/474354/2566/150160/1080/6530/2567/116369	MF
GO:0051371	muscle alpha-actinin binding	16	-0.555586	-1.12774	0.313305	1	0.966248	4718	tags=44%, list=25%, signal=33%	283284/4607/4606/4604/9033/4892	MF
GO:0035497	cAMP response element binding	14	-0.568789	-1.13646	0.313853	1	0.966248	1160	tags=36%, list=6%, signal=34%	1385/10488/84699/8091	MF
GO:0046965	retinoid X receptor binding	15	-0.560952	-1.12772	0.313853	1	0.966248	5780	tags=40%, list=31%, signal=28%	5915/5468/4929/8431/3159	MF
GO:0004722	protein serine/threonine phosphatase activity	75	-0.476043	-1.07839	0.315684	1	0.966248	3467	tags=21%, list=19%, signal=17%	5496/5519/5475/8556/339291/5521/22843/333926/5522/4624/151649/1033/4626/5470/168448	MF
GO:0019956	chemokine binding	32	0.270666	1.14134	0.315789	1	0.966248	2109	tags=34%, list=11%, signal=31%	643/9034/1234/1524/3685/10663/7538/1230/729230/5355/2	MF
GO:0030296	protein tyrosine kinase activator activity	18	-0.552142	-1.13585	0.320213	1	0.966248	2891	tags=39%, list=16%, signal=33%	389658/10718/3084/100133941/26585/1950	MF
GO:0008188	neuropeptide receptor activity	46	-0.495431	-1.10193	0.320963	1	0.966248	3845	tags=37%, list=21%, signal=29%	4923/4889/51289/4829/51083/2587/84634/6870/128674/387129/4988/2831/10887/4158/10886/22986	MF
GO:0004954	prostanoid receptor activity	10	0.38096	1.11361	0.322034	1	0.966248	902	tags=30%, list=5%, signal=29%	5729/3248/5737	MF
GO:0004675	transmembrane receptor protein serine/threonine kinase activity	17	0.30024	1.07523	0.323077	1	0.966248	3712	tags=53%, list=20%, signal=42%	7048/8425/94/90/657/7049/4052/269/659	MF
GO:0035173	histone kinase activity	17	-0.552859	-1.12998	0.323372	1	0.966248	6425	tags=59%, list=34%, signal=39%	5562/7443/891/9212/6790/9730/83903/6795/983	MF
GO:0032794	GTPase activating protein binding	13	0.339465	1.09102	0.325581	1	0.966248	2718	tags=31%, list=15%, signal=26%	91010/5333/207/203068	MF
GO:0001972	retinoic acid binding	16	-0.548922	-1.11422	0.32618	1	0.966248	1792	tags=19%, list=10%, signal=17%	54658/54659	MF
GO:0000900	translation repressor activity, mRNA regulatory element binding	13	-0.572263	-1.13276	0.326419	1	0.966248	6202	tags=62%, list=33%, signal=41%	1719/6470/400961/22849/56853/64506/7298	MF
GO:0008028	monocarboxylic acid transmembrane transporter activity	53	-0.486936	-1.09123	0.326653	1	0.966248	4784	tags=38%, list=26%, signal=28%	10991/10999/25874/10998/201780/9121/123264/6555/6554/6539/338821/114571/1109/140679/28234/6540/345274/347411/8647	MF
GO:0008509	anion transmembrane transporter activity	322	-0.443195	-1.0351	0.330669	1	0.966248	5089	tags=31%, list=27%, signal=23%	6532/55107/2558/153129/203859/54831/375611/2565/9194/1468/353189/1244/10991/10999/54716/6570/25874/340024/10998/284427/201780/9121/123264/54020/6521/23507/6555/117247/7809/363/9498/2569/6554/6571/9056/1811/6539/83959/60386/10568/9990/57101/153201/8001/144453/9376/26285/6531/56301/2741/6506/348932/2560/6568/6557/57282/1187/9356/157724/2557/55065/338821/6561/200959/2563/114571/83697/11254/1109/8532…	MF
GO:0016538	cyclin-dependent protein serine/threonine kinase regulator activity	45	-0.494263	-1.09776	0.332665	1	0.966248	5348	tags=42%, list=29%, signal=30%	902/8812/645121/890/124790/219771/891/85417/898/1029/1164/1030/1032/388324/9134/10309/9133/8900	MF
GO:0001540	amyloid-beta binding	61	0.390725	2.27741	0.333333	1	0.966248	3351	tags=49%, list=18%, signal=40%	10288/2213/2892/8685/972/154/1410/3689/4804/4481/114928/3673/9452/7097/9445/348/2048/10857/5621/177/6653/25825/8322/948/1191/3949/100528062/81618/3643/2043	MF
GO:0005070	SH3/SH2 adaptor activity	54	0.212189	1.19491	0.333333	1	0.966248	2406	tags=26%, list=13%, signal=23%	8471/4068/6503/6451/2549/23623/392/2888/395/940/3667/8440/5781/6714	MF
GO:0005518	collagen binding	66	0.412711	2.55251	0.333333	1	0.966248	2888	tags=61%, list=15%, signal=51%	7448/4060/25890/1842/22801/2335/4811/114897/3673/8404/1634/7045/1513/3675/4092/4921/127435/8754/4088/3680/780/6695/54829/9806/7373/871/5154/1520/165/5118/50509/51144/9289/5479/960/147372/84168/9902/3672/6678	MF
GO:0008173	RNA methyltransferase activity	62	0.204736	1.16221	0.333333	1	0.966248	14838	tags=100%, list=80%, signal=20%	80745/79979/57604/158234/64216/91801/23070/79828/60487/196074/2091/144233/127253/115708/63899/27292/55006/79922/96764/79066/154743/152992/24140/4234/117246/10436/54888/1787/6894/29960/55798/51504/27037/9836/54931/54482/83640/57721/4839/55621/55039/51093/221078/114049/8731/56339/51531/339175/91893/345630/57570/56257/93587/55178/55783/131965/51106/10785/25917/387338/81627/113802	MF
GO:0015026	coreceptor activity	41	0.274216	1.19683	0.333333	1	0.966248	3895	tags=41%, list=21%, signal=33%	1234/920/3547/4804/3685/10663/926/925/23643/940/941/5819/7049/3676/7852/5818/4040	MF
GO:0016627	oxidoreductase activity, acting on the CH-CH group of donors	58	0.237467	1.46112	0.333333	1	0.966248	4370	tags=43%, list=23%, signal=33%	6916/8644/8309/284273/1646/56898/55825/1806/645/1645/1717/6392/1718/253017/644/33/22949/7108/54884/2194/26063/2639/30/27034/6391	MF
GO:0016667	oxidoreductase activity, acting on a sulfur group of donors	58	0.20401	1.25526	0.333333	1	0.966248	2935	tags=33%, list=16%, signal=28%	23166/8991/2745/10935/9446/10954/10437/7295/2936/253827/5230/25828/140809/78991/30001/6821/83442/5768/22921	MF
GO:0016765	transferase activity, transferring alkyl or aryl (other than methyl) groups	56	0.489387	3.01879	0.333333	1	0.966248	2795	tags=39%, list=15%, signal=33%	653689/2944/2949/27306/875/2946/4257/2941/241/2938/2939/9446/2948/4056/4259/2950/9536/5876/4258/4144/2940/1121	MF
GO:0019003	GDP binding	60	0.242214	1.3965	0.333333	1	0.966248	4400	tags=37%, list=24%, signal=28%	5105/64284/51209/2633/5912/57826/388/5634/9367/8801/11031/201475/4831/7879/8934/6237/2770/5869/5899/5873/10890/85004	MF
GO:0019843	rRNA binding	64	0.314984	1.68526	0.333333	1	0.966248	5756	tags=48%, list=31%, signal=34%	284119/6041/6191/9349/6192/6136/283/5935/7263/54948/1153/6188/6167/6222/23212/9188/55272/6125/6207/6135/6147/64968/6205/6203/6208/6133/4193/81554/27042/6175/6193	MF
GO:0042379	chemokine receptor binding	57	0.348516	2.10874	0.333333	1	0.966248	686	tags=26%, list=4%, signal=25%	6373/414062/6367/10563/9034/3627/6348/6352/6347/6357/9547/388372/57402/6366/6376	MF
GO:0097110	scaffold protein binding	58	0.198468	1.22116	0.333333	1	0.966248	3723	tags=40%, list=20%, signal=32%	54209/54210/3784/1147/7431/3709/6885/4038/858/28514/8440/6714/5028/3551/54413/493/22829/3741/9495/3757/84295/24145/841	MF
GO:0015108	chloride transmembrane transporter activity	98	-0.466294	-1.06455	0.333666	1	0.966248	5168	tags=38%, list=28%, signal=27%	6532/55107/2558/203859/54831/375611/2565/6570/6521/7809/2569/6571/1811/9990/57101/8001/144453/26285/6531/2741/2560/6557/1187/2557/200959/2563/1180/2556/63982/2742/2554/2566/1080/6530/2567/116369	MF
GO:0004745	retinol dehydrogenase activity	18	-0.547038	-1.12534	0.335106	1	0.966248	3940	tags=44%, list=21%, signal=35%	121214/8608/201140/195814/124/127/50700	MF
GO:0008179	adenylate cyclase binding	13	0.332677	1.06921	0.337209	1	0.966248	5840	tags=62%, list=31%, signal=42%	154/10486/801/9495/5894/111/108/117	MF
GO:0008066	glutamate receptor activity	27	-0.518716	-1.11696	0.337436	1	0.966248	5766	tags=56%, list=31%, signal=38%	2903/2890/2915/116444/2912/2897/2902/2913/2901/2900/2914/2904/2918/2917	MF
GO:0016798	hydrolase activity, acting on glycosyl bonds	115	-0.460515	-1.05627	0.338661	1	0.966248	2949	tags=17%, list=16%, signal=14%	125981/278/111089941/254773/152831/11181/3938/6476/389852/23553/6677/55247/131375/119180/84569/340990/57151/729201	MF
GO:0048018	receptor ligand activity	442	-0.437635	-1.02563	0.342657	1	0.966248	3904	tags=30%, list=21%, signal=24%	7480/79924/89780/5020/3562/2691/4295/2248/7479/56832/3565/2253/2147/10022/7038/6361/51052/7473/3630/58191/7472/4049/7432/2488/257313/7066/1081/117579/131177/6343/5697/2254/9350/970/57152/5443/551/10718/627/50616/3458/8074/4137/84666/6019/1444/1437/3972/8823/3375/51083/6291/392255/2658/6288/3557/2980/3574/284415/3467/4838/4909/387695/7477/1392/51561/7252/29949/258/3641/85569/50604/3084/2520/2689/8…	MF
GO:0016722	oxidoreductase activity, oxidizing metal ions	17	-0.544582	-1.11306	0.344717	1	0.966248	556	tags=12%, list=3%, signal=11%	94033	MF
GO:0016018	cyclosporin A binding	15	0.314558	1.07522	0.346154	1	0.966248	4816	tags=47%, list=26%, signal=35%	5530/10105/5479/653598/5480/5478/5534	MF
GO:0098847	sequence-specific single stranded DNA binding	15	0.308692	1.05517	0.346154	1	0.966248	12892	tags=100%, list=69%, signal=31%	3178/3181/54386/5093/80169/7013/7014/79991/10111/6117/25913/79035/6118/29935/3297	MF
GO:0008297	single-stranded DNA exodeoxyribonuclease activity	10	-0.593969	-1.12956	0.348416	1	0.966248	6583	tags=70%, list=35%, signal=45%	3669/55218/348654/5426/9156/254528	MF
GO:0004089	carbonate dehydratase activity	14	-0.560003	-1.11891	0.349567	1	0.966248	4493	tags=50%, list=24%, signal=38%	766/771/760/765/56934/768	MF
GO:0004198	calcium-dependent cysteine-type endopeptidase activity	17	-0.542255	-1.1083	0.350053	1	0.966248	1100	tags=35%, list=6%, signal=33%	825/440854/10753/11131/79747	MF
GO:0008138	protein tyrosine/serine/threonine phosphatase activity	45	-0.490062	-1.08843	0.351703	1	0.966248	6474	tags=47%, list=35%, signal=31%	6815/285193/8898/11156/142679/56940/128853/51657/63904/1846/93492/150290/1847/8556/1852/338599/51207/1033/7179/168448	MF
GO:0017128	phospholipid scramblase activity	10	-0.592968	-1.12766	0.35181	1	0.966248	1964	tags=30%, list=11%, signal=27%	63982/57047	MF
GO:0017075	syntaxin-1 binding	22	-0.52326	-1.10747	0.352391	1	0.966248	315	tags=41%, list=2%, signal=40%	9810/55638/4905/10815/6532/134957/10814/440279	MF
GO:0016701	oxidoreductase activity, acting on single donors with incorporation of molecular oxygen	28	-0.5137	-1.10848	0.353122	1	0.966248	5046	tags=43%, list=27%, signal=31%	84890/3242/55586/6999/247/59344/283208/246/8424/6121/169355	MF
GO:0003995	acyl-CoA dehydrogenase activity	12	0.33913	1.05038	0.354839	1	0.966248	12324	tags=100%, list=66%, signal=34%	33/2639/27034/84129/3712/36/28976/34/80724/37/9524/35	MF
GO:0071889	14-3-3 protein binding	28	0.246813	1.02657	0.36	1	0.966248	2884	tags=36%, list=15%, signal=30%	7538/171024/51564/79567/677/54541/8660/207/409/23303	MF
GO:0008190	eukaryotic initiation factor 4E binding	10	-0.589362	-1.1208	0.36086	1	0.966248	3858	tags=50%, list=21%, signal=40%	8637/23357/100127983/5015	MF
GO:0031078	histone deacetylase activity (H3-K14 specific)	11	0.355392	1.0552	0.361905	1	0.966248	1545	tags=27%, list=8%, signal=25%	55869/83933/51564	MF
GO:0032041	NAD-dependent histone deacetylase activity (H3-K14 specific)	11	0.355392	1.0552	0.361905	1	0.966248	1545	tags=27%, list=8%, signal=25%	55869/83933/51564	MF
GO:0015378	sodium:chloride symporter activity	10	-0.58701	-1.11633	0.366516	1	0.966248	5168	tags=90%, list=28%, signal=65%	6558/6559/6532/6570/6571/6531/6557/6530	MF
GO:0005516	calmodulin binding	192	-0.447718	-1.0362	0.367632	1	0.966248	4658	tags=30%, list=25%, signal=23%	9066/5533/56479/1264/259266/4284/4621/3780/4620/4846/107/6543/3781/775/8735/5261/3756/119/2596/5136/4640/55503/79784/9098/3706/4625/491/51168/10788/219537/22989/128239/2902/4842/6014/814/200373/53904/10777/5137/4624/53340/219670/4622/128153/27133/779/4626/389124/3785/79012/132141/401067/389123/440279/4619/440956	MF
GO:0005248	voltage-gated sodium channel activity	19	-0.532414	-1.10237	0.370644	1	0.966248	5047	tags=53%, list=27%, signal=38%	6334/6331/11280/6328/610/10021/348980/6336/6323	MF
GO:0098505	G-rich strand telomeric DNA binding	11	0.353819	1.05052	0.371429	1	0.966248	12050	tags=100%, list=65%, signal=35%	3178/3181/54386/80169/7013/7014/6117/25913/79035/6118/29935	MF
GO:0008474	palmitoyl-(protein) hydrolase activity	10	0.36059	1.05407	0.372881	1	0.966248	6870	tags=70%, list=37%, signal=44%	5538/9374/58489/81926/51104/127018/11313	MF
GO:0098599	palmitoyl hydrolase activity	10	0.36059	1.05407	0.372881	1	0.966248	6870	tags=70%, list=37%, signal=44%	5538/9374/58489/81926/51104/127018/11313	MF
GO:0004129	cytochrome-c oxidase activity	24	-0.51404	-1.09395	0.373581	1	0.966248	1536	tags=21%, list=8%, signal=19%	1352/84419/341947/170712	MF
GO:0015002	heme-copper terminal oxidase activity	24	-0.51404	-1.09395	0.373581	1	0.966248	1536	tags=21%, list=8%, signal=19%	1352/84419/341947/170712	MF
GO:0016676	oxidoreductase activity, acting on a heme group of donors, oxygen as acceptor	24	-0.51404	-1.09395	0.373581	1	0.966248	1536	tags=21%, list=8%, signal=19%	1352/84419/341947/170712	MF
GO:0030414	peptidase inhibitor activity	170	-0.448015	-1.03534	0.374625	1	0.966248	3032	tags=26%, list=16%, signal=22%	1447/551/5275/643394/259/256394/128488/327657/646424/140832/128817/5273/51176/3697/50859/5055/1472/89777/1470/9232/5858/5268/3273/6318/58503/6590/164237/140686/1469/199713/7021/332/89778/89766/3827/284293/6691/10879/26998/197/149708/6317/280664/10047	MF
GO:0034450	ubiquitin-ubiquitin ligase activity	13	0.317355	1.01996	0.383721	1	0.966248	12730	tags=100%, list=68%, signal=32%	57162/10273/10277/27339/9978/3093/9354/267/22888/23759/51366/57161/51529	MF
GO:0005092	GDP-dissociation inhibitor activity	14	0.296736	0.99872	0.384615	1	0.966248	4778	tags=57%, list=26%, signal=43%	397/9270/26086/1121/23677/1122/2665/2664	MF
GO:0017147	Wnt-protein binding	36	0.246277	1.09767	0.384615	1	0.966248	4486	tags=53%, list=24%, signal=40%	6422/6423/6424/2535/64840/10461/8321/147495/8322/558/79971/388630/7301/5800/4593/4040/8325/4919/6259	MF
GO:0031996	thioesterase binding	11	0.340362	1.01057	0.390476	1	0.966248	5193	tags=64%, list=28%, signal=46%	7185/998/5879/7188/55559/7189/382	MF
GO:0019531	oxalate transmembrane transporter activity	10	-0.578997	-1.10109	0.391403	1	0.966248	41	tags=30%, list=0%, signal=30%	1811/116369	MF
GO:0015373	anion:sodium symporter activity	13	-0.555603	-1.09979	0.391921	1	0.966248	5168	tags=62%, list=28%, signal=45%	6532/6570/6571/6531/6557/6561/6530	MF
GO:0033549	MAP kinase phosphatase activity	14	-0.547452	-1.09383	0.392857	1	0.966248	3734	tags=36%, list=20%, signal=29%	1846/150290/1847/1852	MF
GO:0019825	oxygen binding	35	-0.495293	-1.08338	0.39311	1	0.966248	3702	tags=31%, list=20%, signal=25%	4151/7054/1551/1557/3049/1562/1576/3050/1572/79747	MF
GO:0004180	carboxypeptidase activity	45	-0.481878	-1.07026	0.39479	1	0.966248	4519	tags=38%, list=24%, signal=29%	340351/2346/1357/79805/57094/130749/219595/1636/1360/60509/79841/123624/84871/1369/1358/93979	MF
GO:1901618	organic hydroxy compound transmembrane transporter activity	44	-0.480991	-1.06661	0.396586	1	0.966248	5937	tags=52%, list=32%, signal=36%	23539/159963/115584/5950/53919/6532/364/9194/6570/201780/123264/6555/6554/6571/6531/338821/64137/1109/28234/6530/345274/8647	MF
GO:0003705	transcription factor activity, RNA polymerase II distal enhancer sequence-specific binding	106	-0.454239	-1.03911	0.397602	1	0.966248	5063	tags=36%, list=27%, signal=26%	5989/60468/5629/642658/5316/50943/6663/10736/7091/6495/5991/3216/3217/10215/1044/10620/83881/1482/6689/3203/8928/4618/5457/3215/3159/51176/3172/3204/6928/7080/2103/4990/4654/245806/5078/6496/647589	MF
GO:0016702	oxidoreductase activity, acting on single donors with incorporation of molecular oxygen, incorporation of two atoms of oxygen	27	-0.503973	-1.08522	0.397949	1	0.966248	5046	tags=41%, list=27%, signal=30%	84890/3242/6999/247/59344/283208/246/8424/6121/169355	MF
GO:0070181	small ribosomal subunit rRNA binding	11	0.338814	1.00597	0.4	1	0.966248	4963	tags=55%, list=27%, signal=40%	5935/1153/6188/6207/64968/6208	MF
GO:0005542	folic acid binding	11	-0.564782	-1.09286	0.401338	1	0.966248	2346	tags=27%, list=13%, signal=24%	2348/2352	MF
GO:0005262	calcium channel activity	120	-0.450215	-1.03619	0.402597	1	0.966248	3850	tags=26%, list=21%, signal=21%	255231/775/773/7224/27112/117531/59283/55503/27091/774/168507/2902/55584/57338/10343/79054/27039/2904/10368/347732/4988/10369/59284/779/4308/378807/117144/57113/9033/59285	MF
GO:0030280	structural constituent of epidermis	15	-0.538422	-1.08243	0.40368	1	0.966248	2746	tags=33%, list=15%, signal=28%	3890/5317/388698/6704	MF
GO:0016775	phosphotransferase activity, nitrogenous group as acceptor	13	-0.551875	-1.09241	0.40393	1	0.966248	3424	tags=31%, list=18%, signal=25%	23416/23415/27133	MF
GO:0016675	oxidoreductase activity, acting on a heme group of donors	25	-0.506435	-1.07917	0.404517	1	0.966248	1536	tags=20%, list=8%, signal=18%	1352/84419/341947/170712	MF
GO:0019841	retinol binding	15	-0.536778	-1.07912	0.404762	1	0.966248	5684	tags=47%, list=30%, signal=32%	5950/6017/1381/5948/5949/127	MF
GO:0004033	aldo-keto reductase (NADP) activity	28	-0.499119	-1.07701	0.405322	1	0.966248	2797	tags=25%, list=15%, signal=21%	83592/441282/1109/127/50700/6718	MF
GO:0005545	1-phosphatidylinositol binding	15	-0.536381	-1.07832	0.405844	1	0.966248	2490	tags=20%, list=13%, signal=17%	85477/143162	MF
GO:0003688	DNA replication origin binding	17	-0.527593	-1.07834	0.408751	1	0.966248	6817	tags=59%, list=37%, signal=37%	4999/4171/4174/1663/11143/990/55388/4998/8318	MF
GO:0005283	amino acid:sodium symporter activity	15	-0.53415	-1.07384	0.411255	1	0.966248	3284	tags=27%, list=18%, signal=22%	6506/9152/6540	MF
GO:0070182	DNA polymerase binding	17	-0.526679	-1.07647	0.411953	1	0.966248	6003	tags=53%, list=32%, signal=36%	5111/6597/55215/3320/23293/2177/81620/5888	MF
GO:0017017	MAP kinase tyrosine/serine/threonine phosphatase activity	13	-0.548662	-1.08605	0.412664	1	0.966248	3734	tags=38%, list=20%, signal=31%	1846/150290/1847/1852	MF
GO:0031490	chromatin DNA binding	87	-0.456589	-1.03908	0.414585	1	0.966248	3629	tags=20%, list=19%, signal=16%	10856/2623/59336/2146/55693/164684/57822/63978/3642/4654/8091/79977/11023/11105/7546/56979	MF
GO:0030332	cyclin binding	29	-0.496096	-1.07203	0.417178	1	0.966248	4998	tags=34%, list=27%, signal=25%	2874/353497/8452/126823/983/9099/388324/147011/3642	MF
GO:0005251	delayed rectifier potassium channel activity	33	-0.489222	-1.06628	0.419289	1	0.966248	4494	tags=36%, list=24%, signal=28%	93107/3742/3756/26251/9992/3736/3743/3744/3746/3747/3785	MF
GO:0055106	ubiquitin-protein transferase regulator activity	17	-0.523984	-1.07096	0.419424	1	0.966248	1452	tags=24%, list=8%, signal=22%	51343/991/166979	MF
GO:0004596	peptide alpha-N-acetyltransferase activity	12	-0.549876	-1.07812	0.424642	1	0.966248	222	tags=75%, list=1%, signal=74%	79612/80155/60560/80218/79829/51126/24142/84779	MF
GO:0005149	interleukin-1 receptor binding	12	-0.549392	-1.07717	0.424642	1	0.966248	2187	tags=33%, list=12%, signal=29%	3557/26525/56300	MF
GO:0030898	actin-dependent ATPase activity	12	-0.550336	-1.07902	0.424642	1	0.966248	3217	tags=33%, list=17%, signal=28%	4625/53904/4624	MF
GO:0003729	mRNA binding	236	-0.44091	-1.02322	0.425574	1	0.966248	2714	tags=15%, list=15%, signal=13%	56853/221662/64506/23424/1618/339/11189/340529/645974/10644/7298/55124/23034/1996/10642/84530/6590/1993/160419/9271/159163/27288/10643/57135/5042/80004/57055/139804/339345/79727/66037/5940/57054/1617	MF
GO:0030545	receptor regulator activity	481	-0.431434	-1.0116	0.425574	1	0.966248	3904	tags=29%, list=21%, signal=24%	130574/7480/79924/89780/5020/3562/2691/4295/2248/7479/56832/3565/2253/2147/10022/7038/6361/51052/7473/3630/2100/58191/7472/4049/7432/2488/257313/7066/1081/117579/131177/6343/5697/2254/9350/970/57152/5443/551/10718/627/50616/3458/8074/4137/84666/100462977/6019/1444/1437/3972/8823/27121/3375/51083/6291/392255/2658/6288/3557/2980/3574/284415/3467/4838/4909/387695/7477/1392/51561/7252/29949/258/3641/…	MF
GO:0030371	translation repressor activity	25	-0.500687	-1.06692	0.427105	1	0.966248	3901	tags=40%, list=21%, signal=32%	1719/6470/400961/22849/56853/64506/7298/23034/131405	MF
GO:0030548	acetylcholine receptor regulator activity	12	-0.547058	-1.07259	0.434543	1	0.966248	4604	tags=42%, list=25%, signal=31%	130574/57152/399968/4062	MF
GO:0099602	neurotransmitter receptor regulator activity	12	-0.547058	-1.07259	0.434543	1	0.966248	4604	tags=42%, list=25%, signal=31%	130574/57152/399968/4062	MF
GO:0034236	protein kinase A catalytic subunit binding	13	0.306239	0.98424	0.44186	1	0.966248	1684	tags=23%, list=9%, signal=21%	3784/6662/5577	MF
GO:0003887	DNA-directed DNA polymerase activity	24	-0.493932	-1.05116	0.443756	1	0.966248	6599	tags=50%, list=35%, signal=32%	23649/5427/11232/27343/64282/5429/10714/5423/5426/353497/1791	MF
GO:0005001	transmembrane receptor protein tyrosine phosphatase activity	17	0.275509	0.986666	0.446154	1	0.966248	3784	tags=35%, list=20%, signal=28%	5794/5791/5788/5793/5800/5796	MF
GO:0019198	transmembrane receptor protein phosphatase activity	17	0.275509	0.986666	0.446154	1	0.966248	3784	tags=35%, list=20%, signal=28%	5794/5791/5788/5793/5800/5796	MF
GO:0008195	phosphatidate phosphatase activity	13	-0.53983	-1.06856	0.446507	1	0.966248	2960	tags=38%, list=16%, signal=32%	8612/163404/54886/79948	MF
GO:0070403	NAD+ binding	14	0.285431	0.960672	0.448718	1	0.966248	303	tags=14%, list=2%, signal=14%	3248/220	MF
GO:0001653	peptide receptor activity	145	-0.442609	-1.02149	0.44955	1	0.966248	3869	tags=30%, list=21%, signal=24%	10888/2986/4923/10803/1237/171389/4889/4987/1235/553/51289/1232/1394/4829/4159/51083/55366/3061/2587/2740/4985/4161/886/2692/84634/6870/128674/387129/4988/2831/122042/10887/4158/1233/10886/2837/2642/2358/623/22986/84539/3000	MF
GO:0005343	organic acid:sodium symporter activity	29	-0.485873	-1.04993	0.452965	1	0.966248	4146	tags=31%, list=22%, signal=24%	6555/6554/6539/6506/6561/9152/6540/345274	MF
GO:0008395	steroid hydroxylase activity	34	-0.480959	-1.04917	0.453807	1	0.966248	3669	tags=35%, list=20%, signal=28%	10858/1559/1573/1551/1585/1553/1557/1562/1576/1572/1584	MF
GO:0015662	ATPase activity, coupled to transmembrane movement of ions, phosphorylative mechanism	33	-0.477235	-1.04015	0.458883	1	0.966248	2904	tags=24%, list=16%, signal=21%	491/90423/127124/480/478/495/8647	MF
GO:0098918	structural constituent of synapse	15	-0.520766	-1.04693	0.461039	1	0.966248	2295	tags=27%, list=12%, signal=23%	8499/6712/9118	MF
GO:0004866	endopeptidase inhibitor activity	164	-0.439225	-1.01491	0.462537	1	0.966248	3032	tags=32%, list=16%, signal=27%	391253/440068/90199/11005/8710/4057/4018/390502/84651/1447/551/5275/643394/259/256394/128488/327657/646424/140832/128817/5273/51176/3697/50859/5055/1472/89777/1470/9232/5858/5268/3273/6318/58503/6590/164237/140686/1469/199713/7021/332/89778/3827/284293/6691/10879/26998/197/149708/6317/10047	MF
GO:0016881	acid-amino acid ligase activity	20	-0.503202	-1.05185	0.462749	1	0.966248	3455	tags=25%, list=19%, signal=20%	23093/158135/254173/164714	MF
GO:0017080	sodium channel regulator activity	35	0.219411	0.993145	0.466667	1	0.966248	3488	tags=37%, list=19%, signal=30%	64699/6324/5348/23678/53827/10110/6330/817/7533/53826/6640/493/5318	MF
GO:0047555	3',5'-cyclic-GMP phosphodiesterase activity	20	-0.498955	-1.04297	0.469045	1	0.966248	4285	tags=35%, list=23%, signal=27%	50940/5576/10846/5136/5148/5137	MF
GO:0008527	taste receptor activity	20	-0.497202	-1.03931	0.474292	1	0.966248	4397	tags=45%, list=24%, signal=34%	80835/259293/259285/50833/50838/338557/50834/9033	MF
GO:0015037	peptide disulfide oxidoreductase activity	15	0.284324	0.971874	0.474359	1	0.966248	2215	tags=33%, list=12%, signal=29%	2745/9446/10954/7295/2936	MF
GO:0035259	glucocorticoid receptor binding	14	0.282665	0.95136	0.474359	1	0.966248	2749	tags=36%, list=15%, signal=30%	6774/2114/4088/7533/1051	MF
GO:0050700	CARD domain binding	15	0.283397	0.968708	0.474359	1	0.966248	2400	tags=33%, list=13%, signal=29%	834/837/114769/10392/57506	MF
GO:0019894	kinesin binding	40	-0.466087	-1.028	0.480847	1	0.966248	6047	tags=40%, list=32%, signal=27%	9043/51332/9479/23636/147700/3798/146057/8100/128344/81610/9055/51473/85300/146909/3746	MF
GO:0070577	lysine-acetylated histone binding	18	-0.505175	-1.03923	0.480851	1	0.966248	478	tags=33%, list=3%, signal=33%	23198/54454/11176/138474/676	MF
GO:0140033	acetylation-dependent protein binding	18	-0.505175	-1.03923	0.480851	1	0.966248	478	tags=33%, list=3%, signal=33%	23198/54454/11176/138474/676	MF
GO:0031369	translation initiation factor binding	31	-0.4766	-1.03385	0.481142	1	0.966248	3858	tags=29%, list=21%, signal=23%	8890/2733/23357/100127983/26608/5015/728689/79727	MF
GO:0034458	3'-5' RNA helicase activity	19	-0.498423	-1.032	0.482577	1	0.966248	8981	tags=84%, list=48%, signal=44%	6832/60625/55760/1660/79665/1659/64848/56919/170506/8449/22907/90957/9704/165545/122402	MF
GO:0008331	high voltage-gated calcium channel activity	10	-0.546978	-1.0402	0.483032	1	0.966248	3578	tags=40%, list=19%, signal=32%	773/774/779	MF
GO:0005109	frizzled binding	39	-0.46603	-1.0254	0.488911	1	0.966248	4347	tags=36%, list=23%, signal=28%	80326/343637/7480/89780/7479/7473/7472/340419/51384/7477/7478/7471/7476	MF
GO:0015651	quaternary ammonium group transmembrane transporter activity	10	-0.543804	-1.03417	0.495475	1	0.966248	3275	tags=30%, list=18%, signal=25%	283600/85413	MF
GO:0004497	monooxygenase activity	95	-0.441582	-1.00775	0.495504	1	0.966248	4234	tags=28%, list=23%, signal=22%	7299/4846/26002/1573/7054/1591/1551/64816/126410/1544/1585/199974/4842/1553/284541/1557/1109/8529/11283/1562/121278/1576/7306/1572/6718/1584	MF
GO:0016725	oxidoreductase activity, acting on CH or CH2 groups	10	-0.543274	-1.03316	0.496606	1	0.966248	2539	tags=40%, list=14%, signal=35%	1544/6241/1576	MF
GO:0022829	wide pore channel activity	22	-0.480972	-1.01797	0.5	1	0.966248	4482	tags=36%, list=24%, signal=28%	116337/375519/2700/2706/84694/2707/2703	MF
GO:0043028	cysteine-type endopeptidase regulator activity involved in apoptotic process	40	0.23545	1.06496	0.5	1	0.966248	4031	tags=45%, list=22%, signal=35%	939/834/8996/10935/5272/29108/27018/79444/10392/408/1800/2621/4824/6622/6197/51065/331/317	MF
GO:0046915	transition metal ion transmembrane transporter activity	40	0.236975	1.07186	0.5	1	0.966248	5709	tags=60%, list=31%, signal=42%	64116/30061/7781/27173/27032/4891/93380/23516/7922/64924/538/25800/55676/57192/283375/57181/57348/169026/1317/6556/475/201266/7037/7780	MF
GO:0034459	ATP-dependent 3'-5' RNA helicase activity	18	-0.498063	-1.0246	0.501064	1	0.966248	8981	tags=83%, list=48%, signal=43%	60625/55760/1660/79665/1659/64848/56919/170506/8449/22907/90957/9704/165545/122402	MF
GO:0034061	DNA polymerase activity	30	-0.473648	-1.02656	0.501529	1	0.966248	6599	tags=43%, list=35%, signal=28%	23649/5427/11232/27343/64282/5429/10714/5423/5426/353497/1791/7015	MF
GO:0004000	adenosine deaminase activity	11	-0.533731	-1.03277	0.505017	1	0.966248	1050	tags=27%, list=6%, signal=26%	161931/132612	MF
GO:0031545	peptidyl-proline 4-dioxygenase activity	11	-0.531915	-1.02926	0.508361	1	0.966248	2362	tags=36%, list=13%, signal=32%	64714/283208/204474	MF
GO:0016892	endoribonuclease activity, producing 3'-phosphomonoesters	10	0.326638	0.95482	0.508475	1	0.966248	3860	tags=40%, list=21%, signal=32%	6038/10247/6035/79042	MF
GO:0031418	L-ascorbic acid binding	20	0.262507	0.984613	0.510204	1	0.966248	3676	tags=40%, list=20%, signal=32%	10536/5351/5066/5352/5264/54583/1621/8985	MF
GO:0000217	DNA secondary structure binding	24	-0.475853	-1.01269	0.510836	1	0.966248	6878	tags=46%, list=37%, signal=29%	5892/4436/5889/348654/5932/7516/9401/3149/641/55247	MF
GO:0008528	G protein-coupled peptide receptor activity	139	-0.432982	-0.998304	0.511489	1	0.966248	3227	tags=29%, list=17%, signal=24%	10888/4923/10803/1237/171389/4889/4987/1235/553/51289/1232/4829/4159/51083/55366/3061/2587/2740/4985/4161/886/2692/84634/6870/128674/387129/4988/2831/122042/10887/4158/1233/10886/2837/2642/2358/623/22986/84539	MF
GO:0005313	L-glutamate transmembrane transporter activity	13	0.287508	0.924038	0.511628	1	0.966248	4255	tags=46%, list=23%, signal=36%	6507/6512/8604/246213/83733/6511	MF
GO:0015172	acidic amino acid transmembrane transporter activity	13	0.287508	0.924038	0.511628	1	0.966248	4255	tags=46%, list=23%, signal=36%	6507/6512/8604/246213/83733/6511	MF
GO:1990380	Lys48-specific deubiquitinase activity	13	0.288368	0.926801	0.511628	1	0.966248	13270	tags=100%, list=71%, signal=29%	389856/55593/80013/8239/4287/55793/10869/55432/54629/56957/7874/51029/1540	MF
GO:0015291	secondary active transmembrane transporter activity	221	-0.432969	-1.00431	0.512488	1	0.966248	4858	tags=30%, list=26%, signal=22%	375611/9153/9194/1468/353189/10991/25769/54716/6570/340024/201780/9121/54020/6521/6555/117247/6543/9498/6554/6571/1811/1015/6539/83959/10568/9990/153201/9376/6531/6506/348932/6568/6557/57282/388662/9356/338821/6561/389015/114571/83697/200010/11254/150159/10246/6524/8671/285335/729025/28968/6564/140679/10050/478/28234/51151/6530/10864/9152/83447/6540/345274/285641/133482/116369	MF
GO:0050998	nitric-oxide synthase binding	15	0.275591	0.942023	0.512821	1	0.966248	3222	tags=47%, list=17%, signal=39%	972/857/60/6640/801/1759/493	MF
GO:0008271	secondary active sulfate transmembrane transporter activity	13	-0.51758	-1.02452	0.514192	1	0.966248	3493	tags=31%, list=19%, signal=25%	1811/6561/116369	MF
GO:0015175	neutral amino acid transmembrane transporter activity	30	-0.468603	-1.01563	0.51682	1	0.966248	4654	tags=30%, list=25%, signal=23%	54716/340024/153201/56301/348932/140679/9152/285641	MF
GO:0043225	ATPase-coupled anion transmembrane transporter activity	11	-0.528348	-1.02236	0.520624	1	0.966248	1773	tags=27%, list=10%, signal=25%	85320/1080	MF
GO:0035240	dopamine binding	11	-0.528095	-1.02187	0.521739	1	0.966248	3965	tags=64%, list=21%, signal=50%	7054/390155/6531/390084/1814/120796	MF
GO:0005342	organic acid transmembrane transporter activity	152	-0.432086	-0.99711	0.522478	1	0.966248	4835	tags=28%, list=26%, signal=21%	9194/1468/1244/10991/10999/54716/25874/340024/10998/201780/9121/123264/6555/117247/6554/9056/1811/6539/153201/56301/6506/348932/6568/157724/338821/6561/114571/11254/1109/10246/146167/140679/10050/28234/9152/83884/6540/345274/347411/285641/8647/116369	MF
GO:0046943	carboxylic acid transmembrane transporter activity	152	-0.432086	-0.99711	0.522478	1	0.966248	4835	tags=28%, list=26%, signal=21%	9194/1468/1244/10991/10999/54716/25874/340024/10998/201780/9121/123264/6555/117247/6554/9056/1811/6539/153201/56301/6506/348932/6568/157724/338821/6561/114571/11254/1109/10246/146167/140679/10050/28234/9152/83884/6540/345274/347411/285641/8647/116369	MF
GO:0004867	serine-type endopeptidase inhibitor activity	89	-0.439101	-0.999869	0.525475	1	0.966248	4137	tags=35%, list=22%, signal=27%	391253/90199/11005/8710/390502/84651/5275/643394/259/256394/128488/327657/646424/140832/5273/3697/5055/89777/5858/5268/3273/6318/6590/164237/140686/89778/284293/6691/149708/6317	MF
GO:0015923	mannosidase activity	16	0.268511	0.937697	0.528571	1	0.966248	2424	tags=25%, list=13%, signal=22%	57134/23324/55741/4126	MF
GO:0015386	potassium:proton antiporter activity	11	-0.522141	-1.01034	0.530658	1	0.966248	2058	tags=45%, list=11%, signal=40%	284525/6553/389015/285335	MF
GO:0015297	antiporter activity	76	-0.439181	-0.994684	0.531469	1	0.966248	4835	tags=29%, list=26%, signal=22%	1468/10991/25769/54020/6521/6543/9498/1811/83959/9376/57282/9356/389015/114571/83697/150159/285335/478/10864/83447/116369	MF
GO:0048027	mRNA 5'-UTR binding	24	-0.469187	-0.998501	0.53354	1	0.966248	2448	tags=33%, list=13%, signal=29%	4628/170506/22948/6470/10644/10642/10643	MF
GO:0005104	fibroblast growth factor receptor binding	25	-0.468358	-0.998029	0.533881	1	0.966248	4749	tags=44%, list=25%, signal=33%	8817/10817/2248/2253/2254/8074/8823/152831/9965/2249	MF
GO:0008174	mRNA methyltransferase activity	10	0.31725	0.927376	0.533898	1	0.966248	12731	tags=100%, list=68%, signal=32%	23070/115708/55006/79066/54931/83640/57721/8731/56339/55783	MF
GO:0004861	cyclin-dependent protein serine/threonine kinase inhibitor activity	12	-0.510187	-1.0003	0.537954	1	0.966248	4602	tags=42%, list=25%, signal=31%	1029/1030/1032/388324	MF
GO:0035255	ionotropic glutamate receptor binding	31	-0.460217	-0.998306	0.539246	1	0.966248	4088	tags=45%, list=22%, signal=35%	1742/81831/81832/22941/1740/27092/57554/1813/8851/50944/729956/10368/10369	MF
GO:0042562	hormone binding	103	-0.433965	-0.991737	0.539461	1	0.966248	2766	tags=21%, list=15%, signal=18%	1138/1394/4159/1137/1142/3061/2587/2740/4161/886/3416/4543/8973/2692/1143/1136/122042/1134/478/7276/2642	MF
GO:0035035	histone acetyltransferase binding	29	0.224272	0.927111	0.541667	1	0.966248	2972	tags=34%, list=16%, signal=29%	1958/23741/4205/10370/93649/2034/7157/1051/3091/2113	MF
GO:0043539	protein serine/threonine kinase activator activity	30	-0.460262	-0.997548	0.543323	1	0.966248	3862	tags=23%, list=21%, signal=19%	4057/8941/10926/345611/9623/8115	MF
GO:0070679	inositol 1,4,5 trisphosphate binding	13	-0.504756	-0.999137	0.543668	1	0.966248	688	tags=23%, list=4%, signal=22%	57113/22895	MF
GO:0051428	peptide hormone receptor binding	20	-0.474444	-0.991736	0.546695	1	0.966248	4237	tags=30%, list=23%, signal=23%	2691/7432/1392/114131/170589	MF
GO:0036041	long-chain fatty acid binding	12	0.292312	0.905373	0.548387	1	0.966248	2717	tags=58%, list=15%, signal=50%	2167/241/6809/165140/6342/10247/2170	MF
GO:0020037	heme binding	127	-0.428932	-0.987617	0.548452	1	0.966248	3702	tags=24%, list=20%, signal=19%	1573/4151/1591/1551/64816/126410/259/1544/1585/199974/4842/1553/284541/1557/3049/8529/3273/11283/137902/169355/79152/1562/125336/1576/3050/4025/1572/79747/1584	MF
GO:0005048	signal sequence binding	47	-0.44599	-0.993127	0.548646	1	0.966248	5480	tags=36%, list=29%, signal=26%	9478/9818/30819/3843/23742/9670/51555/8021/4928/8315/79711/3841/3838/387990/94026/285877	MF
GO:0004865	protein serine/threonine phosphatase inhibitor activity	10	0.309897	0.905882	0.550847	1	0.966248	12868	tags=100%, list=69%, signal=31%	94274/81706/10842/116224/54866/26472/5511/6992/5504/5502	MF
GO:0005388	calcium-transporting ATPase activity	10	0.310386	0.907312	0.550847	1	0.966248	3528	tags=50%, list=19%, signal=41%	490/308/27032/493/487	MF
GO:0015215	nucleotide transmembrane transporter activity	20	-0.47267	-0.988028	0.551941	1	0.966248	4157	tags=25%, list=22%, signal=19%	84275/60386/85320/83447	MF
GO:0015116	sulfate transmembrane transporter activity	16	-0.485654	-0.985794	0.552575	1	0.966248	4835	tags=31%, list=26%, signal=23%	1468/1811/6561/116369	MF
GO:0050786	RAGE receptor binding	11	-0.514217	-0.995011	0.552954	1	0.966248	3953	tags=36%, list=21%, signal=29%	6279/6278/6286	MF
GO:0015293	symporter activity	141	-0.427693	-0.986784	0.553447	1	0.966248	5221	tags=34%, list=28%, signal=25%	6559/56606/6532/91749/9153/9194/10991/25769/54716/6570/340024/201780/9121/6555/9498/6554/6571/6539/83959/10568/9990/153201/6531/6506/348932/6568/6557/57282/388662/6561/83697/200010/11254/10246/6524/8671/729025/28968/6564/140679/10050/51151/6530/9152/6540/345274/285641	MF
GO:0003899	DNA-directed 5'-3' RNA polymerase activity	41	0.212139	0.925889	0.555556	1	0.966248	14696	tags=100%, list=79%, signal=21%	10849/548644/221830/81488/5436/51728/84265/5440/5441/27297/9477/201973/5437/64425/246721/5431/25885/5432/55718/55703/10621/26015/5435/171568/5439/11128/30834/5430/9412/5558/5434/9533/51082/5433/10622/661/84172/10623/5442/5438/5557	MF
GO:0016889	endodeoxyribonuclease activity, producing 3'-phosphomonoesters	12	-0.502707	-0.985636	0.557756	1	0.966248	4254	tags=50%, list=23%, signal=39%	348654/84464/146956/58511/23626	MF
GO:0032036	myosin heavy chain binding	13	0.277526	0.891956	0.55814	1	0.966248	2375	tags=31%, list=13%, signal=27%	270/11151/10398/558	MF
GO:0008242	omega peptidase activity	14	-0.497444	-0.993913	0.559524	1	0.966248	4164	tags=29%, list=22%, signal=22%	8836/80150/92086	MF
GO:0001162	RNA polymerase II intronic transcription regulatory region sequence-specific DNA binding	10	-0.522316	-0.9933	0.561086	1	0.966248	782	tags=60%, list=4%, signal=58%	84524/25806/3298/3297/11023	MF
GO:0051010	microtubule plus-end binding	17	-0.481126	-0.983363	0.562433	1	0.966248	4755	tags=29%, list=26%, signal=22%	146057/8631/81930/11004	MF
GO:0000979	RNA polymerase II core promoter sequence-specific DNA binding	20	-0.470655	-0.983816	0.562434	1	0.966248	3627	tags=30%, list=19%, signal=24%	9519/2637/2146/387332/5080	MF
GO:0001056	RNA polymerase III activity	15	0.266978	0.912583	0.564103	1	0.966248	13669	tags=100%, list=73%, signal=27%	51728/5440/5441/27297/5437/55718/55703/10621/5435/171568/11128/5434/9533/661/10623	MF
GO:0017166	vinculin binding	10	0.305281	0.892389	0.567797	1	0.966248	12954	tags=100%, list=69%, signal=31%	5829/1605/7094/87/1495/1756/51493/10174/23336/7402	MF
GO:0010314	phosphatidylinositol-5-phosphate binding	14	-0.494402	-0.987836	0.569264	1	0.966248	196	tags=50%, list=1%, signal=50%	79685/28966/57158/54477/55915/89869	MF
GO:0070851	growth factor receptor binding	126	-0.425497	-0.979672	0.569431	1	0.966248	4749	tags=29%, list=25%, signal=21%	7039/8817/27178/10817/1270/85480/3092/10451/867/3562/2248/3565/2253/2254/8074/1437/8823/3557/3574/152831/3593/26525/2069/56300/59067/9965/374/255324/2249/26585/1950/10551/23624/222584/3567	MF
GO:0043560	insulin receptor substrate binding	11	0.301613	0.895521	0.571429	1	0.966248	4008	tags=36%, list=21%, signal=29%	5295/5781/3643/2885	MF
GO:0061135	endopeptidase regulator activity	171	-0.426826	-0.987059	0.571429	1	0.966248	3032	tags=30%, list=16%, signal=26%	391253/440068/90199/11005/8710/4057/4018/390502/84651/1447/551/5275/643394/259/256394/128488/327657/646424/140832/128817/5273/51176/3697/50859/5055/1472/89777/1470/9232/5858/5268/3273/6318/58503/6590/164237/140686/1469/199713/7021/332/89778/3827/284293/6691/10879/26998/197/149708/6317/10047	MF
GO:0070273	phosphatidylinositol-4-phosphate binding	25	0.236831	0.961024	0.571429	1	0.966248	1436	tags=16%, list=8%, signal=15%	9644/79156/114879/285590	MF
GO:0002162	dystroglycan binding	10	-0.516416	-0.98208	0.572398	1	0.966248	2349	tags=20%, list=13%, signal=17%	10551	MF
GO:0090482	vitamin transmembrane transporter activity	25	-0.458971	-0.978026	0.572895	1	0.966248	6127	tags=40%, list=33%, signal=27%	80704/5950/51293/2638/60386/55065/6514/56918/83546	MF
GO:0015296	anion:cation symporter activity	19	-0.4691	-0.971282	0.574446	1	0.966248	5168	tags=47%, list=28%, signal=34%	6532/6570/6571/9990/6531/6557/6561/6530	MF
GO:0015216	purine nucleotide transmembrane transporter activity	16	-0.479522	-0.973348	0.577253	1	0.966248	1773	tags=19%, list=10%, signal=17%	85320/83447	MF
GO:0004467	long-chain fatty acid-CoA ligase activity	13	-0.49144	-0.972779	0.577511	1	0.966248	4529	tags=46%, list=24%, signal=35%	10999/2180/10998/23305/81616	MF
GO:0008175	tRNA methyltransferase activity	32	0.216497	0.912916	0.578947	1	0.966248	14613	tags=100%, list=78%, signal=22%	80745/79979/57604/158234/91801/79828/60487/127253/115708/63899/55006/152992/24140/4234/54888/1787/6894/55798/9836/54931/54482/55621/55039/221078/51531/339175/57570/93587/131965/10785/25917/81627	MF
GO:0015377	cation:chloride symporter activity	16	-0.477589	-0.969425	0.581545	1	0.966248	5168	tags=50%, list=28%, signal=36%	6532/6570/6571/9990/6531/6557/6530	MF
GO:0003678	DNA helicase activity	48	-0.43734	-0.97542	0.585341	1	0.966248	7860	tags=65%, list=42%, signal=37%	7520/10973/2071/1660/25788/1105/4683/51750/10146/1654/92797/4175/84296/170506/2547/1663/8607/22907/4176/1763/3508/23064/9401/9837/10856/4173/641/83990/51659/8318	MF
GO:0019203	carbohydrate phosphatase activity	10	-0.510769	-0.971342	0.585973	1	0.966248	2582	tags=60%, list=14%, signal=52%	5207/57103/8789/2538/57818	MF
GO:0050308	sugar-phosphatase activity	10	-0.510769	-0.971342	0.585973	1	0.966248	2582	tags=60%, list=14%, signal=52%	5207/57103/8789/2538/57818	MF
GO:1901611	phosphatidylglycerol binding	13	-0.486593	-0.963184	0.587336	1	0.966248	1737	tags=15%, list=9%, signal=14%	7350	MF
GO:0042923	neuropeptide binding	23	-0.450107	-0.959825	0.588235	1	0.966248	4869	tags=39%, list=26%, signal=29%	2832/11251/4987/4159/2587/4985/4988/2831	MF
GO:0045295	gamma-catenin binding	11	-0.50265	-0.972629	0.588629	1	0.966248	4165	tags=36%, list=22%, signal=28%	11122/51176/1828	MF
GO:0015929	hexosaminidase activity	15	-0.479075	-0.963116	0.588745	1	0.966248	772	tags=20%, list=4%, signal=19%	23553/6677	MF
GO:0004003	ATP-dependent DNA helicase activity	36	-0.441654	-0.969808	0.590495	1	0.966248	8770	tags=64%, list=47%, signal=34%	10973/2071/1660/1105/4683/51750/10146/1654/92797/4175/170506/2547/1663/8607/22907/4176/3508/9401/10856/4173/641/83990	MF
GO:0015926	glucosidase activity	13	-0.48474	-0.959515	0.592795	1	0.966248	2949	tags=31%, list=16%, signal=26%	8972/3938/6476	MF
GO:0003707	steroid hormone receptor activity	54	-0.433528	-0.972293	0.594595	1	0.966248	5167	tags=28%, list=28%, signal=20%	5915/11057/5468/4929/10062/2100/6096/9970/8431/7101/51176/3172/2103/3174	MF
GO:1990841	promoter-specific chromatin binding	45	-0.43927	-0.975623	0.59519	1	0.966248	5886	tags=33%, list=32%, signal=23%	55636/2962/3297/1786/6663/79755/4901/4928/5934/2146/4654/257101/5458/3670	MF
GO:0089720	caspase binding	11	-0.499581	-0.966691	0.595318	1	0.966248	4609	tags=36%, list=25%, signal=27%	440068/199713/4102	MF
GO:0140078	class I DNA-(apurinic or apyrimidinic site) endonuclease activity	10	-0.505011	-0.960391	0.599548	1	0.966248	715	tags=30%, list=4%, signal=29%	252969/55247	MF
GO:0017136	NAD-dependent histone deacetylase activity	16	0.253435	0.88505	0.6	1	0.966248	1545	tags=19%, list=8%, signal=17%	55869/83933/51564	MF
GO:0005355	glucose transmembrane transporter activity	18	-0.464177	-0.954887	0.601064	1	0.966248	5221	tags=50%, list=28%, signal=36%	56606/91749/6517/144195/6518/200010/6524/6514	MF
GO:0005506	iron ion binding	149	-0.422689	-0.975006	0.601399	1	0.966248	3669	tags=22%, list=20%, signal=18%	4057/7054/1591/1551/64816/5475/126410/247/1544/1585/199974/59344/1553/283208/284541/1557/246/8424/3049/8529/11283/79152/1562/121278/3934/1576/3050/53940/94033/5470/1572/1584	MF
GO:0008235	metalloexopeptidase activity	61	-0.430515	-0.969562	0.601602	1	0.966248	4710	tags=33%, list=25%, signal=25%	23287/340351/2346/206338/1357/79805/57094/130749/219595/1636/1360/60509/79841/123624/84871/1369/1358/64180/93979	MF
GO:0030169	low-density lipoprotein particle binding	15	0.259649	0.887532	0.602564	1	0.966248	2790	tags=47%, list=15%, signal=40%	4481/23166/81035/8578/6653/948/3949	MF
GO:0009931	calcium-dependent protein serine/threonine kinase activity	11	-0.496562	-0.960848	0.603122	1	0.966248	2155	tags=18%, list=12%, signal=16%	5582	MF
GO:0001016	RNA polymerase III regulatory region DNA binding	10	-0.501968	-0.954605	0.606335	1	0.966248	6332	tags=60%, list=34%, signal=40%	84232/2475/6908/9519/387332	MF
GO:0004935	adrenergic receptor activity	14	-0.474743	-0.948556	0.607143	1	0.966248	3965	tags=64%, list=21%, signal=51%	150/155/153/1813/390155/390084/1814/120796	MF
GO:0015171	amino acid transmembrane transporter activity	70	-0.42325	-0.959357	0.608392	1	0.966248	4654	tags=26%, list=25%, signal=19%	54716/340024/117247/9056/6539/153201/56301/6506/348932/157724/11254/146167/140679/9152/83884/6540/285641	MF
GO:0030506	ankyrin binding	20	-0.456672	-0.954587	0.608604	1	0.966248	6122	tags=50%, list=33%, signal=34%	999/6005/3767/6710/57127/6331/6521/51458/3785	MF
GO:0016620	oxidoreductase activity, acting on the aldehyde or oxo group of donors, NAD or NADP as acceptor	35	-0.438613	-0.959405	0.608916	1	0.966248	2206	tags=20%, list=12%, signal=18%	8854/222/1109/26330/127/5161	MF
GO:0005347	ATP transmembrane transporter activity	10	-0.501239	-0.953218	0.609729	1	0.966248	393	tags=20%, list=2%, signal=20%	83447	MF
GO:0008237	metallopeptidase activity	185	-0.423974	-0.97995	0.613387	1	0.966248	4519	tags=26%, list=24%, signal=20%	51321/155185/340351/2346/206338/54059/64066/170690/1357/4321/57559/7093/79805/57094/91419/130749/219595/1636/1360/110599583/4317/60509/4322/164656/171019/79841/3416/203102/79258/80070/123624/84871/8748/11086/4316/8756/4225/2515/8749/8747/56547/4224/1369/1358/9313/64180/93979/11085	MF
GO:0008499	UDP-galactose:beta-N-acetylglucosamine beta-1,3-galactosyltransferase activity	13	-0.477702	-0.945584	0.613537	1	0.966248	4349	tags=46%, list=23%, signal=35%	192134/79369/8705/10317/8708	MF
GO:0004708	MAP kinase kinase activity	16	0.248685	0.868459	0.614286	1	0.966248	14010	tags=100%, list=75%, signal=25%	120892/5063/5606/6416/1432/8550/7867/5594/5608/5604/5607/5595/5602/5609/5605/4293	MF
GO:0005003	ephrin receptor activity	19	-0.457638	-0.947548	0.614572	1	0.966248	4628	tags=32%, list=25%, signal=24%	4916/2044/2046/2041/285220	MF
GO:0043014	alpha-tubulin binding	32	-0.437098	-0.951291	0.618515	1	0.966248	5606	tags=34%, list=30%, signal=24%	859/10808/83544/135138/114327/8851/29127/55521/6530/84688	MF
GO:0000400	four-way junction DNA binding	15	-0.467535	-0.939916	0.619048	1	0.966248	6878	tags=53%, list=37%, signal=34%	5892/4436/5889/348654/7516/3149/641	MF
GO:0001078	proximal promoter DNA-binding transcription repressor activity, RNA polymerase II-specific	169	-0.420623	-0.972052	0.619381	1	0.966248	4908	tags=27%, list=26%, signal=20%	145258/1387/152518/55553/1869/6929/23462/7764/6913/5468/9421/7020/84667/54626/7022/23316/9705/55502/5934/10732/388585/391723/3199/53335/579/79733/7101/1870/55693/6299/390992/84504/132625/94234/3642/144455/389549/8091/5017/5458/728361/128209/4825/23040/58495	MF
GO:0015085	calcium ion transmembrane transporter activity	136	-0.419188	-0.965994	0.623377	1	0.966248	3861	tags=24%, list=21%, signal=19%	117532/255231/775/773/7224/27112/117531/59283/55503/27091/491/774/168507/2902/55584/57338/10343/79054/27039/2904/10368/347732/4988/10369/59284/779/4308/378807/117144/57113/9033/59285	MF
GO:0015149	hexose transmembrane transporter activity	19	-0.454199	-0.940429	0.624076	1	0.966248	5221	tags=47%, list=28%, signal=34%	56606/91749/6517/144195/6518/200010/6524/6514	MF
GO:0016903	oxidoreductase activity, acting on the aldehyde or oxo group of donors	44	-0.429773	-0.953033	0.625502	1	0.966248	2206	tags=14%, list=12%, signal=12%	1109/54363/26330/127/5161	MF
GO:0008198	ferrous iron binding	23	-0.436636	-0.931099	0.628483	1	0.966248	556	tags=13%, list=3%, signal=13%	53940/94033	MF
GO:0015645	fatty acid ligase activity	21	-0.445428	-0.937066	0.629436	1	0.966248	4529	tags=33%, list=24%, signal=25%	2180/10998/23305/341392/142827/81616	MF
GO:0008094	DNA-dependent ATPase activity	85	-0.421501	-0.958888	0.631369	1	0.966248	7665	tags=48%, list=41%, signal=29%	10146/55193/1022/1654/92797/2074/4175/5982/170506/79075/8458/5892/4436/63922/5889/5884/2547/1663/8607/22907/4176/902/6597/4439/5984/54821/7516/1763/3508/9401/10856/4173/641/2966/11144/83990/5888/7153/4438/23626	MF
GO:0042974	retinoic acid receptor binding	24	-0.438744	-0.933714	0.632611	1	0.966248	6437	tags=38%, list=35%, signal=25%	22938/64324/23019/5915/5468/4929/8431/3159	MF
GO:0008157	protein phosphatase 1 binding	20	0.2383	0.893817	0.632653	1	0.966248	768	tags=15%, list=4%, signal=14%	10288/3784/10859	MF
GO:0008641	ubiquitin-like modifier activating enzyme activity	10	0.295137	0.862737	0.635593	1	0.966248	13143	tags=100%, list=71%, signal=30%	7318/7317/55236/79876/10533/9039/8883/10054/27304/10055	MF
GO:0000175	3'-5'-exoribonuclease activity	32	-0.431731	-0.939609	0.636826	1	0.966248	8776	tags=66%, list=47%, signal=35%	246175/57472/56915/25996/29883/79033/87178/129563/9924/22894/3669/51010/25819/90459/23019/54512/114034/5393/81875/154197	MF
GO:0001054	RNA polymerase I activity	11	0.293865	0.872515	0.638095	1	0.966248	13167	tags=100%, list=71%, signal=29%	221830/5440/5441/5437/64425/25885/5435/30834/5434/9533/84172	MF
GO:0005095	GTPase inhibitor activity	14	-0.464209	-0.927508	0.640693	1	0.966248	6202	tags=50%, list=33%, signal=33%	402/2874/3843/5147/9162/10788	MF
GO:0022841	potassium ion leak channel activity	15	-0.459484	-0.923732	0.640693	1	0.966248	3662	tags=27%, list=20%, signal=21%	51305/54207/89822	MF
GO:0035198	miRNA binding	29	-0.431818	-0.933125	0.641104	1	0.966248	1066	tags=7%, list=6%, signal=7%	79727	MF
GO:0016208	AMP binding	12	0.274362	0.849775	0.645161	1	0.966248	2734	tags=42%, list=15%, signal=36%	5634/2203/5836/5211/84532	MF
GO:0016783	sulfurtransferase activity	12	0.27284	0.845061	0.645161	1	0.966248	13559	tags=100%, list=73%, signal=27%	55034/4338/7263/81605/55687/51562/100131187/348180/9054/11019/27304/4357	MF
GO:0005402	carbohydrate:cation symporter activity	15	-0.457572	-0.919888	0.646104	1	0.966248	1887	tags=33%, list=10%, signal=30%	56606/200010/6524/51151	MF
GO:0034979	NAD-dependent protein deacetylase activity	17	0.247561	0.886575	0.646154	1	0.966248	1545	tags=18%, list=8%, signal=16%	55869/83933/51564	MF
GO:0035014	phosphatidylinositol 3-kinase regulator activity	17	0.245089	0.877722	0.646154	1	0.966248	4994	tags=53%, list=27%, signal=39%	5295/9021/1154/5296/9306/124997/29062/8835/84174	MF
GO:0140142	nucleocytoplasmic carrier activity	18	-0.450497	-0.926744	0.646809	1	0.966248	8081	tags=61%, list=43%, signal=35%	3839/5901/64328/10073/57510/1434/64901/8021/3841/3838	MF
GO:0051119	sugar transmembrane transporter activity	25	-0.43571	-0.928459	0.646817	1	0.966248	5221	tags=40%, list=28%, signal=29%	56606/91749/6517/144195/6518/200010/6524/155184/6514	MF
GO:0008194	UDP-glycosyltransferase activity	136	-0.416248	-0.959218	0.647353	1	0.966248	3760	tags=21%, list=20%, signal=17%	7364/79369/2651/51146/8705/283358/79799/2591/3037/146664/10941/26290/10720/9245/54658/2998/10317/7368/8708/127550/11227/124872/7366/54578/7365/133688/54659	MF
GO:0015368	calcium:cation antiporter activity	11	0.286826	0.851616	0.647619	1	0.966248	2874	tags=36%, list=15%, signal=31%	80024/6547/6546/6520	MF
GO:0015605	organophosphate ester transmembrane transporter activity	26	-0.432638	-0.928841	0.651996	1	0.966248	4157	tags=23%, list=22%, signal=18%	54020/84275/60386/85320/83447	MF
GO:0042826	histone deacetylase binding	111	-0.416353	-0.953763	0.652348	1	0.966248	3393	tags=14%, list=18%, signal=12%	11218/27063/3838/8521/84225/7101/51176/991/4100/7153/118611/3642/266740/6496/4101	MF
GO:0034596	phosphatidylinositol phosphate 4-phosphatase activity	10	-0.484737	-0.921837	0.653846	1	0.966248	5429	tags=40%, list=29%, signal=28%	22876/8871/8821	MF
GO:0050750	low-density lipoprotein particle receptor binding	21	-0.437776	-0.920968	0.654489	1	0.966248	1006	tags=29%, list=5%, signal=27%	3301/255738/22943/1401/116519	MF
GO:0070742	C2H2 zinc finger domain binding	15	-0.453799	-0.912302	0.655844	1	0.966248	3047	tags=27%, list=16%, signal=22%	2623/51176/8091	MF
GO:0001227	DNA-binding transcription repressor activity, RNA polymerase II-specific	265	-0.417407	-0.969798	0.659341	1	0.966248	5072	tags=28%, list=27%, signal=20%	23119/60468/2909/5629/145258/6932/1387/152518/55553/54039/1869/6929/23462/7764/6913/5468/9421/8531/27022/7020/84667/10765/54626/7022/23316/9705/55502/1045/5934/10732/2305/388585/391723/1602/3199/53335/29942/148979/579/79733/440695/1390/7101/10481/1870/55693/83482/153572/6299/390992/79192/84504/132625/94234/85508/80712/3642/144455/389549/5080/8091/5017/11023/5078/5458/728361/127343/128209/4825/316…	MF
GO:0005005	transmembrane-ephrin receptor activity	17	-0.448054	-0.915768	0.662753	1	0.966248	4628	tags=29%, list=25%, signal=22%	2044/2046/2041/285220	MF
GO:0004303	estradiol 17-beta-dehydrogenase activity	11	-0.471356	-0.912075	0.663322	1	0.966248	4294	tags=36%, list=23%, signal=28%	3294/441282/50700	MF
GO:0000339	RNA cap binding	17	-0.447007	-0.913629	0.664888	1	0.966248	580	tags=24%, list=3%, signal=23%	1977/8672/392517	MF
GO:0017127	cholesterol transporter activity	19	-0.440018	-0.911066	0.666315	1	0.966248	3848	tags=26%, list=21%, signal=21%	64240/64137/336/116519	MF
GO:0004549	tRNA-specific ribonuclease activity	15	0.240672	0.822665	0.666667	1	0.966248	14159	tags=100%, list=76%, signal=24%	54913/10248/11102/79042/51367/116461/10940/60528/80746/79897/10799/283989/10775/10556/10557	MF
GO:0030515	snoRNA binding	31	0.206383	0.878234	0.666667	1	0.966248	14801	tags=100%, list=79%, signal=21%	55505/131870/8602/9188/55272/1736/9790/27042/11164/55651/92856/9221/84309/8945/51602/54433/283927/9136/55127/10528/705/10885/5822/26747/55813/4809/55720/11163/3669/10607/4521	MF
GO:0046875	ephrin receptor binding	27	0.213576	0.87682	0.666667	1	0.966248	5385	tags=56%, list=29%, signal=40%	4067/2534/1947/2045/6464/1945/6714/2043/1942/2885/1020/25/1948/23294/1398	MF
GO:0016814	hydrolase activity, acting on carbon-nitrogen (but not peptide) bonds, in cyclic amidines	34	-0.423333	-0.923461	0.667005	1	0.966248	3268	tags=21%, list=18%, signal=17%	9615/10930/57379/161931/132612/403314	MF
GO:0019869	chloride channel inhibitor activity	10	-0.478962	-0.910853	0.667421	1	0.966248	734	tags=60%, list=4%, signal=58%	8673/10490/65266/9482/1080	MF
GO:0043142	single-stranded DNA-dependent ATPase activity	14	-0.450774	-0.900664	0.668831	1	0.966248	7202	tags=50%, list=39%, signal=31%	5982/79075/63922/5984/1763/5888	MF
GO:0016896	exoribonuclease activity, producing 5'-phosphomonoesters	34	-0.422605	-0.921873	0.669036	1	0.966248	8776	tags=62%, list=47%, signal=33%	246175/57472/56915/25996/29883/79033/87178/129563/9924/22894/3669/51010/25819/90459/23019/54512/114034/5393/81875/154197	MF
GO:0004576	oligosaccharyl transferase activity	10	0.284256	0.83093	0.669492	1	0.966248	6955	tags=70%, list=37%, signal=44%	84061/58505/7991/3703/1650/29880/1603	MF
GO:0015145	monosaccharide transmembrane transporter activity	21	-0.431722	-0.908233	0.670146	1	0.966248	5221	tags=43%, list=28%, signal=31%	56606/91749/6517/144195/6518/200010/6524/6514	MF
GO:0016755	transferase activity, transferring amino-acyl groups	17	-0.443466	-0.906391	0.670224	1	0.966248	1365	tags=41%, list=7%, signal=38%	2038/7053/343641/7047/116179/9333	MF
GO:0051787	misfolded protein binding	22	-0.429352	-0.908718	0.670478	1	0.966248	6398	tags=36%, list=34%, signal=24%	51182/4189/7917/23753/2161/3305/3306	MF
GO:0004062	aryl sulfotransferase activity	11	-0.469081	-0.907673	0.671126	1	0.966248	4447	tags=36%, list=24%, signal=28%	6783/442038/391365	MF
GO:0015078	proton transmembrane transporter activity	127	-0.411073	-0.946497	0.671329	1	0.966248	2600	tags=15%, list=14%, signal=13%	153201/90423/347741/127124/389015/51802/150159/285335/729025/84419/6564/140679/51151/92736/495/341947/170712/285641	MF
GO:0008239	dipeptidyl-peptidase activity	12	-0.461793	-0.905417	0.673267	1	0.966248	2787	tags=33%, list=15%, signal=28%	1803/1636/64180	MF
GO:0070325	lipoprotein particle receptor binding	26	-0.424655	-0.911702	0.674514	1	0.966248	1361	tags=35%, list=7%, signal=32%	3301/255738/22943/345/5649/336/1401/116519	MF
GO:0015114	phosphate ion transmembrane transporter activity	13	-0.451941	-0.894592	0.674672	1	0.966248	6576	tags=38%, list=35%, signal=25%	6569/54020/10568/6568	MF
GO:0003951	NAD+ kinase activity	17	-0.442221	-0.903847	0.67556	1	0.966248	6794	tags=71%, list=36%, signal=45%	1607/1609/1608/8526/56848/1606/160851/8527/9162/139189/375298	MF
GO:0005544	calcium-dependent phospholipid binding	52	-0.416464	-0.932603	0.677355	1	0.966248	5346	tags=35%, list=29%, signal=25%	221184/27132/94120/9066/255189/143425/83850/151835/341359/8448/84258/57586/6861/11199/9362/123745/22895	MF
GO:0004970	ionotropic glutamate receptor activity	19	-0.434123	-0.898862	0.680042	1	0.966248	5766	tags=47%, list=31%, signal=33%	2903/2890/116444/2897/2902/2901/2900/2904	MF
GO:0019855	calcium channel inhibitor activity	11	-0.462529	-0.894995	0.682274	1	0.966248	2623	tags=27%, list=14%, signal=23%	259/7137	MF
GO:0016595	glutamate binding	10	-0.470437	-0.894641	0.683258	1	0.966248	4681	tags=70%, list=25%, signal=52%	2752/1373/9731/2572/2902/2904	MF
GO:0005381	iron ion transmembrane transporter activity	11	0.280528	0.832915	0.685714	1	0.966248	2642	tags=36%, list=14%, signal=31%	30061/4891/93380/23516	MF
GO:0015250	water channel activity	14	-0.442081	-0.883297	0.686147	1	0.966248	5264	tags=43%, list=28%, signal=31%	364/4284/363/653437/362	MF
GO:0019104	DNA N-glycosylase activity	14	-0.441952	-0.883037	0.687229	1	0.966248	715	tags=21%, list=4%, signal=21%	5111/55247	MF
GO:0015299	solute:proton antiporter activity	22	-0.422043	-0.89325	0.68815	1	0.966248	2058	tags=14%, list=11%, signal=12%	150159/285335	MF
GO:0004004	ATP-dependent RNA helicase activity	42	-0.418682	-0.92478	0.688822	1	0.966248	5680	tags=26%, list=30%, signal=18%	22907/90957/9704/3508/11218/165545/54456/55510/122402/29118	MF
GO:0016668	oxidoreductase activity, acting on a sulfur group of donors, NAD(P) as acceptor	11	-0.457651	-0.885556	0.690078	1	0.966248	700	tags=18%, list=4%, signal=18%	84203	MF
GO:0019992	diacylglycerol binding	12	-0.449036	-0.880403	0.690869	1	0.966248	188	tags=25%, list=1%, signal=25%	56994/440279	MF
GO:0001530	lipopolysaccharide binding	28	-0.42289	-0.912524	0.69089	1	0.966248	3622	tags=25%, list=19%, signal=20%	2147/671/3929/6037/820/254240	MF
GO:0030507	spectrin binding	28	-0.418711	-0.903508	0.698055	1	0.966248	5853	tags=39%, list=31%, signal=27%	51332/157922/286/375611/11127/119/124590/5148/5798/10083	MF
GO:0016887	ATPase activity	429	-0.412749	-0.966756	0.699301	1	0.966248	5466	tags=28%, list=29%, signal=20%	4176/11104/492/9861/902/6597/7139/51293/4439/5984/9914/54454/10126/3320/84896/3796/24/54821/90957/166378/1244/9704/154664/51761/11127/84056/7516/4621/1763/83473/3508/10300/144132/6833/3798/9585/10212/9401/1062/5244/55582/57576/9493/540/127602/10856/64240/89891/4173/641/79784/246269/2966/11218/24137/3832/79819/4625/491/113220/201625/338322/3833/347240/90423/64147/11144/1770/83990/23046/127124/1655…	MF
GO:0004012	phospholipid-translocating ATPase activity	22	0.220491	0.882208	0.7	1	0.966248	2110	tags=27%, list=11%, signal=24%	79895/57205/23250/19/57198/161291	MF
GO:0004812	aminoacyl-tRNA ligase activity	22	0.215951	0.864039	0.7	1	0.966248	14621	tags=100%, list=78%, signal=22%	23395/57470/23438/51067/79587/57505/55699/57176/124454/54938/2193/80222/79731/92935/25973/57038/10056/55157/10352/10667/55152/80755	MF
GO:0016875	ligase activity, forming carbon-oxygen bonds	22	0.215951	0.864039	0.7	1	0.966248	14621	tags=100%, list=78%, signal=22%	23395/57470/23438/51067/79587/57505/55699/57176/124454/54938/2193/80222/79731/92935/25973/57038/10056/55157/10352/10667/55152/80755	MF
GO:0031957	very long-chain fatty acid-CoA ligase activity	10	-0.459555	-0.873946	0.700226	1	0.966248	4529	tags=30%, list=24%, signal=23%	10998/81616	MF
GO:0035326	enhancer binding	130	-0.406408	-0.935872	0.7003	1	0.966248	4663	tags=31%, list=25%, signal=23%	571/6597/25976/4800/60468/642658/86/6663/6929/121643/3216/3217/80237/55897/10856/1044/10620/1045/83881/2623/6689/3203/8928/6664/5457/3215/3159/51176/3204/256297/7080/7021/132625/6862/2103/3239/5078/3670/6496	MF
GO:0010857	calcium-dependent protein kinase activity	12	-0.445047	-0.872584	0.70077	1	0.966248	2155	tags=25%, list=12%, signal=22%	814/5582	MF
GO:0016653	oxidoreductase activity, acting on NAD(P)H, heme protein as acceptor	13	-0.44073	-0.872401	0.700873	1	0.966248	4596	tags=31%, list=25%, signal=23%	51700/4846/4842	MF
GO:0005546	phosphatidylinositol-4,5-bisphosphate binding	67	-0.410133	-0.926825	0.701	1	0.966248	4714	tags=25%, list=25%, signal=19%	9066/7274/29091/3758/143425/7287/341359/56169/85477/5897/246/219287/6861/205147/22895/89869	MF
GO:0000295	adenine nucleotide transmembrane transporter activity	15	-0.438659	-0.881865	0.701299	1	0.966248	393	tags=13%, list=2%, signal=13%	83447	MF
GO:0005346	purine ribonucleotide transmembrane transporter activity	15	-0.438659	-0.881865	0.701299	1	0.966248	393	tags=13%, list=2%, signal=13%	83447	MF
GO:0046906	tetrapyrrole binding	135	-0.408596	-0.940783	0.703297	1	0.966248	4032	tags=24%, list=22%, signal=19%	8029/6999/1573/4151/1591/1551/64816/126410/259/1544/1585/199974/4842/1553/284541/1557/3049/8529/3273/11283/137902/169355/79152/1562/125336/1576/3050/4025/1572/79747/1584	MF
GO:0016307	phosphatidylinositol phosphate kinase activity	15	-0.436566	-0.877657	0.703463	1	0.966248	716	tags=40%, list=4%, signal=38%	5305/5293/23396/5294/5288	MF
GO:0031543	peptidyl-proline dioxygenase activity	15	-0.437712	-0.879961	0.703463	1	0.966248	2362	tags=33%, list=13%, signal=29%	112398/64714/283208/204474	MF
GO:0052743	inositol tetrakisphosphate phosphatase activity	11	0.276528	0.821041	0.704762	1	0.966248	13490	tags=100%, list=72%, signal=28%	27124/3636/9562/4952/3632/3633/5728/3635/3705/8867/51763	MF
GO:0004559	alpha-mannosidase activity	15	0.231777	0.792259	0.705128	1	0.966248	2033	tags=20%, list=11%, signal=18%	57134/23324/55741	MF
GO:0030331	estrogen receptor binding	40	-0.409388	-0.902946	0.705645	1	0.966248	5815	tags=38%, list=31%, signal=26%	5481/25879/5111/64324/23019/6881/11240/5468/161582/9730/51176/668/84660/3670	MF
GO:0004143	diacylglycerol kinase activity	11	-0.449823	-0.87041	0.7068	1	0.966248	8438	tags=82%, list=45%, signal=45%	1609/1608/8526/1606/160851/8527/9162/139189	MF
GO:0004126	cytidine deaminase activity	12	-0.442652	-0.867888	0.710671	1	0.966248	3268	tags=25%, list=18%, signal=21%	10930/57379	MF
GO:0015144	carbohydrate transmembrane transporter activity	35	-0.410181	-0.897212	0.711246	1	0.966248	5307	tags=37%, list=28%, signal=27%	6523/56606/364/91749/6517/144195/6518/200010/6524/155184/6514/51151	MF
GO:0004966	galanin receptor activity	10	-0.453664	-0.862743	0.711538	1	0.966248	2756	tags=60%, list=15%, signal=51%	8811/8484/51289/51083/2587	MF
GO:0003746	translation elongation factor activity	19	-0.422889	-0.875601	0.711721	1	0.966248	3379	tags=37%, list=18%, signal=30%	54676/79631/60678/56648/143244/1917	MF
GO:0019206	nucleoside kinase activity	15	-0.434326	-0.873154	0.712121	1	0.966248	3654	tags=33%, list=20%, signal=27%	7083/221264/122481/158067	MF
GO:0008649	rRNA methyltransferase activity	20	0.222103	0.833065	0.714286	1	0.966248	14506	tags=100%, list=78%, signal=22%	64216/196074/2091/27292/55006/79922/79066/154743/117246/10436/29960/51504/4839/51093/114049/91893/345630/55178/51106/387338	MF
GO:0140102	catalytic activity, acting on a rRNA	20	0.222103	0.833065	0.714286	1	0.966248	14506	tags=100%, list=78%, signal=22%	64216/196074/2091/27292/55006/79922/79066/154743/117246/10436/29960/51504/4839/51093/114049/91893/345630/55178/51106/387338	MF
GO:0032452	histone demethylase activity	28	0.208256	0.8662	0.72	1	0.966248	1398	tags=18%, list=7%, signal=17%	55806/84864/8284/84159/7404	MF
GO:0051059	NF-kappaB binding	28	0.207478	0.862965	0.72	1	0.966248	14780	tags=100%, list=79%, signal=21%	4792/84807/328/5970/149951/170622/307/8904/3065/7159/92140/4869/79918/8841/6875/10270/5467/8915/64320/3066/55662/25855/2932/80279/5687/50943/11124/1029	MF
GO:0008381	mechanosensitive ion channel activity	15	-0.429328	-0.863107	0.721861	1	0.966248	4081	tags=47%, list=22%, signal=36%	79905/79838/117532/27112/63895/117531	MF
GO:0017046	peptide hormone binding	50	-0.405155	-0.905917	0.722166	1	0.966248	2597	tags=20%, list=14%, signal=17%	4159/3061/2587/2740/886/3416/2692/122042/2642	MF
GO:0008417	fucosyltransferase activity	13	-0.43145	-0.854031	0.724891	1	0.966248	3207	tags=38%, list=17%, signal=32%	84750/2525/10690/170384	MF
GO:0001158	enhancer sequence-specific DNA binding	116	-0.402953	-0.924829	0.725275	1	0.966248	4663	tags=25%, list=25%, signal=19%	86/6663/121643/3216/3217/10856/1044/10620/1045/83881/2623/6689/3203/6664/5457/3215/3159/3204/256297/7080/7021/132625/6862/2103/3239/5078/3670/6496	MF
GO:0061631	ubiquitin conjugating enzyme activity	38	-0.402416	-0.883856	0.726083	1	0.966248	5689	tags=32%, list=31%, signal=22%	54926/51465/997/118424/389898/7334/27338/29089/11065/171222/148581	MF
GO:0004629	phospholipase C activity	28	-0.409443	-0.883509	0.726714	1	0.966248	1145	tags=25%, list=6%, signal=23%	1131/84812/23007/846/147111/89869	MF
GO:0017091	AU-rich element binding	28	-0.409812	-0.884306	0.726714	1	0.966248	6816	tags=54%, list=37%, signal=34%	1994/11340/132864/11051/54512/373863/5393/22849/221662/64506/339/1995/399664/1996	MF
GO:0005537	mannose binding	22	-0.408094	-0.863726	0.72869	1	0.966248	4064	tags=27%, list=22%, signal=21%	79748/388512/50489/57642/49	MF
GO:0004535	poly(A)-specific ribonuclease activity	13	-0.428486	-0.848164	0.729258	1	0.966248	8776	tags=69%, list=47%, signal=37%	246175/57472/29883/9924/25819/23019/114034/154197	MF
GO:0035925	mRNA 3'-UTR AU-rich region binding	14	0.238377	0.802302	0.730769	1	0.966248	1981	tags=29%, list=11%, signal=26%	678/7538/27303/677	MF
GO:0017025	TBP-class protein binding	22	-0.40677	-0.860925	0.731809	1	0.966248	6786	tags=45%, list=36%, signal=29%	5705/3185/5700/6883/1810/8607/2958/10856/138474	MF
GO:0004843	thiol-dependent ubiquitin-specific protease activity	93	-0.403349	-0.919618	0.732268	1	0.966248	5763	tags=26%, list=31%, signal=18%	100287327/8314/54764/1540/64854/7398/100287441/29761/84132/377630/645402/84669/57559/401447/9098/78990/84101/9099/83844/139562/373509/92552/57663	MF
GO:0004532	exoribonuclease activity	36	-0.401183	-0.88094	0.733064	1	0.966248	8776	tags=58%, list=47%, signal=31%	246175/57472/56915/25996/29883/79033/87178/129563/9924/22894/3669/51010/25819/90459/23019/54512/114034/5393/81875/154197	MF
GO:0015643	toxic substance binding	11	-0.437115	-0.845818	0.734671	1	0.966248	2654	tags=27%, list=14%, signal=23%	566/1828	MF
GO:0043522	leucine zipper domain binding	11	-0.433802	-0.839408	0.734671	1	0.966248	6894	tags=36%, list=37%, signal=23%	26574/4901/1406	MF
GO:0005172	vascular endothelial growth factor receptor binding	11	-0.430163	-0.832367	0.735786	1	0.966248	841	tags=18%, list=5%, signal=17%	26585	MF
GO:0005344	oxygen carrier activity	13	-0.423236	-0.837771	0.737991	1	0.966248	4416	tags=38%, list=24%, signal=29%	3042/4151/3049/3050	MF
GO:0061608	nuclear import signal receptor activity	10	-0.437414	-0.83184	0.738688	1	0.966248	5839	tags=50%, list=31%, signal=34%	3839/10073/3841/3838	MF
GO:0008186	RNA-dependent ATPase activity	44	-0.400958	-0.889134	0.738956	1	0.966248	5907	tags=27%, list=32%, signal=19%	8449/22907/90957/9704/3508/11218/165545/54456/55510/122402/29118	MF
GO:0004114	3',5'-cyclic-nucleotide phosphodiesterase activity	28	-0.401873	-0.867174	0.74002	1	0.966248	4705	tags=29%, list=25%, signal=21%	50940/5576/10846/5136/5141/5148/5137	MF
GO:0070034	telomerase RNA binding	22	-0.40332	-0.853622	0.741164	1	0.966248	6816	tags=36%, list=37%, signal=23%	9887/3192/55135/54984/64282/23293/7015	MF
GO:0030295	protein kinase activator activity	80	-0.397455	-0.903225	0.742258	1	0.966248	5814	tags=34%, list=31%, signal=23%	92335/6794/2056/808/142679/8812/2915/51422/891/55507/389658/8851/1164/4057/8941/28984/10926/10718/3084/245711/345611/100133941/26585/1950/9623/8115	MF
GO:0030275	LRR domain binding	17	-0.416486	-0.851247	0.742796	1	0.966248	6894	tags=35%, list=37%, signal=22%	26574/6794/9209/4901/1406	MF
GO:0001206	distal enhancer DNA-binding transcription repressor activity, RNA polymerase II-specific	10	-0.435306	-0.827832	0.743213	1	0.966248	742	tags=30%, list=4%, signal=29%	60468/5078	MF
GO:0051018	protein kinase A binding	48	-0.401882	-0.896338	0.74498	1	0.966248	4314	tags=25%, list=23%, signal=19%	9472/84281/51527/5576/131544/8165/642597/10566/80309/158798/8852	MF
GO:0016832	aldehyde-lyase activity	10	0.265672	0.776605	0.745763	1	0.966248	13692	tags=100%, list=73%, signal=27%	230/6472/1586/229/8879/51071/226/112817/23042/6470	MF
GO:0048531	beta-1,3-galactosyltransferase activity	16	-0.416337	-0.845094	0.746781	1	0.966248	4349	tags=38%, list=23%, signal=29%	192134/79369/8705/10317/8708	MF
GO:0031210	phosphatidylcholine binding	24	-0.395593	-0.841882	0.747162	1	0.966248	4510	tags=29%, list=24%, signal=22%	1071/83850/2835/6121/336/116519	MF
GO:0050997	quaternary ammonium group binding	24	-0.395593	-0.841882	0.747162	1	0.966248	4510	tags=29%, list=24%, signal=22%	1071/83850/2835/6121/336/116519	MF
GO:0004298	threonine-type endopeptidase activity	21	-0.400538	-0.842628	0.74739	1	0.966248	1218	tags=33%, list=7%, signal=31%	5695/5685/5687/143471/122706/29122	MF
GO:0070003	threonine-type peptidase activity	21	-0.400538	-0.842628	0.74739	1	0.966248	1218	tags=33%, list=7%, signal=31%	5695/5685/5687/143471/122706/29122	MF
GO:0008253	5'-nucleotidase activity	11	-0.421229	-0.81508	0.748049	1	0.966248	992	tags=27%, list=5%, signal=26%	115024/93034	MF
GO:0016894	endonuclease activity, active with either ribo- or deoxyribonucleic acids and producing 3'-phosphomonoesters	22	-0.400167	-0.846949	0.748441	1	0.966248	4254	tags=23%, list=23%, signal=18%	6036/146956/58511/23626	MF
GO:0047372	acylglycerol lipase activity	12	-0.421276	-0.825976	0.749175	1	0.966248	5014	tags=33%, list=27%, signal=24%	5408/2166/84696	MF
GO:0015179	L-amino acid transmembrane transporter activity	50	-0.398538	-0.891121	0.749248	1	0.966248	3538	tags=18%, list=19%, signal=15%	153201/56301/6506/157724/140679/9152/83884/285641	MF
GO:0046030	inositol trisphosphate phosphatase activity	12	-0.419594	-0.822678	0.750275	1	0.966248	5429	tags=58%, list=29%, signal=41%	56623/8867/51763/8871/3628/8821	MF
GO:0016922	nuclear receptor binding	19	-0.402967	-0.834351	0.751848	1	0.966248	433	tags=16%, list=2%, signal=15%	11176/3670	MF
GO:1901338	catecholamine binding	18	-0.405037	-0.833225	0.752128	1	0.966248	3965	tags=39%, list=21%, signal=31%	7054/390155/6531/390084/1814/120796	MF
GO:0001786	phosphatidylserine binding	51	-0.398762	-0.891147	0.752257	1	0.966248	2484	tags=24%, list=13%, signal=20%	9066/143425/2596/341359/56169/85477/84258/6121/57586/6861/9362	MF
GO:0070410	co-SMAD binding	12	-0.417906	-0.819369	0.753575	1	0.966248	2769	tags=33%, list=15%, signal=28%	51592/8928/5080	MF
GO:0016229	steroid dehydrogenase activity	32	-0.395776	-0.861357	0.753815	1	0.966248	3530	tags=31%, list=19%, signal=25%	79154/3294/100288072/3283/6716/441282/1109/50700/6718	MF
GO:0061650	ubiquitin-like protein conjugating enzyme activity	40	-0.398672	-0.879311	0.754032	1	0.966248	5689	tags=30%, list=31%, signal=21%	54926/51465/997/118424/389898/7334/27338/29089/11065/171222/148581	MF
GO:0030957	Tat protein binding	10	0.263364	0.769859	0.754237	1	0.966248	13735	tags=100%, list=74%, signal=26%	60/28514/29969/23710/4869/22954/6598/3301/6597/9150	MF
GO:0022821	potassium ion antiporter activity	16	-0.413854	-0.840054	0.754292	1	0.966248	2058	tags=44%, list=11%, signal=39%	6548/284525/6553/25769/389015/285335	MF
GO:0039706	co-receptor binding	13	-0.413944	-0.819379	0.755459	1	0.966248	4000	tags=31%, list=21%, signal=24%	89780/27121/27120	MF
GO:0008026	ATP-dependent helicase activity	73	-0.396754	-0.900322	0.756244	1	0.966248	6146	tags=56%, list=33%, signal=38%	60625/7520/10973/2071/55760/1660/79665/1659/1105/64848/23517/4683/9775/51750/56919/10146/1654/92797/4175/170506/2547/1663/8449/8607/22907/4176/90957/9704/3508/9401/10856/4173/641/11218/83990/165545/54456/55510/122402/29118	MF
GO:0070035	purine NTP-dependent helicase activity	73	-0.396754	-0.900322	0.756244	1	0.966248	6146	tags=56%, list=33%, signal=38%	60625/7520/10973/2071/55760/1660/79665/1659/1105/64848/23517/4683/9775/51750/56919/10146/1654/92797/4175/170506/2547/1663/8449/8607/22907/4176/90957/9704/3508/9401/10856/4173/641/11218/83990/165545/54456/55510/122402/29118	MF
GO:0004653	polypeptide N-acetylgalactosaminyltransferase activity	19	-0.398321	-0.824733	0.75924	1	0.966248	5826	tags=37%, list=31%, signal=25%	117248/442117/79695/2591/26290/11227	MF
GO:0016303	1-phosphatidylinositol-3-kinase activity	45	-0.392956	-0.87276	0.760521	1	0.966248	4749	tags=36%, list=25%, signal=27%	2322/9365/8817/5294/8503/2248/2253/2254/8074/8823/152831/2261/9965/2249/5288	MF
GO:0097472	cyclin-dependent protein kinase activity	37	-0.390801	-0.857785	0.761616	1	0.966248	5020	tags=59%, list=27%, signal=44%	51755/23097/5129/1022/5218/65061/5891/1024/984/23552/8812/1021/890/891/898/51265/344387/983/8999/9134/9133	MF
GO:0004550	nucleoside diphosphate kinase activity	18	-0.400493	-0.823878	0.762766	1	0.966248	4079	tags=39%, list=22%, signal=30%	26289/347736/221264/122481/158067/8382	MF
GO:0031489	myosin V binding	17	-0.408127	-0.834163	0.763074	1	0.966248	5601	tags=29%, list=30%, signal=21%	57111/5865/5874/29881	MF
GO:0016857	racemase and epimerase activity, acting on carbohydrates and derivatives	12	0.246181	0.762492	0.763441	1	0.966248	2611	tags=25%, list=14%, signal=22%	5973/130589/81888	MF
GO:0035250	UDP-galactosyltransferase activity	30	-0.388194	-0.841351	0.763507	1	0.966248	4349	tags=27%, list=23%, signal=20%	192134/79369/8705/10317/7368/8708/127550	MF
GO:0005496	steroid binding	88	-0.39451	-0.898006	0.765235	1	0.966248	4019	tags=23%, list=22%, signal=18%	1071/10062/23762/2100/8842/6783/795/10265/319/6462/54658/222642/336/2103/116519/1576/478/344838/6718	MF
GO:0030983	mismatched DNA binding	14	-0.409601	-0.818399	0.766234	1	0.966248	7236	tags=43%, list=39%, signal=26%	5378/4436/5111/4439/4438	MF
GO:0048019	receptor antagonist activity	25	-0.390146	-0.831366	0.76694	1	0.966248	3420	tags=24%, list=18%, signal=20%	100462977/27121/3557/26525/27120	MF
GO:0010181	FMN binding	14	-0.407555	-0.814311	0.767316	1	0.966248	5352	tags=29%, list=29%, signal=20%	4846/4842/54363	MF
GO:0008252	nucleotidase activity	13	-0.408681	-0.80896	0.770742	1	0.966248	992	tags=23%, list=5%, signal=22%	115024/93034	MF
GO:0051087	chaperone binding	100	-0.39511	-0.902403	0.773227	1	0.966248	4913	tags=21%, list=26%, signal=16%	23753/8844/100885848/10525/135138/55466/9529/993/2244/4137/3306/332/150353/478/374407/1080/139212/128229/165721/7015	MF
GO:0019209	kinase activator activity	86	-0.392434	-0.892786	0.775225	1	0.966248	5814	tags=33%, list=31%, signal=23%	10892/92335/6794/2056/808/142679/8812/2915/51422/891/55507/389658/8851/1164/4057/8941/28984/10926/10718/3084/245711/345611/100133941/26585/1950/9623/8115	MF
GO:0004112	cyclic-nucleotide phosphodiesterase activity	29	-0.382694	-0.826973	0.778119	1	0.966248	4705	tags=28%, list=25%, signal=21%	50940/5576/10846/5136/5141/5148/5137	MF
GO:0086080	protein binding involved in heterotypic cell-cell adhesion	13	-0.404492	-0.800669	0.778384	1	0.966248	6122	tags=38%, list=33%, signal=26%	3728/1832/1829/284359	MF
GO:0043015	gamma-tubulin binding	26	-0.383942	-0.824293	0.778915	1	0.966248	7273	tags=58%, list=39%, signal=35%	10426/9702/8481/5892/285753/80776/55755/85458/27229/675/80321/128344/26056/29127	MF
GO:0016408	C-acyltransferase activity	20	-0.384996	-0.804763	0.781742	1	0.966248	1673	tags=10%, list=9%, signal=9%	142827	MF
GO:0005372	water transmembrane transporter activity	15	-0.40177	-0.807704	0.78355	1	0.966248	5264	tags=40%, list=28%, signal=29%	364/4284/363/653437/362	MF
GO:0009975	cyclase activity	22	-0.382247	-0.80902	0.783784	1	0.966248	4296	tags=23%, list=23%, signal=18%	107/2986/55811/3000	MF
GO:0016849	phosphorus-oxygen lyase activity	22	-0.380875	-0.806116	0.783784	1	0.966248	4296	tags=23%, list=23%, signal=18%	107/2986/55811/3000	MF
GO:0080025	phosphatidylinositol-3,5-bisphosphate binding	25	-0.383228	-0.816624	0.786448	1	0.966248	2087	tags=48%, list=11%, signal=43%	23400/57158/54477/150684/26100/9026/57231/3092/5897/157807/134829	MF
GO:1902282	voltage-gated potassium channel activity involved in ventricular cardiac muscle cell action potential repolarization	12	-0.400079	-0.784416	0.787679	1	0.966248	2788	tags=17%, list=15%, signal=14%	3752	MF
GO:0016411	acylglycerol O-acyltransferase activity	26	-0.37915	-0.814006	0.788127	1	0.966248	4332	tags=19%, list=23%, signal=15%	84803/346606/84649/158835	MF
GO:0050145	nucleoside monophosphate kinase activity	22	-0.379423	-0.803045	0.790021	1	0.966248	6250	tags=36%, list=34%, signal=24%	84433/136332/26289/260425/221264/122481/158067	MF
GO:0009982	pseudouridine synthase activity	13	0.239465	0.769631	0.790698	1	0.966248	14181	tags=100%, list=76%, signal=24%	26995/1736/83448/113000/27079/84881/150962/83480/80324/54517/142940/126789/285367	MF
GO:0035613	RNA stem-loop binding	16	-0.398212	-0.808302	0.790773	1	0.966248	8633	tags=56%, list=46%, signal=30%	6626/55323/9775/1654/4628/348093/26528/22849	MF
GO:0008353	RNA polymerase II CTD heptapeptide repeat kinase activity	17	-0.392381	-0.80198	0.791889	1	0.966248	8742	tags=59%, list=47%, signal=31%	2071/23476/51755/1022/1024/902/8812/2966/983	MF
GO:0004693	cyclin-dependent protein serine/threonine kinase activity	36	-0.381244	-0.837155	0.793731	1	0.966248	8003	tags=58%, list=43%, signal=33%	51755/23097/5129/1022/5218/65061/5891/1024/984/23552/8812/1021/891/898/51265/344387/983/8999/9134/9133	MF
GO:0016405	CoA-ligase activity	26	-0.374316	-0.803629	0.795292	1	0.966248	4529	tags=27%, list=24%, signal=20%	2180/10998/23305/341392/142827/81616	MF
GO:0000774	adenyl-nucleotide exchange factor activity	11	-0.392997	-0.760451	0.795987	1	0.966248	6885	tags=73%, list=37%, signal=46%	64374/23640/9532/9531/573/10808/9529	MF
GO:0015279	store-operated calcium channel activity	10	-0.405493	-0.771135	0.797511	1	0.966248	3430	tags=20%, list=18%, signal=16%	57113	MF
GO:0019905	syntaxin binding	70	-0.38705	-0.877304	0.798202	1	0.966248	5530	tags=24%, list=30%, signal=17%	8447/6532/10228/167838/9066/134957/143425/773/594855/339302/341359/84258/57586/6861/10814/440279	MF
GO:0034212	peptide N-acetyltransferase activity	72	-0.385636	-0.874067	0.798202	1	0.966248	8060	tags=50%, list=43%, signal=28%	114799/7862/57325/80218/284058/55683/79829/51773/10445/9329/5977/80314/8464/9575/10524/51126/6883/6871/55274/8193/6881/51230/8110/11143/6880/151050/11091/1387/24142/6877/675/9426/9085/138474/84779	MF
GO:0015459	potassium channel regulator activity	51	0.212115	0.971538	0.8	1	0.966248	2827	tags=31%, list=15%, signal=27%	154/857/23630/30818/10008/23678/65267/2316/10110/3779/219527/23704/65125/1804/3790/30820	MF
GO:0005125	cytokine activity	202	-0.397618	-0.921067	0.8002	1	0.966248	4388	tags=31%, list=24%, signal=24%	10850/64806/9244/3626/55801/1270/85480/9370/3562/56832/3565/6361/58191/7472/4049/7066/131177/9350/970/57152/50616/3458/1437/392255/2658/3557/3574/284415/3467/4838/387695/51561/29949/50604/3084/8200/3593/282618/9210/26525/386653/101180976/27302/653/6346/8600/112744/6368/282617/56300/6374/6372/59067/113540/374/54097/26585/3596/7471/146225/3567/7476	MF
GO:0061134	peptidase regulator activity	207	-0.397006	-0.920246	0.801199	1	0.966248	3032	tags=22%, list=16%, signal=18%	1447/551/5275/643394/259/256394/128488/327657/646424/140832/128817/5273/51176/3697/50859/5055/1472/89777/1470/9232/5858/5268/3273/6318/58503/6590/164237/140686/1469/199713/7021/332/89778/89766/3827/284293/6691/10879/26998/197/149708/6317/280664/10047	MF
GO:0000980	RNA polymerase II distal enhancer sequence-specific DNA binding	97	-0.386689	-0.88252	0.802198	1	0.966248	5614	tags=30%, list=30%, signal=21%	3202/571/6597/4800/60468/642658/86/6663/3216/3217/10856/1044/10620/1045/83881/2623/6689/3203/5457/3215/3204/256297/7080/132625/6862/2103/5078/6496	MF
GO:0019888	protein phosphatase regulator activity	78	-0.388249	-0.880633	0.802198	1	0.966248	3797	tags=19%, list=20%, signal=15%	5510/221908/151242/392617/5519/116729/5521/153769/5522/153743/145376/114794/80316/6295	MF
GO:0003724	RNA helicase activity	48	-0.384426	-0.857406	0.802209	1	0.966248	4685	tags=23%, list=25%, signal=17%	22907/90957/9704/3508/11218/165545/54456/55510/122402/29118	MF
GO:0004601	peroxidase activity	50	-0.386265	-0.86368	0.80341	1	0.966248	2332	tags=16%, list=13%, signal=14%	257202/3049/137902/2880/125336/3050/4025	MF
GO:0140097	catalytic activity, acting on DNA	177	-0.395388	-0.913813	0.805195	1	0.966248	5946	tags=31%, list=32%, signal=21%	55218/1663/5427/5111/11232/3980/8607/348654/27343/22907/4176/3978/79725/64282/5429/1786/2021/54821/10714/5423/5426/5932/55775/353497/84464/1763/3508/116447/23064/9401/1773/9837/10856/4173/641/146956/8438/11144/83990/9156/3159/5888/51659/55237/254528/7153/58511/8318/8091/1791/55247/7015/23626	MF
GO:0034452	dynactin binding	12	-0.386836	-0.758452	0.805281	1	0.966248	7311	tags=50%, list=39%, signal=30%	585/5048/51332/92558/4137	MF
GO:0001102	RNA polymerase II activating transcription factor binding	44	-0.381073	-0.845038	0.806225	1	0.966248	2037	tags=23%, list=11%, signal=20%	5393/5308/5934/3172/57057/6862/4808/4760/3670	MF
GO:0033038	bitter taste receptor activity	15	-0.391055	-0.786164	0.806277	1	0.966248	4397	tags=40%, list=24%, signal=31%	259293/259285/50833/50838/50834	MF
GO:0004712	protein serine/threonine/tyrosine kinase activity	43	-0.380338	-0.841926	0.807229	1	0.966248	4775	tags=23%, list=26%, signal=17%	4293/9149/10420/9212/6790/6795/8444/7272/5582	MF
GO:1904680	peptide transmembrane transporter activity	32	-0.374434	-0.81491	0.807731	1	0.966248	1568	tags=12%, list=8%, signal=11%	729025/6564/387990	MF
GO:1901682	sulfur compound transmembrane transporter activity	36	-0.375751	-0.825095	0.807887	1	0.966248	3493	tags=33%, list=19%, signal=27%	6519/6509/80704/55238/375611/1468/1811/60386/6561/56918/116369	MF
GO:0008143	poly(A) binding	24	-0.377321	-0.802995	0.809082	1	0.966248	4517	tags=25%, list=24%, signal=19%	79882/202559/340529/645974/5042	MF
GO:0004402	histone acetyltransferase activity	61	-0.382576	-0.8616	0.80981	1	0.966248	7786	tags=49%, list=42%, signal=29%	80218/284058/55683/79829/51773/10445/9329/5977/80314/8464/9575/10524/6883/6871/55274/8193/6881/51230/8110/11143/6880/151050/11091/1387/6877/675/9426/9085/138474	MF
GO:0070492	oligosaccharide binding	14	-0.383263	-0.765775	0.812771	1	0.966248	2640	tags=29%, list=14%, signal=25%	148003/5068/5967	MF
GO:0052742	phosphatidylinositol kinase activity	51	-0.383846	-0.857813	0.816449	1	0.966248	4749	tags=27%, list=25%, signal=21%	8817/5294/8503/2248/2253/2254/8074/8823/152831/2261/9965/2249/5288	MF
GO:0015238	drug transmembrane transporter activity	99	-0.38479	-0.878158	0.817183	1	0.966248	4771	tags=23%, list=26%, signal=17%	10991/54716/6570/284427/5244/64240/83959/60386/153201/6531/6506/55065/6561/6572/56918/140679/6530/9152/83884/83447/83546/285641	MF
GO:0016273	arginine N-methyltransferase activity	12	0.230327	0.713389	0.817204	1	0.966248	14351	tags=100%, list=77%, signal=23%	3275/55170/3276/79084/10196/80204/10419/54496/10498/90826/56341/55471	MF
GO:0016274	protein-arginine N-methyltransferase activity	12	0.230327	0.713389	0.817204	1	0.966248	14351	tags=100%, list=77%, signal=23%	3275/55170/3276/79084/10196/80204/10419/54496/10498/90826/56341/55471	MF
GO:0016278	lysine N-methyltransferase activity	61	-0.379028	-0.85361	0.818819	1	0.966248	5961	tags=28%, list=32%, signal=19%	79823/64324/93166/7468/2122/196483/11091/84444/79091/110599564/133383/79723/2146/196541/11105/56979	MF
GO:0070411	I-SMAD binding	11	0.249398	0.740489	0.819048	1	0.966248	3559	tags=36%, list=19%, signal=29%	4092/7041/1499/4089	MF
GO:0016638	oxidoreductase activity, acting on the CH-NH2 group of donors	21	-0.367537	-0.773204	0.820459	1	0.966248	2180	tags=14%, list=12%, signal=13%	2731/26	MF
GO:0008553	proton-exporting ATPase activity, phosphorylative mechanism	13	-0.384485	-0.761066	0.820961	1	0.966248	2600	tags=23%, list=14%, signal=20%	90423/127124	MF
GO:0052689	carboxylic ester hydrolase activity	128	-0.389123	-0.895636	0.821179	1	0.966248	4417	tags=25%, list=24%, signal=19%	11332/5050/1119/255189/79575/80755/284161/8399/343066/643414/5408/2166/3991/134526/5407/760/50487/149998/643418/150379/8513/84696/147011/729330/126767/6121/84647/119548/29124/123745/147111	MF
GO:0004526	ribonuclease P activity	10	0.248813	0.727322	0.822034	1	0.966248	4172	tags=40%, list=22%, signal=31%	54913/10248/11102/51367	MF
GO:0051082	unfolded protein binding	115	-0.386356	-0.886174	0.823177	1	0.966248	6546	tags=30%, list=35%, signal=19%	51103/3301/5203/7203/4676/51182/10574/3337/22948/56605/10036/3320/10383/8208/10576/325/3338/10856/55466/1409/644591/10693/285755/135295/3305/3306/57495/1047/374407/23746/125972/51327/165721	MF
GO:0022840	leak channel activity	18	-0.372793	-0.766894	0.823404	1	0.966248	3662	tags=39%, list=20%, signal=31%	259232/6005/83795/51305/54207/89822	MF
GO:0022842	narrow pore channel activity	18	-0.372793	-0.766894	0.823404	1	0.966248	3662	tags=39%, list=20%, signal=31%	259232/6005/83795/51305/54207/89822	MF
GO:0001223	transcription coactivator binding	21	-0.365129	-0.768137	0.823591	1	0.966248	7028	tags=48%, list=38%, signal=30%	1385/2099/7709/4772/8463/7019/6495/139135/7015	MF
GO:0004622	lysophospholipase activity	21	-0.365373	-0.768652	0.823591	1	0.966248	5032	tags=33%, list=27%, signal=24%	10908/151056/255189/284161/29124/123745	MF
GO:0051879	Hsp90 protein binding	38	-0.371731	-0.816462	0.82578	1	0.966248	4913	tags=24%, list=26%, signal=17%	23636/8844/100885848/135138/4137/146862/8468/5470	MF
GO:0030547	receptor inhibitor activity	34	-0.365822	-0.798006	0.826396	1	0.966248	3898	tags=38%, list=21%, signal=30%	7837/22943/117166/116372/130574/2100/100462977/27121/3557/26525/4062/27120	MF
GO:0061733	peptide-lysine-N-acetyltransferase activity	63	-0.374395	-0.843744	0.827828	1	0.966248	8388	tags=56%, list=45%, signal=31%	79969/10474/114799/7862/57325/80218/284058/55683/79829/51773/10445/9329/5977/80314/8464/9575/10524/6883/6871/55274/8193/6881/51230/8110/11143/6880/151050/11091/1387/6877/675/9426/9085/138474	MF
GO:0030955	potassium ion binding	10	-0.385423	-0.732968	0.829186	1	0.966248	570	tags=40%, list=3%, signal=39%	8566/3767/5313	MF
GO:0008525	phosphatidylcholine transporter activity	10	0.246392	0.720245	0.830508	1	0.966248	2123	tags=30%, list=11%, signal=27%	5360/19/57605	MF
GO:0004386	helicase activity	149	-0.389286	-0.897954	0.831169	1	0.966248	6146	tags=28%, list=33%, signal=19%	4171/4174/1663/55636/8449/8607/164045/22907/4176/6597/57697/11269/54821/90957/9704/84515/1763/3508/23064/10212/9401/9837/10856/4173/641/3070/8438/11218/91646/83990/165545/54456/55510/51659/122402/26038/29118/8318/168400/54514	MF
GO:0004623	phospholipase A2 activity	31	-0.365189	-0.792171	0.831804	1	0.966248	5127	tags=32%, list=28%, signal=23%	151056/5050/255189/8399/50487/147011/729330/84647/123745	MF
GO:0097617	annealing activity	13	-0.377319	-0.746882	0.832969	1	0.966248	4845	tags=46%, list=26%, signal=34%	84083/8087/9401/641/8438	MF
GO:0004177	aminopeptidase activity	44	0.177734	0.826365	0.833333	1	0.966248	2776	tags=25%, list=15%, signal=21%	64167/4326/4323/10003/2028/5251/1800/254042/4324/1515/10279	MF
GO:0016805	dipeptidase activity	16	-0.374267	-0.759698	0.833691	1	0.966248	2851	tags=44%, list=15%, signal=37%	84735/64174/2346/219595/1636/64180	MF
GO:0050699	WW domain binding	31	-0.363159	-0.787768	0.833843	1	0.966248	4089	tags=23%, list=22%, signal=18%	9585/8626/6340/164684/995/85300	MF
GO:0005247	voltage-gated chloride channel activity	12	-0.36792	-0.721364	0.833883	1	0.966248	5051	tags=42%, list=27%, signal=30%	55107/7809/1187/1180	MF
GO:0019215	intermediate filament binding	15	-0.376191	-0.756282	0.834416	1	0.966248	2314	tags=27%, list=12%, signal=23%	83481/5317/645027	MF
GO:0004016	adenylate cyclase activity	10	-0.381474	-0.725457	0.834842	1	0.966248	4296	tags=30%, list=23%, signal=23%	107/55811	MF
GO:0032357	oxidized purine DNA binding	10	-0.37953	-0.721761	0.837104	1	0.966248	3927	tags=60%, list=21%, signal=47%	4437/25913/4436/9401/641	MF
GO:0106019	phosphatidylinositol-4,5-bisphosphate phosphatase activity	12	-0.364842	-0.715328	0.837184	1	0.966248	7212	tags=50%, list=39%, signal=31%	114971/8867/51763/8871/8821	MF
GO:0070491	repressing transcription factor binding	73	-0.377449	-0.856517	0.838162	1	0.966248	5257	tags=23%, list=28%, signal=17%	54531/129880/79816/145258/2958/5932/6929/7091/5468/51053/83881/11218/132625/266740/140290/4101	MF
GO:0016868	intramolecular transferase activity, phosphotransferases	11	-0.371584	-0.719017	0.83835	1	0.966248	848	tags=36%, list=5%, signal=35%	5372/283209/5224	MF
GO:0008307	structural constituent of muscle	44	-0.367112	-0.81408	0.838353	1	0.966248	5804	tags=41%, list=31%, signal=28%	9172/825/56704/8736/4634/283284/10529/4607/8048/26287/4632/89/4633/4606/29895/4604/4626	MF
GO:0000014	single-stranded DNA endodeoxyribonuclease activity	10	0.242486	0.708828	0.838983	1	0.966248	14124	tags=100%, list=76%, signal=24%	64421/6419/4361/2067/9941/10111/2072/7515/2021/5932	MF
GO:0004115	3',5'-cyclic-AMP phosphodiesterase activity	15	-0.373426	-0.750723	0.839827	1	0.966248	4285	tags=40%, list=23%, signal=31%	5143/50940/10846/5136/5141	MF
GO:0033764	steroid dehydrogenase activity, acting on the CH-OH group of donors, NAD or NADP as acceptor	27	-0.359598	-0.774333	0.84	1	0.966248	4806	tags=33%, list=26%, signal=25%	79154/3294/100288072/3283/6716/441282/1109/50700	MF
GO:0061980	regulatory RNA binding	36	-0.357021	-0.783965	0.840243	1	0.966248	1066	tags=6%, list=6%, signal=5%	79727	MF
GO:0003950	NAD+ ADP-ribosyltransferase activity	22	-0.356085	-0.75365	0.840956	1	0.966248	6800	tags=45%, list=36%, signal=29%	8658/79668/56965/25976/23409/165631/417/116969/419	MF
GO:0004725	protein tyrosine phosphatase activity	100	-0.379071	-0.86577	0.841159	1	0.966248	4165	tags=31%, list=22%, signal=24%	2139/9107/9829/11156/5792/92609/5803/142679/56940/128853/11122/283871/63904/1846/93492/993/150290/1847/8556/2070/374462/1852/2138/338599/93650/995/51207/1033/7179/168448	MF
GO:0042834	peptidoglycan binding	15	-0.370803	-0.745451	0.841991	1	0.966248	4862	tags=47%, list=26%, signal=35%	3098/8993/57115/114771/5068/5967	MF
GO:0008266	poly(U) RNA binding	30	-0.352822	-0.764688	0.843017	1	0.966248	3550	tags=17%, list=19%, signal=14%	340529/645974/4440/5042	MF
GO:0016298	lipase activity	122	-0.380692	-0.875871	0.843157	1	0.966248	5127	tags=29%, list=28%, signal=21%	151056/11057/1133/201164/1131/84812/23007/5050/255189/284161/8399/142910/643414/5408/2166/339221/3991/6610/5407/50487/149998/643418/150379/8513/84696/147011/729330/84647/119548/29124/846/123745/147111/89869	MF
GO:0016684	oxidoreductase activity, acting on peroxide as acceptor	54	-0.372217	-0.83479	0.843844	1	0.966248	2332	tags=15%, list=13%, signal=13%	257202/3049/137902/2880/125336/3050/4025	MF
GO:0033130	acetylcholine receptor binding	12	-0.360188	-0.706204	0.844884	1	0.966248	5794	tags=42%, list=31%, signal=29%	9378/8000/116372/4062	MF
GO:0047617	acyl-CoA hydrolase activity	17	-0.365458	-0.746953	0.845251	1	0.966248	5080	tags=24%, list=27%, signal=17%	11332/134526/81616	MF
GO:0042813	Wnt-activated receptor activity	16	-0.365262	-0.74142	0.845494	1	0.966248	4163	tags=19%, list=22%, signal=15%	8326/1950	MF
GO:0008378	galactosyltransferase activity	35	-0.353446	-0.773114	0.848024	1	0.966248	4349	tags=23%, list=23%, signal=18%	192134/79369/8705/10317/7368/8708/127550	MF
GO:0043425	bHLH transcription factor binding	28	-0.352508	-0.760652	0.848516	1	0.966248	4772	tags=29%, list=26%, signal=21%	23028/642658/6929/54892/9421/8928/3670	MF
GO:0018024	histone-lysine N-methyltransferase activity	45	-0.366752	-0.814559	0.848697	1	0.966248	5961	tags=24%, list=32%, signal=17%	64324/93166/7468/2122/11091/84444/79723/2146/11105/56979	MF
GO:0004697	protein kinase C activity	16	-0.362574	-0.735963	0.848712	1	0.966248	3451	tags=25%, list=19%, signal=20%	5590/5588/5582	MF
GO:0017153	sodium:dicarboxylate symporter activity	10	-0.370575	-0.704731	0.849548	1	0.966248	2703	tags=30%, list=14%, signal=26%	6506/6561	MF
GO:0016279	protein-lysine N-methyltransferase activity	60	-0.36734	-0.827573	0.84985	1	0.966248	5961	tags=27%, list=32%, signal=18%	79823/64324/93166/7468/2122/196483/11091/84444/79091/110599564/79723/2146/196541/11105/56979	MF
GO:0019239	deaminase activity	31	-0.354605	-0.769213	0.850153	1	0.966248	3268	tags=19%, list=18%, signal=16%	9615/10930/57379/161931/132612	MF
GO:1901567	fatty acid derivative binding	27	0.191304	0.785383	0.851852	1	0.966248	4265	tags=41%, list=23%, signal=31%	241/6809/165140/6342/79777/6646/80339/3155/33/6280/2639	MF
GO:0001221	transcription cofactor binding	41	-0.361481	-0.797523	0.852971	1	0.966248	397	tags=29%, list=2%, signal=29%	1385/2099/7709/10458/4772/8463/7019/6495/139135/7015/6496	MF
GO:0016878	acid-thiol ligase activity	30	-0.34738	-0.752895	0.853211	1	0.966248	4529	tags=23%, list=24%, signal=18%	2180/10998/23305/341392/142827/81616	MF
GO:0016289	CoA hydrolase activity	19	-0.354202	-0.733384	0.854277	1	0.966248	5080	tags=21%, list=27%, signal=15%	11332/134526/81616	MF
GO:0048306	calcium-dependent protein binding	62	-0.367534	-0.828284	0.854855	1	0.966248	2930	tags=13%, list=16%, signal=11%	388428/7137/57126/6286/11075/10814/1755	MF
GO:0004683	calmodulin-dependent protein kinase activity	28	-0.34841	-0.751811	0.855681	1	0.966248	3428	tags=14%, list=18%, signal=12%	3706/814/79012	MF
GO:0004707	MAP kinase activity	14	-0.362085	-0.72346	0.857143	1	0.966248	7291	tags=57%, list=39%, signal=35%	5602/5603/5598/6300/5597/5599/225689	MF
GO:0031432	titin binding	14	-0.361294	-0.721881	0.857143	1	0.966248	5471	tags=43%, list=29%, signal=30%	825/4607/26287/27063/4604	MF
GO:0070412	R-SMAD binding	23	-0.343709	-0.732938	0.857585	1	0.966248	6395	tags=39%, list=34%, signal=26%	51592/5494/23144/57154/28984/27063/8928/5080	MF
GO:0070888	E-box binding	49	-0.3658	-0.81636	0.858434	1	0.966248	5072	tags=27%, list=27%, signal=19%	56938/642658/6929/5468/4761/4618/4762/63973/256297/85508/4760/4654	MF
GO:0008080	N-acetyltransferase activity	87	-0.374186	-0.851553	0.859141	1	0.966248	7297	tags=41%, list=39%, signal=25%	79829/51773/10445/9329/5977/80314/8464/9575/10524/51126/6883/6871/340562/55274/8193/6881/51230/8110/11143/6880/151050/11091/1387/9027/24142/6877/675/162417/157570/51471/15/9426/9085/138474/84779	MF
GO:1901505	carbohydrate derivative transmembrane transporter activity	40	-0.355647	-0.784416	0.859879	1	0.966248	2413	tags=18%, list=13%, signal=15%	284427/54020/6568/10246/10050/83447	MF
GO:0015035	protein disulfide oxidoreductase activity	23	-0.339923	-0.724864	0.860681	1	0.966248	6398	tags=35%, list=34%, signal=23%	56605/10539/114112/55576/51022/389207/84203	MF
GO:0052745	inositol phosphate phosphatase activity	20	-0.34303	-0.71704	0.862539	1	0.966248	5514	tags=50%, list=30%, signal=35%	3635/56623/3705/8867/22876/51763/8871/3628/8821	MF
GO:0030159	receptor signaling complex scaffold activity	24	-0.34446	-0.733062	0.862745	1	0.966248	7021	tags=38%, list=38%, signal=23%	9908/22941/9043/9455/23636/917/50944/152015	MF
GO:0001103	RNA polymerase II repressing transcription factor binding	38	-0.354315	-0.778208	0.863041	1	0.966248	5257	tags=24%, list=28%, signal=17%	54531/129880/145258/2958/5932/5468/83881/132625	MF
GO:0005225	volume-sensitive anion channel activity	11	-0.352324	-0.681749	0.863991	1	0.966248	5448	tags=27%, list=29%, signal=19%	23507/474354	MF
GO:0008081	phosphoric diester hydrolase activity	93	-0.37078	-0.845362	0.865135	1	0.966248	4873	tags=26%, list=26%, signal=19%	201164/5147/1131/84812/23007/55775/50940/284161/5576/81544/10846/5136/339221/5141/6610/220032/5148/54857/5137/846/257068/147111/89869	MF
GO:0004721	phosphoprotein phosphatase activity	181	-0.382392	-0.883298	0.868132	1	0.966248	4258	tags=20%, list=23%, signal=15%	11122/51657/283871/63904/1846/5496/93492/5519/993/150290/5475/1847/8612/8556/2070/339291/5521/22843/374462/1852/333926/2138/338599/9787/5522/93650/4624/995/51207/151649/1033/4626/7179/5470/168448	MF
GO:0008408	3'-5' exonuclease activity	54	-0.359861	-0.807077	0.868869	1	0.966248	8590	tags=54%, list=46%, signal=29%	246175/57472/56915/25996/29883/79033/87178/129563/5424/9924/22894/57109/200558/3669/51010/55218/25819/90459/23019/54512/348654/114034/5426/5393/81875/144715/154197/254528	MF
GO:0034237	protein kinase A regulatory subunit binding	19	-0.34487	-0.71406	0.86906	1	0.966248	5187	tags=26%, list=28%, signal=19%	84281/51527/8165/158798	MF
GO:0008376	acetylgalactosaminyltransferase activity	46	-0.358048	-0.796364	0.870612	1	0.966248	4434	tags=26%, list=24%, signal=20%	84002/192134/79369/8705/283358/2591/26290/10317/8708/11227/124872	MF
GO:0016884	carbon-nitrogen ligase activity, with glutamine as amido-N-donor	10	-0.350678	-0.666894	0.871041	1	0.966248	7330	tags=50%, list=39%, signal=30%	55278/1373/8833/440	MF
GO:0140104	molecular carrier activity	41	-0.350821	-0.774005	0.871098	1	0.966248	5839	tags=29%, list=31%, signal=20%	58157/57510/1434/64901/8021/3042/4151/3841/3838/3049/3050	MF
GO:0008296	3'-5'-exodeoxyribonuclease activity	14	-0.350979	-0.701271	0.871212	1	0.966248	6262	tags=43%, list=34%, signal=28%	3669/55218/348654/5426/254528	MF
GO:0004659	prenyltransferase activity	15	0.211897	0.724305	0.871795	1	0.966248	14695	tags=100%, list=79%, signal=21%	5876/1121/27235/5229/79947/2342/2224/2339/116150/375743/2222/5875/29914/9453/1352	MF
GO:0046935	1-phosphatidylinositol-3-kinase regulator activity	14	0.214425	0.721688	0.871795	1	0.966248	3415	tags=36%, list=18%, signal=29%	5295/9021/1154/5296/9306	MF
GO:0016780	phosphotransferase activity, for other substituted phosphate groups	19	0.207593	0.765872	0.872727	1	0.966248	14776	tags=100%, list=79%, signal=21%	85465/1798/54872/10390/1040/10423/84572/259230/54675/142891/79158/9489/84720/23556/60496/5281/81490/56994/166929	MF
GO:0070566	adenylyltransferase activity	27	-0.339711	-0.731509	0.872821	1	0.966248	3914	tags=30%, list=21%, signal=23%	27304/64282/349565/115572/54855/169966/56903	MF
GO:0033691	sialic acid binding	11	-0.348092	-0.673559	0.87291	1	0.966248	3904	tags=45%, list=21%, signal=36%	6401/9370/51046/8128	MF
GO:0001046	core promoter sequence-specific DNA binding	33	-0.340247	-0.74158	0.876142	1	0.966248	5296	tags=27%, list=28%, signal=20%	6908/11176/10856/9519/2637/2146/387332/5080	MF
GO:0071813	lipoprotein particle binding	26	-0.344027	-0.7386	0.876151	1	0.966248	4148	tags=23%, list=22%, signal=18%	325/4137/336/1401/80831	MF
GO:0071814	protein-lipid complex binding	26	-0.344027	-0.7386	0.876151	1	0.966248	4148	tags=23%, list=22%, signal=18%	325/4137/336/1401/80831	MF
GO:0003743	translation initiation factor activity	51	-0.352279	-0.787269	0.877633	1	0.966248	853	tags=45%, list=5%, signal=43%	3692/54505/8667/84285/7458/8891/9470/8894/1983/219402/10987/9669/1965/10289/317649/8892/8666/1977/8890/8672/255308/728689	MF
GO:0004879	nuclear receptor activity	50	-0.35201	-0.787086	0.878636	1	0.966248	5167	tags=24%, list=28%, signal=17%	5915/10902/5468/4929/10062/2100/6096/9970/3172/2103/3174	MF
GO:0098531	transcription factor activity, direct ligand regulated sequence-specific DNA binding	50	-0.35201	-0.787086	0.878636	1	0.966248	5167	tags=24%, list=28%, signal=17%	5915/10902/5468/4929/10062/2100/6096/9970/3172/2103/3174	MF
GO:0046527	glucosyltransferase activity	14	-0.346037	-0.691396	0.878788	1	0.966248	1662	tags=21%, list=9%, signal=20%	79053/2998	MF
GO:0043621	protein self-association	55	-0.357769	-0.803012	0.878879	1	0.966248	6515	tags=36%, list=35%, signal=24%	255738/6262/7732/2039/51332/10892/3297/258010/440193/27086/2322/5745/43/5468/6900/338324/140290/147744/151112	MF
GO:0008409	5'-3' exonuclease activity	17	-0.343775	-0.702634	0.879402	1	0.966248	6583	tags=29%, list=35%, signal=19%	348654/1797/51692/9156	MF
GO:0000287	magnesium ion binding	202	-0.379529	-0.879166	0.88012	1	0.966248	2329	tags=10%, list=12%, signal=9%	54456/8444/148229/55811/283629/7153/117286/846/6286/22983/93034/83983/130106/5313/495/83942/23617/221823/102724428	MF
GO:0005540	hyaluronic acid binding	20	-0.330738	-0.691347	0.880378	1	0.966248	4148	tags=25%, list=22%, signal=19%	176/7130/3161/1463	MF
GO:0008320	protein transmembrane transporter activity	20	-0.330653	-0.691167	0.880378	1	0.966248	1204	tags=30%, list=6%, signal=28%	563/56993/100287932/55176/387990	MF
GO:0042162	telomeric DNA binding	38	-0.341722	-0.750549	0.881168	1	0.966248	6774	tags=29%, list=36%, signal=18%	9887/29935/65110/2547/65057/79618/23293/23028/641/7015	MF
GO:0031404	chloride ion binding	13	-0.340635	-0.674268	0.882096	1	0.966248	2787	tags=15%, list=15%, signal=13%	9356	MF
GO:1902936	phosphatidylinositol bisphosphate binding	98	-0.369215	-0.84292	0.882118	1	0.966248	4714	tags=23%, list=25%, signal=18%	59338/9066/7274/29091/3758/3092/143425/7287/3756/4137/341359/56169/85477/5897/246/157807/219287/134829/6861/205147/22895/89869	MF
GO:0017137	Rab GTPase binding	178	-0.378677	-0.874906	0.883117	1	0.966248	6813	tags=36%, list=37%, signal=23%	2622/9882/79961/9905/55255/78992/57531/23274/6305/23312/9853/5866/51693/79778/7109/9712/26130/89781/64786/9610/8567/26000/51112/85377/126003/9910/84079/9783/3993/84958/6532/115704/414918/100128327/22878/94120/23232/23216/5147/11127/134957/92558/163259/23086/10938/128344/9098/26056/117177/29881/84440/22999/4336/353149/146439/729877/22895/84218/254272/414059/161514/729873/102723859	MF
GO:0043178	alcohol binding	79	-0.36511	-0.828564	0.883117	1	0.966248	4156	tags=22%, list=22%, signal=17%	6820/1071/10062/23762/7224/1381/8842/5948/319/5949/222642/336/116519/127/57113/22895	MF
GO:0030544	Hsp70 protein binding	38	-0.340392	-0.747629	0.883182	1	0.966248	6962	tags=45%, list=37%, signal=28%	151194/1385/5481/3301/54431/11153/3337/4189/27000/84223/10963/7917/23636/135138/983/5470	MF
GO:0008187	poly-pyrimidine tract binding	33	-0.333973	-0.727906	0.883249	1	0.966248	3550	tags=15%, list=19%, signal=12%	340529/645974/4440/5042	MF
GO:0099106	ion channel regulator activity	104	-0.368214	-0.841443	0.884116	1	0.966248	3451	tags=14%, list=19%, signal=12%	59283/9992/259/2913/7137/51475/126755/4852/59284/1080/2917/59285/167/440699	MF
GO:0008083	growth factor activity	157	-0.37609	-0.868543	0.885115	1	0.966248	3766	tags=31%, list=20%, signal=25%	654/7425/2668/64319/655/9573/265/7039/8817/441549/3626/1270/3562/2248/3565/2253/2147/7066/2254/10718/627/8074/1444/1437/8823/392255/2658/3574/4838/4909/258/3084/2689/8200/3593/9210/27302/653/1442/2069/5967/9965/1443/374/255324/2249/1950/3567	MF
GO:0099604	ligand-gated calcium channel activity	27	-0.331505	-0.713839	0.886154	1	0.966248	6324	tags=37%, list=34%, signal=25%	6263/2903/56704/6261/55283/255231/2902/57338/2904	MF
GO:0003697	single-stranded DNA binding	103	-0.364354	-0.832656	0.887113	1	0.966248	7119	tags=41%, list=38%, signal=25%	5887/79159/51729/7247/3148/50804/170506/5433/3192/10051/29935/5892/4436/1663/3297/348654/4176/10592/10623/129401/4904/54039/5932/55775/3508/5557/9401/10635/675/4173/55388/641/51444/55086/4137/11144/5457/5888/254528/8318/55247	MF
GO:0015248	sterol transporter activity	33	-0.331195	-0.721851	0.88731	1	0.966248	3848	tags=18%, list=21%, signal=14%	64240/23762/64137/336/116519	MF
GO:0008146	sulfotransferase activity	51	-0.346782	-0.774984	0.887663	1	0.966248	5214	tags=33%, list=28%, signal=24%	9348/51363/9953/9514/27284/6820/166012/64711/64090/6783/442038/23302/391365/64377/9951/89792	MF
GO:0004529	exodeoxyribonuclease activity	25	-0.333298	-0.710227	0.88809	1	0.966248	6583	tags=32%, list=35%, signal=21%	3669/55218/348654/2021/5426/9156/254528	MF
GO:0036459	thiol-dependent ubiquitinyl hydrolase activity	111	-0.370209	-0.848057	0.888112	1	0.966248	5763	tags=24%, list=31%, signal=17%	100287327/6881/51029/8314/54764/57599/1540/64854/7398/100287441/29761/84132/377630/645402/84669/57559/401447/9098/78990/84101/9099/83844/139562/373509/92552/57663	MF
GO:0101005	ubiquitinyl hydrolase activity	111	-0.370209	-0.848057	0.888112	1	0.966248	5763	tags=24%, list=31%, signal=17%	100287327/6881/51029/8314/54764/57599/1540/64854/7398/100287441/29761/84132/377630/645402/84669/57559/401447/9098/78990/84101/9099/83844/139562/373509/92552/57663	MF
GO:0052629	phosphatidylinositol-3,5-bisphosphate 3-phosphatase activity	12	-0.336339	-0.659445	0.888889	1	0.966248	6820	tags=75%, list=37%, signal=48%	55613/9108/66036/8897/8898/9107/8867/8871	MF
GO:0016895	exodeoxyribonuclease activity, producing 5'-phosphomonoesters	23	-0.315072	-0.671872	0.889577	1	0.966248	6583	tags=30%, list=35%, signal=20%	3669/55218/348654/5426/9156/254528	MF
GO:0032454	histone demethylase activity (H3-K9 specific)	13	-0.333758	-0.660654	0.89083	1	0.966248	7222	tags=69%, list=39%, signal=42%	23030/80853/5253/55818/390245/23028/23133/55693	MF
GO:0030020	extracellular matrix structural constituent conferring tensile strength	37	-0.333217	-0.731391	0.890909	1	0.966248	924	tags=22%, list=5%, signal=21%	131873/1280/1308/1299/256076/1297/1301	MF
GO:0070513	death domain binding	10	-0.336384	-0.63971	0.891403	1	0.966248	1614	tags=30%, list=9%, signal=27%	598/345611	MF
GO:0004065	arylsulfatase activity	11	-0.334657	-0.647562	0.891862	1	0.966248	5179	tags=45%, list=28%, signal=33%	23213/410/416/347527	MF
GO:0032356	oxidized DNA binding	11	-0.336435	-0.651003	0.891862	1	0.966248	7265	tags=64%, list=39%, signal=39%	4437/25913/7515/4436/9401/641	MF
GO:0043325	phosphatidylinositol-3,4-bisphosphate binding	25	0.176529	0.716327	0.892857	1	0.966248	2234	tags=24%, list=12%, signal=21%	9644/55803/26499/5341/59339/207	MF
GO:0016410	N-acyltransferase activity	103	-0.363569	-0.830863	0.893107	1	0.966248	7465	tags=43%, list=40%, signal=26%	284058/55683/79829/51773/10445/9329/5977/80314/8464/9575/10524/51126/6883/6871/10249/340562/55274/8193/6881/51230/8110/256302/11143/6880/151050/11091/1387/212/9027/24142/389396/6877/675/162417/157570/51471/204219/92292/15/9426/9085/138474/84779	MF
GO:0003756	protein disulfide isomerase activity	17	-0.331946	-0.678458	0.893276	1	0.966248	461	tags=24%, list=2%, signal=23%	64714/51022/204474	MF
GO:0016864	intramolecular oxidoreductase activity, transposing S-S bonds	17	-0.331946	-0.678458	0.893276	1	0.966248	461	tags=24%, list=2%, signal=23%	64714/51022/204474	MF
GO:0015491	cation:cation antiporter activity	27	-0.327721	-0.705691	0.893333	1	0.966248	2058	tags=19%, list=11%, signal=16%	6543/389015/150159/285335	MF
GO:0003684	damaged DNA binding	67	-0.354426	-0.800938	0.894	1	0.966248	7860	tags=40%, list=42%, signal=23%	5886/2072/5424/7515/5887/3148/29935/2237/4436/51426/2547/252969/5111/5429/4439/1387/5423/5932/9401/8626/672/641/79000/55693/4438/55247	MF
GO:0008374	O-acyltransferase activity	46	-0.342539	-0.76187	0.894684	1	0.966248	4489	tags=22%, list=24%, signal=17%	1375/9926/1384/84803/158833/1103/346606/84649/158835	MF
GO:0016641	oxidoreductase activity, acting on the CH-NH2 group of donors, oxygen as acceptor	16	-0.333602	-0.677154	0.89485	1	0.966248	2180	tags=19%, list=12%, signal=17%	259307/26	MF
GO:0005159	insulin-like growth factor receptor binding	16	-0.331815	-0.673528	0.895923	1	0.966248	3459	tags=19%, list=19%, signal=15%	3641/5972	MF
GO:0046934	phosphatidylinositol-4,5-bisphosphate 3-kinase activity	67	-0.352793	-0.797247	0.896	1	0.966248	3712	tags=19%, list=20%, signal=16%	2253/2254/8074/8823/152831/3084/2069/930/2261/9965/2249/1950	MF
GO:0070717	poly-purine tract binding	30	-0.326813	-0.708319	0.897044	1	0.966248	5580	tags=23%, list=30%, signal=16%	26528/79882/202559/340529/645974/5042	MF
GO:0016709	oxidoreductase activity, acting on paired donors, with incorporation or reduction of molecular oxygen, NAD(P)H as one donor, and incorporation of one atom of oxygen	38	-0.332316	-0.729891	0.897281	1	0.966248	2464	tags=24%, list=13%, signal=21%	10858/1579/4846/4842/284541/1109/8529/6718	MF
GO:0047429	nucleoside-triphosphate diphosphatase activity	10	0.229107	0.669719	0.898305	1	0.966248	4570	tags=40%, list=25%, signal=30%	8623/3704/131870/79077	MF
GO:0048487	beta-tubulin binding	36	-0.327648	-0.719467	0.899899	1	0.966248	5879	tags=28%, list=32%, signal=19%	9126/59341/80173/55201/135138/8851/128344/29127/6530	MF
GO:0043995	histone acetyltransferase activity (H4-K5 specific)	10	-0.328961	-0.625593	0.900452	1	0.966248	7459	tags=70%, list=40%, signal=42%	284058/55683/10445/51230/151050/11091	MF
GO:0043996	histone acetyltransferase activity (H4-K8 specific)	10	-0.328961	-0.625593	0.900452	1	0.966248	7459	tags=70%, list=40%, signal=42%	284058/55683/10445/51230/151050/11091	MF
GO:0046972	histone acetyltransferase activity (H4-K16 specific)	10	-0.328961	-0.625593	0.900452	1	0.966248	7459	tags=70%, list=40%, signal=42%	284058/55683/10445/51230/151050/11091	MF
GO:0051400	BH domain binding	10	-0.328962	-0.625594	0.900452	1	0.966248	1614	tags=30%, list=9%, signal=27%	598/345611	MF
GO:0015485	cholesterol binding	44	-0.336765	-0.746784	0.900602	1	0.966248	4019	tags=20%, list=22%, signal=16%	1071/10062/23762/8842/319/222642/336/116519	MF
GO:0048038	quinone binding	17	-0.325002	-0.664264	0.900747	1	0.966248	886	tags=24%, list=5%, signal=22%	374291/314/26	MF
GO:0042623	ATPase activity, coupled	351	-0.38655	-0.903086	0.901099	1	0.966248	5685	tags=28%, list=30%, signal=20%	8449/50617/8607/55112/22907/4176/11104/492/902/6597/7139/51293/4439/5984/9914/10126/3320/24/54821/90957/1244/9704/154664/51761/11127/84056/7516/4621/1763/83473/3508/10300/144132/6833/3798/9585/9401/5244/57576/540/127602/10856/64240/89891/4173/641/79784/2966/11218/3832/79819/4625/491/90423/11144/1770/83990/127124/165545/8632/64137/3834/54456/3305/3306/53904/5888/56171/196385/94160/55510/81930/1482…	MF
GO:0086008	voltage-gated potassium channel activity involved in cardiac muscle cell action potential repolarization	15	-0.337865	-0.679233	0.901515	1	0.966248	2788	tags=20%, list=15%, signal=17%	9992/3752	MF
GO:0004527	exonuclease activity	78	-0.358965	-0.814211	0.903097	1	0.966248	7499	tags=37%, list=40%, signal=22%	5424/9924/22894/57109/2237/64782/200558/3669/51010/55218/25819/90459/23019/54512/348654/114034/1797/2021/51692/5426/5393/55775/81875/144715/9156/154197/81691/254528	MF
GO:0035254	glutamate receptor binding	47	-0.339524	-0.756049	0.903711	1	0.966248	6949	tags=38%, list=37%, signal=24%	1742/81831/81832/22941/1740/54550/808/9455/27092/57554/1813/3092/8851/50944/729956/10368/10369	MF
GO:0017081	chloride channel regulator activity	17	-0.31849	-0.650956	0.903949	1	0.966248	734	tags=53%, list=4%, signal=51%	65268/8673/10490/65266/9368/9482/7809/1080	MF
GO:0005160	transforming growth factor beta receptor binding	51	-0.33971	-0.759178	0.904714	1	0.966248	2242	tags=14%, list=12%, signal=12%	2658/4838/8200/9210/27302/653	MF
GO:0016796	exonuclease activity, active with either ribo- or deoxyribonucleic acids and producing 5'-phosphomonoesters	55	-0.338648	-0.760095	0.906907	1	0.966248	8590	tags=51%, list=46%, signal=28%	246175/57472/56915/25996/29883/79033/87178/129563/5424/9924/22894/2237/3669/51010/55218/25819/90459/23019/54512/348654/114034/5426/5393/81875/9156/154197/254528	MF
GO:0050811	GABA receptor binding	16	-0.32008	-0.649707	0.907725	1	0.966248	4977	tags=50%, list=27%, signal=37%	84232/11337/5334/2558/2565/2560/375323	MF
GO:0070016	armadillo repeat domain binding	10	-0.320704	-0.609891	0.908371	1	0.966248	2110	tags=40%, list=11%, signal=35%	29888/23019/51176	MF
GO:0005086	ARF guanyl-nucleotide exchange factor activity	19	0.195028	0.719516	0.909091	1	0.966248	15010	tags=100%, list=81%, signal=20%	27128/9922/23550/378/10952/8925/26269/9265/8729/10565/10564/5662/9266/9267/23096/440073/84249/57221/23362	MF
GO:0042054	histone methyltransferase activity	58	-0.337511	-0.760774	0.910911	1	0.966248	5988	tags=29%, list=32%, signal=20%	9739/345630/28989/84193/64324/93166/7468/56341/2122/11091/84444/79723/59336/2146/11105/56979	MF
GO:0016645	oxidoreductase activity, acting on the CH-NH group of donors	25	-0.307938	-0.656188	0.911704	1	0.966248	2592	tags=16%, list=14%, signal=14%	5831/196743/58510	MF
GO:0003785	actin monomer binding	25	-0.303901	-0.647585	0.912731	1	0.966248	5834	tags=32%, list=31%, signal=22%	56203/4634/4846/23242/4633/11013/375189	MF
GO:0004435	phosphatidylinositol phospholipase C activity	26	-0.297759	-0.639266	0.914023	1	0.966248	1145	tags=23%, list=6%, signal=22%	1131/84812/23007/846/89869	MF
GO:0031435	mitogen-activated protein kinase kinase kinase binding	19	-0.312358	-0.646743	0.914467	1	0.966248	6734	tags=37%, list=36%, signal=24%	7186/9479/142679/6929/91862/5470	MF
GO:0098632	cell-cell adhesion mediator activity	50	-0.331324	-0.740832	0.914744	1	0.966248	3200	tags=26%, list=17%, signal=22%	3728/4070/1832/29091/1829/57549/1826/23650/55971/6900/152330/284359	MF
GO:0019706	protein-cysteine S-palmitoyltransferase activity	27	-0.306173	-0.65929	0.914872	1	0.966248	7913	tags=48%, list=42%, signal=28%	254887/84885/51114/25921/283576/253832/51304/55146/54503/401647/79844/131540	MF
GO:0019707	protein-cysteine S-acyltransferase activity	27	-0.306173	-0.65929	0.914872	1	0.966248	7913	tags=48%, list=42%, signal=28%	254887/84885/51114/25921/283576/253832/51304/55146/54503/401647/79844/131540	MF
GO:0019783	ubiquitin-like protein-specific protease activity	121	-0.36407	-0.837818	0.915085	1	0.966248	5763	tags=50%, list=31%, signal=34%	10600/9101/161725/55611/10474/57695/54629/10868/84749/57558/7375/100287238/100287404/56957/6314/57478/84640/54726/7347/10987/7353/10213/9960/123228/91833/90268/7874/220213/124739/10208/100287478/100287327/6881/51029/8314/54764/57599/1540/64854/7398/100287441/59343/29761/84132/377630/645402/84669/57559/401447/9098/29843/78990/84101/9099/83844/139562/373509/92552/57663	MF
GO:0005504	fatty acid binding	31	-0.315491	-0.684367	0.915392	1	0.966248	3048	tags=23%, list=16%, signal=19%	6279/2168/55289/338557/3172/7350	MF
GO:0004520	endodeoxyribonuclease activity	40	-0.316516	-0.698107	0.916331	1	0.966248	7265	tags=40%, list=39%, signal=24%	284131/84083/2237/200558/5889/348654/2021/5932/84464/1763/1773/146956/9156/58511/23626	MF
GO:0031492	nucleosomal DNA binding	25	-0.300139	-0.639568	0.916838	1	0.966248	5296	tags=20%, list=28%, signal=14%	86/1058/1104/8091	MF
GO:0001671	ATPase activator activity	26	-0.29544	-0.634286	0.918117	1	0.966248	7756	tags=58%, list=42%, signal=34%	10294/11080/5867/10049/496/163590/3301/483/54431/29103/3337/27000/4607/23397	MF
GO:0003841	1-acylglycerol-3-phosphate O-acyltransferase activity	20	0.190313	0.713826	0.918367	1	0.966248	15098	tags=100%, list=81%, signal=19%	6901/79143/80339/154141/79888/254531/54675/54947/56894/137964/55326/56895/10554/129642/10555/253558/10162/51099/9926/84803	MF
GO:0042171	lysophosphatidic acid acyltransferase activity	20	0.190313	0.713826	0.918367	1	0.966248	15098	tags=100%, list=81%, signal=19%	6901/79143/80339/154141/79888/254531/54675/54947/56894/137964/55326/56895/10554/129642/10555/253558/10162/51099/9926/84803	MF
GO:0071617	lysophospholipid acyltransferase activity	20	0.190313	0.713826	0.918367	1	0.966248	15098	tags=100%, list=81%, signal=19%	6901/79143/80339/154141/79888/254531/54675/54947/56894/137964/55326/56895/10554/129642/10555/253558/10162/51099/9926/84803	MF
GO:0022884	macromolecule transmembrane transporter activity	23	-0.296664	-0.632619	0.918473	1	0.966248	1204	tags=30%, list=6%, signal=29%	563/56993/100287932/54847/55176/387990	MF
GO:0016407	acetyltransferase activity	105	-0.356544	-0.814777	0.919081	1	0.966248	7297	tags=39%, list=39%, signal=24%	79829/51773/10445/9329/5977/80314/8464/9575/38/8443/10524/51126/6883/6871/340562/55274/8193/6881/51230/8110/11143/6880/151050/11091/1387/9027/5050/1384/24142/6877/675/162417/1103/157570/51471/15/9426/9085/138474/84779	MF
GO:0050664	oxidoreductase activity, acting on NAD(P)H, oxygen as acceptor	13	-0.316268	-0.626034	0.919214	1	0.966248	913	tags=23%, list=5%, signal=22%	51167/5076	MF
GO:0030291	protein serine/threonine kinase inhibitor activity	32	-0.314265	-0.68396	0.919634	1	0.966248	4662	tags=31%, list=25%, signal=23%	11142/51422/124790/5576/1029/5570/1030/1032/388324	MF
GO:0031420	alkali metal ion binding	15	-0.32199	-0.647319	0.919913	1	0.966248	5886	tags=40%, list=32%, signal=27%	8566/825/3767/10568/5313	MF
GO:0072349	modified amino acid transmembrane transporter activity	15	-0.321557	-0.646448	0.919913	1	0.966248	1212	tags=27%, list=7%, signal=25%	6519/6509/85413	MF
GO:0033293	monocarboxylic acid binding	60	-0.334999	-0.754712	0.91992	1	0.966248	3385	tags=15%, list=18%, signal=12%	6279/2168/55289/338557/3172/54658/7350/54659	MF
GO:0004602	glutathione peroxidase activity	20	-0.306424	-0.640522	0.920252	1	0.966248	3218	tags=20%, list=17%, signal=17%	2877/257202/2880	MF
GO:0043023	ribosomal large subunit binding	13	-0.314181	-0.621904	0.920306	1	0.966248	7972	tags=46%, list=43%, signal=26%	56919/29789/92399/132864/26046	MF
GO:0052744	phosphatidylinositol monophosphate phosphatase activity	16	-0.309873	-0.628989	0.922747	1	0.966248	6820	tags=69%, list=37%, signal=44%	55613/9108/66036/5728/8897/8898/9107/8867/22876/8871	MF
GO:0034593	phosphatidylinositol bisphosphate phosphatase activity	27	-0.295042	-0.635321	0.923077	1	0.966248	7212	tags=37%, list=39%, signal=23%	114971/8897/8898/9107/8867/51763/8871/8821/93492	MF
GO:0050780	dopamine receptor binding	17	0.205102	0.73452	0.923077	1	0.966248	3853	tags=35%, list=21%, signal=28%	2768/5781/409/54102/1759/84152	MF
GO:0052813	phosphatidylinositol bisphosphate kinase activity	70	-0.344872	-0.781702	0.923077	1	0.966248	3712	tags=19%, list=20%, signal=15%	2253/2254/8074/8823/152831/3084/2069/930/2261/9965/2249/1950	MF
GO:0047498	calcium-dependent phospholipase A2 activity	16	-0.309112	-0.627445	0.92382	1	0.966248	5127	tags=31%, list=28%, signal=23%	255189/8399/50487/123745	MF
GO:0061578	Lys63-specific deubiquitinase activity	12	0.202738	0.627936	0.924731	1	0.966248	14865	tags=100%, list=80%, signal=20%	79184/389856/55593/7128/10617/4287/55432/54726/10213/51029/1540/57559	MF
GO:0055102	lipase inhibitor activity	16	-0.306132	-0.621395	0.924893	1	0.966248	4996	tags=31%, list=27%, signal=23%	6620/7356/5132/336	MF
GO:0043022	ribosome binding	55	-0.32597	-0.731639	0.924925	1	0.966248	7576	tags=33%, list=41%, signal=19%	51119/29789/6728/1965/2475/132864/79631/90459/55176/7917/3508/137994/22849/64506/56648/143244/342618	MF
GO:0043422	protein kinase B binding	12	-0.310496	-0.608775	0.925193	1	0.966248	5463	tags=25%, list=29%, signal=18%	65018/26287	MF
GO:0016799	hydrolase activity, hydrolyzing N-glycosyl compounds	21	-0.306505	-0.644807	0.925887	1	0.966248	715	tags=19%, list=4%, signal=18%	5111/952/55247	MF
GO:0051861	glycolipid binding	19	-0.303452	-0.628304	0.926082	1	0.966248	2039	tags=11%, list=11%, signal=9%	1048	MF
GO:0022804	active transmembrane transporter activity	343	-0.380698	-0.88862	0.928072	1	0.966248	4858	tags=24%, list=26%, signal=18%	375611/9153/9194/1468/24/353189/1244/10991/25769/154664/54716/6570/340024/201780/6833/9121/54020/6521/6555/117247/6543/5244/540/9498/6554/6571/64240/1811/1015/6539/83959/10568/9990/153201/491/9376/6531/6506/348932/90423/6568/127124/6557/57282/388662/9356/338821/64137/6561/389015/114571/83697/200010/11254/94160/150159/85320/10246/6524/8671/285335/729025/28968/6564/480/387990/140679/10050/478/28234…	MF
GO:0032404	mismatch repair complex binding	11	-0.298958	-0.578485	0.929766	1	0.966248	7820	tags=45%, list=42%, signal=26%	4292/4436/5111/84515	MF
GO:0035004	phosphatidylinositol 3-kinase activity	78	-0.345631	-0.783967	0.932068	1	0.966248	3919	tags=23%, list=21%, signal=18%	8817/5294/8503/2248/2253/2254/8074/8823/152831/3084/2069/930/2261/9965/2249/1950/5288	MF
GO:0035615	clathrin adaptor activity	10	0.220376	0.644197	0.932203	1	0.966248	2072	tags=20%, list=11%, signal=18%	1601/408	MF
GO:0098748	endocytic adaptor activity	10	0.220376	0.644197	0.932203	1	0.966248	2072	tags=20%, list=11%, signal=18%	1601/408	MF
GO:0050321	tau-protein kinase activity	15	-0.311335	-0.625897	0.9329	1	0.966248	4458	tags=33%, list=24%, signal=25%	5562/23387/146057/5261	MF
GO:0004857	enzyme inhibitor activity	352	-0.380575	-0.889237	0.933067	1	0.966248	4184	tags=24%, list=22%, signal=19%	51657/5276/391253/440068/90199/5576/1029/2646/54997/11005/8710/221908/4057/4018/5570/1030/1032/151242/9162/392617/390502/84651/1447/551/7356/10788/5275/5148/643394/259/256394/116729/128488/327657/646424/140832/5132/128817/153769/5273/51176/3697/50859/5055/1472/89777/388324/1470/9232/54658/5858/5268/3273/6318/58503/6590/164237/140686/1469/199713/7021/332/336/89778/89766/3827/100507027/284293/15374…	MF
GO:0019911	structural constituent of myelin sheath	10	-0.306962	-0.583756	0.934389	1	0.966248	3068	tags=30%, list=16%, signal=25%	7851/4336	MF
GO:0060229	lipase activator activity	13	-0.299504	-0.592851	0.936681	1	0.966248	1002	tags=23%, list=5%, signal=22%	350/116519	MF
GO:0016500	protein-hormone receptor activity	18	-0.28834	-0.593162	0.937234	1	0.966248	3869	tags=28%, list=21%, signal=22%	7253/59352/55366/122042	MF
GO:0001047	core promoter binding	42	-0.309864	-0.684424	0.937563	1	0.966248	5296	tags=33%, list=28%, signal=24%	7709/1810/6597/6908/2005/11176/4321/10856/9519/2637/2146/387332/5080	MF
GO:0001848	complement binding	19	-0.292925	-0.606507	0.937698	1	0.966248	4074	tags=21%, list=22%, signal=16%	731/1380/1401	MF
GO:0060590	ATPase regulator activity	43	-0.309833	-0.685854	0.937751	1	0.966248	7351	tags=60%, list=39%, signal=37%	134266/11080/96459/5867/64374/10049/496/163590/7248/23640/9532/3301/57600/483/54431/29103/9531/3337/573/27000/93974/10808/4607/9529/23397	MF
GO:0019208	phosphatase regulator activity	92	-0.347794	-0.792538	0.939061	1	0.966248	6965	tags=37%, list=37%, signal=23%	54776/5511/23523/28227/6992/5504/51400/6305/6815/116154/9989/2962/5502/808/57718/55589/23141/51657/5510/54997/221908/151242/392617/5519/116729/5521/153769/5522/153743/145376/114794/80316/6295	MF
GO:0016879	ligase activity, forming carbon-nitrogen bonds	46	-0.309896	-0.689265	0.939819	1	0.966248	269	tags=39%, list=1%, signal=39%	2752/55191/2618/55278/10054/1373/26140/9654/8833/440/25809/284716/284076/23093/158135/254173/164714	MF
GO:0019829	cation-transporting ATPase activity	65	-0.333896	-0.753324	0.93994	1	0.966248	2904	tags=11%, list=16%, signal=9%	90423/127124/480/478/495/8647	MF
GO:0016423	tRNA (guanine) methyltransferase activity	13	-0.293246	-0.580464	0.939956	1	0.966248	6432	tags=38%, list=35%, signal=25%	93587/10785/25917/81627	MF
GO:0016758	transferase activity, transferring hexosyl groups	191	-0.362461	-0.838623	0.941059	1	0.966248	3760	tags=17%, list=20%, signal=14%	7364/79369/2651/51146/8705/283358/79799/2525/2591/3037/146664/283417/10690/170384/10941/26290/10720/9245/54658/2998/10317/7368/8708/127550/11227/124872/7366/54578/360203/133688/54659	MF
GO:0003755	peptidyl-prolyl cis-trans isomerase activity	33	0.183326	0.788064	0.941176	1	0.966248	3982	tags=33%, list=21%, signal=26%	11328/55033/10105/60681/5479/653598/2289/5303/51303/5480/5478	MF
GO:0022853	active ion transmembrane transporter activity	66	-0.333542	-0.752815	0.942943	1	0.966248	2904	tags=11%, list=16%, signal=9%	90423/127124/480/478/495/8647	MF
GO:0042625	ATPase coupled ion transmembrane transporter activity	66	-0.333542	-0.752815	0.942943	1	0.966248	2904	tags=11%, list=16%, signal=9%	90423/127124/480/478/495/8647	MF
GO:0015174	basic amino acid transmembrane transporter activity	10	-0.292389	-0.556044	0.943439	1	0.966248	7957	tags=60%, list=43%, signal=34%	84889/6519/55238/10991/9056	MF
GO:0005229	intracellular calcium activated chloride channel activity	18	-0.280022	-0.576049	0.943617	1	0.966248	6027	tags=33%, list=32%, signal=23%	55129/55107/203859/57101/63982	MF
GO:0061778	intracellular chloride channel activity	18	-0.280022	-0.576049	0.943617	1	0.966248	6027	tags=33%, list=32%, signal=23%	55129/55107/203859/57101/63982	MF
GO:0016247	channel regulator activity	138	-0.357087	-0.823239	0.944056	1	0.966248	4318	tags=19%, list=23%, signal=15%	149111/27092/8029/53822/7809/5590/59283/27091/9992/259/2913/4842/7137/51475/126755/10368/10369/4852/59284/53828/1080/2917/59285/167/440699	MF
GO:0016776	phosphotransferase activity, phosphate group as acceptor	38	-0.2933	-0.644197	0.944612	1	0.966248	6250	tags=29%, list=34%, signal=19%	29922/84433/136332/26289/260425/347736/221264/122481/158067/8382	MF
GO:0008238	exopeptidase activity	110	-0.346086	-0.792538	0.945055	1	0.966248	4519	tags=24%, list=24%, signal=18%	7512/23287/340351/2346/206338/728226/9581/1357/79805/57094/8836/130749/219595/1636/1360/60509/80150/79841/123624/84871/1369/1358/64180/92086/93979	MF
GO:0005310	dicarboxylic acid transmembrane transporter activity	38	-0.292737	-0.642959	0.945619	1	0.966248	5720	tags=24%, list=31%, signal=16%	9058/375611/1468/1244/1811/6506/6561/116369	MF
GO:0016614	oxidoreductase activity, acting on CH-OH group of donors	130	-0.353116	-0.813153	0.946054	1	0.966248	3940	tags=18%, list=21%, signal=15%	55586/8608/3294/100288072/3283/201140/83592/6716/195814/284541/8513/441282/130752/1109/8529/160287/124/54363/127/92483/50700/6718/3948	MF
GO:0072341	modified amino acid binding	81	-0.337453	-0.76714	0.946054	1	0.966248	2484	tags=14%, list=13%, signal=12%	56169/85477/7298/84258/6121/57586/2348/6861/2352/9362	MF
GO:0017022	myosin binding	68	-0.32687	-0.739633	0.947053	1	0.966248	4690	tags=21%, list=25%, signal=15%	57111/5865/4607/5874/7399/54558/4633/29881/128239/9001/4336/4626/4868	MF
GO:0015932	nucleobase-containing compound transmembrane transporter activity	39	-0.283995	-0.624867	0.949597	1	0.966248	4801	tags=15%, list=26%, signal=11%	284427/84275/60386/85320/83447	MF
GO:0008308	voltage-gated anion channel activity	18	-0.270531	-0.556525	0.951064	1	0.966248	3803	tags=33%, list=20%, signal=27%	1188/55107/7809/1187/1180	MF
GO:0016493	C-C chemokine receptor activity	23	-0.268899	-0.573411	0.95356	1	0.966248	4742	tags=30%, list=25%, signal=23%	2829/10803/1237/1235/1232/1233	MF
GO:0070530	K63-linked polyubiquitin modification-dependent protein binding	21	-0.27506	-0.578655	0.954071	1	0.966248	8692	tags=67%, list=47%, signal=36%	84875/161725/10594/54629/10133/56957/84083/51720/254225/54764/165918/83932/84126	MF
GO:0004536	deoxyribonuclease activity	58	-0.30545	-0.688505	0.954955	1	0.966248	6583	tags=36%, list=35%, signal=23%	7515/284131/84083/2237/200558/5889/3669/55218/348654/2021/5426/5932/84464/1763/1773/146956/9156/254528/58511/23626	MF
GO:0005319	lipid transporter activity	141	-0.351999	-0.812141	0.955045	1	0.966248	4563	tags=24%, list=24%, signal=18%	10999/9600/154664/80772/51761/10998/201780/123264/388931/6555/1071/5244/6554/64240/23762/10877/2168/319/10809/4547/338821/64137/389158/114571/1109/148229/63982/336/116519/57047/28234/345274/8647	MF
GO:0043548	phosphatidylinositol 3-kinase binding	31	-0.286205	-0.620838	0.955148	1	0.966248	809	tags=16%, list=4%, signal=15%	25827/867/84985/222584	MF
GO:0019887	protein kinase regulator activity	175	-0.351345	-0.812397	0.956044	1	0.966248	6115	tags=32%, list=33%, signal=22%	899/5605/1460/8567/92335/11142/6794/2056/808/151195/9479/142679/902/11116/8812/2915/645121/51422/890/124790/219771/11124/54920/891/85417/51527/55507/389658/898/5576/1029/8851/1164/54997/4057/8941/5570/1030/1032/28984/10926/10718/388324/3084/9134/245711/345611/10309/100133941/9133/26585/1950/8900/9623/8115	MF
GO:0061659	ubiquitin-like protein ligase activity	209	-0.354903	-0.823059	0.956044	1	0.966248	6453	tags=29%, list=35%, signal=19%	26036/23327/64326/55658/127544/8451/4591/57520/51666/25820/9666/51529/7732/9443/8453/6049/142689/23608/25897/10293/51588/55743/391104/51070/10206/51676/26270/57154/8452/55167/54941/8315/117854/25893/867/79018/4194/286827/9148/26046/51444/285533/9063/223082/23072/29128/51132/153769/5897/138065/149095/118611/131405/158506/378925/23624/168433/148066/151112	MF
GO:0008135	translation factor activity, RNA binding	88	-0.33099	-0.753417	0.957043	1	0.966248	7706	tags=33%, list=41%, signal=19%	1983/54516/219402/91574/10987/54676/23/9669/1965/10289/317649/8892/8666/132864/79631/60678/1977/8890/8672/22849/64506/56648/2966/6664/143244/1917/255308/728689	MF
GO:0043130	ubiquitin binding	71	-0.322655	-0.731177	0.958042	1	0.966248	8476	tags=52%, list=45%, signal=29%	7251/10600/55611/1163/10040/51271/51160/51366/5886/58476/7347/51035/55666/5887/116143/4077/9184/55294/25793/9373/11047/57599/165918/84301/83932/29761/23636/7334/81858/11124/8480/91544/1164/78990/7153/414301	MF
GO:0042887	amide transmembrane transporter activity	44	-0.2861	-0.634433	0.958835	1	0.966248	1568	tags=16%, list=8%, signal=15%	55176/10991/1015/729025/6564/387990	MF
GO:0061630	ubiquitin protein ligase activity	204	-0.351111	-0.813568	0.96004	1	0.966248	6453	tags=28%, list=35%, signal=18%	23327/64326/55658/127544/8451/4591/57520/51666/25820/9666/51529/7732/9443/8453/6049/142689/23608/25897/10293/55743/391104/51070/10206/51676/26270/57154/8452/55167/54941/8315/117854/25893/867/79018/4194/286827/9148/26046/51444/285533/223082/23072/29128/51132/153769/5897/138065/149095/118611/131405/158506/378925/23624/168433/148066/151112	MF
GO:0010485	H4 histone acetyltransferase activity	21	-0.269329	-0.566599	0.960334	1	0.966248	7629	tags=62%, list=41%, signal=37%	84148/80218/284058/55683/79829/10445/10524/51230/11143/151050/11091/675	MF
GO:0034595	phosphatidylinositol phosphate 5-phosphatase activity	13	-0.275845	-0.54602	0.960699	1	0.966248	7956	tags=54%, list=43%, signal=31%	56623/114971/8867/22876/51763/8871	MF
GO:0043027	cysteine-type endopeptidase inhibitor activity involved in apoptotic process	23	-0.255754	-0.545381	0.961816	1	0.966248	2946	tags=13%, list=16%, signal=11%	51176/7021	MF
GO:0030276	clathrin binding	57	-0.299159	-0.673406	0.961962	1	0.966248	4655	tags=21%, list=25%, signal=16%	122616/3092/143425/8218/7224/9892/341359/84258/57586/51617/6861	MF
GO:0004438	phosphatidylinositol-3-phosphatase activity	15	-0.281035	-0.564983	0.962121	1	0.966248	9504	tags=67%, list=51%, signal=33%	55613/9108/66036/5728/8897/8898/9107/8867/8871	MF
GO:0031593	polyubiquitin modification-dependent protein binding	46	-0.280718	-0.624368	0.962889	1	0.966248	8386	tags=59%, list=45%, signal=32%	2060/54469/84875/161725/10594/54629/10133/5886/56957/5710/7353/9577/51035/84142/5887/84083/51720/254225/9666/54764/165918/83932/7917/81858/84126/79931	MF
GO:0016791	phosphatase activity	269	-0.363069	-0.8444	0.963037	1	0.966248	6096	tags=28%, list=33%, signal=19%	8898/2139/9989/9107/5494/9829/8493/11156/8789/5792/92609/3705/5803/8867/22876/142679/56940/51763/23175/128853/9150/250/8871/115024/5533/761/3628/4621/493911/11122/51657/283871/8821/63904/1846/5496/93492/5519/249/993/150290/5475/1847/8612/8556/2070/2538/339291/5521/22843/163404/374462/248/1852/333926/2138/338599/9787/5522/93650/4624/54886/995/51207/151649/162466/79948/1033/251/93034/4626/7179/5781…	MF
GO:1990381	ubiquitin-specific protease binding	14	-0.267945	-0.535365	0.963203	1	0.966248	8913	tags=57%, list=48%, signal=30%	267/55829/5728/51652/5886/79849/7917	MF
GO:0052866	phosphatidylinositol phosphate phosphatase activity	30	-0.270428	-0.586111	0.963303	1	0.966248	7212	tags=43%, list=39%, signal=27%	3635/56623/114971/8897/8898/9107/8867/22876/51763/8871/8821/93492	MF
GO:0004620	phospholipase activity	95	-0.327759	-0.747989	0.964036	1	0.966248	5127	tags=25%, list=28%, signal=18%	151056/1133/201164/1131/84812/23007/5050/255189/284161/8399/5408/339221/6610/50487/149998/147011/729330/84647/29124/846/123745/147111/89869	MF
GO:0035064	methylated histone binding	70	-0.310838	-0.704559	0.964036	1	0.966248	2890	tags=36%, list=16%, signal=30%	11137/23468/80853/5253/81550/5927/3720/5252/390245/54799/112869/3621/11091/23133/54892/10765/84733/29128/5897/55693/222229/26038/359787/9085	MF
GO:0140034	methylation-dependent protein binding	70	-0.310838	-0.704559	0.964036	1	0.966248	2890	tags=36%, list=16%, signal=30%	11137/23468/80853/5253/81550/5927/3720/5252/390245/54799/112869/3621/11091/23133/54892/10765/84733/29128/5897/55693/222229/26038/359787/9085	MF
GO:0031624	ubiquitin conjugating enzyme binding	29	-0.261833	-0.565801	0.964213	1	0.966248	8065	tags=45%, list=43%, signal=25%	10425/123879/7750/255488/9810/6477/127544/25820/25897/54941/54165/668	MF
GO:0034483	heparan sulfate sulfotransferase activity	15	-0.277665	-0.558209	0.964286	1	0.966248	6942	tags=47%, list=37%, signal=29%	222537/266722/9348/9953/64711/9951	MF
GO:0005536	glucose binding	10	-0.268148	-0.509944	0.964932	1	0.966248	7715	tags=50%, list=41%, signal=29%	29988/6515/3098/3101	MF
GO:0016782	transferase activity, transferring sulfur-containing groups	70	-0.309172	-0.700783	0.965035	1	0.966248	6745	tags=39%, list=36%, signal=25%	222537/79783/8460/23563/5019/266722/27304/8534/9348/51363/4357/9953/9514/27284/6820/166012/64711/64090/6783/442038/64064/23302/391365/64377/9951/89792	MF
GO:0017160	Ral GTPase binding	15	-0.275351	-0.553557	0.965368	1	0.966248	1444	tags=27%, list=8%, signal=25%	10640/9649/120379	MF
GO:0070628	proteasome binding	16	-0.269521	-0.547081	0.965665	1	0.966248	7764	tags=62%, list=42%, signal=37%	23392/5886/10213/5887/11047/23198/9491/7917/8624	MF
GO:0032934	sterol binding	50	-0.288093	-0.64417	0.965898	1	0.966248	4019	tags=18%, list=22%, signal=14%	1071/10062/23762/8842/319/222642/336/116519	MF
GO:0005523	tropomyosin binding	15	-0.273923	-0.550685	0.96645	1	0.966248	5825	tags=33%, list=31%, signal=23%	7139/10529/219537/7138	MF
GO:0019205	nucleobase-containing compound kinase activity	46	-0.26978	-0.600041	0.966901	1	0.966248	6250	tags=28%, list=34%, signal=19%	1740/29922/84433/136332/26289/260425/347736/7083/221264/122481/158067/8382	MF
GO:0031005	filamin binding	13	-0.264534	-0.52363	0.967249	1	0.966248	7458	tags=54%, list=40%, signal=32%	91147/79778/10570/27129/10529/4988	MF
GO:0016854	racemase and epimerase activity	18	0.17762	0.640173	0.967742	1	0.966248	15334	tags=100%, list=82%, signal=18%	5973/130589/81888/84693/128240/10020/23600/29940/92126/26035/6120/2582/63826/7264/282969/374887/10170/729020	MF
GO:0016616	oxidoreductase activity, acting on the CH-OH group of donors, NAD or NADP as acceptor	120	-0.33179	-0.763628	0.968032	1	0.966248	3940	tags=18%, list=21%, signal=14%	55586/8608/3294/100288072/3283/201140/83592/6716/195814/284541/441282/130752/1109/160287/124/127/92483/50700/6718/3948	MF
GO:0016810	hydrolase activity, acting on carbon-nitrogen (but not peptide) bonds	146	-0.343065	-0.791857	0.968032	1	0.966248	4932	tags=23%, list=26%, signal=17%	1807/23569/23028/23409/11240/8993/55350/104/79814/79885/340485/51733/55821/57115/51702/339/9615/2166/26873/125981/10930/114771/354/353238/80150/57379/6299/49/161931/29943/56896/132612/403314	MF
GO:0102567	phospholipase A2 activity (consuming 1,2-dipalmitoylphosphatidylcholine)	19	-0.264306	-0.547252	0.968321	1	0.966248	5032	tags=26%, list=27%, signal=19%	255189/8399/50487/123745	MF
GO:0102568	phospholipase A2 activity consuming 1,2-dioleoylphosphatidylethanolamine)	19	-0.264306	-0.547252	0.968321	1	0.966248	5032	tags=26%, list=27%, signal=19%	255189/8399/50487/123745	MF
GO:0016888	endodeoxyribonuclease activity, producing 5'-phosphomonoesters	16	-0.264799	-0.537497	0.968884	1	0.966248	4254	tags=44%, list=23%, signal=34%	2237/348654/84464/1763/1773/9156	MF
GO:0043274	phospholipase binding	14	-0.262018	-0.523522	0.969697	1	0.966248	3451	tags=29%, list=19%, signal=23%	6401/5590/4001	MF
GO:0016877	ligase activity, forming carbon-sulfur bonds	40	-0.263984	-0.582245	0.969758	1	0.966248	6145	tags=28%, list=33%, signal=18%	65985/27304/10055/10999/2180/10998/23305/341392/142827/81616	MF
GO:0002039	p53 binding	64	-0.295451	-0.666004	0.96997	1	0.966248	7684	tags=44%, list=41%, signal=26%	79813/117584/23411/56254/2932/6598/54971/7874/55602/10197/23368/112858/55159/6794/6597/6880/1387/23028/7161/54941/4916/8626/641/4582/27063/2623/23650	MF
GO:0019842	vitamin binding	133	-0.335999	-0.773264	0.97003	1	0.966248	5897	tags=30%, list=32%, signal=21%	112398/733/8566/64850/5950/2805/26061/51293/23042/27010/6470/390110/9365/212/2638/7274/55753/6017/2572/8029/8854/1381/6010/795/6898/5948/10265/173/283208/7298/8942/2731/5949/2348/221391/2352/127/137362/83546	MF
GO:0030676	Rac guanyl-nucleotide exchange factor activity	17	-0.254275	-0.519707	0.970117	1	0.966248	7062	tags=53%, list=38%, signal=33%	57679/79574/9181/57580/1795/54869/9855/10451	MF
GO:0034062	5'-3' RNA polymerase activity	44	-0.267787	-0.593824	0.970884	1	0.966248	8010	tags=32%, list=43%, signal=18%	5558/5434/9533/51082/5433/10622/661/84172/10623/5442/5438/5557/7015	MF
GO:0097747	RNA polymerase activity	44	-0.267787	-0.593824	0.970884	1	0.966248	8010	tags=32%, list=43%, signal=18%	5558/5434/9533/51082/5433/10622/661/84172/10623/5442/5438/5557/7015	MF
GO:0098641	cadherin binding involved in cell-cell adhesion	19	-0.252838	-0.523507	0.971489	1	0.966248	5658	tags=26%, list=30%, signal=18%	4070/29091/23650/55971	MF
GO:0017070	U6 snRNA binding	11	-0.25259	-0.488762	0.972129	1	0.966248	13937	tags=100%, list=75%, signal=25%	55696/51691/79066/9733/51690/9128/57819/1984/10594/25804	MF
GO:0001618	virus receptor activity	73	-0.301418	-0.683985	0.973027	1	0.966248	3614	tags=16%, list=19%, signal=13%	9074/9080/3694/983/55065/4340/1380/81607/3416/26762/6317	MF
GO:0104005	hijacked molecular function	73	-0.301418	-0.683985	0.973027	1	0.966248	3614	tags=16%, list=19%, signal=13%	9074/9080/3694/983/55065/4340/1380/81607/3416/26762/6317	MF
GO:0016866	intramolecular transferase activity	26	-0.237159	-0.509161	0.973388	1	0.966248	848	tags=27%, list=5%, signal=26%	2821/5372/126789/283209/285367/5224	MF
GO:0016417	S-acyltransferase activity	31	-0.254526	-0.552119	0.973496	1	0.966248	7913	tags=42%, list=42%, signal=24%	254887/84885/51114/25921/283576/253832/51304/55146/54503/401647/79844/131540	MF
GO:0031491	nucleosome binding	50	-0.270509	-0.604851	0.973922	1	0.966248	7086	tags=30%, list=38%, signal=19%	23523/116092/4676/5252/254225/7443/165918/6597/8028/86/1058/1104/29128/8091	MF
GO:0140103	catalytic activity, acting on a glycoprotein	23	-0.241558	-0.515107	0.9742	1	0.966248	3760	tags=39%, list=20%, signal=31%	11320/2650/728819/25834/192134/283358/146664/9245	MF
GO:0000993	RNA polymerase II complex binding	34	-0.260757	-0.568818	0.974619	1	0.966248	8633	tags=50%, list=46%, signal=27%	51585/22828/79577/1660/23476/58506/8725/9646/2960/26610/57805/3192/54623/57654/84337/2103	MF
GO:0015298	solute:cation antiporter activity	34	-0.259852	-0.566842	0.974619	1	0.966248	2058	tags=15%, list=11%, signal=13%	6543/389015/150159/285335	MF
GO:0016790	thiolester hydrolase activity	34	-0.263598	-0.575014	0.974619	1	0.966248	3009	tags=24%, list=16%, signal=20%	8443/10434/55856/11332/55301/134526/81616	MF
GO:0004197	cysteine-type endopeptidase activity	106	-0.329262	-0.753211	0.975025	1	0.966248	5905	tags=27%, list=32%, signal=19%	10892/100287478/100287327/838/64854/7398/825/100287441/8722/59343/29761/84132/1178/440854/377630/645402/401447/27283/9098/29843/9099/23581/83844/10753/11131/9700/79747/57663	MF
GO:0016209	antioxidant activity	84	-0.307934	-0.700511	0.975025	1	0.966248	3218	tags=13%, list=17%, signal=11%	2168/2877/257202/3049/137902/2880/125336/3050/84203/4025	MF
GO:0045294	alpha-catenin binding	10	-0.251392	-0.478077	0.976244	1	0.966248	6049	tags=40%, list=32%, signal=27%	3728/60437/11122	MF
GO:0000062	fatty-acyl-CoA binding	21	0.159981	0.6209	0.977273	1	0.966248	15663	tags=100%, list=84%, signal=16%	6342/79777/6646/80339/3155/33/2639/4329/91452/64746/28976/10455/37/3030/26027/84320/8435/1622/414149/11332/134526	MF
GO:0032266	phosphatidylinositol-3-phosphate binding	36	-0.237682	-0.521915	0.977755	1	0.966248	196	tags=11%, list=1%, signal=11%	399979/3092/89869	MF
GO:0005324	long-chain fatty acid transporter activity	12	-0.250921	-0.491969	0.977998	1	0.966248	4529	tags=25%, list=24%, signal=19%	10998/2168	MF
GO:0035258	steroid hormone receptor binding	90	-0.308182	-0.701805	0.978022	1	0.966248	7148	tags=37%, list=38%, signal=23%	8554/8013/23426/2099/5481/10524/55818/25879/22938/5111/64324/23019/6881/6049/6597/27086/2322/23028/11240/5468/898/4929/2288/672/161582/9063/9730/8928/51176/668/84660/3670	MF
GO:0106018	phosphatidylinositol-3,5-bisphosphate phosphatase activity	15	-0.257707	-0.518086	0.978355	1	0.966248	6820	tags=67%, list=37%, signal=42%	55613/200576/9108/66036/8897/8898/9107/8867/8871	MF
GO:0016655	oxidoreductase activity, acting on NAD(P)H, quinone or similar compound as acceptor	53	-0.265348	-0.594648	0.978958	1	0.966248	1828	tags=6%, list=10%, signal=5%	56964/127	MF
GO:0005548	phospholipid transporter activity	62	-0.278761	-0.628222	0.978979	1	0.966248	4769	tags=19%, list=26%, signal=14%	9600/80772/51761/1071/5244/10809/4547/389158/148229/63982/57047	MF
GO:0008171	O-methyltransferase activity	23	-0.230484	-0.491493	0.97936	1	0.966248	6165	tags=26%, list=33%, signal=17%	55178/55783/438/113802/220074	MF
GO:0015036	disulfide oxidoreductase activity	40	-0.242918	-0.535781	0.979839	1	0.966248	5877	tags=22%, list=32%, signal=15%	10539/64714/119391/114112/55576/51022/389207/84203	MF
GO:0046624	sphingolipid transporter activity	10	-0.246017	-0.467857	0.980769	1	0.966248	4449	tags=60%, list=24%, signal=46%	84725/65977/51228/80772/388931	MF
GO:0001094	TFIID-class transcription factor complex binding	11	0.194568	0.577693	0.980952	1	0.966248	15017	tags=100%, list=81%, signal=19%	196/7157/2091/6873/8721/54680/2067/51602/2072/8607/10856	MF
GO:0098631	cell adhesion mediator activity	59	-0.273231	-0.615757	0.980981	1	0.966248	3200	tags=14%, list=17%, signal=11%	57549/1826/23650/55971/6900/152330/284359	MF
GO:0043177	organic acid binding	193	-0.336087	-0.777989	0.981019	1	0.966248	4837	tags=24%, list=26%, signal=18%	23569/116444/9731/212/3042/5468/2572/55576/4846/9370/6999/176/7054/1381/162417/6898/6279/8001/51046/2168/55289/2741/7130/2902/4842/8128/283208/7298/338557/3172/2731/3049/54658/2904/3161/2348/2742/7350/846/5009/2352/3050/2917/1463/54659	MF
GO:0001091	RNA polymerase II basal transcription factor binding	20	-0.230361	-0.481526	0.981112	1	0.966248	8108	tags=45%, list=43%, signal=25%	6925/2072/2099/3192/8607/6908/9150/10856	MF
GO:0016831	carboxy-lyase activity	34	-0.237212	-0.517454	0.981726	1	0.966248	5428	tags=21%, list=29%, signal=15%	23042/2572/5106/113451/130013/646625	MF
GO:0044390	ubiquitin-like protein conjugating enzyme binding	35	-0.220947	-0.483291	0.981763	1	0.966248	8065	tags=40%, list=43%, signal=23%	10425/123879/7750/255488/9810/6477/10054/127544/25820/25897/54941/54165/668	MF
GO:0043531	ADP binding	38	-0.231383	-0.508205	0.981873	1	0.966248	1969	tags=21%, list=11%, signal=19%	2746/8607/54471/51422/10856/53904/5232	MF
GO:0004714	transmembrane receptor protein tyrosine kinase activity	64	-0.27271	-0.614742	0.981982	1	0.966248	3825	tags=16%, list=21%, signal=12%	4058/2044/2046/238/2041/4486/2261/6098/285220	MF
GO:0016835	carbon-oxygen lyase activity	72	-0.274702	-0.622628	0.982018	1	0.966248	2783	tags=10%, list=15%, signal=8%	760/765/56934/768/8091/55247	MF
GO:0031406	carboxylic acid binding	182	-0.337256	-0.77917	0.982018	1	0.966248	4217	tags=21%, list=23%, signal=16%	2572/55576/4846/9370/6999/176/7054/1381/162417/6898/6279/8001/51046/2168/55289/2741/7130/2902/4842/8128/283208/7298/338557/3172/2731/54658/2904/3161/2348/2742/7350/846/5009/2352/2917/1463/54659	MF
GO:0043021	ribonucleoprotein complex binding	128	-0.318676	-0.733491	0.982018	1	0.966248	7576	tags=32%, list=41%, signal=19%	56919/1654/51119/29789/23468/83737/6728/1965/92399/10289/6729/9887/3192/6631/2475/132864/79631/60678/1460/90459/92609/23246/79048/55176/7917/23293/3508/8531/137994/22849/64506/56648/26046/339/2146/143244/55124/342618/9271/79727	MF
GO:0008200	ion channel inhibitor activity	37	-0.232203	-0.509673	0.982828	1	0.966248	2623	tags=38%, list=14%, signal=33%	8673/10490/65266/55013/79849/255738/23327/27012/9482/859/259/7137/1080	MF
GO:0017069	snRNA binding	38	-0.228654	-0.50221	0.98288	1	0.966248	7357	tags=39%, list=39%, signal=24%	6626/6627/10594/4809/904/3192/348093/3669/56257/114034/25804/124790/134353/11189	MF
GO:0017112	Rab guanyl-nucleotide exchange factor activity	50	-0.249081	-0.556938	0.982949	1	0.966248	6754	tags=34%, list=36%, signal=22%	55255/6305/5866/51693/7109/26130/9610/8567/51112/126003/84079/414918/100128327/22878/163259/117177	MF
GO:0033613	activating transcription factor binding	76	-0.282592	-0.640032	0.983017	1	0.966248	4923	tags=20%, list=26%, signal=15%	1387/5393/5468/5308/3214/5934/3201/195814/3172/57057/6862/4808/4760/3670	MF
GO:0051721	protein phosphatase 2A binding	29	-0.228787	-0.494392	0.98364	1	0.966248	6965	tags=28%, list=37%, signal=17%	9887/51400/29888/9258/23141/4137/6531	MF
GO:0016248	channel inhibitor activity	38	-0.226875	-0.498302	0.983887	1	0.966248	2623	tags=37%, list=14%, signal=32%	8673/10490/65266/55013/79849/255738/23327/27012/9482/859/259/7137/1080	MF
GO:0050681	androgen receptor binding	44	-0.233493	-0.517777	0.983936	1	0.966248	8225	tags=43%, list=44%, signal=24%	24148/55128/5901/1022/8554/23426/10524/55818/22938/64324/6049/6597/27086/23028/898/672/9063/8928	MF
GO:0003682	chromatin binding	497	-0.368558	-0.863815	0.984016	1	0.966248	5907	tags=33%, list=32%, signal=23%	51547/1745/59335/8243/116092/55818/10155/171023/4436/56917/54623/661/5884/4591/5562/4676/5252/390245/57585/29028/84962/6871/254225/1460/1663/10933/9759/55636/11051/5111/2962/64324/22893/3297/9918/51149/9126/4772/4353/91442/22907/8314/93166/7468/116138/7443/165918/1786/10036/6597/27000/57697/11169/2005/29841/10361/54454/8028/136259/7936/1387/23636/23028/23133/80173/5426/27324/86/6663/8208/1058/701…	MF
GO:0003725	double-stranded RNA binding	75	-0.27981	-0.633858	0.984016	1	0.966248	1294	tags=16%, list=7%, signal=15%	8638/8087/10383/54920/104/7098/55342/4622/161931/23217/132612	MF
GO:0016769	transferase activity, transferring nitrogenous groups	23	-0.219254	-0.467545	0.98452	1	0.966248	549	tags=22%, list=3%, signal=21%	2805/2673/6898/137362	MF
GO:0008276	protein methyltransferase activity	88	-0.292332	-0.665423	0.985015	1	0.966248	5988	tags=23%, list=32%, signal=16%	84193/79823/64324/93166/7468/56341/2122/196483/11091/84444/79091/110599564/55471/79723/59336/2146/196541/11105/56979	MF
GO:0015095	magnesium ion transmembrane transporter activity	17	-0.233531	-0.47731	0.985059	1	0.966248	5103	tags=24%, list=27%, signal=17%	348938/54503/10686	MF
GO:0008483	transaminase activity	21	-0.231868	-0.487791	0.985386	1	0.966248	549	tags=48%, list=3%, signal=46%	51166/9945/189/2875/64850/2805/2673/6898/137362	MF
GO:0071949	FAD binding	28	-0.225839	-0.487323	0.98567	1	0.966248	802	tags=7%, list=4%, signal=7%	58510	MF
GO:0070300	phosphatidic acid binding	18	-0.22772	-0.468457	0.98617	1	0.966248	8121	tags=56%, list=44%, signal=31%	11252/4900/84069/23400/57158/150684/85377/9600/51735	MF
GO:0015278	calcium-release channel activity	21	-0.229476	-0.482758	0.98643	1	0.966248	6324	tags=33%, list=34%, signal=22%	6263/56704/6261/55283/255231/57338	MF
GO:0000030	mannosyltransferase activity	22	-0.225309	-0.476864	0.986486	1	0.966248	8055	tags=45%, list=43%, signal=26%	10195/8813/79796/56052/79053/200810/10585/55650/283417	MF
GO:0016290	palmitoyl-CoA hydrolase activity	12	-0.23829	-0.467205	0.986799	1	0.966248	4372	tags=33%, list=23%, signal=26%	8443/11332/134526	MF
GO:0019207	kinase regulator activity	201	-0.332879	-0.771093	0.987013	1	0.966248	6115	tags=30%, list=33%, signal=20%	899/5605/1460/8567/10892/92335/11142/6794/2056/808/151195/9479/142679/902/11116/8812/2915/645121/51422/890/124790/219771/11124/54920/891/85417/51527/55507/389658/898/8503/5576/1029/8851/1164/54997/4057/8941/5570/1030/1032/28984/30837/10926/10718/388324/3084/9134/245711/345611/10309/100133941/9133/26585/1950/197/8900/9623/8115	MF
GO:0043175	RNA polymerase core enzyme binding	40	-0.221251	-0.487991	0.987903	1	0.966248	9563	tags=50%, list=51%, signal=24%	51585/22828/2064/6949/79577/1660/23476/58506/8725/9646/2960/84232/26610/57805/3192/54623/57654/84337/2103	MF
GO:0004521	endoribonuclease activity	56	-0.254244	-0.572219	0.987988	1	0.966248	5058	tags=18%, list=27%, signal=13%	51692/23293/10557/51110/6036/9156/55124/342618/9271	MF
GO:0019210	kinase inhibitor activity	63	-0.260275	-0.586562	0.987988	1	0.966248	5648	tags=25%, list=30%, signal=18%	9479/142679/11116/51422/124790/54920/51527/5576/1029/54997/5570/1030/1032/388324/197	MF
GO:0015924	mannosyl-oligosaccharide mannosidase activity	10	-0.235995	-0.448798	0.988688	1	0.966248	2763	tags=40%, list=15%, signal=34%	4122/4121/111089941	MF
GO:0005547	phosphatidylinositol-3,4,5-trisphosphate binding	37	-0.20527	-0.450555	0.988889	1	0.966248	3302	tags=43%, list=18%, signal=36%	8729/653145/4430/4900/9846/57158/53349/150684/728113/9026/50807/64333/10788/29127/5897	MF
GO:0016859	cis-trans isomerase activity	37	-0.209736	-0.460358	0.988889	1	0.966248	3834	tags=24%, list=21%, signal=19%	23770/5481/10283/2954/2288/644591/285755/6121	MF
GO:0001784	phosphotyrosine residue binding	40	-0.210958	-0.46529	0.988911	1	0.966248	3919	tags=22%, list=21%, signal=18%	6461/27/7535/8503/867/26228/56961/23624	MF
GO:0004407	histone deacetylase activity	44	-0.217755	-0.482878	0.988956	1	0.966248	8740	tags=39%, list=47%, signal=21%	64426/79685/10284/23410/9112/25855/57504/23411/9734/51547/9759/8819/54531/23028/79885/6299	MF
GO:0033558	protein deacetylase activity	45	-0.212693	-0.472394	0.988978	1	0.966248	8740	tags=38%, list=47%, signal=20%	64426/79685/10284/23410/9112/25855/57504/23411/9734/51547/9759/8819/54531/23028/79885/6299	MF
GO:0000149	SNARE binding	102	-0.297074	-0.67932	0.989011	1	0.966248	5552	tags=20%, list=30%, signal=14%	9342/112755/8447/6532/10228/167838/9066/134957/143425/773/594855/339302/415117/341359/84258/57586/6861/10814/440279	MF
GO:0031072	heat shock protein binding	114	-0.301939	-0.692378	0.989011	1	0.966248	6962	tags=33%, list=37%, signal=21%	151194/1385/1457/9532/5481/3301/54431/11153/51182/3337/4189/124512/79823/3297/27000/84223/3767/10963/7917/23636/8844/100885848/79091/11124/7019/135138/2288/55466/4137/983/146862/3305/3306/336/8468/196541/5470	MF
GO:0030971	receptor tyrosine kinase binding	65	-0.252237	-0.569088	0.98999	1	0.966248	4510	tags=15%, list=24%, signal=12%	389658/867/26228/10603/10718/389400/3084/93650/23624	MF
GO:0070063	RNA polymerase binding	57	-0.244367	-0.550069	0.98999	1	0.966248	1304	tags=35%, list=7%, signal=33%	23476/58506/256536/64848/8725/9646/2960/84232/26610/57805/904/3192/54623/57654/6881/84337/672/2103/83445	MF
GO:0017049	GTP-Rho binding	18	-0.221973	-0.456633	0.990426	1	0.966248	4589	tags=17%, list=25%, signal=13%	29091/54443	MF
GO:0016409	palmitoyltransferase activity	38	-0.202467	-0.444694	0.990937	1	0.966248	7913	tags=37%, list=42%, signal=21%	254887/84885/51114/25921/283576/253832/51304/55146/54503/401647/1375/79844/131540	MF
GO:0030170	pyridoxal phosphate binding	51	-0.226519	-0.506222	0.990973	1	0.966248	5635	tags=24%, list=30%, signal=16%	64850/2805/23042/6470/390110/212/2572/6898/8942/2731/137362	MF
GO:0070279	vitamin B6 binding	51	-0.226519	-0.506222	0.990973	1	0.966248	5635	tags=24%, list=30%, signal=16%	64850/2805/23042/6470/390110/212/2572/6898/8942/2731/137362	MF
GO:0032182	ubiquitin-like protein binding	89	-0.270879	-0.616814	0.991009	1	0.966248	8476	tags=47%, list=45%, signal=26%	7251/10600/55611/1163/10040/51271/51160/123879/51366/5886/58476/7347/51035/55666/5887/116143/4077/10054/9184/10208/55294/25793/9373/375484/11047/57599/165918/84301/83932/29761/23636/7334/81858/11124/8480/91544/1164/54165/78990/7153/414301	MF
GO:0008484	sulfuric ester hydrolase activity	16	-0.211929	-0.43018	0.991416	1	0.966248	5179	tags=31%, list=28%, signal=23%	23213/410/416/347527	MF
GO:0016705	oxidoreductase activity, acting on paired donors, with incorporation or reduction of molecular oxygen	157	-0.315529	-0.728683	0.992008	1	0.966248	4382	tags=19%, list=24%, signal=15%	5053/7299/4846/26002/1573/7054/1591/1551/64816/126410/1544/1585/199974/4842/1553/283208/284541/1557/1109/8424/8529/11283/1562/121278/1576/204474/1572/6718/1584	MF
GO:0016757	transferase activity, transferring glycosyl groups	257	-0.338863	-0.787485	0.992008	1	0.966248	3760	tags=16%, list=20%, signal=13%	7364/79369/2651/51146/8705/283358/79799/2525/51046/417/2591/3037/10610/146664/283417/10690/170384/10941/8128/26290/10720/9245/116969/54658/2998/144423/10317/7368/8708/419/127550/11227/124872/7366/54578/7365/360203/133688/152586/54659	MF
GO:0019789	SUMO transferase activity	24	-0.200835	-0.427408	0.992776	1	0.966248	7098	tags=33%, list=38%, signal=21%	10155/26036/285498/9759/51588/100507650/9063	MF
GO:0016706	oxidoreductase activity, acting on paired donors, with incorporation or reduction of molecular oxygen, 2-oxoglutarate as one donor, and incorporation of one atom each of oxygen into both donors	47	-0.207494	-0.462046	0.992979	1	0.966248	2362	tags=19%, list=13%, signal=17%	112398/84678/57168/64714/23133/283208/8424/204474	MF
GO:0001664	G protein-coupled receptor binding	260	-0.333311	-0.774708	0.993007	1	0.966248	4433	tags=25%, list=24%, signal=19%	5196/4828/256933/347148/6354/10850/343637/135138/129521/7480/89780/50944/5020/2691/4295/7479/10022/6361/51052/7473/285093/283869/58191/7472/257313/117579/6343/5697/5443/551/340419/1636/51384/1814/2780/51083/333/6288/387695/7477/1392/1672/346562/10874/5539/114131/6346/797/3814/6368/4852/6374/6372/170589/7478/60675/10886/83597/132112/344892/7471/2779/7476	MF
GO:0016811	hydrolase activity, acting on carbon-nitrogen (but not peptide) bonds, in linear amides	88	-0.270598	-0.615949	0.993007	1	0.966248	5886	tags=24%, list=32%, signal=16%	8819/27165/51005/54531/55768/23028/23409/8993/55350/79885/340485/51733/57115/2166/125981/114771/354/80150/6299/49	MF
GO:0042578	phosphoric ester hydrolase activity	365	-0.353111	-0.825082	0.993007	1	0.966248	4909	tags=22%, list=26%, signal=16%	1133/250/201164/8871/5147/115024/5533/1131/761/3628/84812/23007/55775/50940/4621/493911/11122/51657/284161/283871/5576/81544/8821/63904/10846/1846/5496/93492/5136/5519/249/993/150290/5475/339221/5141/1847/8612/6610/8556/220032/5148/2070/54857/2538/339291/5521/22843/163404/374462/248/1852/333926/2138/338599/9787/5137/5522/93650/4624/54886/995/51207/151649/846/162466/79948/1033/251/93034/257068/462…	MF
GO:0140030	modification-dependent protein binding	141	-0.313409	-0.723105	0.993007	1	0.966248	8513	tags=50%, list=46%, signal=28%	5929/1105/23310/10498/26147/84148/161725/10594/23030/54629/10133/29117/65980/83746/5886/56957/57332/8805/23512/11137/5710/7353/4300/9577/51035/23468/80853/84142/5253/8019/5887/84083/81550/5927/3720/5252/390245/51720/254225/9666/54799/54764/165918/112869/6597/27000/23198/3621/54454/83932/11091/7917/23133/81858/54892/11176/10765/84126/84733/29128/5897/55693/222229/3416/79931/26038/359787/9085/13847…	MF
GO:0005068	transmembrane receptor protein tyrosine kinase adaptor activity	12	-0.225495	-0.442117	0.993399	1	0.966248	3443	tags=33%, list=18%, signal=27%	50852/26228/10603	MF
GO:0051539	4 iron, 4 sulfur cluster binding	41	-0.181616	-0.400694	0.993958	1	0.966248	7896	tags=49%, list=42%, signal=28%	2068/4913/51654/4728/6390/5558/5980/51750/54901/27247/5424/11019/374291/1663/441250/57019/5426/1763/83990	MF
GO:0001098	basal transcription machinery binding	53	-0.219692	-0.492331	0.993988	1	0.966248	8633	tags=38%, list=46%, signal=20%	23476/58506/8725/9646/2960/6925/26610/57805/2072/2099/3192/54623/57654/8607/6908/9150/84337/10856/2103	MF
GO:0001099	basal RNA polymerase II transcription machinery binding	53	-0.219692	-0.492331	0.993988	1	0.966248	8633	tags=38%, list=46%, signal=20%	23476/58506/8725/9646/2960/6925/26610/57805/2072/2099/3192/54623/57654/8607/6908/9150/84337/10856/2103	MF
GO:0008170	N-methyltransferase activity	95	-0.266269	-0.607662	0.994006	1	0.966248	5961	tags=34%, list=32%, signal=23%	79813/23512/51531/54093/151194/51409/9757/9739/91893/345630/84193/79823/64324/51106/93166/7468/56341/2122/196483/11091/84444/79091/110599564/55471/81627/133383/79723/2146/196541/11105/56979	MF
GO:0008234	cysteine-type peptidase activity	182	-0.316026	-0.730121	0.994006	1	0.966248	5802	tags=24%, list=31%, signal=16%	100287478/100287327/6881/838/51029/8314/54764/57599/1540/64854/7398/825/100287441/8722/59343/29761/84971/84132/1178/440854/377630/645402/84669/57559/401447/27283/9098/29843/78990/145814/84101/9099/23581/83844/10753/11131/9700/139562/79747/373509/92552/57663	MF
GO:0030165	PDZ domain binding	85	-0.260083	-0.591672	0.994006	1	0.966248	6949	tags=34%, list=37%, signal=21%	1742/2895/22871/9368/9411/153/6569/5605/10458/2890/3993/492/440193/64130/6752/85407/59338/54221/84708/729993/3761/11113/491/51678/2901/10368/9928/1080	MF
GO:0051011	microtubule minus-end binding	10	-0.219976	-0.418333	0.994344	1	0.966248	7273	tags=40%, list=39%, signal=24%	10426/157922/27229	MF
GO:0045309	protein phosphorylated amino acid binding	49	-0.17694	-0.394878	0.99498	1	0.966248	3919	tags=20%, list=21%, signal=16%	90525/6461/27/7535/8503/867/26228/56961/23624	MF
GO:0000049	tRNA binding	50	-0.199796	-0.44674	0.994985	1	0.966248	397	tags=14%, list=2%, signal=14%	93587/10667/57510/3508/81627/7015	MF
GO:0016830	carbon-carbon lyase activity	51	-0.21246	-0.474802	0.994985	1	0.966248	5520	tags=24%, list=30%, signal=17%	2805/80896/26061/441250/23042/6470/2572/5106/113451/130013/646625	MF
GO:0004860	protein kinase inhibitor activity	60	-0.219379	-0.494233	0.994995	1	0.966248	5648	tags=25%, list=30%, signal=17%	9479/142679/11116/51422/124790/54920/51527/5576/1029/54997/5570/1030/1032/388324	MF
GO:0001085	RNA polymerase II transcription factor binding	140	-0.296883	-0.684766	0.995005	1	0.966248	5614	tags=23%, list=30%, signal=16%	8463/8607/6908/54531/129880/9150/7004/145258/1387/2958/5393/5932/5468/5308/10856/26287/83881/5934/27063/2623/8328/3172/57057/132625/6862/5307/4808/8022/4760/5309/3670	MF
GO:0003727	single-stranded RNA binding	90	-0.263083	-0.599102	0.995005	1	0.966248	4927	tags=16%, list=26%, signal=11%	26528/8087/79882/51110/55342/202559/340529/645974/4440/1746/23217/9271/5042	MF
GO:0004519	endonuclease activity	117	-0.28005	-0.643268	0.995005	1	0.966248	5058	tags=19%, list=27%, signal=14%	51692/23293/201164/5932/10557/51110/84464/1763/54059/6036/1773/146956/9156/55124/342618/137902/58511/122651/6037/9271/23626	MF
GO:0004540	ribonuclease activity	103	-0.274365	-0.627004	0.995005	1	0.966248	6262	tags=29%, list=34%, signal=19%	5511/7247/9887/2237/3669/51010/80153/25819/90459/10535/23019/54512/114034/10595/2021/51692/23293/5393/10557/51110/6036/81875/9156/55124/342618/154197/6037/493901/9271	MF
GO:0005096	GTPase activator activity	271	-0.33582	-0.781029	0.995005	1	0.966248	6060	tags=25%, list=33%, signal=17%	23094/64786/9610/729092/5902/57568/5910/5905/26000/58504/9910/84079/84986/9744/3993/143872/28964/1123/115704/3267/2909/9462/23232/23216/55843/50807/9628/115703/1894/55200/134957/577/9824/10451/84144/79822/8601/64333/9098/5909/285190/29127/89839/85397/8853/398/400966/91614/55789/653489/26230/6000/353149/55635/727851/729877/158763/84218/343578/254272/414059/729857/84220/161514/729873/102723859	MF
GO:0042393	histone binding	191	-0.325173	-0.752349	0.995005	1	0.966248	7400	tags=37%, list=40%, signal=22%	23411/4300/56254/9960/23468/80853/51773/5253/8019/81550/5977/5927/912/3720/8658/10524/55135/4678/23519/5252/390245/23774/51720/4171/29028/55274/8193/54799/9918/8110/7443/165918/112869/6597/27000/23520/23198/11143/3621/10361/54454/8028/11091/23133/8208/23038/79718/54892/11176/10765/1164/55352/1104/84733/51460/29128/55723/51176/5897/55693/222229/55355/26038/359787/9085/138474/676/140690/285051	MF
GO:0048029	monosaccharide binding	73	-0.214479	-0.486701	0.995005	1	0.966248	4064	tags=14%, list=22%, signal=11%	3101/79748/388512/283208/5214/50489/6518/57642/49	MF
GO:0031434	mitogen-activated protein kinase kinase binding	14	-0.201694	-0.402992	0.995671	1	0.966248	5344	tags=29%, list=29%, signal=20%	9479/8844/1636	MF
GO:0016836	hydro-lyase activity	55	-0.22605	-0.507369	0.995996	1	0.966248	4966	tags=16%, list=27%, signal=12%	761/766/771/387712/760/765/56934/768	MF
GO:0051287	NAD binding	55	-0.221049	-0.496144	0.995996	1	0.966248	888	tags=4%, list=5%, signal=3%	127	MF
GO:0019199	transmembrane receptor protein kinase activity	81	-0.245481	-0.558059	0.996004	1	0.966248	3825	tags=14%, list=21%, signal=11%	4058/2044/2046/238/2041/4486/2261/6098/148738/285220	MF
GO:0031386	protein tag	11	-0.201075	-0.389081	0.996656	1	0.966248	3372	tags=36%, list=18%, signal=30%	7314/7316/387082	MF
GO:0097602	cullin family protein binding	18	-0.19248	-0.395963	0.996809	1	0.966248	5914	tags=17%, list=32%, signal=11%	79734/54165	MF
GO:0048156	tau protein binding	19	-0.214831	-0.444812	0.996832	1	0.966248	7400	tags=37%, list=40%, signal=22%	1859/9532/26574/3320/2288/3306	MF
GO:0032451	demethylase activity	38	-0.181166	-0.397908	0.996979	1	0.966248	8245	tags=53%, list=44%, signal=29%	23135/23030/221656/23210/221120/1543/80853/25974/5253/5927/54890/55818/390245/84678/23028/23133/10765/1544/55693	MF
GO:0030145	manganese ion binding	55	-0.21204	-0.475923	0.996997	1	0.966248	6583	tags=27%, list=35%, signal=18%	64132/6787/147699/120071/63929/5494/27/384/6648/5106/5475/2591/55811/5470	MF
GO:0004674	protein serine/threonine kinase activity	451	-0.350571	-0.82185	0.997003	1	0.966248	5611	tags=25%, list=30%, signal=18%	23552/6794/7016/4752/83732/23683/81617/7443/10595/902/55589/27347/23178/255239/55561/65018/8812/1021/6011/9262/1455/140901/23139/8798/167359/51422/4293/9263/5294/65975/23387/891/9706/9149/4342/283455/26524/5593/898/79858/51265/114783/157/10420/6732/53944/81629/146057/5590/5588/5261/115701/91419/10769/2966/10733/3706/9212/6790/2868/1459/5347/9730/55351/11113/701/169436/83903/344387/54986/341676/10…	MF
GO:0032947	protein-containing complex scaffold activity	78	-0.239424	-0.543067	0.997003	1	0.966248	5928	tags=38%, list=32%, signal=26%	162989/6548/54726/23286/23426/9908/9368/22941/9043/60485/9821/64768/23019/859/9479/142679/825/9223/9472/260425/9455/23636/8844/917/7965/50944/339451/143098/152015	MF
GO:1901981	phosphatidylinositol phosphate binding	147	-0.305702	-0.705561	0.997003	1	0.966248	4714	tags=19%, list=25%, signal=14%	59338/9066/7274/29091/3758/399979/3092/143425/7287/3756/2596/64333/10788/29127/4137/341359/56169/85477/5897/246/157807/219287/134829/6861/205147/22895/89869	MF
GO:1990782	protein tyrosine kinase binding	81	-0.236623	-0.537921	0.997003	1	0.966248	5186	tags=19%, list=28%, signal=13%	3320/2915/9600/389658/117854/867/26228/10603/10718/389400/3084/93650/115352/23624	MF
GO:0070064	proline-rich region binding	18	-0.178944	-0.368115	0.997872	1	0.966248	2060	tags=33%, list=11%, signal=30%	322/26058/10458/1540/55971	MF
GO:0031690	adrenergic receptor binding	19	-0.197546	-0.409023	0.997888	1	0.966248	6898	tags=26%, list=37%, signal=17%	150/9368/153/333	MF
GO:0030742	GTP-dependent protein binding	22	-0.18583	-0.393308	0.997921	1	0.966248	4454	tags=23%, list=24%, signal=17%	9771/5865/51735/50855	MF
GO:0005507	copper ion binding	56	-0.203111	-0.457134	0.997998	1	0.966248	4693	tags=16%, list=25%, signal=12%	6620/2153/7299/6283/26002/540/49/26	MF
GO:0008565	protein transporter activity	88	-0.250734	-0.570735	0.998002	1	0.966248	5000	tags=23%, list=27%, signal=17%	29103/23534/27315/56478/55176/57510/1434/3843/29098/9670/3841/100128553/3838/10693/643854/340307/441294/387990/64693	MF
GO:0015399	primary active transmembrane transporter activity	122	-0.274359	-0.631227	0.998002	1	0.966248	2904	tags=12%, list=16%, signal=10%	540/64240/491/90423/127124/64137/94160/85320/480/387990/478/1080/495/8647	MF
GO:0015405	P-P-bond-hydrolysis-driven transmembrane transporter activity	122	-0.274359	-0.631227	0.998002	1	0.966248	2904	tags=12%, list=16%, signal=10%	540/64240/491/90423/127124/64137/94160/85320/480/387990/478/1080/495/8647	MF
GO:0016874	ligase activity	129	-0.27254	-0.627438	0.998002	1	0.966248	7737	tags=38%, list=42%, signal=22%	23205/55157/8883/3141/5091/2752/55191/7515/83737/10352/2618/55278/11236/5096/38/10054/1373/26140/9654/51703/10667/65985/27304/3980/8833/387787/10055/440/3978/55152/25809/10999/2180/284716/10998/23305/80755/284076/23093/158135/164395/341392/142827/171222/83887/81616/254173/164714	MF
GO:0017124	SH3 domain binding	126	-0.267266	-0.615358	0.998002	1	0.966248	3935	tags=14%, list=21%, signal=11%	79767/50944/867/202559/8631/30837/11113/4137/10656/342184/2901/10744/26256/9232/219670/225689/23624	MF
GO:0030695	GTPase regulator activity	301	-0.336415	-0.784206	0.998002	1	0.966248	6224	tags=27%, list=33%, signal=18%	132864/9712/26130/402/4649/23094/64786/9610/729092/5902/57568/5910/5905/26000/58504/9910/84079/84986/9744/3993/143872/28964/1123/115704/3267/2909/2874/3843/9462/23232/23216/55843/50807/5147/9628/115703/1894/55200/134957/577/9824/10451/10900/84144/79822/9162/8601/64333/9098/5909/285190/10788/29127/89839/85397/8853/398/400966/91614/55789/126006/653489/26230/6000/22999/353149/55635/727851/729877/158…	MF
GO:0044325	ion channel binding	125	-0.27642	-0.636108	0.998002	1	0.966248	5597	tags=24%, list=30%, signal=17%	9783/2273/808/286/9472/3767/122416/30819/285966/29098/6331/389816/6833/93107/255057/3756/89/9992/9001/4842/126755/22999/6336/27133/846/3746/3747/3752/440699	MF
GO:0051015	actin filament binding	188	-0.309902	-0.716853	0.998002	1	0.966248	6333	tags=31%, list=34%, signal=21%	728113/4703/9026/11133/201191/84962/23603/2039/29119/27/1496/9172/7402/59341/25794/6710/6532/23026/29114/6708/8736/283284/57644/55201/4621/4620/10529/3092/8851/339451/4607/7287/8735/119/4640/79784/79789/4648/4625/5357/388428/10788/57619/22989/4606/7137/85477/4604/10083/4624/4622/4626/29999/93661/4892/129446/4619	MF
GO:0051213	dioxygenase activity	92	-0.243565	-0.555026	0.998002	1	0.966248	2842	tags=28%, list=15%, signal=24%	54890/55818/390245/55214/112398/84678/3081/57168/64714/242/84890/23133/3242/10765/6999/84266/247/59344/283208/55693/246/8424/6121/169355/204474	MF
GO:0060589	nucleoside-triphosphatase regulator activity	344	-0.326884	-0.76316	0.998002	1	0.966248	6529	tags=29%, list=35%, signal=19%	3301/60682/57600/26286/483/9411/54431/29103/9531/23380/57580/6002/132864/9712/26130/3337/402/4649/23094/64786/9610/729092/5902/57568/5910/5905/26000/573/58504/9910/84079/84986/9744/3993/143872/27000/28964/93974/1123/115704/3267/10808/2909/2874/3843/9462/23232/23216/55843/50807/5147/9628/115703/1894/55200/134957/577/9824/10451/4607/10900/9529/84144/79822/9162/8601/64333/9098/5909/285190/10788/2912…	MF
GO:0019200	carbohydrate kinase activity	21	-0.194008	-0.408143	0.998956	1	0.966248	5496	tags=48%, list=29%, signal=34%	55577/84197/5208/5207/2645/64080/3098/3101/5214	MF
GO:0004842	ubiquitin-protein transferase activity	387	-0.335998	-0.78526	0.999001	1	0.966248	6453	tags=28%, list=35%, signal=19%	10155/55294/23327/152006/64326/25793/10444/55658/127544/8451/4591/7186/51592/57520/899/7187/51666/25820/9666/51529/7732/197370/10892/997/9443/55159/8453/200933/50862/6049/142689/118424/389898/165918/23608/25897/10293/9320/55743/80829/391104/25827/84261/55905/51070/7334/10206/81858/51676/440590/26270/27338/57154/54461/8452/285231/64777/55167/54941/8315/117854/25893/29089/55632/867/79018/4194/14469…	MF
GO:0008013	beta-catenin binding	82	-0.21728	-0.494021	0.999001	1	0.966248	7631	tags=37%, list=41%, signal=22%	64321/147906/5795/2932/55966/23426/10076/2737/9739/2099/51339/9368/84328/999/29119/8313/6932/79718/60437/11122/53841/4929/10856/116931/1501/51176/6299/219287/205147	MF
GO:0008201	heparin binding	153	-0.269232	-0.621325	0.999001	1	0.966248	3731	tags=17%, list=20%, signal=14%	4057/2147/4018/100131137/2254/340419/566/149998/333/84570/6288/400668/64100/79625/3273/50964/6368/6372/3827/4316/116519/26/2249/83998/1301	MF
GO:0016651	oxidoreductase activity, acting on NAD(P)H	97	-0.222854	-0.508608	0.999001	1	0.966248	2464	tags=6%, list=13%, signal=5%	1109/56964/5076/127/84203	MF
GO:0019955	cytokine binding	124	-0.268371	-0.617693	0.999001	1	0.966248	3227	tags=15%, list=17%, signal=13%	9350/1235/9241/1232/53833/3568/3557/8200/3598/3593/26525/3595/112744/199713/1233/26585/148738/133396	MF
GO:0030246	carbohydrate binding	264	-0.32454	-0.754145	0.999001	1	0.966248	4543	tags=22%, list=24%, signal=17%	728276/26270/79695/124220/202/1178/26033/325/4153/56241/346689/3101/2646/131544/176/3824/79748/432/27283/165530/388512/56891/8972/2591/338339/402635/148003/654346/283420/3821/283208/26290/5214/5068/50489/10143/6518/6900/387836/653808/55057/3822/57642/29124/49/170482/5967/284194/6476/11227/653499/125972/83998/89792/1463/22914	MF
GO:0042626	ATPase activity, coupled to transmembrane movement of substances	114	-0.261404	-0.599426	0.999001	1	0.966248	3796	tags=18%, list=20%, signal=15%	51293/9914/24/1244/154664/6833/5244/540/64240/491/90423/127124/64137/94160/85320/480/478/1080/495/8647	MF
GO:0051117	ATPase binding	80	-0.213225	-0.484557	0.999001	1	0.966248	7562	tags=34%, list=41%, signal=20%	7225/4809/7353/51035/163590/151194/8192/2099/483/54431/3337/258010/50617/6588/8607/286/93974/6880/29761/23753/53822/10856/7224/127124/55811/53828	MF
GO:0001882	nucleoside binding	369	-0.156575	-0.36597	1	1	0.966248	6098	tags=18%, list=33%, signal=13%	221443/402/2794/9630/7732/51175/58528/9364/9609/51143/79363/115827/11158/84172/9258/326624/54471/54734/81027/29083/84100/64792/2909/51277/64901/10383/51062/57111/161253/27289/5865/54509/11159/91608/4733/7283/5106/7277/2288/10381/158158/2986/6674/347517/10938/5874/80117/10124/401409/132946/2780/6014/1917/51807/346562/345611/80086/347688/142827/113457/255308/112714/56269/2779/3000/7278/392509	MF
GO:0001883	purine nucleoside binding	361	-0.158938	-0.371484	1	1	0.966248	6098	tags=19%, list=33%, signal=13%	221443/402/2794/9630/7732/51175/58528/9364/9609/51143/79363/115827/11158/9258/326624/54471/54734/81027/29083/84100/64792/2909/51277/64901/10383/51062/57111/161253/27289/5865/54509/11159/91608/4733/7283/5106/7277/2288/10381/158158/2986/6674/347517/10938/5874/80117/10124/401409/132946/2780/6014/1917/51807/346562/345611/80086/347688/142827/113457/255308/112714/56269/2779/3000/7278/392509	MF
GO:0002020	protease binding	123	-0.214474	-0.493347	1	1	0.966248	4058	tags=19%, list=22%, signal=15%	65018/462/7917/219743/59082/440068/8851/1311/675/3630/970/5275/6531/248/57126/6318/6407/199713/49/3934/4102/6317	MF
GO:0003713	transcription coactivator activity	318	-0.303734	-0.709001	1	1	0.966248	6041	tags=23%, list=32%, signal=16%	1810/84193/4520/3298/26205/2962/6671/6881/9443/10553/8607/26292/3728/6597/5453/5915/23175/4793/6880/2874/5454/1387/23028/2958/9441/86/6663/6929/119392/9149/4901/29915/5468/5308/4928/9421/4778/898/6942/7020/89780/10062/672/9457/29893/9519/2100/116931/9063/27063/9970/6664/5457/3159/4117/164684/57057/7021/8433/2103/345643/84660/4760/4654/245806/51412/5458/133396/3670/676/6496/11036	MF
GO:0003714	transcription corepressor activity	234	-0.304933	-0.707754	1	1	0.966248	6132	tags=27%, list=33%, signal=19%	3337/115950/84962/23493/1810/4084/79923/9759/1876/8819/64324/57801/863/6597/54531/390598/51588/2909/5629/2874/79816/8092/7639/5932/50943/23462/165631/79718/7091/6913/9421/8531/84667/10765/4761/54626/10856/29842/51053/55502/1045/27063/388585/391723/51460/9096/8431/79733/5457/51132/54738/90665/390992/3975/7021/144455/9426/140290/9085/5458/27033/652991/6756	MF
GO:0003735	structural constituent of ribosome	155	0.235535	NA	1	1	0.966248	6123	tags=53%, list=33%, signal=36%	6134/6170/6173/6191/6171/9349/6176/6192/6138/6202/23521/4736/740/6218/6136/6234/54948/60488/6157/6128/6144/6188/6141/51263/6146/6228/6167/64983/6222/51065/6142/6154/6183/6155/25873/6233/6164/65993/7818/6235/51318/6125/285855/29088/6189/6207/9045/6135/6147/6227/6160/64968/6205/6187/6165/6156/6217/6203/6152/6229/6122/6208/6210/65008/6133/6232/6139/6159/6124/51073/6175/6223/6158/6193/6231/6209/51649…	MF
GO:0003779	actin binding	415	-0.321723	-0.752865	1	1	0.966248	4797	tags=21%, list=26%, signal=16%	29114/6708/8736/4634/283284/3652/2638/57644/55201/1264/84951/3778/4621/56907/135138/4210/4620/4846/10529/3092/1773/54221/8851/339451/23242/4607/8048/7287/8941/8735/7224/119/79805/4640/26260/79784/79789/4648/4625/89/60312/5357/388428/51168/10788/57619/4137/4633/22989/126353/3208/342184/4606/7137/11013/54443/85477/55971/375189/51361/4604/53904/376132/6712/10083/81930/4624/4336/140469/57626/54212/46…	MF
GO:0003924	GTPase activity	281	-0.198409	-0.461703	1	1	0.966248	4684	tags=20%, list=25%, signal=15%	402/9630/105372280/7732/51175/58528/9364/9609/79363/115827/11158/326624/54734/81027/64792/2909/51277/10383/51062/57111/161253/27289/5865/54509/11159/91608/7283/7277/4521/10381/158158/2785/347517/5874/5909/338322/2786/401409/2780/6014/51764/1917/51807/346562/345611/80086/347688/113457/94235/255308/112714/56269/2779/7278	MF
GO:0003954	NADH dehydrogenase activity	40	0.121372	0.548978	1	1	0.966248	12705	tags=98%, list=68%, signal=31%	1806/4694/4697/4725/4698/4707/4719/4720/4714/4724/4705/4713/4706/4723/4715/4701/4729/4708/4722/4718/4700/4711/4709/4704/4712/51079/4710/4695/4717/4728/55967/4716/4726/4696/100532726/91942/4731/4702/374291	MF
GO:0004312	fatty acid synthase activity	11	-0.164403	-0.318121	1	1	0.966248	15580	tags=45%, list=84%, signal=7%	54995/79993/83401/55301	MF
GO:0004518	nuclease activity	192	-0.304069	-0.703741	1	1	0.966248	5926	tags=23%, list=32%, signal=16%	25819/90459/10535/23019/54512/348654/114034/10595/57697/1797/2021/51692/23293/201164/5426/5393/5932/10557/51110/55775/84464/1763/54059/6036/1773/283254/81875/146956/144715/9156/55124/342618/154197/137902/56164/81691/254528/58511/122651/6037/493901/9271/23626	MF
GO:0004713	protein tyrosine kinase activity	176	-0.277954	-0.642624	1	1	0.966248	5238	tags=24%, list=28%, signal=18%	2321/2264/7535/1439/2322/11116/3702/3320/8798/8711/1949/8817/9149/4145/4916/4058/10420/3562/2248/7465/2253/2044/2046/11064/2254/238/8074/1437/8823/3568/2041/8444/4486/3084/2069/7272/2261/6098/2249/1950/285220/3567	MF
GO:0004896	cytokine receptor activity	92	0.215265	NA	1	1	0.966248	3060	tags=41%, list=16%, signal=35%	2840/643/9034/1234/972/3587/1524/10148/920/8807/10663/1441/5618/3601/1438/1240/3570/1230/3561/55540/3588/64109/3554/729230/84818/9180/7850/3977/8808/8809/3459/960/3953/58985/3575/3460/2690/2833	MF
GO:0005085	guanyl-nucleotide exchange factor activity	324	-0.236888	-0.553209	1	1	0.966248	5816	tags=23%, list=31%, signal=16%	8567/5979/51112/440073/2903/126003/84079/54869/2264/8890/6103/1439/2322/2668/6710/84315/414918/100128327/22878/29098/9365/6708/84249/9855/2674/57221/25894/10048/8817/100271715/9649/9771/2676/1894/10817/55200/64096/221002/51735/5877/440107/10451/3562/2248/23362/1104/2253/163259/10045/55103/153478/2254/2675/117177/8074/255426/1437/2902/8823/3568/152831/3084/6712/2904/126006/26230/2069/54848/2261/99…	MF
GO:0005088	Ras guanyl-nucleotide exchange factor activity	251	-0.254389	-0.590897	1	1	0.966248	6017	tags=25%, list=32%, signal=18%	2250/9610/51332/8567/5979/51112/2903/126003/84079/54869/2264/1439/2322/2668/6710/414918/100128327/22878/29098/9365/6708/9855/2674/25894/10048/8817/100271715/9649/9771/2676/1894/10817/55200/64096/221002/440107/10451/3562/2248/1104/2253/163259/153478/2254/2675/117177/8074/1437/2902/8823/3568/152831/3084/6712/2904/26230/2069/54848/2261/9965/2249/1950/3567	MF
GO:0005089	Rho guanyl-nucleotide exchange factor activity	80	-0.149661	-0.340108	1	1	0.966248	4656	tags=12%, list=25%, signal=9%	25894/100271715/1894/55200/440107/10451/153478/26230/54848	MF
GO:0005126	cytokine receptor binding	259	-0.278714	-0.647994	1	1	0.966248	2242	tags=20%, list=12%, signal=18%	10850/64806/9244/3626/1270/85480/3562/56832/3565/6361/26228/58191/4049/970/50616/3458/1444/1437/392255/2658/3557/3574/3467/4838/387695/51561/1672/50604/2689/8200/3593/282618/9210/26525/386653/27302/653/1442/6346/8600/112744/6368/56300/6374/6372/59067/1443/26585/3596/5617/3567	MF
GO:0005178	integrin binding	120	0.326091	NA	1	1	0.966248	2837	tags=48%, list=15%, signal=41%	27329/7448/88/1842/10457/8482/3689/6423/4067/2335/3685/3479/3673/5578/1903/6376/4323/8425/7045/7412/11117/2200/3675/3696/977/11096/3911/6850/1285/1525/2246/3695/3481/9270/8754/5829/4240/7070/4627/7077/3384/3913/6387/2013/10516/83700/1289/3678/1281/1956/3791/3693/6714/928/975/7103/3383/8751	MF
GO:0005201	extracellular matrix structural constituent	153	0.277037	NA	1	1	0.966248	2408	tags=43%, list=13%, signal=38%	56955/1404/7448/85301/25878/4060/1116/25890/920/1287/1462/8483/2335/4811/1805/3490/1293/4256/1634/3730/8425/1286/7045/64129/11117/2200/1292/10631/2331/3908/5549/3911/1285/1277/127435/1291/1278/284217/1306/3339/8076/633/64856/3912/4240/79812/4239/1288/2202/54829/7373/3913/1282/10516/1893/1289/165/5118/4147/79875/1281/50509/80781/2006/5553/7058	MF
GO:0005484	SNAP receptor activity	30	-0.163775	-0.354957	1	1	0.966248	8149	tags=40%, list=44%, signal=23%	662/9570/10490/116841/53407/9482/2054/9342/112755/10228/415117	MF
GO:0005521	lamin binding	15	-0.168887	-0.339525	1	1	0.966248	4670	tags=33%, list=25%, signal=25%	23353/5501/26502/5317	MF
GO:0005525	GTP binding	353	-0.16454	-0.384456	1	1	0.966248	4696	tags=14%, list=25%, signal=10%	84100/64792/2909/51277/64901/10383/51062/57111/161253/27289/5865/54509/11159/91608/4733/7283/5106/7277/2288/10381/158158/2986/6674/347517/10938/5874/80117/10124/401409/132946/2780/6014/1917/51807/346562/345611/80086/347688/142827/113457/255308/112714/56269/2779/3000/7278/392509	MF
GO:0005539	glycosaminoglycan binding	209	-0.276256	-0.640668	1	1	0.966248	3731	tags=18%, list=20%, signal=15%	176/4057/2147/4018/57115/100131137/2254/340419/566/7130/114771/149998/333/84570/6288/400668/50859/64100/1833/5068/79625/3161/3273/50964/6368/6372/5967/6469/3827/3026/4316/116519/26/2249/83998/1463/1301	MF
GO:0005543	phospholipid binding	406	-0.258536	-0.604845	1	1	0.966248	5346	tags=21%, list=29%, signal=15%	146206/221184/29993/27132/23178/391013/51411/79666/84100/55937/129880/345/129401/2909/94120/2733/23636/254122/84249/50807/59338/9066/7274/29091/9600/3758/80772/115703/23174/57154/255189/51735/399979/3092/1071/143425/7287/124056/8399/83850/26228/3756/151835/2596/64333/2835/2168/10788/29127/4137/169166/9892/341359/56169/85477/5897/143162/8448/6712/246/84258/6121/57586/157807/7350/219287/134829/336/…	MF
GO:0008022	protein C-terminus binding	186	-0.291062	-0.672726	1	1	0.966248	5730	tags=22%, list=31%, signal=15%	10458/859/26986/7016/11190/10055/9662/9656/9223/3767/27129/23119/51588/10963/23421/22924/11073/8844/54715/5468/8089/114327/50944/4085/675/8161/4987/774/1063/1261/5888/4288/6457/4988/991/54212/7153/245806/7015/51086	MF
GO:0008137	NADH dehydrogenase (ubiquinone) activity	39	-0.126393	-0.2781	1	1	0.966248	9056	tags=46%, list=49%, signal=24%	4704/4712/51079/4710/4695/4717/4728/55967/4716/4726/4696/100532726/91942/4731/4702/374291/56964	MF
GO:0008168	methyltransferase activity	208	-0.20804	-0.482424	1	1	0.966248	6030	tags=20%, list=32%, signal=14%	55178/28989/84193/55783/124512/79823/64324/131965/51106/93166/10785/7468/1786/56341/2122/196483/728464/138199/57019/25917/438/11091/84444/79091/110599564/55471/387338/81627/113802/133383/79730/79723/59336/220074/2146/110599583/7298/63978/196541/11105/56979	MF
GO:0008375	acetylglucosaminyltransferase activity	52	0.211963	0.924058	1	1	0.966248	2003	tags=21%, list=11%, signal=19%	10331/2134/3955/3074/10678/3340/8473/2131/64131/11041/4242	MF
GO:0008757	S-adenosylmethionine-dependent methyltransferase activity	153	-0.208843	-0.481962	1	1	0.966248	6165	tags=22%, list=33%, signal=15%	93587/55178/84193/55783/79823/64324/131965/51106/93166/10785/7468/1786/56341/2122/196483/138199/25917/438/11091/84444/79091/110599564/55471/387338/81627/133383/79723/220074/2146/196541/11105/56979	MF
GO:0009055	electron transfer activity	107	-0.256851	-0.587542	1	1	0.966248	2539	tags=14%, list=14%, signal=12%	57019/1347/314/1352/8608/51022/1544/2877/1109/2731/84419/389207/341947/170712	MF
[truncated: 6,457 more rows]
