# Supplementary material for: Altered mRNAs Profiles in the Testis of Patients With “Secondary Idiopathic Non-Obstructive Azoospermia”
Source: Front Cell Dev Biol. 2022 May 12;10:824596. doi: 10.3389/fcell.2022.824596 (PMC9133692; doi:10.3389/fcell.2022.824596)
Supplement: Supplementary file 6 [file Table4.XLSX]

## Sheet: case_vs_control
ID	Case 1	Case 2	Case 3	Control 1	Control 2	Control 3	baseMeanA	baseMeanB	baseMean	log2FoldChange	lfcSE	stat	pvalue	padj	type
BOD1L2	0	19.096	37.0502	119212	116754	115285	18.7154	117084	58551.3	-12.6036	1.27255	-9.90421	3.99097e-23	4.84581e-22	Down
C16orf82	10.3995	2.8644	37.0502	57794.9	60522.2	65524.7	16.7713	61280.6	30648.7	-11.8231	0.625029	-18.916	8.41478e-80	6.3027e-78	Down
TUBA3C	10.3995	0	80.7503	85376.3	74009.4	85684.3	30.3833	81690	40860.2	-11.3908	1.6618	-6.85446	7.15802e-12	4.00627e-11	Down
PRM2	0	230.107	684.953	572522	835969	934818	305.02	781103	390704	-11.3221	1.89171	-5.98512	2.16235e-09	9.4255e-09	Down
PRM1	15.5992	88.7965	496.852	370573	461613	658160	200.416	496782	248491	-11.2745	1.10487	-10.2043	1.89649e-24	2.45552e-23	Down
ODF1	0	15.2768	35.1502	34656.6	42623.9	38953.7	16.809	38744.8	19380.8	-11.1622	1.26469	-8.82601	1.08472e-18	1.02015e-17	Down
LELP1	5.19974	24.8248	45.6002	42380	63037.5	70379.3	25.2083	58598.9	29312.1	-11.1615	0.550525	-20.2743	2.1707e-91	2.2059e-89	Down
HDGFL1	0	11.4576	22.8001	28226.8	26362	21715.2	11.4192	25434.7	12723	-11.1058	1.11077	-9.99828	1.55068e-23	1.91668e-22	Down
LDHC	0	26.7344	53.2002	65093.7	47415.1	60761.2	26.6449	57756.7	28891.7	-11.0774	1.38448	-8.00115	1.23266e-15	9.52876e-15	Down
BRDT	0	0	34.2001	30786.7	20543.8	22508.2	11.4	24612.9	12312.1	-11.0719	2.2037	-5.02423	5.05453e-07	1.67416e-06	Down
C10orf62	6.49967	11.4576	31.3501	33896.4	31639.6	41277.6	16.4358	35604.5	17810.5	-11.0493	0.458942	-24.0756	4.50062e-128	1.11331e-125	Down
CATSPERZ	71.4964	60.1525	102.6	66190.9	70723.2	106065	78.0831	80993.2	40535.6	-10.0163	0.321391	-31.1654	3.13281e-213	4.90807e-210	Down
CRISP2	22.0989	30.5536	57.0002	71817.4	81833.6	79010.9	36.5509	77554	38795.3	-11.0336	0.343688	-32.1034	3.94993e-226	1.06084e-222	Down
UBQLN3	0	17.1864	15.2001	22051	28796.1	17074.3	10.7955	22640.5	11325.6	-10.9844	0.572316	-19.1929	4.2411e-82	3.40738e-80	Down
TLCD3B	36.3982	22.9152	20.9001	12051.1	10997.9	10575.3	26.7378	11208.1	5617.4	-8.73921	0.286078	-30.5483	5.95453e-205	7.46301e-202	Down
ROPN1L	0	35.3277	52.2502	58193.6	51934.5	62819.5	29.1926	57649.2	28839.2	-10.9433	1.38089	-7.92485	2.28431e-15	1.72817e-14	Down
HMGB4	0	47.7401	110.2	74825.7	84107.3	127618	52.6468	95516.9	47784.8	-10.8234	1.5699	-6.8943	5.41325e-12	3.06349e-11	Down
C15orf48	83.1958	64.9265	83.6004	10888.2	8638.73	9357.13	77.2409	9628.02	4852.63	-6.96512	0.238108	-29.2519	4.24697e-188	4.43572e-185	Down
SMCP	0	21.9604	72.2003	46805.2	56955.8	61599.1	31.3869	55120.1	27575.7	-10.7748	1.48076	-7.27655	3.4246e-13	2.15903e-12	Down
ACTRT2	0	3.81921	45.6002	25064.6	30525.1	31105	16.4731	28898.2	14457.4	-10.7709	1.55643	-6.92024	4.50877e-12	2.58036e-11	Down
ZNRF4	0	15.2768	25.6501	20066.3	23225.8	25719.5	13.6423	23003.9	11508.8	-10.7075	1.15502	-9.27038	1.85477e-20	1.95677e-19	Down
TNP1	20.799	125.079	450.302	247026	337732	401215	198.727	328658	164428	-10.6898	0.772787	-13.8328	1.6158e-43	4.65191e-42	Down
ACTL7A	0	0	72.2003	32567.8	40749.1	38668	24.0668	37328.3	18676.2	-10.5973	2.43862	-4.3456	1.38896e-05	3.82082e-05	Down
ACTL7B	22.0989	7.63841	31.3501	28327	30789.7	31179.2	20.3625	30098.6	15059.5	-10.5337	0.406071	-25.9406	2.32254e-148	8.23846e-146	Down
ACTL9	3.8998	4.77401	26.6001	14199.6	18306.5	20491.4	11.758	17665.9	8838.81	-10.5214	0.57935	-18.1607	1.0564e-73	6.80146e-72	Down
DDX4	5.19974	3.81921	11.4	26859	23276.9	21242.8	6.80633	23792.9	11899.8	-11.7446	0.414515	-28.3332	1.34646e-176	9.73596e-174	Down
FAM71F1	0	15.2768	22.8001	18847.7	17845.1	20411.6	12.6923	19034.8	9523.75	-10.5084	0.590075	-17.8086	6.0648e-71	3.59679e-69	Down
CABS1	0	0	38.9502	20960.5	18532.5	16885.4	12.9834	18792.8	9402.89	-10.4956	2.24257	-4.68018	2.86617e-06	8.63803e-06	Down
CMTM2	6.49967	24.8248	153.901	86190.2	78933.9	101751	61.7417	88958.3	44510	-10.4898	1.08703	-9.64997	4.91723e-22	5.65061e-21	Down
SPACA3	22.0989	4.77401	3.80002	11428.2	10905.2	19514	10.2243	13949.1	6979.67	-10.4814	0.571213	-18.3493	3.34419e-75	2.25343e-73	Down
TPPP2	20.799	0	30.4001	19322.7	25847.5	26963.5	17.0664	24044.5	12030.8	-10.4618	1.32997	-7.86622	3.65515e-15	2.72362e-14	Down
IRGC	0	19.096	53.2002	30198.3	37010.9	33744.8	24.0988	33651.3	16837.7	-10.4426	1.39223	-7.5006	6.35282e-14	4.28075e-13	Down
DYDC1	0	0	34.2001	15343.9	13028.9	18347.6	11.4	15573.5	7792.44	-10.4115	2.2005	-4.73145	2.22923e-06	6.80902e-06	Down
FNDC11	0	15.2768	17.1001	14101.5	14854.8	16177.9	10.7923	15044.7	7527.75	-10.3875	0.521358	-19.924	2.51988e-88	2.33368e-86	Down
CETN1	0	11.4576	60.8003	30494.8	28193.1	37393.7	24.086	32027.2	16025.6	-10.3726	1.49316	-6.94673	3.7385e-12	2.15926e-11	Down
CCDC70	0	7.63841	53.2002	19507.8	25589.1	34810	20.2795	26635.6	13328	-10.3542	1.51726	-6.82426	8.83798e-12	4.87703e-11	Down
GK2	0	0	38.0002	17653.7	16209.9	13162.3	12.6667	15675.3	7843.97	-10.2695	2.23601	-4.59278	4.37387e-06	1.28939e-05	Down
TSPAN16	3.8998	3.81921	28.5001	12052.4	14823.5	15211.7	12.073	14029.2	7020.63	-10.1542	0.620086	-16.3755	2.86195e-60	1.31874e-58	Down
ACSBG2	9.09954	13.3672	67.4503	35018.2	35904.8	31931.7	29.9724	34284.9	17157.4	-10.1465	0.615431	-16.4868	4.56755e-61	2.14139e-59	Down
C9orf24	0	10.5028	19.9501	9215.24	13718.4	12719.1	10.151	11884.3	5947.21	-10.1427	0.588412	-17.2374	1.39049e-66	7.38451e-65	Down
TEX44	0	7.63841	49.4002	23123.7	26581.8	14229.7	19.0129	21311.7	10665.4	-10.125	1.49477	-6.77363	1.25594e-11	6.8301e-11	Down
CCER1	0	7.63841	30.4001	14609.6	12868.5	13994.6	12.6795	13824.3	6918.46	-10.0796	1.27313	-7.91723	2.42863e-15	1.83293e-14	Down
TSACC	10.3995	47.7401	116.851	57755.8	62310.5	65745.1	58.33	61937.1	30997.7	-10.0443	0.623737	-16.1033	2.41725e-58	1.06427e-56	Down
PBK	10.3995	7.63841	16.1501	15469.9	9662.59	11045.4	11.396	12059.3	6035.36	-10.0395	0.398622	-25.1857	5.75286e-140	1.83312e-137	Down
CAPZA3	0	11.4576	79.8003	25714.7	33153	37141.7	30.4193	32003.1	16016.8	-10.0359	1.58912	-6.31542	2.69423e-10	1.2918e-09	Down
CCIN	0	4.77401	49.4002	16351.5	22342.6	18090	18.0581	18928	9473.05	-10.0283	1.55093	-6.46599	1.00635e-10	5.02374e-10	Down
SPATA19	0	0	32.3001	10040.4	9836.53	13130.8	10.7667	11002.6	5506.68	-9.99244	2.17958	-4.58457	4.54931e-06	1.33824e-05	Down
CFAP206	10.3995	25.7796	27.5501	15901.8	12527.9	11994.8	21.2431	13474.8	6748.04	-9.27624	0.349743	-26.523	5.26161e-155	2.0608e-152	Down
KIF2B	0	0	52.2502	19926.3	18102.4	15289.3	17.4167	17772.7	8895.04	-9.99243	2.34065	-4.26908	1.96277e-05	5.30326e-05	Down
REXO5	425.079	301.717	570.002	86628.7	72368.9	77657.8	432.266	78885.1	39658.7	-7.51156	0.285932	-26.2704	4.17849e-152	1.57111e-149	Down
CCDC42	0	12.4124	30.4001	15342.6	12644.6	15301.6	14.2708	14429.6	7221.94	-9.9713	1.22237	-8.15739	3.42356e-16	2.7482e-15	Down
C17orf64	0	56.3333	9.50004	20723	18519	26788	21.9444	22010	11016	-9.9655	1.49507	-6.66559	2.63598e-11	1.39478e-10	Down
TEX38	0	63.9717	41.8002	29606.6	37483.8	38515.1	35.2573	35201.8	17618.5	-9.96034	1.43452	-6.94334	3.82927e-12	2.20829e-11	Down
TESMIN	0	16.2316	19.9501	14035.8	12169.6	9159.17	12.0606	11788.2	5900.13	-9.88988	0.596757	-16.5727	1.09755e-61	5.18441e-60	Down
TCP11	15.5992	38.1921	91.2004	54139.2	49155.6	34752.6	48.3306	46015.8	23032.1	-9.88416	0.530904	-18.6176	2.31424e-77	1.65429e-75	Down
ZNF683	0	0	38.0002	9017.56	13279.9	13233.2	12.6667	11843.6	5928.11	-9.8651	2.24054	-4.403	1.06763e-05	2.97928e-05	Down
PABPC3	12.9993	5.72881	6.65003	10861.7	8459.58	8403.31	8.4594	9241.52	4624.99	-10.1507	0.399618	-25.4011	2.45171e-142	8.08633e-140	Down
GGN	25.9987	35.3277	13.3001	26954.5	19523.1	20707.4	24.8755	22395	11209.9	-9.81713	0.364751	-26.9146	1.48294e-159	6.79982e-157	Down
TEKT2	18.1991	6.68361	28.5001	13387	14985	18811	17.7943	15727.7	7872.73	-9.78837	0.433911	-22.5585	1.10837e-112	2.00359e-110	Down
GTSF1	15.5992	0	34.2001	16320.4	13186.2	12767.5	16.5998	14091.4	7053.98	-9.72885	1.35438	-7.18325	6.80756e-13	4.1879e-12	Down
RNF151	5.19974	13.3672	66.5003	15996	24891.3	31476.1	28.3557	24121.1	12074.7	-9.71974	0.704742	-13.7919	2.85087e-43	8.09613e-42	Down
C9orf131	10.3995	0	26.6001	10993.7	10689.6	9463.99	12.3332	10382.4	5197.37	-9.71549	1.28778	-7.54435	4.54541e-14	3.10628e-13	Down
SPTY2D1OS	28.5986	21.0056	27.5501	7227.18	6860.78	10822.7	25.7181	8303.57	4164.64	-8.34155	0.33312	-25.0407	2.20389e-138	6.57668e-136	Down
ROPN1B	0	30.5536	110.2	39898.4	31703.1	45112	46.918	38904.5	19475.7	-9.69356	1.58194	-6.12763	8.9196e-10	4.07011e-09	Down
DNAJC5B	0	4.77401	32.3001	9516.4	9284.5	11618	12.358	10139.6	5075.99	-9.67077	1.38098	-7.00282	2.50866e-12	1.472e-11	Down
ERICH3	10.3995	12.4124	4.75002	9387.04	8517.91	6920.84	9.18731	8275.26	4142.23	-9.82892	0.394741	-24.8997	7.50037e-137	2.13647e-134	Down
YBX2	92.2954	121.26	180.501	115210	107810	98476.5	131.352	107166	53648.5	-9.6664	0.290381	-33.2887	5.62374e-243	2.64316e-239	Down
TXNDC2	0	3.81921	53.2002	13034.8	16081.7	16547.9	19.0065	15221.5	7620.25	-9.64069	1.61299	-5.97692	2.27396e-09	9.88448e-09	Down
FSCN3	0	25.7796	35.1502	15785.7	18497.1	12922.7	20.3099	15735.2	7877.75	-9.5908	1.27985	-7.4937	6.69591e-14	4.50065e-13	Down
RBMXL2	10.3995	11.4576	22.8001	12406.6	12131.1	9618.08	14.8857	11385.3	5700.07	-9.55401	0.355468	-26.8773	4.04626e-159	1.81118e-156	Down
UBL4B	15.5992	19.096	52.2502	17426.8	18900.2	26239.1	28.9818	20855.4	10442.2	-9.47532	0.452302	-20.9491	1.91228e-97	2.24692e-95	Down
NUPR2	16.8992	16.2316	80.7503	23052	22803	31745	37.9604	25866.6	12952.3	-9.40273	0.576312	-16.3154	7.67536e-60	3.49387e-58	Down
CEP295NL	0	11.4576	20.9001	8397.33	5791.1	8344.82	10.7859	7511.08	3760.93	-9.39798	0.608027	-15.4565	6.81791e-54	2.69279e-52	Down
ZPBP	0	34.3729	45.6002	20437.8	16499.4	15743.7	26.6577	17560.3	8793.47	-9.35887	1.35399	-6.91207	4.77629e-12	2.72479e-11	Down
FAM209B	5.19974	0	33.2501	6894.84	7391.98	10903.7	12.8166	8396.85	4204.83	-9.35072	1.47179	-6.35329	2.10752e-10	1.0217e-09	Down
TCP10L	0	3.81921	81.7004	17920.4	16611.9	20934.6	28.5065	18489	9258.73	-9.33845	1.75503	-5.32095	1.03227e-07	3.71763e-07	Down
SOX30	25.9987	11.4576	29.4501	15804.9	14379.8	12605.5	22.3021	14263.4	7142.87	-9.33131	0.34731	-26.8674	5.27943e-159	2.30822e-156	Down
MORN5	0	0	35.1502	6406.62	6542.06	9740.68	11.7167	7563.12	3787.42	-9.33016	2.21554	-4.21123	2.53979e-05	6.76893e-05	Down
PHF7	376.981	230.107	541.502	258982	248541	220787	382.864	242770	121576	-9.30843	0.336182	-27.6887	9.55442e-169	5.44313e-166	Down
TUBA3E	53.2973	46.7853	108.3	62508	836.376	68281.5	69.461	43875.3	21972.4	-9.30253	1.35379	-6.87146	6.35469e-12	3.57048e-11	Down
FBXO39	10.3995	7.63841	15.2001	6074.28	6659.76	6688	11.0793	6474.02	3242.55	-9.18364	0.344841	-26.6315	2.9282e-156	1.17128e-153	Down
PIWIL1	0	8.59321	86.4504	21706.8	16567.1	17069.8	31.6812	18447.9	9239.79	-9.18288	1.65284	-5.55583	2.76297e-08	1.06399e-07	Down
MFSD6L	0	0	34.2001	7060.68	5898.38	6968.08	11.4	6642.38	3326.89	-9.18223	2.19684	-4.17974	2.91837e-05	7.71992e-05	Down
GSG1	128.694	12.4124	62.7003	21409.6	49109.7	41960.3	67.9354	37493.2	18780.6	-9.11505	0.659552	-13.8201	1.92909e-43	5.5285e-42	Down
PRSS21	0	16.2316	41.8002	11389.7	10364.6	9638.33	19.3439	10464.2	5241.78	-9.07263	1.32097	-6.86817	6.503e-12	3.65053e-11	Down
CCDC169	24.6988	0	9.50004	4585.06	5939	7660.95	11.3996	6061.67	3036.53	-9.06847	1.28096	-7.07942	1.44755e-12	8.66408e-12	Down
DPEP3	0	7.63841	11.4	9365.15	11004.1	9377.38	6.34615	9915.55	4960.95	-10.5108	0.448409	-23.4401	1.66665e-121	3.6015e-119	Down
ARMC4	27.2986	0	18.0501	8608.94	7043.06	8336.95	15.1162	7996.31	4005.71	-9.05425	1.28738	-7.03309	2.02002e-12	1.1931e-11	Down
RPL10L	0	3.81921	45.6002	7948.9	7485.72	10177.1	16.4731	8537.24	4276.86	-9.01175	1.55944	-5.77882	7.5225e-09	3.08582e-08	Down
C12orf50	0	0	44.6502	8769.47	7097.22	7098.55	14.8834	7655.08	3834.98	-9.0035	2.28916	-3.93309	8.38591e-05	0.000208043	Down
DNAAF3	27.2986	26.7344	19.9501	15521	13490.3	8705.88	24.6611	12572.4	6298.54	-9.00037	0.349488	-25.753	2.98294e-146	1.01962e-143	Down
SPACA1	0	0	46.5502	8220.21	7359.69	8213.22	15.5167	7931.04	3973.28	-8.99462	2.30101	-3.909	9.26806e-05	0.000228032	Down
OVOL1	33.7983	4.77401	19.0001	10040.4	8366.88	9304.27	19.1908	9237.2	4628.19	-8.94225	0.502745	-17.7868	8.93838e-71	5.2513e-69	Down
RNF148	11.6994	3.81921	23.7501	5815.58	7765.9	5657.7	13.0896	6413.06	3213.07	-8.92982	0.49522	-18.032	1.09185e-72	6.81952e-71	Down
DRC7	0	4.77401	8.55004	11167.5	9193.89	9251.4	4.44135	9870.92	4937.68	-11.0062	0.477867	-23.032	2.22772e-117	4.40854e-115	Down
GAPDHS	127.394	90.7061	70.3003	37030.1	47226.6	55581.5	96.1333	46612.7	23354.4	-8.92915	0.306219	-29.1593	6.36394e-187	5.98211e-184	Down
TTC29	0	12.4124	4.75002	14311.7	12103	13320.9	5.72081	13245.2	6625.46	-11.0818	0.481741	-23.0037	4.28077e-117	8.29676e-115	Down
ADAM2	0	0	47.5002	9988.7	6605.6	6204.34	15.8334	7599.55	3807.69	-8.90397	2.31875	-3.83999	0.00012304	0.000297511	Down
ZBTB32	9.09954	1.9096	15.2001	11693.5	10216.7	11770.9	8.7364	11227	5617.89	-10.3302	0.449595	-22.9766	7.9865e-117	1.51663e-114	Down
CCT8L2	20.799	9.54801	3.80002	4957.2	5744.23	4711.75	11.3823	5137.72	2574.55	-8.88114	0.451452	-19.6724	3.71939e-86	3.32974e-84	Down
PCOTH	36.3982	30.5536	40.8502	2317.74	2413.3	2322.69	35.934	2351.25	1193.59	-6.03263	0.262982	-22.9393	1.88442e-116	3.50763e-114	Down
KLHL10	24.6988	15.2768	29.4501	10743.6	12190.5	9620.33	23.1419	10851.5	5437.3	-8.87777	0.311502	-28.4999	1.17414e-178	9.59728e-176	Down
TEX35	0	3.81921	76.0003	10396.7	13591.4	13350.1	26.6065	12446.1	6236.33	-8.86673	1.73349	-5.11496	3.13815e-07	1.06609e-06	Down
TSSK6	92.2954	108.847	115.901	48400.6	41651.1	52424.2	105.681	47492	23798.8	-8.8069	0.218759	-40.2585	0	0	Down
CCDC136	218.389	122.215	231.801	79491.7	87488.2	87842.8	190.802	84940.9	42565.9	-8.80015	0.290892	-30.2523	4.86771e-201	5.71956e-198	Down
TRIM36	25.9987	56.3333	136.801	35553.5	29736.7	30020.7	73.0442	31770.3	15921.7	-8.75718	0.510809	-17.1438	6.99859e-66	3.5949e-64	Down
ATP1A3	0	49.6497	11.4	11968.8	10478.1	3977.26	20.3499	8808.06	4414.21	-8.75273	1.49677	-5.84775	4.98254e-09	2.0867e-08	Down
C5orf58	0	11.4576	9.50004	9596.66	10935.4	8271.71	6.98589	9601.25	4804.12	-10.3343	0.459568	-22.4869	5.57432e-112	9.70345e-110	Down
NUP210L	5.19974	21.9604	13.3001	6915.41	6358.75	4597.02	13.4867	5957.06	2985.27	-8.74651	0.427531	-20.4582	5.07739e-93	5.39294e-91	Down
EQTN	11.6994	5.72881	15.2001	4734.98	4038.14	4999.69	10.8761	4590.94	2300.91	-8.72796	0.377854	-23.0988	4.76526e-118	9.53052e-116	Down
SPACA4	0	24.8248	57.0002	11359.8	11331.2	11426.7	27.275	11372.6	5699.93	-8.69944	1.3976	-6.22455	4.82947e-10	2.2625e-09	Down
KCTD19	29.8985	31.5084	9.50004	10939.3	9854.24	7723.94	23.6357	9505.82	4764.73	-8.66463	0.413658	-20.9463	2.02587e-97	2.36561e-95	Down
SERF1B	0	37.2373	13.3001	6165.16	6226.47	7947.77	16.8458	6779.8	3398.32	-8.64491	1.29835	-6.65839	2.76849e-11	1.46201e-10	Down
BPIFA3	0	3.81921	11.4	9389.7	10483.3	9749.68	5.07308	9874.24	4939.66	-10.8235	0.48553	-22.2921	4.41114e-110	7.27451e-108	Down
PPP3R2	0	15.2768	7.60003	25734.6	18898.1	19834.6	7.62562	21489.1	10748.4	-11.386	0.51125	-22.2709	7.081e-110	1.15759e-107	Down
SPATA4	68.8965	21.0056	104.5	27712.7	21057.3	28213.1	64.8009	25661	12862.9	-8.6301	0.49434	-17.4578	3.00249e-68	1.6651e-66	Down
SYCE3	0	19.096	26.6001	5685.56	5695.27	6836.48	15.232	6072.44	3043.83	-8.62853	1.17684	-7.33197	2.26802e-13	1.45624e-12	Down
CMTM1	16.8992	13.3672	11.4	4766.82	5174.49	6223.47	13.8888	5388.26	2701.07	-8.6203	0.336796	-25.595	1.73507e-144	5.82487e-142	Down
TULP2	22.0989	5.72881	7.60003	4507.45	4491.22	4275.33	11.8092	4424.67	2218.24	-8.61857	0.430197	-20.034	2.78358e-89	2.65641e-87	Down
CCDC158	0	5.72881	46.5502	8006.62	6309.79	5861.28	17.4263	6725.9	3371.66	-8.58644	1.4994	-5.72659	1.02466e-08	4.13828e-08	Down
CCDC7	101.395	48.6949	27.5501	22987	19696	24794.9	59.2133	22492.6	11275.9	-8.5831	0.43662	-19.658	4.93543e-86	4.37674e-84	Down
C17orf50	6.49967	17.1864	30.4001	10701.1	9905.27	12425.6	18.0287	11010.7	5514.34	-9.21867	0.418222	-22.0425	1.12658e-107	1.73604e-105	Down
CNTD1	5.19974	12.4124	32.3001	7676.93	6135.85	5725.18	16.6374	6512.66	3264.65	-8.58192	0.502145	-17.0905	1.74603e-65	8.89579e-64	Down
NT5C1B	0	21.9604	35.1502	8726.35	8609.57	4539.65	19.0369	7291.86	3655.45	-8.57438	1.3044	-6.57343	4.91696e-11	2.53535e-10	Down
TIMD4	15.5992	0	19.9501	3996.01	3536.11	5931.02	11.8498	4487.71	2249.78	-8.56872	1.22835	-6.97581	3.04103e-12	1.77035e-11	Down
AKAP14	11.6994	6.68361	7.60003	5480.58	3625.68	5468.73	8.66102	4858.33	2433.5	-9.16601	0.419215	-21.8647	5.63683e-106	8.41051e-104	Down
PPP1R36	0	41.0565	31.3501	10576.4	8023.17	8948.83	24.1355	9182.81	4603.47	-8.5663	1.32521	-6.46412	1.01889e-10	5.08365e-10	Down
C6orf201	5.19974	13.3672	49.4002	9619.88	7757.57	8719.37	22.6557	8698.94	4360.8	-8.56555	0.6065	-14.1229	2.74338e-45	8.34555e-44	Down
SPINK2	37.6981	86.8869	93.1004	24675.9	20192.8	37731.1	72.5618	27533.3	13802.9	-8.55907	0.404291	-21.1706	1.78443e-99	2.16434e-97	Down
MARCHF10	6.49967	34.3729	71.2503	13840.8	15025.6	13594.2	37.3743	14153.5	7095.45	-8.55144	0.595704	-14.3552	9.88879e-47	3.19432e-45	Down
CALR3	0	7.63841	15.2001	11257	11732.2	11512.2	7.61283	11500.5	5754.04	-10.4793	0.482276	-21.729	1.09257e-104	1.56796e-102	Down
BNC1	36.3982	3.81921	3.80002	6831.16	5744.23	3007.69	14.6725	5194.36	2604.52	-8.50655	0.751218	-11.3237	1.00174e-29	1.67104e-28	Down
H1-7	19.499	45.8305	82.6504	36703.1	40638.7	49242.2	49.3266	42194.7	21122	-9.72753	0.447905	-21.7178	1.39144e-104	1.96685e-102	Down
FAM186B	41.5979	38.1921	40.8502	17299.5	14159	12067.9	40.2134	14508.8	7274.5	-8.49715	0.270605	-31.4005	1.99018e-216	3.4014e-213	Down
DRC1	0	30.5536	38.0002	8433.81	7816.94	8543.91	22.8513	8264.89	4143.87	-8.49272	1.3013	-6.52631	6.74102e-11	3.41501e-10	Down
CFAP43	41.5979	32.4632	34.2001	15272.9	11632.2	11723.7	36.0871	12876.3	6456.18	-8.48902	0.272624	-31.1382	7.32511e-213	1.05932e-209	Down
ACRV1	5.19974	9.54801	30.4001	3054.06	7349.28	5927.65	15.0493	5443.66	2729.35	-8.47411	0.589659	-14.3712	7.84513e-47	2.54291e-45	Down
RNF17	19.499	20.0508	0	4851.07	4483.93	4486.79	13.1833	4607.26	2310.22	-8.45453	1.22869	-6.88094	5.94594e-12	3.35184e-11	Down
TTC21A	633.068	379.056	426.552	26490.2	22981.1	24400.1	479.559	24623.8	12551.7	-5.68439	0.263214	-21.5961	1.95434e-103	2.64328e-101	Down
WSCD1	41.5979	53.4689	68.4003	3390.37	3290.3	2958.2	54.489	3212.96	1633.72	-5.87085	0.273227	-21.487	2.05868e-102	2.76451e-100	Down
SPATC1	19.499	21.9604	16.1501	4888.21	7024.31	7897.15	19.2032	6603.23	3311.21	-8.42683	0.346597	-24.3131	1.42649e-130	3.62405e-128	Down
CDKN3	58.4971	70.6553	33.2501	20162.5	19131.4	16224	54.1342	18506	9280.05	-8.42043	0.315197	-26.7148	3.17116e-157	1.32484e-154	Down
YPEL1	28.5986	45.8305	101.65	19572.1	19874.1	21161.8	58.6932	20202.7	10130.7	-8.4169	0.428166	-19.658	4.93548e-86	4.37674e-84	Down
CCNB2	5.19974	47.7401	42.7502	12490.9	10219.8	9813.8	31.8967	10841.5	5436.69	-8.39164	0.562857	-14.909	2.88027e-50	1.02361e-48	Down
TMCO5A	0	4.77401	14.2501	20362.8	16556.7	24019.9	6.34136	20313.1	10159.7	-11.5658	0.541004	-21.3784	2.12242e-101	2.75182e-99	Down
ADAD2	96.1952	35.3277	98.8004	22833.8	24525.7	29746.2	76.7744	25701.9	12889.3	-8.39153	0.393179	-21.3428	4.55263e-101	5.78307e-99	Down
LRRIQ1	0	26.7344	19.0001	4979.09	4002.73	6238.09	15.2448	5073.3	2544.27	-8.36834	1.19435	-7.0066	2.44175e-12	1.43453e-11	Down
ROPN1	75.3962	53.4689	12.3501	15821.5	15258.9	13848.4	47.0717	14976.3	7511.68	-8.32411	0.518609	-16.0508	5.63996e-58	2.44312e-56	Down
LLCFC1	61.0969	69.7005	73.1503	4326.36	3441.33	5357.38	67.9826	4375.02	2221.5	-6.00421	0.2822	-21.2765	1.87598e-100	2.36701e-98	Down
ANKRD7	382.181	400.062	417.052	145039	107883	131512	399.765	128145	64272.2	-8.32382	0.202891	-41.026	0	0	Down
OAZ3	40.298	122.215	106.4	26803.3	29083.6	29651.7	89.6377	28512.9	14301.2	-8.30448	0.387043	-21.4562	3.99389e-102	5.28768e-100	Down
FAM209A	20.799	38.1921	35.1502	7895.84	9641.76	12475	31.3804	10004.2	5017.8	-8.29901	0.333835	-24.8596	2.03717e-136	5.63219e-134	Down
C1orf100	0	22.9152	12.3501	3727.35	3590.27	3978.38	11.7551	3765.34	1888.55	-8.28358	0.630937	-13.129	2.24576e-39	5.59951e-38	Down
CAPN11	0	35.3277	68.4003	11965.5	9571.97	10472.9	34.576	10670.1	5352.35	-8.26637	1.44405	-5.72443	1.0378e-08	4.18862e-08	Down
ZMYND10	140.393	158.497	226.101	53746.5	47047.4	59880.5	174.997	53558.1	26866.6	-8.25403	0.261374	-31.5793	7.09582e-219	1.48224e-215	Down
PLAAT1	226.189	275.938	341.051	12547.9	9584.47	10647.3	281.059	10926.5	5603.8	-5.27842	0.250534	-21.0687	1.54051e-98	1.85651e-96	Down
ELFN2	6.49967	6.68361	12.3501	4704.47	3842.33	3102.17	8.51111	3882.99	1945.75	-8.81082	0.418329	-21.0619	1.77719e-98	2.1281e-96	Down
LRRC18	0	4.77401	34.2001	3119.73	4100.64	4568.9	12.9914	3929.75	1971.37	-8.23199	1.41143	-5.83238	5.46438e-09	2.27784e-08	Down
TMEM191B	149.493	159.452	212.801	10069.6	11206.2	16335.3	173.915	12537	6355.48	-6.16954	0.294402	-20.9561	1.64913e-97	1.94992e-95	Down
PHOSPHO1	37.6981	47.7401	97.8504	18056.3	21603.1	15380.4	61.0962	18346.6	9203.85	-8.22119	0.383802	-21.4204	8.62387e-102	1.12589e-99	Down
DNAI2	33.7983	22.9152	12.3501	7579.42	5961.91	6337.07	23.0212	6626.13	3324.58	-8.19798	0.359876	-22.78	7.23674e-115	1.33383e-112	Down
ART3	49.3975	44.8757	19.9501	11841.4	10750	10535.9	38.0744	11042.4	5540.26	-8.19337	0.340714	-24.0476	8.84138e-128	2.131e-125	Down
TRIML1	0	26.7344	3.80002	2997.01	3373.63	2630.88	10.1782	3000.51	1505.34	-8.19181	1.34022	-6.11228	9.82191e-10	4.45804e-09	Down
HORMAD1	0	7.63841	7.60003	17918.4	14303.8	9054.56	5.07948	13758.9	6881.99	-11.3134	0.541165	-20.9056	4.7616e-97	5.45842e-95	Down
FTMT	0	4.77401	9.50004	5757.2	7537.8	5906.27	4.75802	6400.42	3202.59	-10.2891	0.493698	-20.841	1.84065e-96	2.09723e-94	Down
SOHLH1	0	0	30.4001	2144.61	2660.15	4080.74	10.1334	2961.83	1485.98	-8.18633	2.1739	-3.76573	0.000166065	0.00039325	Down
TTLL10	0	3.81921	3.80002	9192.68	10141.7	8622.64	2.53974	9319.01	4660.78	-11.7177	0.564236	-20.7673	8.54445e-96	9.6189e-94	Down
SPATA31C2	11.6994	9.54801	15.2001	2037.14	2364.35	1916.64	12.1492	2106.05	1059.1	-7.43369	0.359191	-20.6956	3.79342e-95	4.24502e-93	Down
CEP55	10.3995	24.8248	0	4212.26	3001.79	2945.83	11.7414	3386.63	1699.18	-8.17094	1.27775	-6.39478	1.60782e-10	7.89215e-10	Down
VCX3A	7.79961	33.418	69.3503	10002	6041.07	15788.7	36.856	10610.6	5323.71	-8.15777	0.634057	-12.866	6.99321e-38	1.62915e-36	Down
NEK2	25.9987	42.0113	50.3502	15312.7	10791.6	7959.02	39.4534	11354.5	5696.96	-8.15663	0.371974	-21.9279	1.4063e-106	2.13213e-104	Down
CCDC62	41.5979	45.8305	69.3503	17906.4	13829.9	11013.9	52.2596	14250.1	7151.17	-8.08361	0.323098	-25.0191	3.79344e-138	1.11432e-135	Down
CCDC168	15.5992	22.9152	26.6001	5567.48	6201.47	5857.91	21.7049	5875.62	2948.66	-8.05673	0.287366	-28.0365	5.84258e-173	3.7876e-170	Down
C4orf17	0	0	38.0002	3782.41	3144.48	3152.79	12.6667	3359.89	1686.28	-8.04748	2.23409	-3.60213	0.000315618	0.000715498	Down
CFAP57	9.09954	15.2768	34.2001	5925.03	4767.24	5018.81	19.5255	5237.03	2628.28	-8.03968	0.425289	-18.904	1.05629e-79	7.88025e-78	Down
CDC45	41.5979	7.63841	3.80002	4400.65	4718.28	4176.35	17.6788	4431.76	2224.72	-8.00619	0.673411	-11.889	1.34997e-32	2.53795e-31	Down
TSKS	84.4958	128.898	162.451	27596.6	34354.9	33966.4	125.282	31972.7	16049	-7.98897	0.291524	-27.4041	2.44819e-165	1.3537e-162	Down
AQP5	132.593	162.316	250.801	46114.7	40572	51238.7	181.904	45975.1	23078.5	-7.97776	0.295757	-26.9741	2.97768e-160	1.43539e-157	Down
TMEM31	31.1984	15.2768	19.0001	6431.16	4703.7	4866.97	21.8251	5333.94	2677.88	-7.96212	0.34591	-23.0179	3.08272e-117	6.037e-115	Down
FSD1	0	11.4576	19.0001	1889.22	2041.47	3874.9	10.1526	2601.86	1306.01	-7.96208	0.688022	-11.5724	5.68587e-31	9.99013e-30	Down
PRSS50	25.9987	25.7796	43.7002	6942.6	9443.86	7413.49	31.8262	7933.32	3982.57	-7.95102	0.316939	-25.0869	6.91467e-139	2.09671e-136	Down
C16orf71	48.0976	45.8305	64.6003	14953.9	12122.8	12098.2	52.8428	13058.3	6555.57	-7.94427	0.25785	-30.8097	1.9456e-208	2.61267e-205	Down
FGFR3	5.19974	38.1921	22.8001	4984.4	4970.34	6497.91	22.064	5484.22	2753.14	-7.93165	0.511101	-15.5187	2.59054e-54	1.02747e-52	Down
CCDC105	0	7.63841	3.80002	4419.89	5239.07	5303.39	3.81281	4987.45	2495.63	-10.2406	0.504474	-20.2996	1.2965e-91	1.32469e-89	Down
FKBP6	27.2986	26.7344	75.0503	10206.9	11052	10275	43.0278	10511.3	5277.17	-7.92221	0.416945	-19.0006	1.68508e-80	1.29834e-78	Down
WDR63	11.6994	8.59321	24.7001	4569.14	2661.2	3736.55	14.9976	3655.63	1835.31	-7.91585	0.444767	-17.7977	7.35677e-71	4.33565e-69	Down
SLC22A16	0	13.3672	19.0001	3321.39	2473.71	2255.2	10.7891	2683.43	1347.11	-7.91456	0.623408	-12.6956	6.25197e-37	1.39925e-35	Down
RNASE11	9.09954	42.0113	38.9502	8965.15	5984.83	7085.05	30.0203	7345.01	3687.52	-7.91352	0.467489	-16.9277	2.81002e-64	1.39758e-62	Down
LRWD1	590.17	975.807	1250.21	80309.6	71639.8	69770.7	938.728	73906.7	37422.7	-6.29792	0.312114	-20.1783	1.51889e-90	1.51085e-88	Down
C2CD6	15.5992	45.8305	64.6003	13156.9	8040.87	9415.62	42.01	10204.4	5123.23	-7.90961	0.461347	-17.1446	6.89741e-66	3.55264e-64	Down
PFN3	5.19974	19.096	26.6001	3787.72	3719.42	4969.32	16.9653	4158.82	2087.89	-7.90056	0.443735	-17.8047	6.50241e-71	3.84419e-69	Down
CCDC54	76.6962	70.6553	45.6002	17093.8	13823.6	14027.3	64.3172	14981.6	7522.95	-7.87171	0.27517	-28.6067	5.54763e-180	4.7407e-177	Down
NACA2	0	3.81921	8.55004	7291.53	5296.35	7835.29	4.12308	6807.72	3405.92	-10.584	0.526791	-20.0914	8.77833e-90	8.55092e-88	Down
TROAP	44.1978	4.77401	0	4409.94	3588.19	3288.89	16.3239	3762.34	1889.33	-7.85815	1.57406	-4.99228	5.96691e-07	1.96218e-06	Down
SYNGR4	7.79961	0	4.75002	6531.99	5448.42	5246.02	4.18321	5742.15	2873.16	-10.5263	0.524055	-20.0863	9.71813e-90	9.36927e-88	Down
ATP1A4	0	22.9152	25.6501	3737.97	3606.94	3978.38	16.1884	3774.43	1895.31	-7.83843	0.683779	-11.4634	2.01445e-30	3.44601e-29	Down
SPATA17	32.4984	42.9661	66.5003	12462.3	10088.6	9322.26	47.3216	10624.4	5335.86	-7.79806	0.319655	-24.3952	1.92212e-131	4.95012e-129	Down
TEPP	20.799	16.2316	3.80002	2057.04	2517.46	4199.97	13.6102	2924.82	1469.22	-7.77322	0.542912	-14.3176	1.69795e-46	5.44734e-45	Down
TOP2A	35.0982	26.7344	65.5503	10984.4	9470.94	7451.74	42.461	9302.35	4672.41	-7.76938	0.3774	-20.5866	3.61745e-94	3.9311e-92	Down
TEX26	41.5979	25.7796	3.80002	4307.78	5616.11	4881.59	23.7259	4935.16	2479.44	-7.71962	0.597692	-12.9157	3.67013e-38	8.66815e-37	Down
PGK2	0	0	4.75002	27916.4	27049.4	22897.4	1.58334	25954.4	12978	-13.8709	0.695455	-19.9451	1.65369e-88	1.54674e-86	Down
CCDC63	0	11.4576	7.60003	4506.13	4876.6	5961.39	6.35255	5114.71	2560.53	-9.56249	0.479873	-19.9271	2.3668e-88	2.20276e-86	Down
NEK10	6.49967	24.8248	22.8001	4717.07	3385.08	3512.72	18.0415	3871.62	1944.83	-7.71039	0.419535	-18.3784	1.95612e-75	1.32762e-73	Down
ESS2	1224.54	1707.18	1817.36	34988.3	40638.7	38870.5	1583.03	38165.8	19874.4	-4.5909	0.230868	-19.8853	5.45183e-88	5.02423e-86	Down
CATSPER1	0	5.72881	11.4	4039.13	4041.27	4111.11	5.70962	4063.84	2034.77	-9.37587	0.471829	-19.8713	7.20913e-88	6.6113e-86	Down
BCL2L14	2.59987	0	7.60003	5864	7296.16	7317.89	3.39997	6826.01	3414.71	-10.9415	0.551546	-19.8379	1.40215e-87	1.27963e-85	Down
CFAP53	53.2973	73.5197	104.5	16459.7	19184.6	12909.2	77.1058	16184.5	8130.79	-7.70542	0.320219	-24.063	6.10217e-128	1.48988e-125	Down
ZC2HC1B	19.499	10.5028	7.60003	1871.31	2758.06	2944.7	12.534	2524.69	1268.61	-7.69584	0.426939	-18.0256	1.22648e-72	7.58479e-71	Down
PDZD9	3.8998	7.63841	24.7001	3040.79	2438.3	2192.22	12.0794	2557.1	1284.59	-7.69074	0.537678	-14.3036	2.07728e-46	6.61912e-45	Down
TTK	36.3982	24.8248	15.2001	6275.28	4805.78	4388.93	25.4744	5156.66	2591.07	-7.6854	0.362679	-21.1906	1.16541e-99	1.432e-97	Down
TSPYL6	37.6981	0	7.60003	3694.85	2738.27	2632.01	15.0994	3021.71	1518.41	-7.65542	1.45094	-5.27618	1.31907e-07	4.69315e-07	Down
CCNO	23.3988	12.4124	0	2443.78	2593.49	2014.5	11.9371	2350.59	1181.26	-7.65178	0.749834	-10.2046	1.89038e-24	2.44928e-23	Down
MAPK15	5.19974	10.5028	22.8001	2401.98	3016.37	2526.28	12.8342	2648.21	1330.52	-7.64957	0.444475	-17.2103	2.22158e-66	1.16991e-64	Down
DRICH1	25.9987	43.9209	24.7001	6328.34	5809.84	6822.98	31.5399	6320.39	3175.96	-7.63627	0.301514	-25.3264	1.6338e-141	5.29577e-139	Down
SPEF1	25.9987	0	38.0002	3602.65	3509.03	5574.46	21.333	4228.71	2125.02	-7.63208	1.4014	-5.44602	5.15098e-08	1.92675e-07	Down
ERICH6	11.6994	15.2768	32.3001	5038.13	3479.87	3318.13	19.7588	3945.38	1982.57	-7.62013	0.419328	-18.1723	8.56134e-74	5.55011e-72	Down
PP2D1	15.5992	19.096	23.7501	4319.06	3127.82	4158.35	19.4818	3868.41	1943.95	-7.61824	0.328312	-23.2043	4.1211e-119	8.33082e-117	Down
DCAF4L1	33.7983	0	38.0002	5435.48	4372.49	4275.33	23.9328	4694.43	2359.18	-7.61773	1.40635	-5.41666	6.07222e-08	2.25608e-07	Down
ADAM29	115.694	15.2768	0	8640.11	9674.05	7284.14	43.657	8532.77	4288.21	-7.61356	1.72344	-4.41764	9.97833e-06	2.7978e-05	Down
MEIOB	14.2993	38.1921	33.2501	4309.11	6967.02	5770.17	28.5805	5682.1	2855.34	-7.61348	0.388912	-19.5764	2.45857e-85	2.12023e-83	Down
LRRC46	33.7983	69.7005	118.751	14698.5	12331.1	16729	74.0831	14586.2	7330.13	-7.61237	0.424113	-17.9489	4.8932e-72	2.97709e-70	Down
TUBA3D	206.69	236.791	283.101	45972.7	43222.8	53195.8	242.194	47463.8	23853	-7.61178	0.219015	-34.7547	1.17871e-264	7.38658e-261	Down
FAM186A	0	0	33.2501	1625.87	2922.63	1974.01	11.0834	2174.17	1092.63	-7.61154	2.20239	-3.45604	0.000548166	0.00120181	Down
PPP1R2B	10.3995	45.8305	26.6001	8792.02	8253.35	9399.87	27.61	8815.08	4421.35	-8.29505	0.42735	-19.4105	6.29708e-84	5.28505e-82	Down
ACRBP	224.889	245.384	344.851	52344.2	53334.3	53089	271.708	52922.5	26597.1	-7.60312	0.23426	-32.4559	4.46767e-231	1.39987e-227	Down
MUC1	388.681	335.135	316.351	4809.94	4732.87	5346.13	346.722	4962.98	2654.85	-3.84123	0.198314	-19.3695	1.39647e-83	1.16167e-81	Down
C10orf120	0	5.72881	12.3501	4947.25	4934.93	6287.58	6.02629	5389.92	2697.97	-9.71502	0.502178	-19.3458	2.21206e-83	1.83202e-81	Down
DUSP13	27.2986	30.5536	19.9501	4685.89	7257.62	2999.82	25.9341	4981.11	2503.52	-7.58783	0.421395	-18.0064	1.73424e-72	1.06201e-70	Down
KIF2C	72.7963	245.384	94.0504	24941.2	29039.8	25279.7	137.41	26420.2	13278.8	-7.58327	0.449214	-16.8812	6.18693e-64	3.05287e-62	Down
C5orf49	0	63.0169	53.2002	6703.14	7029.52	8534.91	38.739	7422.52	3730.63	-7.57913	1.4469	-5.2382	1.62151e-07	5.71191e-07	Down
VCX3B	0	28.644	33.2501	2699.83	5807.76	3254.02	20.6314	3920.54	1970.58	-7.56381	1.32418	-5.71208	1.11604e-08	4.48803e-08	Down
CATSPERG	106.595	49.6497	31.3501	9950.89	13284.1	11542.6	62.5315	11592.5	5827.53	-7.54756	0.432482	-17.4517	3.33926e-68	1.84642e-66	Down
SPATA25	19.499	16.2316	8.55004	2092.2	2750.77	3213.53	14.7602	2685.5	1350.13	-7.5311	0.394687	-19.0812	3.61985e-81	2.82378e-79	Down
SPAG17	0	15.2768	65.5503	5617.9	4852.65	4510.41	26.9424	4993.65	2510.3	-7.53015	1.48229	-5.0801	3.77246e-07	1.26873e-06	Down
HSF5	37.6981	23.87	8.55004	14141.3	9181.39	9388.63	23.3727	10903.8	5463.57	-8.89055	0.463582	-19.1779	5.65826e-82	4.52661e-80	Down
SPATA12	0	9.54801	12.3501	3980.75	4969.3	5131.29	7.29936	4693.78	2350.54	-9.24536	0.482662	-19.155	8.80036e-82	7.01046e-80	Down
CDHR2	5.19974	11.4576	40.8502	2636.81	4364.15	3752.3	19.1692	3584.42	1801.8	-7.52553	0.605372	-12.4313	1.76824e-35	3.72262e-34	Down
HEATR9	3.8998	9.54801	15.2001	2543.28	2139.37	2195.59	9.54929	2292.75	1151.15	-7.85494	0.410683	-19.1265	1.51855e-81	1.19952e-79	Down
CCDC83	5.19974	0	3.80002	7544.26	5501.54	6215.59	2.99992	6420.46	3211.73	-11.1557	0.584351	-19.0908	3.01359e-81	2.3685e-79	Down
RPGRIP1	92.2954	38.1921	33.2501	11458	10837.5	7359.5	54.5792	9885	4969.79	-7.51573	0.427763	-17.5698	4.19285e-69	2.37427e-67	Down
LRRC36	42.8978	27.6892	87.4004	9239.78	9766.75	9795.8	52.6625	9600.77	4826.72	-7.50559	0.40755	-18.4164	9.70858e-76	6.63714e-74	Down
GTSF1L	0	0	4.75002	18371.4	28096.2	27284	1.58334	24583.9	12292.7	-13.7973	0.724684	-19.0391	8.09703e-81	6.29025e-79	Down
VCX2	7.79961	21.9604	8.55004	1439.47	2616.41	2954.82	12.77	2336.9	1174.83	-7.49451	0.503674	-14.8797	4.465e-50	1.57786e-48	Down
DDX25	174.191	42.9661	58.9003	17811.6	15231.8	16310.6	92.0192	16451.3	8271.67	-7.49106	0.491973	-15.2266	2.35654e-52	8.96822e-51	Down
TEKT3	67.5966	9.54801	32.3001	6093.52	7531.55	5531.72	36.4816	6385.6	3211.04	-7.4679	0.556344	-13.4232	4.42317e-41	1.16791e-39	Down
DNAJB7	22.0989	18.1412	15.2001	4355.55	2583.08	2671.38	18.4801	3203.33	1610.91	-7.45057	0.382345	-19.4865	1.42915e-84	1.21574e-82	Down
DNAH8	0	16.2316	57.9503	6572.46	3972.52	2295.7	24.7273	4280.23	2152.48	-7.43129	1.49949	-4.95587	7.20077e-07	2.34131e-06	Down
DNAJB8	0	8.59321	19.0001	13268.3	17061.9	14789.9	9.19776	15040	7524.6	-10.6167	0.560782	-18.932	6.21277e-80	4.70968e-78	Down
SHCBP1L	0	20.0508	7.60003	37379	24767.3	24990.6	9.21695	29045.7	14527.4	-11.5714	0.61147	-18.9239	7.25557e-80	5.4781e-78	Down
KNL1	27.2986	26.7344	28.5001	7191.36	5571.33	1410.49	27.5111	4724.39	2375.95	-7.4239	0.563136	-13.1831	1.09732e-39	2.78402e-38	Down
SPA17	313.284	141.311	178.601	36958.5	29437.7	41466.5	211.065	35954.2	18082.6	-7.4166	0.347275	-21.3566	3.38877e-101	4.36362e-99	Down
DYNLRB2	77.9961	126.989	100.7	15250.4	13477.8	23113.3	101.895	17280.5	8691.2	-7.40121	0.322167	-22.9732	8.64275e-117	1.62484e-114	Down
TEKT5	67.5966	60.1525	24.7001	5891.2	10033.4	9640.58	50.8164	8521.72	4286.27	-7.39767	0.417621	-17.7138	3.28e-70	1.9091e-68	Down
BIRC5	58.4971	16.2316	58.9003	7845.42	7343.03	7217.78	44.543	7468.74	3756.64	-7.39706	0.439422	-16.8336	1.38405e-63	6.77607e-62	Down
LOXHD1	46.7977	10.5028	34.2001	6701.15	5119.29	3265.27	30.5002	5028.57	2529.53	-7.37921	0.512457	-14.3997	5.19956e-47	1.69414e-45	Down
GLIPR1L1	10.3995	44.8757	32.3001	4595.01	4657.87	5541.84	29.1918	4931.58	2480.38	-7.37757	0.433776	-17.0078	7.18831e-65	3.60374e-63	Down
CXorf65	27.2986	3.81921	24.7001	3089.21	2315.4	3763.55	18.606	3056.05	1537.33	-7.37591	0.557366	-13.2335	5.61964e-40	1.4374e-38	Down
LOC730183	220.989	163.271	191.901	3577.44	4215.21	4492.41	192.054	4095.02	2143.54	-4.41713	0.235724	-18.7385	2.40175e-78	1.75011e-76	Down
TEX45	18.1991	30.5536	55.1002	5056.71	5070.33	4702.75	34.6177	4943.26	2488.94	-7.13939	0.381169	-18.7303	2.80535e-78	2.03631e-76	Down
CA9	1.29993	9.54801	39.9002	2708.45	2801.81	3025.69	16.916	2845.31	1431.12	-7.37289	0.735762	-10.0208	1.23553e-23	1.5332e-22	Down
FSCB	0	3.81921	3.80002	6439.79	7430.52	4847.85	2.53974	6239.38	3120.96	-11.1452	0.596804	-18.6748	7.94449e-78	5.72247e-76	Down
IZUMO4	496.575	359.005	661.203	75416.1	67515.2	108068	505.594	83666.3	42085.9	-7.37042	0.32071	-22.9815	7.13022e-117	1.36784e-114	Down
C1orf105	6.49967	17.1864	27.5501	2588.39	3255.93	2768.11	17.0787	2870.81	1443.94	-7.35778	0.424257	-17.3427	2.23831e-67	1.20574e-65	Down
CDC25C	16.8992	11.4576	30.4001	4006.62	2917.42	2714.12	19.5856	3212.72	1616.15	-7.35	0.407293	-18.046	8.48074e-73	5.3146e-71	Down
TBC1D26	0	19.096	22.8001	2177.77	2490.38	2281.07	13.9654	2316.41	1165.19	-7.34254	0.671445	-10.9354	7.8023e-28	1.19449e-26	Down
PPP2R2C	19.499	31.5084	20.9001	1952.9	2899.71	2076.36	23.9692	2309.66	1166.81	-6.57942	0.353701	-18.6016	3.1173e-77	2.2032e-75	Down
CRNDE	55.8972	129.853	68.4003	9927.01	7648.2	10578.7	84.7168	9384.62	4734.67	-6.78517	0.364779	-18.6008	3.1667e-77	2.22973e-75	Down
FAM81B	114.394	48.6949	103.55	14783.4	10856.2	17454.5	88.8799	14364.7	7226.79	-7.34138	0.374316	-19.6128	1.20257e-85	1.05155e-83	Down
TSSK4	35.0982	13.3672	39.9002	4240.12	3717.34	5978.26	29.4552	4645.24	2337.35	-7.30796	0.425241	-17.1855	3.41225e-66	1.78195e-64	Down
UTF1	25.9987	21.0056	15.2001	1856.05	2594.54	5280.89	20.7348	3243.83	1632.28	-7.29957	0.487072	-14.9866	8.9784e-51	3.25857e-49	Down
ZBBX	0	32.4632	39.9002	5172.13	3338.21	2899.71	24.1211	3803.35	1913.74	-7.29564	1.34662	-5.41774	6.03583e-08	2.24345e-07	Down
CBY2	6.49967	12.4124	38.0002	13471.3	21174	24431.6	18.9708	19692.3	9855.62	-9.99615	0.54068	-18.4881	2.57487e-76	1.77969e-74	Down
PAPOLB	31.1984	30.5536	32.3001	6593.02	4300.62	3842.28	31.3507	4911.97	2471.66	-7.29161	0.335623	-21.7256	1.17626e-104	1.67528e-102	Down
AK8	101.395	151.813	173.851	4470.97	5045.34	5556.46	142.353	5024.26	2583.3	-5.13569	0.278463	-18.443	5.94042e-76	4.07591e-74	Down
TEX29	12.9993	22.9152	42.7502	3481.92	3484.03	5276.39	26.2216	4080.78	2053.5	-7.26203	0.4346	-16.7097	1.11378e-62	5.36897e-61	Down
MORN3	54.5973	102.164	97.8504	8839.12	12095.7	17940.4	84.8705	12958.4	6521.64	-7.24799	0.376254	-19.2636	1.08612e-82	8.83945e-81	Down
IQCD	51.9974	63.0169	77.9003	9974.77	8734.56	10739.5	64.3049	9816.27	4940.29	-7.24511	0.250641	-28.9064	9.92558e-184	8.88576e-181	Down
ACR	53.2973	65.8813	87.4004	12506.1	10942.7	7875.78	68.8597	10441.5	5255.19	-7.23749	0.309031	-23.42	2.67527e-121	5.71536e-119	Down
CCDC65	25.9987	67.7909	51.3002	8202.97	6510.82	7331.38	48.3633	7348.39	3698.38	-7.23209	0.351093	-20.5988	2.81298e-94	3.09263e-92	Down
GAGE1	2.59987	6.68361	4.75002	3223.21	4125.63	6626.14	4.67783	4658.33	2331.5	-9.9163	0.54137	-18.3171	6.04867e-75	4.06125e-73	Down
PIH1D2	81.8959	27.6892	115.901	12185.7	8439.79	13083.6	75.1619	11236.4	5655.76	-7.225	0.478847	-15.0883	1.93304e-51	7.12573e-50	Down
ADCY10	10.3995	2.8644	31.3501	2892.2	2290.4	1518.47	14.8713	2233.69	1124.28	-7.22108	0.661322	-10.9192	9.3347e-28	1.42561e-26	Down
TCTE1	76.6962	43.9209	43.7002	7737.3	8110.66	8351.57	54.7724	8066.51	4060.64	-7.21974	0.287138	-25.1438	1.6506e-139	5.08709e-137	Down
CDC20	54.5973	86.8869	75.0503	11258.3	9918.81	10891.3	72.1782	10689.5	5380.84	-7.19994	0.24688	-29.1637	5.60112e-187	5.54216e-184	Down
C11orf94	3.8998	19.096	20.9001	1691.54	1785.24	2927.83	14.632	2134.87	1074.75	-7.15398	0.512779	-13.9514	3.08527e-44	9.16321e-43	Down
MYCBPAP	115.694	142.265	113.05	20364.8	21319.8	10423.4	123.67	17369.3	8746.5	-7.13298	0.340822	-20.9288	2.929e-97	3.37824e-95	Down
CCDC200	11.6994	13.3672	35.1502	4780.09	3926.7	5610.45	20.0723	4772.41	2396.24	-7.87257	0.432369	-18.208	4.46159e-74	2.92258e-72	Down
CCDC110	88.3956	170.909	135.851	24740.9	15881.8	14976.6	131.719	18533.1	9332.4	-7.13194	0.342924	-20.7975	4.56389e-96	5.16874e-94	Down
COX6B2	33.7983	34.3729	110.2	8087.54	8672.06	8367.32	59.4572	8375.64	4217.55	-7.13089	0.467497	-15.2533	1.56435e-52	6.01427e-51	Down
C11orf88	28.5986	0	32.3001	3211.93	2248.74	2994.19	20.2996	2818.29	1419.29	-7.11958	1.3682	-5.20361	1.95456e-07	6.8326e-07	Down
POU5F2	0	16.2316	27.5501	2558.53	1915.44	1643.32	14.5939	2039.1	1026.85	-7.10055	0.734226	-9.67079	4.01273e-22	4.63671e-21	Down
ERVW-1	0	0	35.1502	1245.11	1945.64	1610.7	11.7167	1600.48	806.099	-7.08969	2.21411	-3.20205	0.00136453	0.00281315	Down
KLF5	184.591	179.503	255.551	6719.72	4999.51	7055.81	206.548	6258.35	3232.45	-4.91969	0.271076	-18.1487	1.31467e-73	8.4354e-72	Down
FBXW10	5.19974	8.59321	9.50004	4551.9	2436.22	2563.4	7.76433	3183.84	1595.8	-8.65188	0.476778	-18.1466	1.36671e-73	8.73953e-72	Down
ANKRD53	11.6994	36.2825	92.1504	5611.93	6631.64	6974.82	46.7108	6406.13	3226.42	-7.08909	0.58095	-12.2026	3.01093e-34	5.97734e-33	Down
TPTE	25.9987	4.77401	31.3501	24877.6	16695.2	13342.3	20.7076	18305	9162.86	-9.79615	0.540244	-18.1328	1.75496e-73	1.11463e-71	Down
SLC6A16	88.3956	74.4745	92.1504	15265	10405.2	8951.08	85.0068	11540.4	5812.72	-7.08606	0.297841	-23.7914	4.096e-125	9.6256e-123	Down
CBY3	0	45.8305	0	1603.31	1704	2903.08	15.2768	2070.13	1042.7	-7.07943	2.31526	-3.05772	0.00223028	0.0044379	Down
SRRM5	54.5973	13.3672	47.5002	4922.05	6548.31	3790.54	38.4882	5086.97	2562.73	-7.05584	0.487826	-14.4638	2.05063e-47	6.81128e-46	Down
C12orf54	92.2954	48.6949	59.8503	9678.92	10167.7	6659.88	66.9468	8835.52	4451.23	-7.05484	0.332694	-21.2052	8.55352e-100	1.05794e-97	Down
CHD5	57.1971	113.621	69.3503	11679.6	11357.2	8778.99	80.0563	10605.3	5342.66	-7.04251	0.321258	-21.9217	1.61378e-106	2.42713e-104	Down
MAGEB2	57.1971	8.59321	0	2863.68	2762.23	3002.07	21.9301	2875.99	1448.96	-7.04179	1.57339	-4.47555	7.62152e-06	2.1723e-05	Down
ADAM20	6.49967	21.0056	11.4	1772.47	1668.59	1809.79	12.9685	1750.28	881.624	-7.03964	0.403002	-17.468	2.51168e-68	1.40118e-66	Down
MSI1	18.1991	32.4632	26.6001	3268.98	4039.19	2964.95	25.7542	3424.37	1725.06	-7.03625	0.32192	-21.8572	6.64382e-106	9.75811e-104	Down
RIMBP3	33.7983	7.63841	35.1502	16728.3	10139.6	10567.4	25.529	12478.5	6251.99	-8.9434	0.496402	-18.0165	1.44691e-72	8.91867e-71	Down
C20orf141	0	4.77401	0	9390.36	10948.9	9938.65	1.59134	10092.6	5047.12	-12.5075	0.694485	-18.0097	1.63366e-72	1.00369e-70	Down
EFCAB6	66.2967	51.5593	78.8503	9802.96	10010.5	5944.52	65.5688	8585.98	4325.78	-7.03313	0.324931	-21.645	6.77367e-104	9.43297e-102	Down
ODF3L2	0	14.322	84.5504	4049.08	4878.69	3933.39	32.9575	4287.05	2160	-7.02036	1.57487	-4.45774	8.28279e-06	2.34689e-05	Down
NCAPH	25.9987	14.322	47.5002	4868.31	3740.26	2756.86	29.2736	3788.48	1908.88	-7.01204	0.457602	-15.3235	5.3303e-53	2.07045e-51	Down
FNDC8	0	4.77401	17.1001	11781.1	14097.6	10593.3	7.29136	12157.3	6082.3	-10.6393	0.593104	-17.9384	5.91759e-72	3.58873e-70	Down
MROH5	45.4977	4.77401	0	1942.28	2564.33	1939.14	16.7572	2148.58	1082.67	-7.01177	1.58505	-4.4237	9.70238e-06	2.72531e-05	Down
TDRD9	74.0963	22.9152	79.8003	7702.14	8555.41	6006.38	58.9373	7421.31	3740.12	-6.98097	0.446653	-15.6295	4.58226e-55	1.86869e-53	Down
SSMEM1	11.6994	0	7.60003	3909.78	4251.66	3871.53	6.43315	4010.99	2008.71	-9.35886	0.522386	-17.9156	8.90992e-72	5.35164e-70	Down
LCA5L	202.79	60.1525	121.601	17913.1	16493.2	13903.5	128.181	16103.3	8115.72	-6.97875	0.421145	-16.5709	1.1312e-61	5.32998e-60	Down
SPPL2C	0	0	4.75002	8740.94	9577.18	8816.11	1.58334	9044.74	4523.16	-12.3495	0.69193	-17.8479	3.00325e-71	1.79241e-69	Down
TJP3	31.1984	33.418	65.5503	5901.81	5372.39	5210.03	43.3889	5494.74	2769.07	-6.97334	0.337051	-20.6893	4.325e-95	4.81124e-93	Down
PKHD1	15.5992	10.5028	45.6002	2346.26	2670.57	3908.65	23.9007	2975.16	1499.53	-6.94894	0.531914	-13.064	5.28553e-39	1.29385e-37	Down
CFAP77	58.4971	12.4124	21.8501	3961.52	4041.27	3256.27	30.9199	3753.02	1891.97	-6.94739	0.505527	-13.7429	5.62164e-43	1.58689e-41	Down
DNAAF1	80.596	67.7909	182.401	13323.4	14051.7	13479.5	110.263	13618.2	6864.23	-6.9449	0.394003	-17.6265	1.54219e-69	8.81252e-68	Down
FSIP1	0	27.6892	7.60003	1380.43	1442.57	1594.95	11.7631	1472.65	742.206	-6.94065	0.785942	-8.831	1.03744e-18	9.78128e-18	Down
HEMGN	0	4.77401	0	12072.3	11478	8935.33	1.59134	10828.5	5415.07	-12.6114	0.709382	-17.778	1.04703e-70	6.13212e-69	Down
STK31	103.995	83.0677	166.251	16980.4	11581.1	14307.3	117.771	14289.6	7203.7	-6.92082	0.33064	-20.9316	2.76191e-97	3.20518e-95	Down
WDR62	206.69	290.26	220.401	28741.6	26646.3	29327.8	239.117	28238.6	14238.8	-6.88127	0.216967	-31.7158	9.41116e-221	2.21162e-217	Down
ACTL10	163.792	126.034	110.2	13588.7	15069.3	18223.9	133.342	15627.3	7880.32	-6.87832	0.255329	-26.939	7.67082e-160	3.60529e-157	Down
ELAVL2	44.1978	22.9152	41.8002	4224.2	4048.56	4417.05	36.3044	4229.94	2133.12	-6.87612	0.303374	-22.6655	9.81924e-114	1.79225e-111	Down
PLCZ1	0	0	4.75002	9245.09	8308.56	8259.34	1.58334	8604.33	4302.95	-12.2778	0.693683	-17.6994	4.23644e-70	2.4431e-68	Down
C1orf167	58.4971	54.4237	81.7004	9355.2	6560.81	6722.87	64.8737	7546.3	3805.58	-6.85851	0.294134	-23.3177	2.93559e-120	6.13213e-118	Down
FBXO24	113.094	140.356	268.851	20477.6	20277.2	19898.7	174.1	20217.8	10196	-6.8559	0.351662	-19.4957	1.19441e-84	1.02067e-82	Down
PXDNL	0	20.0508	34.2001	2671.3	1498.81	2165.22	18.0837	2111.78	1064.93	-6.84894	0.791179	-8.65662	4.85963e-18	4.38182e-17	Down
TDRD1	0	15.2768	38.9502	2362.18	2226.86	1734.43	18.0757	2107.82	1062.95	-6.84761	0.811201	-8.44132	3.13778e-17	2.68503e-16	Down
DNAH3	10.3995	0.954801	34.2001	1590.05	2199.78	1467.85	15.1848	1752.56	883.873	-6.84317	0.780741	-8.76497	1.86831e-18	1.73282e-17	Down
MMEL1	7.79961	59.1977	26.6001	3578.76	3937.11	3247.27	31.1991	3587.72	1809.46	-6.82946	0.558269	-12.2333	2.06432e-34	4.12425e-33	Down
DNAI1	15.5992	74.4745	102.6	8591.69	5388.01	8052.37	64.2247	7344.02	3704.12	-6.82893	0.557391	-12.2516	1.64723e-34	3.305e-33	Down
PNLDC1	0	49.6497	0	1983.41	1943.56	1691.68	16.5499	1872.88	944.717	-6.81972	2.32352	-2.93508	0.00333459	0.00644167	Down
IQCF5	0	4.77401	9.50004	5404.96	4532.89	9354.88	4.75802	6430.91	3217.83	-10.3154	0.590373	-17.4727	2.31466e-68	1.29897e-66	Down
SLC9C1	23.3988	3.81921	26.6001	2074.95	1913.35	1965.01	17.9394	1984.44	1001.19	-6.80076	0.539538	-12.6048	1.98694e-36	4.35366e-35	Down
PKMYT1	115.694	84.9773	80.7503	9203.3	10970.8	10688.9	93.8073	10287.7	5190.73	-6.78555	0.240978	-28.1583	1.89475e-174	1.27219e-171	Down
TMIGD3	66.2967	25.7796	85.5004	7502.47	5662.98	6202.09	59.1922	6455.85	3257.52	-6.77138	0.422118	-16.0415	6.55997e-58	2.82861e-56	Down
MAP3K19	0	12.4124	31.3501	1089.22	2841.39	905.456	14.5875	1612.02	813.304	-6.76935	0.88659	-7.63526	2.25358e-14	1.575e-13	Down
SH3GL3	150.792	52.5141	12.3501	8252.05	8681.44	6397.81	71.8855	7777.1	3924.49	-6.76504	0.675091	-10.0209	1.23335e-23	1.5315e-22	Down
SPATA22	57.1971	228.198	339.151	28665.9	21820.8	17466.9	208.182	22651.2	11429.7	-6.76296	0.549299	-12.312	7.80767e-35	1.59375e-33	Down
LY6K	50.6975	84.9773	38.0002	7686.22	6928.48	4264.08	57.8916	6292.93	3175.41	-6.76154	0.393823	-17.169	4.53458e-66	2.3615e-64	Down
ASXL3	31.1984	14.322	8.55004	2365.5	1638.38	1697.31	18.0235	1900.4	959.21	-6.75662	0.468825	-14.4118	4.36194e-47	1.42369e-45	Down
CDCA2	62.3969	49.6497	38.0002	5968.81	4542.26	5526.09	50.0156	5345.72	2697.87	-6.75173	0.284772	-23.7093	2.89339e-124	6.63363e-122	Down
TSGA10IP	0	59.1977	29.4501	3591.37	2378.93	3514.97	29.5493	3161.76	1595.65	-6.73764	1.41896	-4.74829	2.05141e-06	6.29658e-06	Down
CCDC187	0	4.77401	0	11104.5	11088.5	7811.67	1.59134	10001.5	5001.56	-12.4983	0.719557	-17.3694	1.4065e-67	7.64224e-66	Down
SKA3	3.8998	0	36.1002	1484.57	1368.62	1390.24	13.3333	1414.48	713.905	-6.72386	1.53294	-4.38626	1.15317e-05	3.2023e-05	Down
FHAD1	53.2973	74.4745	54.1502	6630.17	6116.06	6559.78	60.6407	6435.34	3247.99	-6.72342	0.240898	-27.9098	2.02791e-171	1.22983e-168	Down
ITPRIPL1	25.9987	32.4632	75.0503	5471.3	5198.45	3382.24	44.5041	4684	2364.25	-6.70761	0.442241	-15.1673	5.81904e-52	2.18359e-50	Down
TSSK1B	0	16.2316	3.80002	14317.7	18162.8	10523.5	6.67721	14334.7	7170.68	-11.0078	0.635201	-17.3296	2.81351e-67	1.51126e-65	Down
CLGN	110.494	57.2881	379.052	26023.8	17012.9	13957.5	182.278	18998.1	9590.18	-6.70224	0.616047	-10.8794	1.4447e-27	2.19389e-26	Down
FER1L5	2.59987	17.1864	38.9502	2015.92	2548.71	1632.07	19.5788	2065.56	1042.57	-6.69944	0.650194	-10.3038	6.77619e-25	9.00936e-24	Down
FAM217A	0	4.77401	7.60003	5232.49	2791.39	3831.04	4.12468	3951.64	1977.88	-9.80734	0.567206	-17.2906	5.53595e-67	2.94832e-65	Down
GLT1D1	74.0963	41.0565	0	3617.9	4980.76	3277.64	38.3842	3958.77	1998.58	-6.69072	1.54536	-4.32954	1.49419e-05	4.09308e-05	Down
GTSE1	0	27.6892	20.9001	2120.72	1674.83	1300.26	16.1964	1698.61	857.401	-6.69044	0.758162	-8.82455	1.09897e-18	1.03252e-17	Down
C12orf42	0	11.4576	3.80002	3566.82	2845.55	3128.04	5.08588	3180.14	1592.61	-9.19814	0.534275	-17.2161	2.01015e-66	1.06154e-64	Down
TCTE3	64.9967	16.2316	5.70002	3608.62	2172.7	3062.8	28.9761	2948.04	1488.51	-6.68854	0.695497	-9.61692	6.78304e-22	7.75246e-21	Down
GOLGA6L7	0	0	4.75002	7137.63	9685.5	7981.51	1.58334	8268.21	4134.9	-12.2229	0.71038	-17.2062	2.38576e-66	1.25286e-64	Down
CFAP45	105.295	42.0113	84.5504	7810.93	7052.43	8835.23	77.2854	7899.53	3988.41	-6.68324	0.356088	-18.7685	1.36625e-78	1.00334e-76	Down
VWA3A	22.0989	9.54801	12.3501	1595.35	1342.58	1449.85	14.6657	1462.59	738.63	-6.67953	0.384473	-17.3732	1.31693e-67	7.17631e-66	Down
CT47B1	16.8992	4.77401	9.50004	818.572	1094.68	1175.41	10.3911	1029.55	519.972	-6.67569	0.479862	-13.9117	5.37888e-44	1.5678e-42	Down
PDHA2	0	3.81921	0	12620.2	12732.1	10963.3	1.27307	12105.2	6053.24	-13.0899	0.762694	-17.1627	5.05049e-66	2.62291e-64	Down
CATSPER3	51.9974	46.7853	36.1002	4361.52	4580.8	4529.53	44.9609	4490.62	2267.79	-6.65218	0.247751	-26.8502	8.38377e-159	3.58215e-156	Down
C20orf144	0	16.2316	6.65003	14823.8	13308.1	30907	7.62722	19679.6	9843.63	-11.2811	0.657874	-17.1479	6.51934e-66	3.36713e-64	Down
SPATA24	79.296	104.073	118.751	9954.87	9559.47	10812.6	100.707	10109	5104.85	-6.64164	0.233942	-28.3901	2.67777e-177	2.01368e-174	Down
FAM163A	68.8965	16.2316	7.60003	4200.99	3678.8	1259.77	30.9094	3046.52	1538.71	-6.63926	0.741606	-8.95255	3.47378e-19	3.35424e-18	Down
CFAP46	92.2954	16.2316	66.5003	5971.46	5463	5809.54	58.3424	5748	2903.17	-6.63043	0.520537	-12.7377	3.65063e-37	8.27887e-36	Down
PGAM2	9.09954	32.4632	63.6503	16930.6	17505.6	23761.2	35.071	19399.1	9717.1	-9.09572	0.53184	-17.1024	1.42499e-65	7.27984e-64	Down
ADAM32	120.894	51.5593	101.65	10761.5	8111.7	8093.99	91.3679	8989.06	4540.22	-6.62641	0.354266	-18.7046	4.541e-78	3.2835e-76	Down
GAGE12J	2.59987	9.54801	6.65003	2177.77	2643.49	4370.94	6.26597	3064.07	1535.17	-8.88375	0.519977	-17.0849	1.92281e-65	9.76995e-64	Down
KIF6	0	11.4576	22.8001	1396.35	1032.19	1024.68	11.4192	1151.07	581.247	-6.62298	0.729216	-9.08234	1.06269e-19	1.06325e-18	Down
SLC5A2	38.998	65.8813	60.8003	4806.62	5077.62	6519.28	55.2265	5467.84	2761.54	-6.61767	0.296305	-22.3339	1.73e-110	2.90393e-108	Down
IQUB	20.799	75.4293	139.651	9929	6701.42	6405.68	78.6263	7678.7	3878.66	-6.60318	0.565266	-11.6815	1.58401e-31	2.86893e-30	Down
TIAM2	23.3988	54.4237	26.6001	2870.31	4118.34	3237.15	34.8075	3408.6	1721.7	-6.60146	0.38675	-17.0691	2.52248e-65	1.2748e-63	Down
SLC44A5	0	11.4576	26.6001	1584.74	1338.41	839.094	12.6859	1254.08	633.383	-6.60145	0.789203	-8.3647	6.02687e-17	5.08779e-16	Down
IGF2BP1	22.0989	3.81921	11.4	599.004	2220.61	726.615	12.4394	1182.08	597.258	-6.59527	0.716076	-9.21029	3.2524e-20	3.37632e-19	Down
LRRC73	148.193	84.0225	211.851	13948.2	13738.2	15233	148.022	14306.5	7227.26	-6.59465	0.351572	-18.7576	1.6777e-78	1.22727e-76	Down
STAT4	74.0963	41.0565	60.8003	5463.34	5371.35	5947.89	58.651	5594.19	2826.42	-6.58686	0.277932	-23.6995	3.64898e-124	8.16676e-122	Down
TTC25	154.692	72.5649	143.451	11935.6	10791.6	12346.8	123.569	11691.4	5907.47	-6.56816	0.323239	-20.3198	8.58541e-92	8.81998e-90	Down
RGPD3	27.2986	21.9604	13.3001	1759.2	1761.28	2312.57	20.853	1944.35	982.602	-6.56305	0.36123	-18.1686	9.14806e-74	5.91009e-72	Down
C16orf96	27.2986	29.5988	1.90001	2281.92	1809.2	1326.13	19.5992	1805.75	912.673	-6.53499	0.689435	-9.47876	2.57319e-21	2.8423e-20	Down
RFPL3	16.8992	9.54801	64.6003	4174.45	4195.42	76.4857	30.3491	2815.45	1422.9	-6.53389	1.4271	-4.57843	4.68487e-06	1.37511e-05	Down
CFAP100	0	4.77401	12.3501	3236.48	5135.95	4029	5.70802	4133.81	2069.76	-9.41877	0.559193	-16.8435	1.17137e-63	5.7498e-62	Down
HMMR	41.5979	11.4576	35.1502	4488.88	2049.8	1578.08	29.4019	2705.59	1367.49	-6.53338	0.566608	-11.5307	9.24108e-31	1.59974e-29	Down
DLGAP5	16.8992	73.5197	12.3501	4074.95	2396.64	3097.67	34.2563	3189.75	1612	-6.53296	0.622276	-10.4985	8.77668e-26	1.22323e-24	Down
AKAP3	46.7977	29.5988	104.5	27484.5	24929.8	12142.1	60.299	21518.8	10789.6	-8.47596	0.504782	-16.7913	2.82414e-63	1.37549e-61	Down
SH2D5	6.49967	28.644	12.3501	1901.82	1711.29	814.348	15.8313	1475.82	745.825	-6.52123	0.574433	-11.3525	7.20893e-30	1.20899e-28	Down
HROB	137.793	103.119	118.751	1857.38	2149.79	2234.96	119.887	2080.71	1100.3	-4.12129	0.246357	-16.7289	8.06546e-63	3.90801e-61	Down
C11orf65	89.6955	28.644	84.5504	6921.38	5123.45	6510.29	67.63	6185.04	3126.33	-6.52068	0.425694	-15.3178	5.818e-53	2.25522e-51	Down
NME8	24.6988	16.2316	18.0501	1822.22	2534.13	1003.31	19.6602	1786.55	903.106	-6.51765	0.461035	-14.137	2.24653e-45	6.86744e-44	Down
PCSK4	423.779	347.548	546.252	37331.3	38805.5	44370.7	439.193	40169.2	20304.2	-6.51475	0.244104	-26.6884	6.40943e-157	2.61951e-154	Down
HGFAC	0	13.3672	34.2001	1604.64	1839.4	940.325	15.8558	1461.46	738.656	-6.50712	0.836031	-7.78334	7.06325e-15	5.14089e-14	Down
SPDYA	67.5966	61.1073	100.7	9772.45	5415.09	5710.56	76.4681	6966.03	3521.25	-6.50689	0.358744	-18.138	1.59788e-73	1.01831e-71	Down
PCP2	122.194	63.0169	245.101	10935.3	9161.6	19019.1	143.437	13038.7	6591.05	-6.50525	0.508687	-12.7883	1.90544e-37	4.36858e-36	Down
MS4A14	153.392	274.983	154.851	19934.9	17397.2	15584	194.409	17638.7	8916.56	-6.50105	0.306915	-21.1819	1.40153e-99	1.71096e-97	Down
DNAH6	35.0982	3.81921	47.5002	2553.89	2422.68	2756.86	28.8059	2577.81	1303.31	-6.48737	0.64606	-10.0414	1.00207e-23	1.25176e-22	Down
RIBC1	68.8965	74.4745	38.9502	5661.68	5040.13	5538.47	60.7737	5413.42	2737.1	-6.48202	0.300069	-21.6018	1.72764e-103	2.37078e-101	Down
CERS3	15.5992	11.4576	63.6503	2710.44	3076.78	2338.44	30.2357	2708.55	1369.39	-6.47519	0.591444	-10.9481	6.78442e-28	1.04035e-26	Down
SYCP3	116.994	45.8305	94.0504	9006.28	7677.37	5991.76	85.625	7558.47	3822.05	-6.47035	0.38004	-17.0254	5.31932e-65	2.68105e-63	Down
CCDC116	44.1978	62.0621	72.2003	4857.7	5652.57	5430.49	59.4867	5313.59	2686.54	-6.46907	0.262872	-24.6092	1.00796e-133	2.66896e-131	Down
HJURP	27.2986	20.0508	11.4	2614.26	1594.63	925.702	19.5832	1711.53	865.557	-6.46514	0.517452	-12.4942	8.03169e-36	1.71391e-34	Down
IL13RA2	68.8965	60.1525	49.4002	5751.89	3967.32	5937.77	59.4831	5218.99	2639.24	-6.46138	0.293413	-22.0214	1.79566e-107	2.74459e-105	Down
TEX14	48.0976	59.1977	61.7503	6321.05	4859.94	3657.82	56.3485	4946.27	2501.31	-6.45074	0.31306	-20.6055	2.45069e-94	2.71017e-92	Down
PZP	33.7983	3.81921	0	894.194	1454.02	863.839	12.5392	1070.69	541.612	-6.44527	1.01447	-6.35331	2.1073e-10	1.0217e-09	Down
MEIOC	114.394	99.2993	13.3001	6997.66	6530.61	6172.85	75.6646	6567.04	3321.35	-6.44364	0.611175	-10.543	5.47066e-26	7.69247e-25	Down
CFAP300	84.4958	132.717	167.201	6569.14	4573.51	4926.58	128.138	5356.41	2742.27	-5.38022	0.3279	-16.4081	1.67323e-60	7.74794e-59	Down
DNAJB13	10.3995	0	8.55004	2728.35	2476.84	2879.46	6.31651	2694.88	1350.6	-8.79342	0.536163	-16.4006	1.8923e-60	8.74086e-59	Down
ISLR2	36.3982	47.7401	74.1003	4986.39	5104.7	3779.3	52.7462	4623.46	2338.1	-6.44311	0.332089	-19.4017	7.45932e-84	6.23267e-82	Down
RBM44	19.499	0	47.5002	2401.98	2067.5	1358.75	22.3331	1942.75	982.539	-6.44209	1.45851	-4.4169	1.00127e-05	2.80661e-05	Down
GRIN2B	36.3982	0	0	671.309	1303	1161.91	12.1327	1045.4	528.769	-6.43617	2.29098	-2.80936	0.00496407	0.00929804	Down
KIF15	51.9974	72.5649	26.6001	4788.71	4896.39	3377.75	50.3875	4354.28	2202.34	-6.4343	0.397045	-16.2055	4.61283e-59	2.05501e-57	Down
CCDC36	44.1978	90.7061	43.7002	6230.17	4276.66	4996.32	59.5347	5167.72	2613.63	-6.43327	0.368489	-17.4585	2.96571e-68	1.64956e-66	Down
ELAVL4	22.0989	13.3672	23.7501	1852.07	1587.34	1611.82	19.7387	1683.75	851.742	-6.42325	0.337865	-19.0113	1.37495e-80	1.06375e-78	Down
RBM46	24.6988	30.5536	22.8001	3244.44	2353.93	1105.67	26.0175	2234.68	1130.35	-6.42308	0.468879	-13.6988	1.03225e-42	2.86652e-41	Down
RNF113B	0	3.81921	0	9923.03	7482.6	8560.78	1.27307	8655.47	4328.37	-12.6074	0.77325	-16.3045	9.1717e-60	4.15489e-58	Down
P3R3URF	0	0	4.75002	4475.61	4992.22	5648.7	1.58334	5038.84	2520.21	-11.5078	0.706803	-16.2815	1.33508e-59	6.03352e-58	Down
DEPDC1B	0	12.4124	30.4001	1502.48	1286.33	939.2	14.2708	1242.67	628.471	-6.42172	0.804405	-7.98319	1.42596e-15	1.09689e-14	Down
ERICH2	154.692	210.056	198.551	12972.4	12400.9	22214.6	187.766	15862.6	8025.2	-6.39847	0.31851	-20.0887	9.25866e-90	8.97231e-88	Down
CYLC2	0	0	3.80002	8756.2	7086.8	7982.64	1.26667	7941.88	3971.57	-12.483	0.767873	-16.2566	2.00505e-59	8.99639e-58	Down
IDE	152.092	119.35	19.0001	10698.5	6880.57	6789.23	96.8142	8122.76	4109.79	-6.39425	0.61239	-10.4415	1.60298e-25	2.20292e-24	Down
PAQR9	0	7.63841	4.75002	3190.71	2594.54	1822.16	4.12948	2535.8	1269.97	-9.1665	0.565476	-16.2102	4.26941e-59	1.90653e-57	Down
GINS2	22.0989	25.7796	22.8001	1864.01	2017.51	2077.49	23.5595	1986.34	1004.95	-6.39255	0.288017	-22.195	3.83726e-109	6.16586e-107	Down
SLC9B1	64.9967	110.757	52.2502	7605.29	5960.87	5627.33	76.0013	6397.83	3236.92	-6.39224	0.343908	-18.587	4.09136e-77	2.87006e-75	Down
BEND4	11.6994	15.2768	15.2001	55.7213	1562.35	1907.64	14.0588	1175.24	594.648	-6.38211	0.935568	-6.82163	9.00104e-12	4.96245e-11	Down
ATP8B3	129.993	71.6101	86.4504	8768.8	8940.79	6140.23	96.018	7949.94	4022.98	-6.37933	0.317757	-20.0761	1.19309e-89	1.1444e-87	Down
CNTN4	16.8992	43.9209	35.1502	2854.39	2984.08	2260.83	31.9901	2699.77	1365.88	-6.37891	0.370293	-17.2267	1.67484e-66	8.86955e-65	Down
LRRC3B	29.8985	0	15.2001	1314.76	1471.73	885.21	15.0329	1223.9	619.466	-6.36638	0.864287	-7.36605	1.75756e-13	1.13938e-12	Down
KIF18A	41.5979	68.7457	0	3560.85	2692.44	2843.47	36.7812	3032.26	1534.52	-6.36564	1.52523	-4.17356	2.99877e-05	7.91033e-05	Down
EFCAB12	0	30.5536	19.9501	1257.71	1441.52	1516.22	16.8346	1405.15	710.992	-6.36238	0.771352	-8.24834	1.60608e-16	1.31853e-15	Down
C16orf95	168.992	205.282	209.951	14463	14463.2	19086.6	194.742	16004.2	8099.49	-6.35802	0.232194	-27.3824	4.44392e-165	2.38702e-162	Down
WDR93	38.998	19.096	38.0002	2664.67	2115.42	3024.56	32.0314	2601.55	1316.79	-6.35365	0.358877	-17.7043	3.88669e-70	2.2483e-68	Down
REC114	0	3.81921	0	6748.91	6706.63	7959.02	1.27307	7138.18	3569.73	-12.3285	0.767291	-16.0675	4.30938e-58	1.87538e-56	Down
DCC	51.9974	18.1412	8.55004	1893.2	2207.07	2209.09	26.2296	2103.12	1064.67	-6.3506	0.5626	-11.2879	1.50521e-29	2.47576e-28	Down
TMEM225B	236.588	174.729	230.851	17643.1	16454.6	18160.9	214.056	17419.5	8816.79	-6.34887	0.211185	-30.0631	1.47009e-198	1.62575e-195	Down
JHY	254.787	268.299	204.251	8876.93	5965.04	5144.79	242.446	6662.25	3452.35	-4.78099	0.297932	-16.0472	5.97675e-58	2.58306e-56	Down
STAG3	178.091	167.09	274.551	17109.1	17652.4	15325.3	206.578	16695.6	8451.09	-6.33455	0.266858	-23.7376	1.47728e-124	3.42875e-122	Down
PRR19	12.9993	44.8757	53.2002	2880.26	2890.34	3291.14	37.0251	3020.58	1528.8	-6.33234	0.447953	-14.1361	2.27406e-45	6.9403e-44	Down
TRIM17	57.1971	78.2937	37.0502	5201.32	6197.31	2440.8	57.5137	4613.14	2335.33	-6.32576	0.447015	-14.1511	1.83851e-45	5.6385e-44	Down
TTLL2	6.49967	11.4576	0	4992.36	4627.67	3128.04	5.98576	4249.36	2127.67	-9.47939	0.593987	-15.9589	2.47041e-57	1.05794e-55	Down
PROCA1	310.684	334.18	352.452	21795.6	26365.1	31325.4	332.439	26495.4	13413.9	-6.3156	0.224085	-28.1839	9.1994e-175	6.40551e-172	Down
FAT2	35.0982	43.9209	61.7503	3722.05	4150.63	3412.61	46.9231	3761.76	1904.34	-6.31301	0.291494	-21.6574	5.17818e-104	7.26491e-102	Down
TTC16	41.5979	129.853	41.8002	5377.77	5954.62	5549.72	71.0837	5627.37	2849.23	-6.30102	0.464403	-13.568	6.19927e-42	1.67934e-40	Down
ODF3L1	23.3988	49.6497	54.1502	3358.53	3089.28	3697.19	42.3996	3381.67	1712.03	-6.29987	0.340064	-18.5255	1.28576e-76	8.91965e-75	Down
LRRIQ3	40.298	41.0565	91.2004	5773.78	3625.68	4145.98	57.5183	4515.15	2286.33	-6.28789	0.404568	-15.5422	1.79652e-54	7.17082e-53	Down
SPTBN2	371.781	338	321.101	25097.8	24511.1	30617.9	343.627	26742.3	13543	-6.28342	0.199222	-31.5398	2.47453e-218	4.65211e-215	Down
VWA5B1	46.7977	16.2316	3.80002	1396.35	1784.2	1902.02	22.2764	1694.19	858.233	-6.27256	0.675572	-9.28481	1.6199e-20	1.7138e-19	Down
ACTRT3	155.992	148.949	172.901	11801.6	11795.7	13346.8	159.281	12314.7	6236.99	-6.27189	0.193205	-32.4624	3.61734e-231	1.36012e-227	Down
DDX43	76.6962	39.1469	40.8502	4595.68	3446.54	3907.52	52.2311	3983.24	2017.74	-6.26892	0.339564	-18.4617	4.19937e-76	2.89187e-74	Down
LRRC74A	33.7983	32.4632	0	1661.02	1941.48	1436.36	22.0872	1679.62	850.853	-6.25577	0.881452	-7.09712	1.27386e-12	7.66846e-12	Down
GLIPR1L2	33.7983	214.83	51.3002	8596.33	6477.49	7901.65	99.9763	7658.49	3879.23	-6.25541	0.611623	-10.2276	1.49223e-24	1.94145e-23	Down
SPATA31E1	0	7.63841	15.2001	2922.71	3638.18	4275.33	7.61283	3612.07	1809.84	-8.82286	0.558524	-15.7967	3.27607e-56	1.36564e-54	Down
TBATA	0	5.72881	0	2857.71	2833.05	2807.48	1.9096	2832.75	1417.33	-10.4159	0.660638	-15.7664	5.30081e-56	2.20476e-54	Down
ANKRD61	0	11.4576	19.0001	771.474	752.009	862.714	10.1526	795.399	402.776	-6.25415	0.70838	-8.8288	1.05805e-18	9.96063e-18	Down
NUF2	32.4984	83.0677	163.401	9208.6	5899.42	6252.71	92.9889	7120.24	3606.62	-6.25297	0.520817	-12.0061	3.30107e-33	6.32621e-32	Down
DOC2A	72.7963	135.582	24.7001	5854.05	7015.97	4904.09	77.6928	5924.7	3001.2	-6.25228	0.531151	-11.7712	5.49416e-32	1.00968e-30	Down
KLK5	5.19974	0	7.60003	1781.09	2092.5	1608.45	4.26659	1827.35	915.807	-8.76379	0.558889	-15.6807	2.04848e-55	8.44548e-54	Down
ABCC12	9.09954	15.2768	38.0002	1782.42	1426.94	1601.7	20.7922	1603.69	812.24	-6.24731	0.490356	-12.7403	3.52812e-37	8.01071e-36	Down
IGDCC3	76.6962	0	0	1878.6	946.782	2960.45	25.5654	1928.61	977.088	-6.23994	2.54384	-2.45296	0.0141686	0.0244646	Down
FBXL13	6.49967	22.9152	75.0503	3399.66	2585.16	1951.51	34.8217	2645.44	1340.13	-6.23641	0.682813	-9.13342	6.63713e-20	6.72658e-19	Down
SMC1B	16.8992	0	8.55004	6425.19	6896.19	5610.45	8.48306	6310.61	3159.55	-9.59756	0.613727	-15.6382	4.00068e-55	1.63506e-53	Down
NEFM	51.9974	54.4237	58.9003	4277.93	4570.38	3472.23	55.1071	4106.85	2080.98	-6.21678	0.253992	-24.4762	2.64671e-132	6.91084e-130	Down
TMEM89	46.7977	13.3672	44.6502	1925.7	1750.87	4072.87	34.9384	2583.15	1309.04	-6.21501	0.541636	-11.4745	1.77166e-30	3.03897e-29	Down
HIPK4	66.2967	65.8813	60.8003	5232.49	4398.52	4630.76	64.3261	4753.93	2409.13	-6.20943	0.227094	-27.343	1.30981e-164	6.84011e-162	Down
ABHD1	98.795	110.757	65.5503	6297.17	7596.13	6421.43	91.7008	6771.57	3431.64	-6.20877	0.27582	-22.5102	3.29724e-112	5.79328e-110	Down
ETV2	35.0982	59.1977	33.2501	2483.58	3312.17	3611.7	42.5154	3135.82	1589.17	-6.1978	0.340697	-18.1916	6.0207e-74	3.93018e-72	Down
PTTG1	232.688	343.729	290.701	20191.7	17525.4	25875.8	289.039	21197.6	10743.3	-6.19437	0.265552	-23.3264	2.39334e-120	5.0556e-118	Down
NRG1	0	38.1921	0	1035.49	874.914	890.834	12.7307	933.745	473.238	-6.19309	2.23645	-2.76917	0.00562001	0.0104414	Down
AGBL2	54.5973	25.7796	40.8502	3462.02	3236.14	2083.11	40.409	2927.09	1483.75	-6.19102	0.378789	-16.3442	4.78207e-60	2.19276e-58	Down
DNAH10	41.5979	10.5028	83.6004	3349.25	3471.53	3081.93	45.2337	3300.9	1673.07	-6.18805	0.590655	-10.4766	1.10675e-25	1.53444e-24	Down
SMKR1	92.2954	391.469	324.901	19802.3	18060.7	21180.9	269.555	19681.3	9975.43	-6.18765	0.476218	-12.9933	1.33525e-38	3.21006e-37	Down
TEX15	18.1991	72.5649	60.8003	4478.93	2927.84	3729.8	50.5214	3712.19	1881.36	-6.18715	0.469619	-13.1748	1.22507e-39	3.09978e-38	Down
CNTN2	46.7977	49.6497	52.2502	4758.2	2929.92	2960.45	49.5659	3549.52	1799.54	-6.16026	0.320111	-19.2441	1.58124e-82	1.27585e-80	Down
SOCS7	1419.53	1938.25	1254.01	20679.2	20949	18892	1537.26	20173.4	10855.3	-3.71384	0.23926	-15.5222	2.45547e-54	9.75958e-53	Down
DNAH7	41.5979	34.3729	33.2501	2794.69	2417.47	2486.91	36.407	2566.36	1301.38	-6.14922	0.264922	-23.2114	3.49074e-119	7.21164e-117	Down
RTKN2	58.4971	63.9717	50.3502	3887.22	3778.79	4588.02	57.6063	4084.68	2071.14	-6.14866	0.247053	-24.888	1.00254e-136	2.81309e-134	Down
UBE2C	3.8998	32.4632	19.9501	1457.38	1301.95	1296.88	18.771	1352.07	685.421	-6.14402	0.556248	-11.0455	2.30579e-28	3.59741e-27	Down
TDRD5	98.795	0	35.1502	3883.91	3226.77	2340.69	44.6484	3150.45	1597.55	-6.14318	1.61448	-3.80506	0.00014177	0.000339481	Down
CTAGE6	10.3995	16.2316	9.50004	971.805	982.195	611.886	12.0437	855.295	433.67	-6.14137	0.449614	-13.6592	1.77945e-42	4.90523e-41	Down
SLFNL1	107.895	115.531	274.551	11540.9	13220.6	10185	165.992	11648.8	5907.41	-6.12995	0.401988	-15.2491	1.66989e-52	6.39388e-51	Down
GAGE2D	2.59987	10.5028	4.75002	1617.24	1835.24	3273.14	5.9509	2241.87	1123.91	-8.51178	0.553867	-15.3679	2.68719e-53	1.05248e-51	Down
TSGA10	158.592	88.7965	95.9504	10456.4	8273.14	4994.07	114.446	7907.86	4011.15	-6.11577	0.380788	-16.0608	4.80227e-58	2.08505e-56	Down
INCA1	115.694	85.9321	55.1002	5515.08	6105.65	5997.38	85.5755	5872.7	2979.14	-6.10974	0.310193	-19.6965	2.30861e-86	2.08663e-84	Down
DIAPH3	11.6994	0	15.2001	6026.52	5139.08	6648.64	8.96649	5938.08	2973.52	-9.3873	0.612411	-15.3284	4.93733e-53	1.92177e-51	Down
CENPM	0	21.9604	35.1502	1211.94	1086.35	1681.56	19.0369	1326.62	672.827	-6.10606	0.820997	-7.43737	1.02707e-13	6.79174e-13	Down
PKD2L2	15.5992	11.4576	33.2501	1953.56	1276.96	866.089	20.1023	1365.54	692.819	-6.07794	0.520572	-11.6755	1.70054e-31	3.07405e-30	Down
SPATA33	276.886	212.921	252.701	13128.3	13359.1	23538.5	247.503	16675.3	8461.4	-6.07515	0.315531	-19.2537	1.31417e-82	1.06493e-80	Down
SAMD4A	734.463	383.83	539.602	31219.2	41138.7	38661.3	552.632	37006.4	18779.5	-6.0668	0.299367	-20.2654	2.59749e-91	2.62542e-89	Down
PAGE5	10.3995	26.7344	38.0002	1596.68	1393.61	2066.24	25.0447	1685.51	855.278	-6.05025	0.452181	-13.3801	7.89885e-41	2.06535e-39	Down
SPSB4	19.499	22.9152	49.4002	2535.32	1964.39	1638.82	30.6048	2046.18	1038.39	-6.0501	0.425444	-14.2207	6.8181e-46	2.13278e-44	Down
AXDND1	11.6994	8.59321	0	4535.31	2685.15	3990.76	6.76421	3737.07	1871.92	-9.1634	0.60091	-15.2492	1.6664e-52	6.39352e-51	Down
CFAP54	0	45.8305	7.60003	1613.26	984.278	941.45	17.8102	1179.66	598.737	-6.03682	0.969105	-6.22928	4.68593e-10	2.19854e-09	Down
TMEM191C	226.189	127.943	199.501	7919.72	16016.1	12339	184.544	12091.6	6138.07	-6.03593	0.35952	-16.7888	2.94527e-63	1.43078e-61	Down
RAD51	50.6975	71.6101	28.5001	3629.18	2835.14	3392.37	50.2692	3285.56	1667.92	-6.03082	0.369616	-16.3164	7.53955e-60	3.44038e-58	Down
SSUH2	28.5986	8.59321	22.8001	1555.55	1785.24	543.274	19.9973	1294.69	657.343	-6.0292	0.599176	-10.0625	8.09285e-24	1.01702e-22	Down
MORC1	6.49967	5.72881	0	2110.11	2057.09	1413.86	4.07616	1860.35	932.215	-8.8984	0.584542	-15.2229	2.49414e-52	9.47271e-51	Down
C10orf90	0	11.4576	4.75002	1710.78	1850.86	1612.95	5.40255	1724.86	865.132	-8.23257	0.540992	-15.2175	2.70534e-52	1.02541e-50	Down
KCNV2	0	3.81921	6.65003	1396.35	1155.09	1317.13	3.48974	1289.52	646.507	-8.42078	0.553616	-15.2105	3.01158e-52	1.13919e-50	Down
MYO3A	12.9993	21.9604	42.7502	1422.88	1697.75	1994.25	25.9033	1704.96	865.432	-6.02112	0.443587	-13.5737	5.73523e-42	1.55588e-40	Down
MDH1B	158.592	49.6497	82.6504	7292.85	5390.09	6086.24	96.964	6256.4	3176.68	-6.01982	0.424843	-14.1695	1.41469e-45	4.36002e-44	Down
SUN3	0	7.63841	21.8501	7542.94	6976.4	7367.38	9.8295	7295.57	3652.7	-9.48841	0.625448	-15.1706	5.53753e-52	2.08211e-50	Down
C12orf56	0	22.9152	37.0502	1328.02	1581.09	1019.06	19.9885	1309.39	664.691	-6.018	0.831514	-7.2374	4.57367e-13	2.85475e-12	Down
IQCF2	0	0	3.80002	4965.16	4942.22	7155.92	1.26667	5687.77	2844.52	-12.0048	0.791957	-15.1584	6.66943e-52	2.49771e-50	Down
COX7B2	0	0	3.80002	4877.6	4697.45	6799.36	1.26667	5458.14	2729.7	-11.9451	0.790172	-15.1171	1.24995e-51	4.67179e-50	Down
OIP5	0	64.9265	77.9003	3584.74	2804.93	2874.96	47.6089	3088.21	1567.91	-6.01722	1.49662	-4.02053	5.80675e-05	0.000147344	Down
KCNQ2	0	0	4.75002	3002.98	2812.22	3598.2	1.58334	3137.8	1569.69	-10.8261	0.716439	-15.1109	1.37217e-51	5.10828e-50	Down
SLC25A31	0	0	5.70002	5295.51	4274.58	2870.46	1.90001	4146.85	2074.38	-10.9775	0.726571	-15.1087	1.41922e-51	5.27301e-50	Down
TUBA8	111.794	131.763	181.451	9506.45	8909.54	8951.08	141.669	9122.36	4632.01	-6.00382	0.251128	-23.9074	2.56653e-126	6.10768e-124	Down
ADTRP	64.9967	5.72881	30.4001	1971.47	2502.88	1944.76	33.7086	2139.7	1086.71	-6.00231	0.654054	-9.17708	4.42957e-20	4.53819e-19	Down
GPR18	15.5992	15.2768	23.7501	925.371	1958.14	618.635	18.2087	1167.38	592.795	-5.997	0.542453	-11.0553	2.06575e-28	3.23095e-27	Down
CDKL2	70.1965	48.6949	41.8002	4924.7	2788.27	2443.04	53.5638	3385.34	1719.45	-5.99016	0.391631	-15.2954	8.20479e-53	3.16086e-51	Down
IZUMO1	0	4.77401	0	2642.78	3283.01	3229.27	1.59134	3051.69	1526.64	-10.7849	0.71504	-15.0829	2.09884e-51	7.72176e-50	Down
TMPRSS6	23.3988	32.4632	0	1152.9	1180.09	1203.53	18.6207	1178.84	598.73	-5.98842	0.876218	-6.8344	8.23487e-12	4.56279e-11	Down
ASRGL1	291.185	360.915	404.702	25540.9	20560.5	20889.6	352.267	22330.3	11341.3	-5.9841	0.226516	-26.4181	8.49944e-154	3.26101e-151	Down
LRRC43	20.799	42.0113	0	1641.12	1222.8	1109.04	20.9367	1324.32	672.629	-5.98322	0.920476	-6.50014	8.02447e-11	4.03801e-10	Down
CECR2	11.6994	20.0508	3.80002	728.357	879.08	627.633	11.8501	745.023	378.437	-5.97422	0.553908	-10.7856	4.02678e-27	5.99394e-26	Down
ANKRD30BL	32.4984	54.4237	26.6001	2495.52	2279.98	2322.69	37.8407	2366.06	1201.95	-5.96038	0.334462	-17.8208	4.87366e-71	2.89952e-69	Down
GABRD	28.5986	8.59321	8.55004	681.259	802.004	1290.13	15.2473	924.466	469.857	-5.95765	0.568967	-10.471	1.17408e-25	1.62419e-24	Down
WBP2NL	71.4964	26.7344	56.0502	2823.87	3564.23	3081.93	51.427	3156.68	1604.05	-5.95055	0.380029	-15.6581	2.92302e-55	1.19984e-53	Down
DCST1	59.797	30.5536	7.60003	1853.4	1987.3	2144.98	32.6502	1995.22	1013.94	-5.94939	0.589334	-10.0951	5.80677e-24	7.35629e-23	Down
C7orf31	167.692	244.429	241.301	15789.7	12402.9	11982.4	217.807	13391.7	6804.74	-5.93869	0.255909	-23.2063	3.9317e-119	8.03435e-117	Down
TMEM232	25.9987	74.4745	87.4004	3182.75	4463.1	3949.14	62.6245	3865	1963.81	-5.93689	0.433198	-13.7048	9.50312e-43	2.64288e-41	Down
LOC730098	629.168	730.423	824.604	11438.1	14389.2	20897.5	728.065	15574.9	8151.5	-4.41846	0.295709	-14.9419	1.75851e-50	6.33335e-49	Down
ART5	102.695	20.0508	21.8501	1635.15	4002.73	3141.54	48.1986	2926.47	1487.34	-5.93641	0.650243	-9.12951	6.88075e-20	6.96597e-19	Down
C3orf22	0	0	3.80002	4421.22	4122.51	3667.94	1.26667	4070.56	2035.91	-11.5194	0.771641	-14.9284	2.15384e-50	7.72752e-49	Down
SCML4	5.19974	8.59321	26.6001	860.363	610.356	1040.43	13.4644	837.05	425.257	-5.93315	0.595539	-9.96266	2.22048e-23	2.72487e-22	Down
SYCE2	90.9954	43.9209	67.4503	3653.72	4065.22	4548.65	67.4555	4089.2	2078.33	-5.93206	0.319763	-18.5514	7.94133e-77	5.55007e-75	Down
ADGB	0	4.77401	0	4308.45	2990.33	3045.93	1.59134	3448.24	1724.91	-10.9643	0.734656	-14.9245	2.28489e-50	8.15104e-49	Down
CNBD2	20.799	22.9152	143.451	3233.16	3949.61	4217.96	62.3883	3800.24	1931.32	-5.92332	0.676732	-8.75283	2.08073e-18	1.92414e-17	Down
CFAP221	188.491	47.7401	87.4004	7121.71	6531.65	5636.32	107.877	6429.89	3268.89	-5.9044	0.469653	-12.5718	3.01651e-36	6.55611e-35	Down
HOOK1	171.591	296.943	265.051	15015.6	13574.7	15093.6	244.529	14561.3	7402.9	-5.8922	0.265313	-22.2085	2.84294e-109	4.60753e-107	Down
CLPB	677.266	439.209	892.054	42709.7	40456.4	35703.1	669.51	39623.1	20146.3	-5.88712	0.304478	-19.3351	2.72051e-83	2.24323e-81	Down
SLC2A5	141.693	292.169	174.801	15635.8	7561.75	12860.9	202.888	12019.5	6111.18	-5.88645	0.39308	-14.9752	1.06664e-50	3.86374e-49	Down
DGAT2	111.794	131.763	153.901	7834.81	7961.71	7782.42	132.486	7859.65	3996.07	-5.88525	0.212002	-27.7603	1.30896e-169	7.69017e-167	Down
KDM4D	140.393	161.361	87.4004	9382.4	7263.87	6239.21	129.718	7628.49	3879.11	-5.87945	0.320132	-18.3657	2.47234e-75	1.67194e-73	Down
CCDC96	271.686	309.356	376.202	19554.8	19095	17554.6	319.081	18734.8	9526.95	-5.87335	0.209866	-27.9862	2.39183e-172	1.49888e-169	Down
LRRD1	0	12.4124	17.1001	3338.63	2882.01	3375.5	9.8375	3198.71	1604.27	-8.28931	0.558994	-14.829	9.51784e-50	3.33835e-48	Down
SEL1L2	0	14.322	8.55004	2115.42	1870.65	2140.48	7.62402	2042.18	1024.9	-7.99595	0.540225	-14.8012	1.4397e-49	5.04028e-48	Down
DEPDC7	94.8952	40.1017	106.4	6681.91	3761.09	3633.07	80.4658	4692.02	2386.24	-5.86826	0.441415	-13.2942	2.50139e-40	6.45076e-39	Down
IGLL1	0	3.81921	11.4	3089.21	2379.97	1840.16	5.07308	2436.45	1220.76	-8.82703	0.597379	-14.7763	2.08411e-49	7.26925e-48	Down
HSPA2	436.778	334.18	462.652	28801.3	23935.1	18870.6	411.204	23869	12140.1	-5.85966	0.261817	-22.3808	6.05699e-111	1.03519e-108	Down
CNN1	2484.18	2563.64	2460.51	14893.5	14511.1	12551.5	2502.78	13985.4	8244.07	-2.48235	0.169057	-14.6835	8.22231e-49	2.85729e-47	Down
DCDC2	62.3969	21.9604	0	2481.59	1582.14	806.475	28.1191	1623.4	825.759	-5.85537	1.57485	-3.71805	0.000200764	0.000468864	Down
AHNAK2	103.995	116.486	105.45	1234.49	1542.56	1585.95	108.644	1454.33	781.489	-3.74095	0.255272	-14.6548	1.25615e-48	4.34909e-47	Down
C1orf94	0	3.81921	0	4923.37	4805.78	3341.75	1.27307	4356.97	2179.12	-11.62	0.793596	-14.6422	1.51168e-48	5.22418e-47	Down
RSPH1	63.6968	36.2825	124.451	4615.58	3958.98	4375.43	74.8099	4316.67	2195.74	-5.84818	0.437441	-13.3691	9.16876e-41	2.39407e-39	Down
ARMC12	243.088	40.1017	133.951	8067.64	8069	7605.83	139.047	7914.16	4026.6	-5.83496	0.541089	-10.7837	4.10879e-27	6.11118e-26	Down
PFN4	283.386	320.813	253.651	17828.8	13587.2	17451.1	285.95	16289	8287.5	-5.83191	0.223797	-26.059	1.06505e-149	3.85057e-147	Down
MDGA2	0	28.644	8.55004	766.167	728.053	650.129	12.398	714.783	363.591	-5.82683	0.854646	-6.81783	9.24254e-12	5.09111e-11	Down
MAGEA4	0	4.77401	0	2561.85	2203.95	2312.57	1.59134	2359.46	1180.52	-10.4137	0.713554	-14.5942	3.05927e-48	1.04762e-46	Down
RFX2	289.885	296.943	656.453	25793.6	24504.9	20167.5	414.427	23488.7	11951.5	-5.8235	0.373405	-15.5957	7.79198e-55	3.1571e-53	Down
GOLGA6C	74.0963	99.2993	27.5501	4652.06	2331.02	4339.44	66.9819	3774.17	1920.58	-5.81782	0.495799	-11.7342	8.50837e-32	1.556e-30	Down
NDNF	36.3982	63.0169	53.2002	3050.08	2973.67	2635.38	50.8718	2886.38	1468.62	-5.81343	0.284762	-20.415	1.22989e-92	1.29173e-90	Down
BAIAP2L1	36.3982	102.164	47.5002	4170.47	2740.35	3565.59	62.0207	3492.14	1777.08	-5.80763	0.427283	-13.592	4.46709e-42	1.21536e-40	Down
IL23A	11.6994	41.0565	3.80002	1103.15	1142.6	923.453	18.852	1056.4	537.625	-5.79992	0.694626	-8.34971	6.84331e-17	5.74093e-16	Down
WDR66	460.177	317.949	227.051	8064.99	7100.34	7278.52	335.059	7481.28	3908.17	-4.4835	0.308247	-14.5451	6.27071e-48	2.12413e-46	Down
RNF32	191.09	182.367	142.501	11911.7	8765.8	8002.88	171.986	9560.14	4866.07	-5.79878	0.266605	-21.7504	6.84157e-105	9.89396e-103	Down
PCDHA9	22.0989	11.4576	14.2501	1342.62	205.188	1089.92	15.9355	879.242	447.589	-5.79652	0.70359	-8.2385	1.74383e-16	1.42975e-15	Down
C9orf50	54.5973	5.72881	23.7501	996.349	1893.56	1722.05	28.0254	1537.32	782.674	-5.79416	0.664342	-8.72166	2.74155e-18	2.51053e-17	Down
FBXL16	44.1978	53.4689	71.2503	3602.65	3336.13	2401.43	56.3057	3113.4	1584.85	-5.78158	0.316005	-18.2958	8.92983e-75	5.95322e-73	Down
PPM1J	118.294	242.52	172.901	9410.26	10267.7	9708.07	177.905	9795.35	4986.63	-5.77845	0.302686	-19.0906	3.02362e-81	2.3685e-79	Down
FSIP2	245.688	126.034	159.601	10851.1	8582.49	9588.84	177.107	9674.13	4925.62	-5.77659	0.306808	-18.828	4.45093e-79	3.29439e-77	Down
CABYR	510.874	755.248	695.403	37103.7	32121.8	38223.8	653.842	35816.4	18235.1	-5.77413	0.231528	-24.9392	2.79447e-137	8.08247e-135	Down
C22orf23	210.589	235.836	244.151	16750.9	14970.4	6073.87	230.192	12598.4	6414.29	-5.77378	0.398427	-14.4914	1.37217e-47	4.59019e-46	Down
CCDC188	232.688	148.949	109.25	9957.52	9058.48	7734.06	163.629	8916.69	4540.16	-5.7734	0.327593	-17.6237	1.62e-69	9.20124e-68	Down
EFCAB10	24.6988	99.2993	17.1001	2562.52	2206.03	2970.57	47.0327	2579.71	1313.37	-5.77154	0.607419	-9.50175	2.06395e-21	2.28787e-20	Down
MAK	20.799	17.1864	39.9002	1581.42	1672.75	980.817	25.9619	1411.66	718.813	-5.75712	0.441682	-13.0345	7.78438e-39	1.89323e-37	Down
TENT5C	380.881	824.948	460.752	19525	16946.2	14972.1	555.527	17147.8	8851.65	-4.94695	0.342035	-14.4633	2.06629e-47	6.85119e-46	Down
SELENOV	0	0	3.80002	3003.64	3096.57	3137.04	1.26667	3079.08	1540.18	-11.1161	0.768667	-14.4615	2.12225e-47	7.02436e-46	Down
TEX46	27.2986	3.81921	8.55004	3577.44	2715.36	3869.28	13.2226	3387.36	1700.29	-8.05253	0.557146	-14.4532	2.39392e-47	7.90961e-46	Down
UBQLNL	131.293	34.3729	95.0004	4106.13	5704.65	4194.34	86.8889	4668.37	2377.63	-5.75361	0.463799	-12.4054	2.44314e-35	5.12623e-34	Down
GOLGA6B	0	2.8644	7.60003	1176.78	1093.64	1119.17	3.48815	1129.86	566.676	-8.23346	0.570047	-14.4435	2.75593e-47	9.07382e-46	Down
TRIM69	71.4964	113.621	194.751	10100.8	5670.27	4740.99	126.623	6837.36	3481.99	-5.75114	0.452462	-12.7108	5.15266e-37	1.15873e-35	Down
MST1R	16.8992	2.8644	57.9503	2100.16	1045.73	1010.06	25.9046	1385.32	705.611	-5.73631	0.807008	-7.10813	1.17628e-12	7.09946e-12	Down
COA8	1507.92	1579.24	1829.71	10387.4	10570.8	12228.7	1638.96	11062.3	6350.63	-2.75444	0.191018	-14.4198	3.8863e-47	1.27286e-45	Down
CSMD1	36.3982	53.4689	16.1501	1918.4	2077.92	1636.57	35.339	1877.63	956.485	-5.7327	0.435718	-13.1569	1.55325e-39	3.88311e-38	Down
CFAP52	37.6981	71.6101	29.4501	2779.43	2440.38	2171.97	46.2528	2463.93	1255.09	-5.73007	0.38444	-14.905	3.05875e-50	1.08499e-48	Down
HSPA1L	200.19	260.661	296.401	15458.7	14944.4	9703.57	252.417	13368.9	6810.64	-5.72481	0.290764	-19.6888	2.68819e-86	2.41809e-84	Down
DYRK3	271.686	167.09	165.301	12090.2	9336.58	10191.7	201.359	10539.5	5370.43	-5.71462	0.286105	-19.9738	9.30137e-89	8.8316e-87	Down
LEF1	25.9987	7.63841	61.7503	2652.73	2294.57	59.6139	31.7958	1668.97	850.383	-5.7128	1.03927	-5.49694	3.86441e-08	1.46562e-07	Down
MTFR2	59.797	4.77401	19.0001	1529.68	1439.44	1353.12	27.857	1440.75	734.303	-5.71139	0.69682	-8.19636	2.47782e-16	2.01483e-15	Down
RRM2	35.0982	0	11.4	791.375	841.584	751.36	15.4994	794.773	405.136	-5.70091	0.934432	-6.10094	1.05447e-09	4.76652e-09	Down
DTL	83.1958	22.9152	94.0504	4776.77	3181.98	2381.18	66.7205	3446.64	1756.68	-5.69393	0.524975	-10.8461	2.08114e-27	3.13255e-26	Down
PKDREJ	37.6981	7.63841	33.2501	1600.66	1324.87	1103.42	26.1956	1342.98	684.589	-5.69223	0.534786	-10.6439	1.8608e-26	2.6807e-25	Down
NME5	139.093	137.491	215.651	8839.78	7860.68	8772.24	164.078	8490.9	4327.49	-5.69053	0.263009	-21.6362	8.19062e-104	1.13223e-101	Down
KLB	11.6994	23.87	51.3002	2206.96	1105.1	1201.28	28.9566	1504.45	766.701	-5.68552	0.55674	-10.2122	1.74921e-24	2.27107e-23	Down
C1QTNF9B	29.8985	12.4124	0	463.017	618.689	1059.55	14.1036	713.753	363.928	-5.68067	0.949174	-5.98486	2.16582e-09	9.43845e-09	Down
ATG9B	23.3988	26.7344	58.9003	1300.83	2370.6	1941.39	36.3445	1870.94	953.641	-5.67568	0.45317	-12.5244	5.48963e-36	1.17814e-34	Down
CTNND2	0	19.096	47.5002	1085.24	1192.59	1154.03	22.1987	1143.95	583.077	-5.67479	0.88655	-6.40097	1.54389e-10	7.58825e-10	Down
CFAP58	42.8978	53.4689	49.4002	3023.54	2252.9	2169.72	48.589	2482.06	1265.32	-5.66969	0.288804	-19.6316	8.30091e-86	7.32663e-84	Down
PSORS1C1	61.0969	30.5536	140.601	4829.18	3889.2	3096.55	77.4171	3938.31	2007.86	-5.66652	0.521658	-10.8625	1.73902e-27	2.63021e-26	Down
CALN1	6.49967	12.4124	10.45	662.685	960.322	765.982	9.78738	796.33	403.059	-6.31895	0.442038	-14.295	2.34971e-46	7.47453e-45	Down
HMGA1	397.78	289.305	307.801	14600.3	15277.7	20395.8	331.629	16757.9	8544.78	-5.66119	0.252549	-22.4162	2.73414e-111	4.71577e-109	Down
RGPD1	67.5966	37.2373	74.1003	1875.29	6123.35	986.441	59.6447	2995.03	1527.34	-5.65115	0.643806	-8.77772	1.66822e-18	1.5526e-17	Down
CCDC27	72.7963	109.802	33.2501	3331.34	4125.63	3384.49	71.9496	3613.82	1842.89	-5.65069	0.427406	-13.2209	6.64655e-40	1.69546e-38	Down
IL7	0	36.2825	11.4	895.52	659.31	868.338	15.8942	807.723	411.809	-5.65055	0.888938	-6.35653	2.06368e-10	1.00174e-09	Down
GKAP1	564.172	780.073	973.754	45022.1	31013.6	40229.3	772.666	38755	19763.8	-5.64744	0.288626	-19.5667	2.97557e-85	2.55437e-83	Down
PRPH	178.091	178.548	275.501	7357.2	11505.1	12598.8	210.713	10487	5348.87	-5.63549	0.32259	-17.4695	2.44647e-68	1.36886e-66	Down
GSTT2B	626.569	475.491	0	0	0	0	367.353	0	183.677	11.0847	3.90702	2.83714	0.00455199	0.00859557	Up
MOV10L1	288.586	177.593	123.501	10833.8	7708.61	10659.6	196.56	9734.02	4965.29	-5.63415	0.360644	-15.6225	5.11811e-55	2.08269e-53	Down
C1QL4	0	26.7344	27.5501	1083.91	1040.52	599.513	18.0949	907.982	463.039	-5.63256	0.844193	-6.67213	2.52123e-11	1.33556e-10	Down
COL22A1	51.9974	30.5536	41.8002	1724.71	2751.81	1652.32	41.4504	2042.94	1042.2	-5.63208	0.367893	-15.309	6.6573e-53	2.57525e-51	Down
STRIP2	48.0976	26.7344	74.1003	2928.68	2635.16	1808.66	49.6441	2457.5	1253.57	-5.62868	0.42453	-13.2586	4.02295e-40	1.03181e-38	Down
ODF2	1782.21	1373.96	1344.26	73924.9	80048.4	68396.3	1500.14	74123.2	37811.7	-5.62742	0.207109	-27.1713	1.41786e-162	7.20428e-160	Down
ASF1B	96.1952	96.4349	76.9503	4339.63	4827.65	4103.24	89.8602	4423.5	2256.68	-5.62436	0.228452	-24.6195	7.81847e-134	2.09982e-131	Down
FAM71B	0	3.81921	20.9001	9034.81	10287.5	7090.68	8.23977	8804.34	4406.29	-10.0163	0.705785	-14.1917	1.03132e-45	3.20476e-44	Down
SAMD15	24.6988	42.9661	94.0504	3329.35	2326.85	2297.95	53.9051	2651.38	1352.64	-5.61097	0.48388	-11.5958	4.3282e-31	7.64757e-30	Down
CAVIN4	20.799	11.4576	19.0001	985.072	698.889	948.198	17.0856	877.387	447.236	-5.69636	0.401601	-14.1841	1.14861e-45	3.5561e-44	Down
H2AJ	4486.07	4480.88	5909.98	62703.7	62560.5	97242.6	4958.98	74168.9	39564	-3.90263	0.275142	-14.1841	1.15006e-45	3.5561e-44	Down
SPATA9	97.4951	55.3785	61.7503	3491.87	3752.75	3126.92	71.5413	3457.18	1764.36	-5.6065	0.296952	-18.8801	1.66192e-79	1.23494e-77	Down
TEX22	63.6968	42.0113	121.601	3801.65	3619.43	3643.2	75.7695	3688.09	1881.93	-5.6022	0.402547	-13.9169	5.00358e-44	1.46294e-42	Down
PRH1	49.3975	59.1977	124.451	3741.95	5382.8	3706.18	77.6819	4276.98	2177.33	-5.77665	0.407705	-14.1687	1.43134e-45	4.40412e-44	Down
IL4I1	84.4958	138.446	246.051	8169.8	6422.28	8174.98	156.331	7589.02	3872.68	-5.59712	0.400455	-13.9769	2.15663e-44	6.45616e-43	Down
CTAGE9	27.2986	8.59321	13.3001	946.598	786.381	589.39	16.3973	774.123	395.26	-5.59308	0.500651	-11.1716	5.61476e-29	9.0452e-28	Down
FAM71D	0	3.81921	0	2887.56	2545.58	3205.65	1.27307	2879.6	1440.43	-11.0205	0.77951	-14.1377	2.2249e-45	6.8124e-44	Down
ABCG4	36.3982	8.59321	12.3501	922.054	1015.52	751.36	19.1138	896.313	457.713	-5.58391	0.548202	-10.1859	2.29309e-24	2.95882e-23	Down
KIAA1257	66.2967	112.667	122.551	7140.28	4049.6	3269.77	100.505	4819.88	2460.19	-5.57928	0.403336	-13.8328	1.61514e-43	4.65191e-42	Down
ZC2HC1C	210.589	217.695	354.352	14649.4	10930.2	11832.8	260.879	12470.8	6365.83	-5.57714	0.294836	-18.9161	8.40637e-80	6.3027e-78	Down
LNP1	158.592	76.3841	115.901	7196	4659.96	4709.5	116.959	5521.82	2819.39	-5.56645	0.355744	-15.6474	3.46286e-55	1.41834e-53	Down
RSPH9	159.892	101.209	133.001	5753.22	5439.05	7258.27	131.367	6150.18	3140.77	-5.5536	0.272526	-20.3782	2.60994e-92	2.71088e-90	Down
ODF3	0	0	4.75002	1942.95	2128.96	1796.29	1.58334	1956.06	978.824	-10.1449	0.720104	-14.0881	4.49488e-45	1.36296e-43	Down
CENPU	373.081	255.887	386.652	18415.2	14607.9	14255.6	338.54	15759.6	8049.06	-5.54179	0.258204	-21.4628	3.46515e-102	4.6202e-100	Down
KYNU	31.1984	31.5084	58.9003	2008.62	2393.51	1282.26	40.5357	1894.8	967.667	-5.53981	0.41092	-13.4815	2.01033e-41	5.38379e-40	Down
CDHR4	12.9993	25.7796	0	522.719	864.498	415.048	12.9263	600.755	306.841	-5.53873	0.934725	-5.92552	3.11316e-09	1.33229e-08	Down
DNAH17	253.487	126.034	178.601	9672.28	7847.14	8314.45	186.041	8611.29	4398.67	-5.53709	0.308819	-17.9299	6.891e-72	4.16562e-70	Down
CDCA3	96.1952	64.9265	39.9002	2866.33	3616.31	2716.37	67.0073	3066.34	1566.67	-5.52639	0.366787	-15.067	2.66893e-51	9.79999e-50	Down
ZNF487	142.993	94.5253	243.201	8183.07	5761.93	6341.57	160.24	6762.19	3461.21	-5.39817	0.385046	-14.0195	1.18394e-44	3.55561e-43	Down
USP2	506.975	345.638	557.652	27769.8	24939.2	12205.1	470.088	21638	11054.1	-5.52479	0.373914	-14.7756	2.10604e-49	7.33214e-48	Down
SH3RF2	544.673	675.999	851.204	27844.1	34714.3	32686.4	690.625	31748.2	16219.4	-5.52146	0.246733	-22.3783	6.40434e-111	1.0847e-108	Down
TMEM202	0	0	4.75002	1999.33	1693.58	2024.62	1.58334	1905.85	953.715	-10.1079	0.723215	-13.9763	2.17366e-44	6.49678e-43	Down
PLSCR2	0	3.81921	8.55004	2495.52	1193.63	2075.24	4.12308	1921.46	962.793	-8.77835	0.628674	-13.9633	2.61119e-44	7.79212e-43	Down
GRIK4	24.6988	5.72881	0	374.792	444.748	546.648	10.1425	455.396	232.769	-5.52133	0.973123	-5.67382	1.39646e-08	5.55395e-08	Down
TEX52	25.9987	13.3672	6.65003	1354.56	1166.55	1362.12	15.3386	1294.41	654.874	-6.43929	0.461503	-13.9529	3.02172e-44	8.98867e-43	Down
E2F2	0	75.4293	36.1002	1292.2	2049.8	1785.04	37.1765	1709.01	873.095	-5.5198	1.47868	-3.73293	0.000189268	0.000443948	Down
KCTD14	458.877	215.785	104.5	0	1.04156	0	259.721	0.347188	130.034	9.62185	1.41799	6.78553	1.15661e-11	6.31733e-11	Up
ZIM2	6.49967	17.1864	13.3001	514.758	655.144	562.395	12.3287	577.432	294.881	-5.51836	0.454102	-12.1522	5.58204e-34	1.09543e-32	Down
MNS1	129.993	220.559	209.001	10279.9	8403.34	6938.83	186.518	8540.69	4363.61	-5.51312	0.301158	-18.3064	7.35654e-75	4.92181e-73	Down
PTBP3	62.3969	160.407	95.0004	4963.17	4995.34	4603.77	105.935	4854.09	2480.01	-5.51171	0.36466	-15.1147	1.29622e-51	4.83509e-50	Down
PLAC8L1	63.6968	24.8248	97.8504	2195.68	2870.55	3427.24	62.124	2831.16	1446.64	-5.51024	0.48298	-11.4088	3.77707e-30	6.41453e-29	Down
XKR9	15.5992	4.77401	22.8001	807.958	765.55	383.554	14.3911	652.354	333.372	-5.50556	0.611533	-9.00289	2.19858e-19	2.15952e-18	Down
GUCA1A	0	3.81921	0	3625.86	3189.27	2387.93	1.27307	3067.69	1534.48	-11.1145	0.79811	-13.926	4.40421e-44	1.29172e-42	Down
ZFR2	6.49967	0	15.2001	3217.24	3703.8	3132.54	7.23325	3351.19	1679.21	-8.84871	0.635408	-13.926	4.40143e-44	1.29172e-42	Down
SMIM6	0	0	4.75002	1755.88	2164.37	2543.15	1.58334	2154.47	1078.03	-10.287	0.739063	-13.919	4.85541e-44	1.42183e-42	Down
SRSF12	72.7963	99.2993	112.1	4719.72	3895.45	4361.94	94.7321	4325.7	2210.22	-5.50554	0.257002	-21.4222	8.30072e-102	1.09128e-99	Down
GPR135	311.984	82.1129	199.501	8775.44	10096.9	8026.5	197.866	8966.29	4582.08	-5.50515	0.451403	-12.1956	3.27894e-34	6.48886e-33	Down
EFCAB1	230.088	100.254	109.25	4478.93	5217.19	9967.89	146.531	6554.67	3350.6	-5.48742	0.454358	-12.0773	1.39194e-33	2.69223e-32	Down
TMEM249	360.082	430.615	416.102	3454.06	3815.25	4871.47	402.266	4046.92	2224.6	-3.32937	0.239398	-13.9073	5.72121e-44	1.665e-42	Down
USP44	100.095	42.0113	109.25	4821.88	2955.96	3381.12	83.7856	3719.65	1901.72	-5.47531	0.41576	-13.1694	1.31638e-39	3.31743e-38	Down
RSPH10B	40.298	3.81921	5.70002	738.307	878.038	552.272	16.6057	722.872	369.739	-5.4739	0.795412	-6.88185	5.90821e-12	3.33157e-11	Down
PIWIL2	90.9954	42.0113	41.8002	4171.8	2904.92	653.503	58.269	2576.74	1317.51	-5.4721	0.643584	-8.50254	1.85486e-17	1.61366e-16	Down
MND1	58.4971	37.2373	8.55004	1495.85	1446.73	1600.58	34.7615	1514.39	774.574	-5.45818	0.574241	-9.50504	1.99968e-21	2.21924e-20	Down
COL25A1	113.094	33.418	65.5503	2851.07	3289.26	3094.3	70.6876	3078.21	1574.45	-5.45445	0.430335	-12.6749	8.14654e-37	1.81248e-35	Down
HYDIN	45.4977	52.5141	45.6002	2351.57	2131.04	1812.04	47.8707	2098.22	1073.04	-5.45164	0.270262	-20.1717	1.73584e-90	1.71757e-88	Down
PTCHD3	16.8992	14.322	0	889.55	246.851	209.211	10.4071	448.537	229.472	-5.44259	1.03385	-5.26439	1.40658e-07	4.99125e-07	Down
SPANXB1	0	3.81921	0	3999.33	2365.39	3829.91	1.27307	3398.21	1699.74	-11.2642	0.814841	-13.8238	1.83036e-43	5.26159e-42	Down
CCDC192	36.3982	53.4689	62.7003	1613.93	1767.53	3239.4	50.8558	2206.95	1128.9	-5.43208	0.404871	-13.4168	4.81931e-41	1.27073e-39	Down
PPIL6	75.3962	90.7061	113.05	4633.49	3851.7	3598.2	93.0509	4027.8	2060.42	-5.43005	0.2649	-20.4985	2.21989e-93	2.3848e-91	Down
TRIP13	50.6975	162.316	149.151	6350.23	5234.9	4013.25	120.721	5199.46	2660.09	-5.42329	0.445252	-12.1803	3.95996e-34	7.82009e-33	Down
HCN4	67.5966	105.028	49.4002	4263.34	2801.81	2441.92	74.0083	3169.02	1621.52	-5.41887	0.388936	-13.9326	4.0173e-44	1.18564e-42	Down
AKNAD1	0	11.4576	3.80002	2045.1	1357.16	1651.19	5.08588	1684.48	844.785	-8.29345	0.600768	-13.8047	2.38626e-43	6.80755e-42	Down
HSF2BP	90.9954	69.7005	56.0502	3551.57	3259.05	2403.68	72.2487	3071.43	1571.84	-5.41781	0.309143	-17.5253	9.19059e-69	5.18868e-67	Down
PFKP	894.355	753.338	570.002	35986.7	27225.4	31441.3	739.232	31551.1	16145.2	-5.41654	0.254661	-21.2696	2.17074e-100	2.72066e-98	Down
CDK1	103.995	106.938	16.1501	4521.38	2440.38	2687.12	75.6942	3216.3	1646	-5.41215	0.617233	-8.76841	1.81201e-18	1.68392e-17	Down
GOLGA6L1	0	0.954801	8.55004	3654.39	1835.24	2323.82	3.16828	2604.48	1303.82	-9.59332	0.697187	-13.76	4.43257e-43	1.2569e-41	Down
GALNT8	0	42.9661	19.9501	804.642	955.114	933.576	20.9721	897.777	459.375	-5.40667	0.885615	-6.10499	1.02807e-09	4.65391e-09	Down
NELL1	0	3.81921	29.4501	293.863	584.317	550.022	11.0898	476.068	243.579	-5.40533	1.02979	-5.24898	1.52945e-07	5.40179e-07	Down
SPAG6	412.079	464.988	461.702	23633.8	16148.4	16796.5	446.257	18859.6	9652.91	-5.40067	0.239472	-22.5524	1.27104e-112	2.27577e-110	Down
LMNB2	2462.08	2464.34	2424.41	9954.21	9736.54	10334.6	2450.28	10008.4	6229.36	-2.03021	0.147783	-13.7377	6.03368e-43	1.70065e-41	Down
HTR7	37.6981	30.5536	53.2002	2210.28	1459.23	1467.85	40.484	1712.45	876.469	-5.40026	0.36211	-14.9133	2.69903e-50	9.6102e-49	Down
MAEL	549.872	825.903	357.202	27057.3	22944.6	22664.5	577.659	24222.2	12399.9	-5.38983	0.338459	-15.9246	4.2761e-57	1.81879e-55	Down
C17orf98	0	3.81921	11.4	1384.41	1255.08	1467.85	5.07308	1369.11	687.094	-7.99267	0.582322	-13.7255	7.14277e-43	2.00424e-41	Down
AGBL5	1141.34	1116.16	1056.4	52657.3	47499.5	37770.5	1104.64	45975.7	23540.2	-5.37941	0.207683	-25.9021	6.30774e-148	2.19603e-145	Down
TEKT4	0	0	3.80002	2866.99	2937.21	5094.18	1.26667	3632.79	1817.03	-11.3631	0.828267	-13.7191	7.80345e-43	2.18311e-41	Down
SYT5	0	4.77401	4.75002	915.421	1267.58	877.336	3.17468	1020.11	511.644	-8.22325	0.59965	-13.7134	8.4393e-43	2.35749e-41	Down
PPFIA2	75.3962	45.8305	31.3501	2173.79	2260.19	1818.79	50.8589	2084.26	1067.56	-5.37143	0.370594	-14.4941	1.32051e-47	4.42523e-46	Down
SYCP2	178.091	185.231	146.301	8772.12	6231.68	5992.88	169.874	6998.89	3584.38	-5.36566	0.263267	-20.381	2.46384e-92	2.57334e-90	Down
FBXO15	25.9987	89.7513	64.6003	2729.02	2099.79	2617.39	60.1168	2482.07	1271.09	-5.35721	0.437162	-12.2545	1.58903e-34	3.19847e-33	Down
NCAPG	174.191	0	7.60003	2586.4	2300.81	2517.28	60.5971	2468.16	1264.38	-5.34994	1.92382	-2.7809	0.00542088	0.0100904	Down
ANKRD45	51.9974	46.7853	53.2002	2770.14	1246.75	2174.22	50.661	2063.7	1057.18	-5.34923	0.383353	-13.9538	2.98264e-44	8.88647e-43	Down
RGCC	389.98	285.486	444.602	4688.55	4636	3835.54	373.356	4386.69	2380.03	-3.55496	0.259979	-13.674	1.45103e-42	4.01757e-41	Down
POU4F1	5.19974	19.096	31.3501	894.857	669.726	741.237	18.5486	768.607	393.578	-5.3484	0.55747	-9.59404	8.46986e-22	9.64466e-21	Down
FFAR4	0	0	30.4001	358.872	566.611	313.817	10.1334	413.1	211.616	-5.34441	2.17263	-2.45988	0.0138984	0.02404	Down
ZMYND12	111.794	289.305	168.151	9288.2	7140.96	6616.02	189.75	7681.73	3935.74	-5.33605	0.383455	-13.9157	5.08555e-44	1.4846e-42	Down
ANGPTL7	258.687	37.2373	91.2004	0	0	0	129.042	0	64.5208	9.57413	1.6138	5.93265	2.98085e-09	1.27945e-08	Up
CAMK4	184.591	63.0169	82.6504	5243.11	5682.77	5542.97	110.086	5489.62	2799.85	-5.64799	0.413819	-13.6484	2.06237e-42	5.66849e-41	Down
ZNF165	72.7963	181.412	209.951	6072.29	5871.3	6840.97	154.72	6261.52	3208.12	-5.33388	0.395424	-13.489	1.81473e-41	4.87386e-40	Down
SGO2	100.095	255.887	133.001	8756.2	5996.28	4971.57	162.994	6574.69	3368.84	-5.3311	0.416784	-12.791	1.84022e-37	4.22936e-36	Down
LGR4	87.0956	33.418	32.3001	2085.57	2133.12	1848.03	50.9379	2022.24	1036.59	-5.32701	0.434763	-12.2527	1.62561e-34	3.2686e-33	Down
FAM71E1	206.69	510.819	478.802	13878.6	16159.9	17943.8	398.77	15994.1	8196.42	-5.32381	0.37037	-14.3743	7.50342e-47	2.43634e-45	Down
NPIPB6	197.59	59.1977	115.901	5069.97	5547.37	4246.08	124.229	4954.48	2539.35	-5.32339	0.430783	-12.3575	4.43942e-35	9.17155e-34	Down
SOX5	189.79	95.4801	90.2504	7585.39	5396.34	2008.88	125.174	4996.87	2561.02	-5.32255	0.52405	-10.1566	3.09805e-24	3.97837e-23	Down
CLCNKA	45.4977	2.8644	29.4501	772.801	1004.07	1284.51	25.9374	1020.46	523.199	-5.30976	0.731252	-7.2612	3.83676e-13	2.40678e-12	Down
LRRC71	171.591	185.231	185.251	6325.03	7809.65	7275.14	180.691	7136.61	3658.65	-5.30211	0.201935	-26.2565	6.02663e-152	2.22158e-149	Down
UBE2Q2L	32.4984	6.68361	7.60003	708.456	408.293	683.873	15.594	600.207	307.901	-5.30016	0.66196	-8.00677	1.17759e-15	9.12559e-15	Down
PLEKHD1	0	0	30.4001	344.941	466.621	390.302	10.1334	400.621	205.377	-5.30009	2.15765	-2.45641	0.0140331	0.0242484	Down
TYMS	246.988	119.35	52.2502	7999.32	4693.29	3600.45	139.529	5431.02	2785.27	-5.28677	0.554957	-9.52644	1.62768e-21	1.81928e-20	Down
OTUB2	57.1971	225.333	245.101	5686.89	7460.72	7446.11	175.877	6864.57	3520.23	-5.28296	0.495821	-10.655	1.65297e-26	2.38678e-25	Down
PPP1R32	553.772	334.18	462.652	13506.4	17962.8	20845.7	450.202	17438.3	8944.27	-5.27684	0.293168	-17.9993	1.97145e-72	1.20335e-70	Down
AURKC	370.481	90.7061	173.851	8082.24	6574.35	9892.53	211.679	8183.04	4197.36	-5.27607	0.487432	-10.8242	2.6434e-27	3.963e-26	Down
SHOX2	20.799	49.6497	7.60003	1454.72	447.873	1114.67	26.0162	1005.75	515.885	-5.26973	0.698708	-7.54211	4.62416e-14	3.15551e-13	Down
SLC6A17	41.5979	0	15.2001	504.808	820.752	841.343	18.9327	722.301	370.617	-5.26808	0.984923	-5.34872	8.85786e-08	3.21606e-07	Down
KLF17	0	0	3.80002	2455.72	2186.24	1893.02	1.26667	2178.33	1089.8	-10.6197	0.787443	-13.4864	1.88151e-41	5.04598e-40	Down
OXCT2	328.884	478.356	550.052	15353.9	16917.1	20026.9	452.43	17432.6	8942.52	-5.26605	0.270547	-19.4645	2.19665e-84	1.85189e-82	Down
P4HA3	0	15.2768	15.2001	342.288	497.868	355.434	10.159	398.53	204.344	-5.26348	0.80361	-6.5498	5.76145e-11	2.94415e-10	Down
TEX101	0	0	0	15269	15968.2	12737.1	0	14658.1	7329.05	-16.2029	1.20329	-13.4655	2.49702e-41	6.66817e-40	Down
SPINDOC	677.266	514.638	548.152	5736.64	6185.85	4518.28	580.019	5480.26	3030.14	-3.24127	0.240775	-13.4618	2.62492e-41	6.99979e-40	Down
PTPRQ	0	18.1412	15.2001	539.302	460.371	292.445	11.1138	430.706	220.91	-5.25042	0.834479	-6.29185	3.13695e-10	1.49758e-09	Down
C1orf194	0	0	0	16772.1	12642.5	14883.2	0	14765.9	7382.97	-16.2135	1.20547	-13.4499	3.08315e-41	8.1869e-40	Down
EIF5AL1	24.6988	131.763	3.80002	2273.3	1990.43	1830.03	53.4205	2031.25	1042.34	-5.24598	0.877264	-5.97993	2.23231e-09	9.7102e-09	Down
ZFAND4	201.49	327.497	260.301	16415.9	8040.87	5492.35	263.096	9983.04	5123.07	-5.24487	0.439306	-11.939	7.41111e-33	1.40736e-31	Down
DNM1P46	64.9967	52.5141	72.2003	3067.99	2422.68	1630.95	63.237	2373.87	1218.55	-5.23138	0.346355	-15.1041	1.52207e-51	5.64397e-50	Down
ZNF474	0	23.87	16.1501	733.663	460.371	323.94	13.34	505.991	259.666	-5.22552	0.881443	-5.92837	3.05964e-09	1.31177e-08	Down
CDH18	31.1984	4.77401	19.9501	80.2652	1017.61	978.568	18.6408	692.147	355.394	-5.2234	0.923891	-5.6537	1.57034e-08	6.20999e-08	Down
SCIN	57.1971	38.1921	28.5001	1901.82	1566.51	1106.79	41.2964	1525.04	783.169	-5.2196	0.392129	-13.3109	1.99944e-40	5.18475e-39	Down
DCHS2	46.7977	23.87	37.0502	1414.26	1246.75	1312.63	35.9059	1324.55	680.227	-5.2196	0.335428	-15.561	1.34011e-54	5.3949e-53	Down
PLPPR5	37.6981	0	0	582.42	374.963	438.668	12.566	465.35	238.958	-5.21767	2.29144	-2.27703	0.0227844	0.0377705	Down
TOMM20L	9.09954	0	6.65003	1135.65	1108.22	1438.61	5.24986	1227.49	616.372	-7.93326	0.592391	-13.3919	6.73957e-41	1.76961e-39	Down
MATN4	0	19.096	19.0001	385.405	496.826	557.896	12.6987	480.042	246.371	-5.21626	0.821734	-6.34787	2.18315e-10	1.05645e-09	Down
MPP7	80.596	108.847	111.15	2031.84	1755.04	1326.13	100.198	1704.33	902.266	-4.08426	0.305149	-13.3845	7.451e-41	1.95096e-39	Down
C19orf71	132.593	91.6609	139.651	3787.06	4262.08	5415.87	121.302	4488.33	2304.82	-5.21129	0.286517	-18.1884	6.37767e-74	4.1488e-72	Down
ICAM5	57.1971	13.3672	11.4	1103.81	1321.74	569.144	27.3215	998.233	512.777	-5.21114	0.668486	-7.79544	6.41852e-15	4.68978e-14	Down
DRD1	36.3982	41.0565	0	0	0	0	25.8182	0	12.9091	7.25368	2.96107	2.44968	0.0142982	0.0246679	Up
GRIK5	353.582	145.13	293.551	8271.96	10521.9	10364.9	264.088	9719.59	4991.84	-5.20398	0.360863	-14.4209	3.82088e-47	1.25362e-45	Down
SPATA21	37.6981	3.81921	19.0001	819.899	761.383	608.512	20.1725	729.931	375.052	-5.19818	0.666549	-7.79864	6.25784e-15	4.57416e-14	Down
VWA3B	0	0	0	12938.6	15316.2	11462.7	0	13239.2	6619.59	-16.056	1.20614	-13.3118	1.97543e-40	5.12958e-39	Down
C2orf66	37.6981	0	0	439.8	447.873	489.284	12.566	458.985	235.776	-5.19782	2.28317	-2.27658	0.022811	0.0378073	Down
GDAP1L1	42.8978	0	30.4001	786.068	845.75	1026.93	24.4327	886.25	455.342	-5.18831	0.954948	-5.43308	5.539e-08	2.06614e-07	Down
SLPI	25.9987	4.77401	24.7001	2067.66	2159.16	1772.67	18.4909	1999.83	1009.16	-6.77339	0.509383	-13.2972	2.40203e-40	6.21158e-39	Down
JPH3	36.3982	13.3672	23.7501	784.741	942.615	908.831	24.5052	878.729	451.617	-5.18571	0.42244	-12.2756	1.22451e-34	2.47536e-33	Down
GAGE10	0	35.3277	5.70002	449.087	367.672	690.621	13.6759	502.46	258.068	-5.18434	1.02082	-5.0786	3.80219e-07	1.2785e-06	Down
CDCA5	103.995	203.373	196.651	6542.61	5587.99	6206.59	168.006	6112.4	3140.2	-5.18007	0.311412	-16.6342	3.94298e-62	1.88142e-60	Down
ENKUR	0	7.63841	11.4	1060.03	1154.05	1480.22	6.34615	1231.44	618.891	-7.52578	0.567285	-13.2663	3.62994e-40	9.33555e-39	Down
TEX48	0	4.77401	0	1568.16	2228.95	3022.31	1.59134	2273.14	1137.36	-10.3695	0.781712	-13.265	3.6919e-40	9.48192e-39	Down
CHRNA4	25.9987	11.4576	0	342.951	395.794	599.513	12.4854	446.086	229.286	-5.17971	0.957291	-5.4108	6.27452e-08	2.32619e-07	Down
SPANXN3	0	0	3.80002	3189.38	2117.5	4694.87	1.26667	3333.92	1667.59	-11.242	0.848238	-13.2534	4.31324e-40	1.10475e-38	Down
MTTP	15.5992	43.9209	67.4503	1783.08	1314.45	1534.21	42.3235	1543.92	793.12	-5.17602	0.491641	-10.528	6.41596e-26	9.0015e-25	Down
SLC66A2	2696.06	2966.57	3281.31	15934.3	17247.3	19762.6	2981.32	17648	10314.7	-2.56524	0.193949	-13.2264	6.17995e-40	1.57858e-38	Down
CCDC87	98.795	46.7853	64.6003	3161.52	2371.64	1977.38	70.0602	2503.51	1286.79	-5.16853	0.371024	-13.9304	4.13826e-44	1.21752e-42	Down
KLHDC9	253.487	295.034	292.601	9227.84	10150	10855.4	280.374	10077.7	5179.06	-5.16561	0.191189	-27.0183	9.01534e-161	4.46022e-158	Down
RIMBP3B	18.1991	11.4576	61.7503	17635.8	5141.16	10079.2	30.469	10952.1	5491.27	-8.48259	0.642378	-13.205	8.21145e-40	2.08897e-38	Down
SPEM3	0	0	0	10183.7	12129	12610	0	11640.9	5820.46	-15.8703	1.2032	-13.1901	1.00046e-39	2.54171e-38	Down
TSNAXIP1	288.586	241.565	284.051	9866.64	9661.55	9597.84	271.401	9708.68	4990.04	-5.16226	0.181805	-28.3944	2.37004e-177	1.85653e-174	Down
CC2D2B	70.1965	50.6045	21.8501	1844.11	1425.9	1782.79	47.5503	1684.27	865.909	-5.15788	0.437289	-11.7951	4.13482e-32	7.62852e-31	Down
UNC79	42.8978	39.1469	34.2001	1335.98	1300.91	1479.1	38.7483	1372	705.374	-5.15236	0.277818	-18.5458	8.81284e-77	6.13635e-75	Down
IL13	0	3.81921	19.0001	5456.04	3835.04	4000.88	7.60643	4430.65	2219.13	-9.13679	0.693591	-13.1732	1.25231e-39	3.16444e-38	Down
C4orf36	38.998	14.322	39.9002	1603.98	1498.81	1275.51	31.0734	1459.43	745.253	-5.56277	0.422353	-13.1709	1.29026e-39	3.25596e-38	Down
ANLN	16.8992	52.5141	99.7504	2281.26	1801.91	1908.77	56.3879	1997.31	1026.85	-5.13753	0.549479	-9.34983	8.77904e-21	9.42043e-20	Down
CCDC185	0	0	0	12130	10200	11327.8	0	11219.3	5609.63	-15.8172	1.2012	-13.1678	1.34485e-39	3.38274e-38	Down
ZNF541	154.692	159.452	123.501	5635.81	5150.53	4571.15	145.882	5119.16	2632.52	-5.13487	0.228023	-22.5191	2.6963e-112	4.78212e-110	Down
CTAGE15	9.09954	6.68361	9.50004	718.406	847.833	500.532	8.42773	688.924	348.676	-6.35956	0.482993	-13.167	1.359e-39	3.41111e-38	Down
RNF182	11.6994	23.87	0	355.555	487.452	402.675	11.8565	415.227	213.542	-5.13007	0.938446	-5.46656	4.58854e-08	1.72357e-07	Down
ESCO2	0	34.3729	19.9501	824.542	690.557	398.176	18.1076	637.758	327.933	-5.1242	0.909859	-5.63187	1.78271e-08	6.99248e-08	Down
CFAP99	59.797	106.938	64.6003	2929.35	2398.72	2772.61	77.1117	2700.23	1388.67	-5.12407	0.313865	-16.3257	6.47886e-60	2.96357e-58	Down
KIF21B	219.689	129.853	152.001	5702.81	6248.34	5230.28	167.181	5727.14	2947.16	-5.10377	0.27419	-18.614	2.47497e-77	1.75583e-75	Down
MEI1	23.3988	237.746	94.0504	3716.08	4099.6	4330.44	118.398	4048.71	2083.55	-5.0921	0.648583	-7.85112	4.12335e-15	3.05674e-14	Down
CNTNAP4	0	0	31.3501	319.071	435.374	318.316	10.45	357.587	184.018	-5.0855	1.38658	-3.66766	0.000244777	0.000563463	Down
CENPF	83.1958	65.8813	79.8003	2971.14	2810.14	1969.51	76.2925	2583.6	1329.94	-5.08477	0.29148	-17.4446	3.78063e-68	2.08433e-66	Down
HHIPL2	15.5992	3.81921	3.80002	1813.59	2593.49	1079.8	7.73948	1828.96	918.351	-7.95119	0.605909	-13.1227	2.43958e-39	6.05867e-38	Down
TMCO2	0	0	0	10501.5	10296.9	13806.8	0	11535.1	5767.53	-15.8571	1.2086	-13.1202	2.52241e-39	6.2561e-38	Down
PPM1E	124.794	54.4237	94.0504	3575.45	2874.72	2730.99	91.0893	3060.39	1575.74	-5.07732	0.355674	-14.2752	3.12326e-46	9.90172e-45	Down
NWD1	57.1971	22.9152	19.0001	1217.91	1096.77	952.697	33.0375	1089.12	561.081	-5.06415	0.471358	-10.7438	6.34104e-27	9.34259e-26	Down
IGF2BP2	16.8992	14.322	106.4	1856.71	828.043	1920.02	45.8739	1534.92	790.399	-5.05883	0.751178	-6.73453	1.64462e-11	8.84078e-11	Down
C3orf20	0	3.81921	3.80002	1871.97	2477.88	913.33	2.53974	1754.39	878.466	-9.33443	0.712789	-13.0956	3.48705e-39	8.60322e-38	Down
EZH2	244.388	183.322	232.751	7702.8	7097.22	7170.54	220.154	7323.52	3771.84	-5.05838	0.209902	-24.0988	2.575e-128	6.45467e-126	Down
MEIKIN	0	3.81921	5.70002	1222.55	742.635	925.702	3.17308	963.63	483.401	-8.14589	0.622223	-13.0916	3.67817e-39	9.05098e-38	Down
PPP2R2B	114.394	59.1977	53.2002	2427.19	2940.34	2133.73	75.5974	2500.42	1288.01	-5.05833	0.371392	-13.6199	3.04926e-42	8.33227e-41	Down
GOT1L1	0	0	3.80002	1552.24	1780.03	1841.28	1.26667	1724.52	862.892	-10.2822	0.786662	-13.0707	4.84152e-39	1.18826e-37	Down
TNC	123.494	76.3841	76.0003	2029.85	2560.16	1579.21	91.9594	2056.41	1074.18	-4.48985	0.343639	-13.0656	5.17896e-39	1.26942e-37	Down
CCDC148	42.8978	0	39.9002	1129.02	664.518	945.949	27.5993	913.162	470.381	-5.05286	0.978712	-5.16277	2.43322e-07	8.39656e-07	Down
BUB1	172.891	271.164	163.401	8093.51	6273.34	5815.17	202.485	6727.34	3464.91	-5.05252	0.299825	-16.8516	1.02193e-63	5.0294e-62	Down
CFAP97D1	0	0	0	9649.07	9841.74	12003.8	0	10498.2	5249.09	-15.7212	1.20426	-13.0547	5.97811e-39	1.45959e-37	Down
LHFPL4	20.799	11.4576	0	311.11	391.628	346.435	10.7522	349.725	180.238	-5.04545	0.927231	-5.44141	5.28601e-08	1.97529e-07	Down
EXO1	0	30.5536	34.2001	851.076	599.941	701.869	21.5846	717.629	369.607	-5.04239	0.885911	-5.69175	1.25743e-08	5.03186e-08	Down
CNGA4	10.3995	21.9604	19.0001	798.008	463.496	428.545	17.12	563.35	290.235	-5.02383	0.496787	-10.1126	4.85557e-24	6.1846e-23	Down
PCYT2	2252.79	2435.7	1691.01	46929.2	64455.1	96126.8	2126.5	69170.4	35648.4	-5.02365	0.327658	-15.332	4.67372e-53	1.82295e-51	Down
EFHB	72.7963	46.7853	164.351	3492.53	2996.58	2693.87	94.6441	3060.99	1577.82	-5.01283	0.466463	-10.7465	6.15799e-27	9.08001e-26	Down
CREM	803.36	808.717	1202.71	32394	29109.6	29159.1	938.261	30220.9	15579.6	-5.00882	0.243293	-20.5876	3.5441e-94	3.87378e-92	Down
SPATA16	0	0	0	11984.7	9760.5	9325.64	0	10356.9	5178.47	-15.7018	1.20555	-13.0246	8.86101e-39	2.14398e-37	Down
BRIP1	96.1952	94.5253	63.6503	3795.02	1903.98	2468.91	84.7903	2722.64	1403.71	-5.00785	0.367627	-13.6221	2.95952e-42	8.11065e-41	Down
CCDC182	0	0	2.85001	2545.93	3374.67	3186.53	0.950004	3035.71	1518.33	-11.5102	0.884993	-13.0059	1.1319e-38	2.73166e-37	Down
AKAP4	6.49967	20.0508	121.601	57426.1	48699.4	43153.7	49.3837	49759.7	24904.5	-9.96993	0.766661	-13.0043	1.15583e-38	2.78585e-37	Down
C18orf54	42.8978	118.395	50.3502	2874.29	2786.18	1143.91	70.5478	2268.13	1169.34	-5.00254	0.525011	-9.52844	1.59661e-21	1.78562e-20	Down
NOS1AP	9.09954	19.096	34.2001	718.406	700.973	601.763	20.7986	673.714	347.256	-4.99611	0.494375	-10.1059	5.20088e-24	6.60652e-23	Down
CXCL11	16.8992	8.59321	45.6002	0	0	0	23.6975	0	11.8488	7.13143	2.17233	3.28286	0.00102761	0.00215566	Up
NEBL	371.781	295.988	293.551	2223.54	2518.5	2647.76	320.44	2463.27	1391.85	-2.94436	0.226647	-12.9909	1.3771e-38	3.30224e-37	Down
SNAP91	36.3982	42.0113	63.6503	2401.98	1878.98	257.577	47.3532	1512.85	780.1	-4.99572	0.708086	-7.05524	1.72305e-12	1.02478e-11	Down
PRR29	166.392	11.4576	84.5504	2680.59	2779.93	2810.85	87.4665	2757.13	1422.3	-4.98299	0.704636	-7.07173	1.53012e-12	9.14669e-12	Down
IL20RB	62.3969	22.9152	34.2001	1235.82	1044.69	1443.11	39.8374	1241.2	640.521	-4.97778	0.426302	-11.6766	1.67782e-31	3.03589e-30	Down
SNX31	25.9987	19.096	0	317.744	613.481	475.786	15.0316	469.004	242.018	-4.9751	0.959428	-5.18548	2.15458e-07	7.48172e-07	Down
STARD6	0	8.59321	3.80002	3264.34	1218.63	1692.81	4.13108	2058.59	1031.36	-8.88548	0.685656	-12.9591	2.08686e-38	4.97249e-37	Down
DPYSL5	0	0	3.80002	1498.5	1833.15	2085.36	1.26667	1805.67	903.47	-10.3503	0.799017	-12.9538	2.23682e-38	5.32307e-37	Down
GAGE2B	0	0	0	9601.31	10335.4	18000	0	12645.6	6322.79	-15.9897	1.2344	-12.9535	2.2452e-38	5.33625e-37	Down
GOLGA8Q	29.8985	12.4124	22.8001	890.877	1053.02	755.859	21.7037	899.919	460.811	-5.39278	0.416385	-12.9514	2.30563e-38	5.47295e-37	Down
LOC100132202	0	2.8644	0	3204.64	2778.89	2521.78	0.954801	2835.1	1418.03	-11.411	0.881811	-12.9405	2.65978e-38	6.30565e-37	Down
DNAH9	68.8965	58.2429	55.1002	1305.47	2469.55	1926.77	60.7466	1900.59	980.671	-4.97093	0.347312	-14.3126	1.82594e-46	5.83802e-45	Down
HAP1	16.8992	12.4124	9.50004	392.039	429.124	375.68	12.9372	398.948	205.942	-4.96783	0.442702	-11.2216	3.19457e-29	5.19981e-28	Down
IGLON5	51.9974	38.1921	30.4001	1162.19	997.818	1562.33	40.1965	1240.78	640.488	-4.959	0.363028	-13.6601	1.75723e-42	4.85108e-41	Down
CENPS-CORT	340.583	446.847	485.452	3543.61	3163.23	3502.6	424.294	3403.14	1913.72	-3.00185	0.23251	-12.9106	3.92079e-38	9.24853e-37	Down
CSMD3	0	34.3729	19.9501	593.034	586.401	524.152	18.1076	567.862	292.985	-4.95592	0.888159	-5.57999	2.40528e-08	9.31778e-08	Down
NEK5	200.19	42.0113	110.2	3032.17	2839.3	5012.07	117.467	3627.84	1872.66	-4.95341	0.537129	-9.22201	2.91593e-20	3.04046e-19	Down
ARL9	85.7957	59.1977	74.1003	2503.48	2713.27	1549.96	73.0312	2255.57	1164.3	-4.95337	0.339289	-14.5993	2.83876e-48	9.7388e-47	Down
C19orf84	0	0	3.80002	1984.08	1905.02	3427.24	1.26667	2438.78	1220.02	-10.7893	0.836707	-12.8949	4.80743e-38	1.12834e-36	Down
ULK4	313.284	299.808	174.801	9452.05	7498.22	7411.24	262.631	8120.5	4191.57	-4.95238	0.300504	-16.4802	5.08745e-61	2.3792e-59	Down
FMN1	37.6981	48.6949	81.7004	2121.39	1469.65	1643.32	56.0311	1744.78	900.408	-4.95233	0.377311	-13.1253	2.35837e-39	5.86472e-38	Down
FUT11	98.795	73.5197	98.8004	3014.92	2886.17	2432.92	90.3717	2778	1434.19	-4.94533	0.255822	-19.3311	2.93832e-83	2.41224e-81	Down
VARS1	3100.34	4203.99	4296.87	25158.8	26513	24690.3	3867.07	25454	14660.6	-2.71831	0.211043	-12.8804	5.80432e-38	1.35554e-36	Down
CAGE1	0	10.5028	19.0001	2578.44	2067.5	2533.03	9.8343	2392.99	1201.41	-7.87808	0.611801	-12.8769	6.07484e-38	1.41696e-36	Down
NRIP3	296.385	318.904	106.4	7827.51	7179.5	7123.3	240.563	7376.77	3808.67	-4.93983	0.413984	-11.9324	8.02155e-33	1.52021e-31	Down
C9orf43	448.478	292.169	298.301	10737	11653	9420.12	346.316	10603.4	5474.84	-4.93912	0.260329	-18.9726	2.87359e-80	2.18718e-78	Down
CCDC103	20.799	126.034	230.851	3903.14	3575.69	3935.64	125.895	3804.82	1965.36	-4.914	0.654398	-7.50918	5.94976e-14	4.02502e-13	Down
SLC6A2	0	4.77401	0	1612.6	1305.08	1170.91	1.59134	1362.86	682.227	-9.62756	0.750938	-12.8207	1.25547e-37	2.91394e-36	Down
TAT	44.1978	41.0565	56.0502	860.363	690.557	804.225	47.1015	785.048	416.075	-4.05663	0.316552	-12.815	1.35079e-37	3.1313e-36	Down
TDRD6	135.193	273.073	173.851	8163.83	5090.12	4246.08	194.039	5833.35	3013.69	-4.9077	0.385127	-12.7431	3.40757e-37	7.75572e-36	Down
MPP6	215.789	127.943	154.851	5738.63	4476.64	4678	166.194	4964.42	2565.31	-4.90567	0.283307	-17.3157	3.58171e-67	1.91841e-65	Down
ARL4A	987.95	701.779	865.454	24786.7	24539.2	26396.6	851.728	25240.8	13046.3	-4.89019	0.207973	-23.5136	2.95927e-122	6.4691e-120	Down
IQGAP3	20.799	12.4124	50.3502	903.481	896.787	687.247	27.8539	829.171	428.513	-4.88913	0.539836	-9.05669	1.34471e-19	1.33618e-18	Down
TBC1D21	0	0	0	7507.78	9119.93	11935.2	0	9520.95	4760.48	-15.5802	1.21742	-12.7977	1.68779e-37	3.88853e-36	Down
CXorf51A	0	0	2.85001	2775.45	2383.1	3517.22	0.950004	2891.92	1446.44	-11.4415	0.894466	-12.7914	1.8316e-37	4.21469e-36	Down
KRBOX1	315.884	589.112	608.003	15781.7	14199.6	14872	504.333	14951.1	7727.72	-4.88791	0.303011	-16.1311	1.5413e-58	6.81799e-57	Down
TRPM5	0	0	33.2501	291.873	261.433	436.419	11.0834	329.908	170.496	-4.88544	1.42172	-3.43629	0.000589739	0.00128442	Down
NPC1L1	20.799	0	11.4	271.31	462.454	204.712	10.733	312.825	161.779	-4.88447	0.989452	-4.93654	7.95194e-07	2.57298e-06	Down
LOC114841037	0	0	0	7603.96	8644.98	8122.11	0	8123.69	4061.84	-15.3513	1.20051	-12.7874	1.92864e-37	4.41638e-36	Down
CDR1	0	48.6949	4.75002	0	0	0	17.815	0	8.90748	6.72019	3.31881	2.02488	0.0428798	0.0672793	Up
DMC1	80.596	0	57.9503	1600	1465.48	1019.06	46.1821	1361.51	703.847	-4.88321	1.57155	-3.10726	0.00188828	0.00379878	Down
PRSS54	0	0	0	7570.8	8813.71	7684.57	0	8023.03	4011.51	-15.3333	1.20184	-12.7582	2.80696e-37	6.40424e-36	Down
RPL39L	456.277	755.248	1175.16	20552.5	21008.3	28704.6	795.56	23421.8	12108.7	-4.87885	0.377064	-12.9391	2.70914e-38	6.41458e-37	Down
C19orf67	49.3975	13.3672	50.3502	1002.98	843.667	1456.6	37.705	1101.08	569.395	-4.874	0.532096	-9.16	5.1898e-20	5.29974e-19	Down
FAM178B	22.0989	69.7005	30.4001	924.044	1058.23	1611.82	40.7332	1198.03	619.383	-4.86877	0.50243	-9.69044	3.31108e-22	3.84248e-21	Down
SLIT1	3.8998	42.9661	61.7503	766.167	968.654	1437.48	36.2054	1057.43	546.82	-4.85805	0.737448	-6.58766	4.46813e-11	2.3128e-10	Down
LRRC6	83.1958	75.4293	171.001	3493.86	3611.1	2474.54	109.875	3193.17	1651.52	-4.85791	0.394022	-12.329	6.32002e-35	1.29712e-33	Down
TMEM270	0	0	0	7578.09	8396.05	12849.6	0	9607.91	4803.96	-15.5934	1.22471	-12.7323	3.91176e-37	8.86036e-36	Down
LEMD1	235.288	338.955	152.001	6308.44	6960.77	7578.84	242.081	6949.35	3595.72	-4.84309	0.333968	-14.5017	1.18232e-47	3.96923e-46	Down
GPR82	0	34.3729	17.1001	0	0	0	17.1576	0	8.57882	6.66611	3.22917	2.06434	0.0389854	0.0616681	Up
NPY4R	20.799	19.096	3.80002	0	0	0	14.565	0	7.2825	6.42691	2.48974	2.58135	0.00984142	0.0175141	Up
TSPY10	3.8998	0	0	3592.03	2531	5652.07	1.29993	3925.03	1963.17	-11.8361	0.930746	-12.7168	4.77127e-37	1.07554e-35	Down
CCDC196	0	0	0	7934.31	7360.73	7438.24	0	7577.76	3788.88	-15.251	1.1996	-12.7135	4.97814e-37	1.12083e-35	Down
KIF9	222.289	291.214	453.152	10531.3	8230.44	8957.83	322.218	9239.86	4781.04	-4.83966	0.320625	-15.0945	1.76077e-51	6.50344e-50	Down
TEX13A	0	3.81921	0	1849.42	1381.11	1510.59	1.27307	1580.37	790.824	-10.1579	0.799713	-12.7019	5.77192e-37	1.29644e-35	Down
SPATA46	0	0	0	6699.16	9335.54	11805.8	0	9280.16	4640.08	-15.5433	1.22425	-12.6962	6.21056e-37	1.39302e-35	Down
CA2	89.6955	134.627	378.102	6169.14	5533.83	5551.97	200.808	5751.65	2976.23	-4.83762	0.506623	-9.54876	1.31258e-21	1.47763e-20	Down
GLIS1	9.09954	15.2768	36.1002	471.641	618.689	654.628	20.1588	581.653	300.906	-4.83211	0.549242	-8.79779	1.39536e-18	1.30512e-17	Down
FFAR1	11.6994	15.2768	5.70002	0	0	0	10.8921	0	5.44604	6.0088	2.631	2.28384	0.0223807	0.0371693	Up
LMNTD2	188.491	234.881	313.501	5231.83	8968.91	6818.48	245.624	7006.41	3626.01	-4.83197	0.320094	-15.0955	1.73456e-51	6.41925e-50	Down
DAW1	0	0	0	9631.16	6873.28	7800.42	0	8101.62	4050.81	-15.3475	1.2101	-12.6829	7.36051e-37	1.64149e-35	Down
SMIM22	15.5992	0	5.70002	2607.62	1983.14	2233.83	7.09975	2274.86	1140.98	-8.39711	0.662172	-12.6812	7.52149e-37	1.6754e-35	Down
FAM228A	150.792	100.254	126.351	4142.61	3756.92	2814.23	125.799	3571.25	1848.53	-4.83149	0.287598	-16.7995	2.46143e-63	1.20195e-61	Down
PAOX	348.383	655.949	448.402	13884.5	11935.3	15180.2	484.244	13666.7	7075.46	-4.81731	0.297031	-16.2182	3.75066e-59	1.67887e-57	Down
CHRM4	83.1958	68.7457	41.8002	1826.86	1889.4	1701.81	64.5806	1806.02	935.301	-4.81447	0.324573	-14.8333	8.92783e-50	3.14313e-48	Down
TSPAN1	10.3995	49.6497	48.4502	4242.11	5444.25	2573.52	36.1665	4086.63	2061.4	-6.80581	0.537815	-12.6546	1.0557e-36	2.34046e-35	Down
FAM205A	0	0	0	8575.11	8888.71	6397.81	0	7953.87	3976.94	-15.3209	1.21081	-12.6534	1.07082e-36	2.3712e-35	Down
THEG	0	0	0	6693.85	7420.1	8316.7	0	7476.88	3738.44	-15.2316	1.20398	-12.651	1.10436e-36	2.44259e-35	Down
ASAP2	621.369	445.892	20.9001	12035.1	9483.44	8997.2	362.72	10171.9	5267.32	-4.81029	0.810884	-5.93216	2.98982e-09	1.28301e-08	Down
SLC2A14	313.284	118.395	185.251	15828.2	1180.09	236.206	205.643	5748.15	2976.9	-4.80518	1.44784	-3.31886	0.000903866	0.00191553	Down
RAD9B	89.6955	17.1864	49.4002	1586.07	2249.78	512.904	52.094	1449.58	750.838	-4.8051	0.683731	-7.02776	2.09873e-12	1.23803e-11	Down
TEKT1	0	0	0	6610.27	7443.02	7770.05	0	7274.45	3637.22	-15.192	1.20206	-12.6383	1.29889e-36	2.85939e-35	Down
C5orf46	14.2993	47.7401	39.9002	773.464	993.652	1097.8	33.9798	954.971	494.475	-4.79663	0.469217	-10.2226	1.56995e-24	2.03974e-23	Down
DDX53	0	0	4.75002	1916.41	1114.47	1916.64	1.58334	1649.18	825.38	-9.9087	0.785196	-12.6194	1.65076e-36	3.6255e-35	Down
LYZL6	0	0	0	6848.41	6829.53	7221.15	0	6966.37	3483.18	-15.1296	1.19955	-12.6127	1.79712e-36	3.94234e-35	Down
ATP6V1E2	103.995	148.949	225.151	4716.41	4323.53	4288.83	159.365	4442.92	2301.14	-4.79663	0.327204	-14.6595	1.17218e-48	4.06586e-47	Down
TEX9	62.3969	86.8869	57.0002	1963.51	1762.33	2020.12	68.7613	1915.32	992.041	-4.79657	0.279569	-17.157	5.56786e-66	2.88363e-64	Down
MUC19	232.688	236.791	190.951	1519.73	1765.45	1763.67	220.143	1682.95	951.547	-2.93523	0.232937	-12.601	2.08575e-36	4.55955e-35	Down
SPDYE1	42.8978	23.87	27.5501	890.214	878.038	813.223	31.4393	860.492	445.966	-4.79275	0.350038	-13.6921	1.13226e-42	3.13959e-41	Down
DCST2	76.6962	103.119	69.3503	2025.2	2192.49	2696.12	83.055	2304.61	1193.83	-4.79186	0.286789	-16.7087	1.13346e-62	5.44988e-61	Down
C11orf53	5.19974	3.81921	49.4002	527.362	509.325	588.265	19.4731	541.651	280.562	-4.78681	0.871984	-5.48957	4.02923e-08	1.52352e-07	Down
CLEC9A	27.2986	4.77401	22.8001	539.966	544.738	408.299	18.2909	497.667	257.979	-4.78103	0.609697	-7.84165	4.44673e-15	3.28352e-14	Down
CDRT1	32.4984	46.7853	120.651	1303.48	1958.14	2257.45	66.6447	1839.69	953.168	-4.78032	0.520681	-9.1809	4.2752e-20	4.38721e-19	Down
ZMYND15	423.779	292.169	446.502	9395.67	10015.7	12512.2	387.483	10641.2	5514.33	-4.78008	0.263841	-18.1172	2.32959e-73	1.47462e-71	Down
TNFAIP6	45.4977	57.2881	123.501	1996.68	1828.99	2391.3	75.4288	2072.32	1073.88	-4.77348	0.423131	-11.2813	1.62293e-29	2.66706e-28	Down
KHDRBS3	564.172	697.96	663.103	19280.2	18891.9	14453.6	641.745	17541.9	9091.82	-4.77183	0.220931	-21.5987	1.84707e-103	2.5163e-101	Down
PINK1	9242.54	9667.36	9204.59	43846.7	37557.8	37339.7	9371.5	39581.4	24476.4	-2.07849	0.165573	-12.5533	3.81349e-36	8.25013e-35	Down
COL9A3	339.283	191.915	118.751	6433.15	6518.11	4622.89	216.65	5858.05	3037.35	-4.76057	0.409991	-11.6114	3.60686e-31	6.43348e-30	Down
PIWIL4	88.3956	53.4689	67.4503	1908.45	1425.9	2309.19	69.7716	1881.18	975.477	-4.7598	0.338312	-14.0693	5.86813e-45	1.77365e-43	Down
FAM166C	0	6.68361	0	1730.68	1530.06	3211.28	2.22787	2157.34	1079.78	-9.82691	0.783409	-12.5438	4.30014e-36	9.26033e-35	Down
FYB2	46.7977	20.0508	38.0002	1195.35	968.654	961.696	34.9495	1041.9	538.425	-4.9107	0.391484	-12.5438	4.29731e-36	9.26033e-35	Down
BTBD18	5.19974	14.322	18.0501	305.14	388.503	345.311	12.5239	346.318	179.421	-4.7593	0.535115	-8.89397	5.89618e-19	5.6354e-18	Down
PABPC1L2A	15.5992	10.5028	14.2501	356.881	374.963	352.059	13.4507	361.301	187.376	-4.75824	0.4327	-10.9966	3.96623e-28	6.1421e-27	Down
EYA4	33.7983	12.4124	0	287.893	396.836	539.899	15.4036	408.209	211.807	-4.74435	1.02416	-4.63244	3.61383e-06	1.07551e-05	Down
UBE2N	4527.67	5064.27	5512.87	27274.9	23067.5	24302.2	5034.94	24881.5	14958.2	-2.30492	0.184081	-12.5213	5.71194e-36	1.22445e-34	Down
WDR64	29.8985	44.8757	76.9503	1634.49	1119.68	1322.75	50.5748	1358.98	704.775	-4.73832	0.415576	-11.4018	4.0951e-30	6.93585e-29	Down
ADAM30	0	0	0	8622.2	6458.74	6270.71	0	7117.22	3558.61	-15.1606	1.21136	-12.5154	6.15339e-36	1.31608e-34	Down
EPOP	557.672	567.152	406.602	3628.52	4031.89	3681.44	510.475	3780.62	2145.55	-2.88945	0.231016	-12.5076	6.78592e-36	1.44972e-34	Down
CCDC178	59.797	19.096	66.5003	1719.4	1630.05	469.038	48.4644	1272.83	660.646	-4.71785	0.62929	-7.4971	6.52452e-14	4.39016e-13	Down
ESPL1	12.9993	8.59321	0	3267.65	2449.76	1558.96	7.19752	2425.46	1216.33	-8.44367	0.675827	-12.4938	8.06659e-36	1.71941e-34	Down
TP53TG5	0	0	0	5787.72	7129.51	9556.22	0	7491.15	3745.57	-15.2343	1.22085	-12.4784	9.79376e-36	2.0852e-34	Down
TTC23L	131.293	192.87	168.151	4606.29	3037.2	5330.38	164.105	4324.62	2244.36	-4.71722	0.315627	-14.9456	1.66492e-50	6.00776e-49	Down
KIF24	88.3956	64.9265	148.201	2951.24	2815.35	2150.6	100.508	2639.06	1369.78	-4.71279	0.372248	-12.6604	9.80535e-37	2.17639e-35	Down
DNAH2	0	6.68361	21.8501	3750.57	3360.09	2926.7	9.51123	3345.79	1677.65	-8.41547	0.675057	-12.4663	1.13991e-35	2.41877e-34	Down
RLN2	9.09954	16.2316	16.1501	448.424	260.391	391.427	13.8271	366.747	190.287	-4.71207	0.502095	-9.38482	6.30218e-21	6.80534e-20	Down
PURG	36.3982	23.87	19.9501	717.743	608.273	732.239	26.7394	686.085	356.412	-4.69969	0.376979	-12.4667	1.1339e-35	2.40874e-34	Down
STKLD1	77.9961	109.802	72.2003	2098.17	2384.14	2269.83	86.6662	2250.71	1168.69	-4.69557	0.271488	-17.2956	5.07318e-67	2.70954e-65	Down
LRFN2	6.49967	35.3277	35.1502	539.302	664.518	813.223	25.6592	672.348	349.003	-4.69393	0.588257	-7.97938	1.4707e-15	1.12992e-14	Down
CCDC13	96.1952	34.3729	30.4001	1565.5	1339.45	1213.65	53.6561	1372.87	713.262	-4.69104	0.489082	-9.59151	8.68027e-22	9.8723e-21	Down
LMX1B	44.1978	13.3672	0	520.729	319.76	624.259	19.1883	488.249	253.719	-4.6831	1.05665	-4.43201	9.33587e-06	2.62864e-05	Down
ICA1L	140.393	140.356	36.1002	2884.9	2200.82	3007.69	105.616	2697.81	1401.71	-4.67776	0.500154	-9.35264	8.54836e-21	9.17814e-20	Down
C9orf153	0	3.81921	19.0001	3636.48	2874.72	3006.56	7.60643	3172.59	1590.1	-8.65527	0.696719	-12.4229	1.9632e-35	4.12844e-34	Down
FBXO43	20.799	63.9717	83.6004	1765.83	1420.69	1127.04	56.1237	1437.86	746.99	-4.66968	0.501418	-9.31296	1.24321e-20	1.32578e-19	Down
LRRC37A	224.889	188.096	272.651	6678.59	1347.78	9405.5	228.545	5810.62	3019.58	-4.66809	0.596895	-7.82062	5.25629e-15	3.8616e-14	Down
TMEM225	0	0	4.75002	2384.07	1621.72	1159.66	1.58334	1721.82	861.7	-9.97384	0.80421	-12.402	2.54788e-35	5.34004e-34	Down
TDRD12	204.09	137.491	93.1004	3824.2	3640.27	3487.97	144.894	3650.81	1897.85	-4.66089	0.331381	-14.0651	6.2273e-45	1.87918e-43	Down
PIH1D3	0	0	7.60003	2089.55	1309.25	2660.13	2.53334	2019.64	1011.09	-9.54712	0.769901	-12.4005	2.59836e-35	5.43373e-34	Down
AUNIP	88.3956	141.311	68.4003	2652.73	2586.2	2311.44	99.3688	2516.79	1308.08	-4.66069	0.334537	-13.9318	4.0618e-44	1.19689e-42	Down
TXNDC8	0	0	3.80002	1633.16	1164.47	1729.93	1.26667	1509.19	755.227	-10.094	0.814558	-12.392	2.88668e-35	6.02326e-34	Down
CHRNA5	0	15.2768	19.9501	252.072	344.758	307.068	11.7423	301.299	156.521	-4.65846	0.881365	-5.28551	1.25357e-07	4.47364e-07	Down
CARTPT	0	3.81921	0	2090.21	1284.25	1495.97	1.27307	1623.48	812.375	-10.1999	0.823377	-12.3879	3.04041e-35	6.32998e-34	Down
HSPB9	0	13.3672	20.9001	2924.04	2789.31	4955.83	11.4224	3556.39	1783.91	-8.24468	0.666193	-12.3758	3.53272e-35	7.3468e-34	Down
SLC26A8	0	0	0	10525.3	7431.56	5258.39	0	7738.43	3869.22	-15.2814	1.23483	-12.3753	3.55725e-35	7.38965e-34	Down
CCT6B	1030.85	923.293	798.953	29396.3	21525	18163.1	917.698	23028.1	11972.9	-4.64973	0.263815	-17.6249	1.58517e-69	9.03068e-68	Down
IGLL5	0	33343.6	1379.41	33.8308	260.391	402.675	11574.3	232.299	5903.31	5.63896	2.60365	2.16579	0.0303276	0.0490113	Up
TTLL9	46.7977	19.096	48.4502	862.353	1236.34	755.859	38.1146	951.516	494.815	-4.64758	0.457998	-10.1476	3.39608e-24	4.35513e-23	Down
DLGAP2	59.797	117.441	81.7004	2508.12	2417.47	1587.08	86.3126	2170.89	1128.6	-4.64704	0.362795	-12.809	1.46035e-37	3.37694e-36	Down
SKA1	28.5986	68.7457	43.7002	1313.43	887.412	1348.62	47.0148	1183.16	615.085	-4.64357	0.415291	-11.1815	5.02433e-29	8.10097e-28	Down
RGS8	0	28.644	23.7501	438.473	467.662	417.297	17.4647	441.144	229.304	-4.64345	0.896575	-5.1791	2.22957e-07	7.725e-07	Down
TMEM145	3.8998	45.8305	38.9502	614.924	985.32	635.507	29.5601	745.25	387.405	-4.64321	0.706668	-6.57056	5.01256e-11	2.5811e-10	Down
CCDC160	10.3995	3.81921	16.1501	305.804	176.024	272.199	10.1229	251.342	130.733	-4.63531	0.657182	-7.0533	1.74724e-12	1.03851e-11	Down
AKAP1	997.05	962.44	1075.4	24537.9	28186.8	22687	1011.63	25137.2	13074.4	-4.63497	0.18406	-25.1819	6.32562e-140	1.98203e-137	Down
NUTM1	0	0	0	5650.4	5679.65	5396.74	0	5575.6	2787.8	-14.8084	1.2003	-12.3372	5.70746e-35	1.17268e-33	Down
NUP155	386.081	348.503	920.554	15408.9	13216.4	12175.9	551.712	13600.4	7076.05	-4.62284	0.409297	-11.2946	1.39564e-29	2.30563e-28	Down
RASGEF1C	41.5979	74.4745	79.8003	1939.63	1264.46	1650.07	65.2909	1618.05	841.672	-4.62259	0.361077	-12.8022	1.59317e-37	3.67504e-36	Down
C12orf60	174.191	157.542	106.4	3188.72	3191.35	4382.18	146.045	3587.42	1866.73	-4.62158	0.299635	-15.424	1.12852e-53	4.43854e-52	Down
STARD10	1197.24	1508.59	2128.01	32958.5	38261.9	47596.6	1611.28	39605.6	20608.5	-4.61899	0.296237	-15.5922	8.22324e-55	3.32466e-53	Down
DDI1	0	0	0	8084.23	6957.65	4818.6	0	6620.16	3310.08	-15.0562	1.22247	-12.3162	7.41165e-35	1.51456e-33	Down
KIFC1	90.9954	38.1921	77.9003	1737.31	1735.25	1585.95	69.0293	1686.17	877.6	-4.61751	0.371082	-12.4434	1.51984e-35	3.21407e-34	Down
NPIPB8	155.992	61.1073	52.2502	2533.33	1919.6	2059.49	89.7832	2170.81	1130.3	-4.60447	0.458936	-10.0329	1.09246e-23	1.36286e-22	Down
CEP112	564.172	343.729	368.602	9156.86	11719.7	10118.6	425.501	10331.7	5378.61	-4.60399	0.277143	-16.6124	5.67156e-62	2.69256e-60	Down
FANCD2OS	0	0	0	5345.93	5257.81	5619.45	0	5407.73	2703.87	-14.7642	1.20062	-12.2971	9.38532e-35	1.90957e-33	Down
PCDH10	48.0976	19.096	16.1501	1095.85	506.2	400.425	27.7812	667.492	347.637	-4.60257	0.613325	-7.50429	6.17637e-14	4.17146e-13	Down
TEX37	0	0	0	7881.24	4962.01	5965.89	0	6269.71	3134.86	-14.9777	1.21894	-12.2875	1.05787e-34	2.14773e-33	Down
CCDC189	278.186	163.271	115.901	3911.1	4888.06	4643.13	185.786	4480.77	2333.28	-4.59655	0.363507	-12.645	1.19233e-36	2.62787e-35	Down
PDE6G	10.3995	15.2768	13.3001	280.596	267.682	402.675	12.9921	316.984	164.988	-4.59643	0.486524	-9.44748	3.4707e-21	3.80683e-20	Down
SLCO6A1	0	0	0	7416.24	5179.7	5377.62	0	5991.19	2995.59	-14.9122	1.21471	-12.2763	1.21357e-34	2.45589e-33	Down
GDPD4	53.2973	17.1864	37.0502	874.957	774.924	914.455	35.8446	854.778	445.311	-4.58965	0.450473	-10.1885	2.23144e-24	2.88324e-23	Down
C17orf97	570.671	274.028	246.051	9699.48	8414.8	8080.49	363.583	8731.59	4547.59	-4.58854	0.369549	-12.4166	2.12444e-35	4.4625e-34	Down
LMNB1	97.4951	101.209	89.3004	2425.87	2049.8	2434.05	96.0015	2303.24	1199.62	-4.58519	0.231926	-19.7701	5.38872e-87	4.89411e-85	Down
PRB2	1.29993	61.1073	38.9502	1.99005	0	0	33.7858	0.663348	17.2246	5.52165	2.03979	2.70697	0.00679005	0.0124564	Up
LRRC63	5.19974	64.9265	19.9501	899.5	733.261	509.53	30.0254	714.097	372.061	-4.56162	0.753761	-6.05182	1.43218e-09	6.36673e-09	Down
TACC3	935.953	877.463	955.704	19662.3	18669	27046.7	923.04	21792.7	11357.9	-4.56133	0.22854	-19.9585	1.26346e-88	1.19362e-86	Down
KRT15	0	0	3.80002	1420.89	1988.35	1209.15	1.26667	1539.46	770.365	-10.1242	0.826332	-12.252	1.63864e-34	3.29128e-33	Down
SPC24	25.9987	31.5084	53.2002	697.179	896.787	1031.43	36.9025	875.133	456.018	-4.55722	0.403557	-11.2927	1.42659e-29	2.3547e-28	Down
CIB4	0	0	7.60003	1397.01	1539.43	2553.27	2.53334	1829.91	916.22	-9.40435	0.767704	-12.25	1.68065e-34	3.36846e-33	Down
FAM71C	0	0	0	4799.99	11393.7	7258.27	0	7817.31	3908.65	-15.2958	1.24946	-12.2419	1.85625e-34	3.7127e-33	Down
TIGD4	0	15.2768	6.65003	1276.28	1386.32	1344.12	7.30895	1335.58	671.443	-7.45323	0.608829	-12.2419	1.85635e-34	3.7127e-33	Down
SPATA6	968.451	601.525	911.054	20764.8	19768.9	17805.4	827.01	19446.4	10136.7	-4.55618	0.255093	-17.8608	2.38011e-71	1.42504e-69	Down
SPAG8	98.795	202.418	200.451	4589.04	3490.28	3753.43	167.221	3944.25	2055.74	-4.55541	0.34233	-13.307	2.10648e-40	5.4548e-39	Down
BOLL	0	0	0	9968.8	7254.49	4530.66	0	7251.32	3625.66	-15.1876	1.24252	-12.2232	2.33712e-34	4.65936e-33	Down
TBX1	236.588	168.045	192.851	5777.76	4374.57	3853.53	199.161	4668.62	2433.89	-4.55391	0.275753	-16.5144	2.88784e-61	1.35728e-59	Down
GOLGA6L6	0	6.68361	0	1733.33	1691.5	1004.44	2.22787	1476.42	739.325	-9.27676	0.759577	-12.2131	2.64743e-34	5.26685e-33	Down
NAA80	867.057	809.672	1044.05	5412.26	6908.69	7396.62	906.928	6572.53	3739.73	-2.85703	0.234011	-12.209	2.7834e-34	5.5315e-33	Down
HECW1	24.6988	15.2768	21.8501	467.661	525.99	446.542	20.6086	480.064	250.336	-4.55315	0.393168	-11.5807	5.16351e-31	9.09784e-30	Down
FAM181A	0	0	0	4786.06	4922.43	5860.16	0	5189.55	2594.77	-14.7047	1.20556	-12.1975	3.20624e-34	6.35836e-33	Down
AP1M2	20.799	63.0169	23.7501	1805.63	1595.68	1760.3	35.8553	1720.54	878.196	-5.57328	0.456951	-12.1967	3.23766e-34	6.41391e-33	Down
IQCH	59.797	110.757	97.8504	2561.85	2278.94	1472.35	89.4681	2104.38	1096.92	-4.55027	0.367788	-12.372	3.7046e-35	7.68725e-34	Down
EGR4	16.8992	16.2316	62.7003	928.024	690.557	633.257	31.9437	750.613	391.278	-4.54562	0.593757	-7.6557	1.92262e-14	1.35376e-13	Down
TDRD10	569.371	614.892	498.752	14782.7	12299.8	12025.1	561.005	13035.9	6798.45	-4.53856	0.20359	-22.2927	4.35047e-110	7.23796e-108	Down
LAX1	36.3982	38.1921	11.4	0	2.08313	0	28.6634	0.694376	14.6789	5.45024	1.81206	3.00777	0.00263175	0.00517432	Up
DERL3	19.499	333.226	68.4003	2854.39	3069.49	3877.15	140.375	3267.01	1703.69	-4.53833	0.782759	-5.79786	6.71675e-09	2.77466e-08	Down
CCDC33	0	3.81921	19.9501	3743.28	3121.57	2997.57	7.9231	3287.47	1647.7	-8.65081	0.711627	-12.1564	5.3057e-34	1.04447e-32	Down
WARS1	2848.16	2478.66	2354.11	14684.5	11785.3	13552.6	2560.31	13340.8	7950.56	-2.38177	0.19593	-12.1562	5.31686e-34	1.04558e-32	Down
MORN2	720.164	759.067	822.704	18888.8	15438.1	19096.7	767.312	17807.9	9287.59	-4.53608	0.191889	-23.639	1.52994e-123	3.38387e-121	Down
ACOXL	16.8992	29.5988	12.3501	339.634	518.699	507.28	19.616	455.205	237.41	-4.53032	0.495313	-9.14638	5.88745e-20	5.9894e-19	Down
KNSTRN	467.977	440.163	360.052	12231.5	9936.52	7081.68	422.731	9749.89	5086.31	-4.5284	0.283671	-15.9635	2.29337e-57	9.8437e-56	Down
LKAAEAR1	0	0	0	4624.2	5796.3	9899.28	0	6773.26	3386.63	-15.089	1.24425	-12.1269	7.60581e-34	1.48947e-32	Down
SHBG	48.0976	40.1017	37.0502	905.471	757.217	1194.53	41.7498	952.405	497.077	-4.5175	0.346647	-13.032	8.04683e-39	1.95453e-37	Down
USH2A	22.0989	24.8248	76.0003	723.713	883.246	1206.9	40.9747	937.953	489.464	-4.50832	0.551098	-8.18062	2.82378e-16	2.28331e-15	Down
ZP1	6.49967	0	0	1239.8	1248.84	2045.99	2.16656	1511.54	756.854	-9.68761	0.800004	-12.1095	9.41131e-34	1.83731e-32	Down
C1orf56	733.163	813.491	927.204	19371.1	18653.4	18243	824.619	18755.8	9790.22	-4.50656	0.182258	-24.7263	5.57434e-135	1.5188e-132	Down
JCHAIN	51.9974	9659.73	482.602	7.96018	45.8288	184.466	3398.11	79.4182	1738.76	5.42025	1.8378	2.94931	0.00318484	0.00618096	Up
CHST8	0	4.77401	7.60003	611.607	654.102	863.839	4.12468	709.849	356.987	-7.33708	0.606211	-12.1032	1.01609e-33	1.97748e-32	Down
DPY19L2	994.45	493.632	350.552	20246.7	10805.2	10605.6	612.878	13885.9	7249.36	-4.50304	0.455786	-9.87974	5.09625e-23	6.16932e-22	Down
C2CD4C	10.3995	16.2316	8.55004	203.648	346.841	250.828	11.727	267.106	139.416	-4.50296	0.54917	-8.19958	2.41232e-16	1.96301e-15	Down
RHBDL3	5.19974	34.3729	3.80002	262.686	316.635	410.548	14.4575	329.957	172.207	-4.4991	0.83815	-5.36789	7.96612e-08	2.90915e-07	Down
U2AF1	1163.44	1040.73	1425.01	18.5738	39.5794	32.6189	1209.73	30.2574	619.992	5.3427	0.383012	13.9492	3.18291e-44	9.43829e-43	Up
CXCL13	339.283	282.621	1652.06	39.1376	4.16626	19.1214	757.987	20.8084	389.398	5.17376	0.884844	5.84709	5.00258e-09	2.09415e-08	Up
ENO4	10.3995	21.9604	33.2501	521.392	579.11	401.55	21.87	500.684	261.277	-4.49821	0.501771	-8.96466	3.11232e-19	3.01295e-18	Down
CATIP	76.6962	68.7457	80.7503	1613.93	1272.79	2215.84	75.3974	1700.85	888.125	-4.49584	0.324247	-13.8655	1.02548e-43	2.966e-42	Down
ACE	1179.04	1485.67	1066.85	26235.4	31193.8	26709.3	1243.86	28046.2	14645	-4.49471	0.219124	-20.5122	1.6767e-93	1.81161e-91	Down
BUB1B	155.992	107.893	185.251	4016.57	3855.87	2168.6	149.712	3347.01	1748.36	-4.48321	0.361719	-12.3942	2.80999e-35	5.86976e-34	Down
CRACD	882.656	1367.28	722.953	14479.6	13200.8	10927.3	990.961	12869.2	6930.1	-3.69873	0.307106	-12.0438	2.09078e-33	4.02732e-32	Down
CATSPER4	0	0	4.75002	1075.95	1324.87	881.836	1.58334	1094.22	547.901	-9.31507	0.773662	-12.0402	2.18331e-33	4.20126e-32	Down
CDC14A	302.885	179.503	360.052	7527.01	5930.67	5357.38	280.813	6271.69	3276.25	-4.48181	0.329062	-13.62	3.04773e-42	8.33227e-41	Down
CCDC114	392.58	299.808	435.102	8370.13	8189.82	8603.52	375.83	8387.82	4381.83	-4.48064	0.222371	-20.1494	2.72467e-90	2.68187e-88	Down
C22orf42	0	0	8.55004	1294.19	1366.53	1405.99	2.85001	1355.57	679.21	-8.80289	0.73213	-12.0237	2.66856e-33	5.11927e-32	Down
CCDC89	357.482	271.164	322.051	7313.42	7108.67	6706	316.899	7042.7	3679.8	-4.4762	0.202574	-22.0966	3.40583e-108	5.3358e-106	Down
MALL	127.394	64.9265	92.1504	1831.51	1405.07	1509.47	94.8235	1582.01	838.419	-4.0674	0.339009	-11.9979	3.64313e-33	6.97463e-32	Down
AKR1E2	220.989	146.085	196.651	4812.59	3974.61	3693.81	187.908	4160.34	2174.12	-4.47167	0.263801	-16.9509	1.89369e-64	9.44336e-63	Down
CT55	31.1984	6.68361	15.2001	428.523	450.997	277.823	17.694	385.781	201.738	-4.47031	0.618954	-7.22237	5.10908e-13	3.17943e-12	Down
UBE2U	0	0	0	4205.63	4016.27	4472.17	0	4231.36	2115.68	-14.4103	1.20262	-11.9824	4.39178e-33	8.38228e-32	Down
MAPT	63.6968	122.215	45.6002	1812.93	1751.91	1546.59	77.1705	1703.81	890.49	-4.46187	0.411415	-10.8452	2.10222e-27	3.16174e-26	Down
DMRT3	45.4977	42.0113	29.4501	792.038	958.239	805.35	38.9864	851.876	445.431	-4.45711	0.33067	-13.479	2.07787e-41	5.55675e-40	Down
SYCE1	514.774	1010.18	348.652	12675.3	13350.8	15013.7	624.535	13679.9	7152.22	-4.45274	0.402257	-11.0694	1.76636e-28	2.77192e-27	Down
OSCP1	577.171	630.169	493.052	11028.2	11707.2	14366.9	566.797	12367.4	6467.11	-4.44767	0.21964	-20.2498	3.56821e-91	3.5873e-89	Down
RACGAP1	330.183	215.785	253.651	7251.06	5222.4	4942.33	266.54	5805.26	3035.9	-4.44753	0.285833	-15.5599	1.36273e-54	5.47423e-53	Down
SENP1	707.165	644.491	11.4	11391.7	9449.07	8883.59	454.352	9908.12	5181.23	-4.4469	1.26057	-3.52768	0.000419221	0.000934364	Down
MEX3D	1731.51	1985.99	1448.76	31748.5	41869.8	39028	1722.09	37548.8	19635.4	-4.44653	0.226931	-19.5942	1.73163e-85	1.50022e-83	Down
C1orf61	0	0	3.80002	1024.21	1039.48	1328.38	1.26667	1130.69	565.978	-9.67671	0.811364	-11.9265	8.61506e-33	1.63105e-31	Down
OTOA	37.6981	24.8248	86.4504	1042.12	1097.81	1115.79	49.6578	1085.24	567.449	-4.44528	0.488994	-9.09065	9.84456e-20	9.87081e-19	Down
FAM53A	90.9954	165.181	59.8503	2450.41	2320.6	2090.99	105.342	2287.33	1196.34	-4.43893	0.4053	-10.9522	6.48473e-28	9.95207e-27	Down
SFMBT1	613.569	527.05	517.752	13615.2	11597.8	10720.4	552.791	11977.8	6265.3	-4.43864	0.203643	-21.7962	2.51995e-105	3.67248e-103	Down
IQGAP2	651.267	292.169	605.153	12421.9	9945.89	11123.1	516.196	11163.6	5839.9	-4.43572	0.345503	-12.8384	9.98774e-38	2.32388e-36	Down
GOLGA6A	0	2.8644	0	2618.24	1712.33	1616.32	0.954801	1982.3	991.626	-10.899	0.915827	-11.9007	1.17311e-32	2.20987e-31	Down
VWA2	20.799	4.77401	22.8001	275.953	454.122	310.442	16.1244	346.839	181.482	-4.43542	0.638659	-6.9449	3.78724e-12	2.1854e-11	Down
RAB3IP	318.484	335.135	339.151	8506.12	6980.56	5922.02	330.924	7136.23	3733.58	-4.43027	0.227573	-19.4675	2.07156e-84	1.75429e-82	Down
PCDHB3	178.091	153.723	109.25	3380.42	3052.82	3014.44	147.022	3149.23	1648.13	-4.42538	0.266781	-16.5881	8.50298e-62	4.0266e-60	Down
C16orf78	0	0	0	3347.26	6682.67	9381.88	0	6470.6	3235.3	-15.023	1.26453	-11.8803	1.49814e-32	2.81088e-31	Down
ZNF730	10.3995	14.322	19.0001	312.437	409.335	226.083	14.5739	315.952	165.263	-4.42459	0.517518	-8.54965	1.23467e-17	1.08976e-16	Down
MGAT5B	57.1971	8.59321	7.60003	477.611	734.303	339.687	24.4635	517.2	270.832	-4.42091	0.805259	-5.49005	4.01819e-08	1.51996e-07	Down
IZUMO3	0	3.81921	0	1223.88	2122.71	3629.7	1.27307	2325.43	1163.35	-10.7278	0.903753	-11.8703	1.68902e-32	3.15956e-31	Down
LRTOMT	365.282	380.966	475.952	8990.36	8638.73	8561.9	407.4	8730.33	4568.87	-4.42013	0.200091	-22.0906	3.88939e-108	6.04303e-106	Down
CFAP65	0	0	0	3395.02	4574.55	5865.78	0	4611.78	2305.89	-14.5344	1.22587	-11.8564	1.99465e-32	3.72388e-31	Down
BEND7	196.29	136.537	148.201	3148.25	3556.94	3518.34	160.342	3407.85	1784.09	-4.41459	0.242138	-18.2317	2.88976e-74	1.90623e-72	Down
MAFA	5.19974	0	0	1001.66	1011.36	1231.65	1.73325	1081.55	541.643	-9.56048	0.808416	-11.8262	2.85862e-32	5.32627e-31	Down
ALKBH7	2660.97	3842.12	4222.77	65081.8	69133.8	93201.3	3575.29	75805.6	39690.4	-4.40595	0.276212	-15.9514	2.78791e-57	1.1912e-55	Down
C4orf47	149.493	63.0169	51.3002	2291.21	1579.01	1670.31	87.9365	1846.84	967.39	-4.40104	0.460183	-9.56366	1.13662e-21	1.28493e-20	Down
CCDC181	139.093	232.972	234.651	4368.81	4224.58	4233.71	202.239	4275.7	2238.97	-4.39763	0.276286	-15.9169	4.83389e-57	2.04678e-55	Down
PRPS1L1	0	0	0	4898.16	3480.91	3705.06	0	4028.04	2014.02	-14.3395	1.21475	-11.8045	3.70203e-32	6.87051e-31	Down
BEST3	20.799	31.5084	0	464.344	231.227	403.8	17.4358	366.457	191.946	-4.39615	1.02949	-4.27022	1.95279e-05	5.27856e-05	Down
SUN5	0	0	0	3274.95	4018.35	4313.57	0	3868.96	1934.48	-14.281	1.2101	-11.8015	3.83537e-32	7.10393e-31	Down
LOC100505841	0	0	0	3428.18	4281.87	6586.77	0	4765.61	2382.8	-14.5817	1.23569	-11.8005	3.88067e-32	7.18077e-31	Down
GSTM1	20073.6	22161.9	16266	669.319	974.904	112.479	19500.5	585.567	10043	5.05717	0.616732	8.19995	2.40493e-16	1.9581e-15	Up
GALNTL5	0	0	0	3460.03	4131.88	3582.46	0	3724.79	1862.39	-14.2263	1.20601	-11.7962	4.08328e-32	7.54082e-31	Down
SIRPG	0	35.3277	11.4	328.357	333.3	323.94	15.5759	328.533	172.054	-4.38463	0.990268	-4.42773	9.5232e-06	2.67858e-05	Down
MYO15A	230.088	28.644	132.051	2654.72	2912.21	2534.15	130.261	2700.36	1415.31	-4.37724	0.611795	-7.15475	8.38251e-13	5.11826e-12	Down
SPATA6L	140.393	176.638	204.251	4327.69	2896.59	3610.58	173.761	3611.62	1892.69	-4.37459	0.28072	-15.5835	9.42891e-55	3.80394e-53	Down
ST6GALNAC2	652.567	463.079	549.102	11970.1	11693.6	10802.5	554.916	11488.7	6021.83	-4.37339	0.213598	-20.4748	3.61111e-93	3.85732e-91	Down
PRC1	282.086	281.666	156.751	6095.51	5232.82	3466.6	240.168	4931.64	2585.91	-4.36141	0.354294	-12.3102	7.98593e-35	1.62837e-33	Down
RGS1	45.4977	38.1921	76.9503	0	5.20782	0	53.5467	1.73594	27.6413	4.99344	1.56174	3.19735	0.00138696	0.00285628	Up
CCDC150	185.891	112.667	142.501	3038.14	2792.43	3187.66	147.019	3006.07	1576.55	-4.35909	0.269924	-16.1493	1.1477e-58	5.08888e-57	Down
ZNF233	98.795	162.316	170.051	3554.22	2891.38	2419.42	143.721	2955.01	1549.36	-4.35734	0.317528	-13.7227	7.42508e-43	2.08035e-41	Down
BDNF	14.2993	21.0056	17.1001	322.387	334.342	425.171	17.4683	360.633	189.051	-4.35705	0.432189	-10.0813	6.68046e-24	8.44037e-23	Down
PAGE3	35.0982	49.6497	22.8001	693.862	523.907	984.192	35.8493	733.987	384.918	-4.35507	0.456609	-9.53784	1.45836e-21	1.63587e-20	Down
LIN7A	228.789	97.3897	157.701	3974.12	2857.01	3039.18	161.293	3290.1	1725.7	-4.35476	0.368335	-11.8228	2.97461e-32	5.53689e-31	Down
SCP2D1	0	0	0	3842.78	3023.66	4127.98	0	3664.81	1832.4	-14.203	1.21255	-11.7133	1.08985e-31	1.98923e-30	Down
ALK	44.1978	22.9152	15.2001	450.414	686.391	523.028	27.4377	553.277	290.357	-4.35213	0.499963	-8.7049	3.17857e-18	2.89942e-17	Down
FAM135B	158.592	135.582	19.0001	2057.71	2893.46	1431.86	104.391	2127.68	1116.03	-4.35182	0.663965	-6.5543	5.59035e-11	2.86216e-10	Down
ZBP1	18.1991	97.3897	103.55	2.65339	4.16626	0	73.0464	2.27322	37.6598	4.98534	1.24156	4.01538	5.93495e-05	0.000150353	Up
LRRC10B	85.7957	91.6609	38.0002	1666.99	1541.51	1163.03	71.8189	1457.18	764.5	-4.34649	0.408803	-10.6323	2.10949e-26	3.02736e-25	Down
SPATA18	1036.05	764.796	636.503	14815.2	18022.2	16552.4	812.449	16463.3	8637.86	-4.34198	0.256962	-16.8974	4.70474e-64	2.33375e-62	Down
SPAG5	1237.54	634.943	863.554	20147.2	18192	17060.8	912.012	18466.7	9689.34	-4.34076	0.296943	-14.6181	2.15235e-48	7.41104e-47	Down
LRR1	270.386	328.452	265.051	7383.73	5106.79	5014.32	287.963	5834.95	3061.45	-4.34029	0.263523	-16.4703	5.99964e-61	2.79884e-59	Down
HAS2	51.9974	0	10.45	369.485	427.041	449.916	20.8158	415.481	218.148	-4.33218	1.11078	-3.90012	9.61463e-05	0.000235911	Down
LRRC27	891.755	1256.52	922.454	21977.4	18959.6	20904.2	1023.58	20613.7	10818.7	-4.33137	0.224765	-19.2707	9.46888e-83	7.73978e-81	Down
DNAH12	72.7963	83.0677	129.201	2138.64	1860.23	1742.3	95.0215	1913.72	1004.37	-4.32686	0.315003	-13.7359	6.18468e-43	1.7406e-41	Down
C1orf185	0	0	0	3603.97	3189.27	5801.67	0	4198.3	2099.15	-14.3989	1.23439	-11.6648	1.9282e-31	3.48225e-30	Down
DACH1	79.296	73.5197	122.551	1278.27	1976.89	2368.81	91.7888	1874.66	983.223	-4.3494	0.372939	-11.6625	1.98147e-31	3.57502e-30	Down
CACNA1B	206.69	57.2881	72.2003	1791.7	2581	2326.07	112.059	2232.92	1172.49	-4.32309	0.508938	-8.49434	1.99067e-17	1.72782e-16	Down
BANF2	0	0	0	2776.78	5134.91	6780.24	0	4897.31	2448.65	-14.6211	1.25407	-11.6588	2.06831e-31	3.72454e-30	Down
GMCL2	0	0	0	5840.78	3160.11	3627.45	0	4209.45	2104.72	-14.403	1.23539	-11.6587	2.07265e-31	3.72879e-30	Down
CHURC1-FNTB	1158.24	2426.15	1625.46	90.2154	72.9095	1.12479	1736.62	54.7499	895.683	4.98267	0.916014	5.43951	5.34272e-08	1.9953e-07	Up
SIGLECL1	0	0	0	3799	3336.13	2950.33	0	3361.82	1680.91	-14.0786	1.20952	-11.6399	2.58387e-31	4.63962e-30	Down
SPATS1	0	0	0	3944.93	2757.02	4016.63	0	3572.86	1786.43	-14.1664	1.21846	-11.6264	3.02516e-31	5.42682e-30	Down
C5orf52	0	0	0	4145.26	2715.36	4627.39	0	3829.34	1914.67	-14.2663	1.22742	-11.623	3.14773e-31	5.64131e-30	Down
CBX2	150.792	168.045	161.501	3101.82	3581.94	2926.7	160.113	3203.49	1681.8	-4.32084	0.214892	-20.107	6.40199e-90	6.26862e-88	Down
NRG3	16.8992	23.87	0	311.11	189.565	311.567	13.5897	270.747	142.169	-4.32043	1.0194	-4.23822	2.25298e-05	6.04223e-05	Down
PARD6A	204.09	300.762	362.902	5913.09	5225.53	6214.47	289.251	5784.36	3036.81	-4.31887	0.28049	-15.3976	1.69951e-53	6.67031e-52	Down
CT83	0	0	0	3860.69	2784.1	5096.43	0	3913.74	1956.87	-14.2977	1.23129	-11.612	3.58059e-31	6.39269e-30	Down
KCNK10	10.3995	15.2768	6.65003	193.698	143.736	308.193	10.7754	215.209	112.992	-4.31795	0.632826	-6.82327	8.89899e-12	4.90907e-11	Down
CCDC74B	656.467	593.886	875.904	14149.9	14004.9	14205	708.752	14119.9	7414.33	-4.31582	0.225322	-19.154	8.96018e-82	7.10765e-80	Down
HORMAD2	0	0	0	4275.94	3575.69	2775.98	0	3542.54	1771.27	-14.1542	1.21957	-11.6059	3.84708e-31	6.84897e-30	Down
C20orf173	0	0	0	3220.56	3026.78	3103.3	0	3116.88	1558.44	-13.9694	1.20371	-11.6052	3.87715e-31	6.89597e-30	Down
TAC3	0	14.322	17.1001	130.016	202.063	302.569	10.474	211.549	111.012	-4.31422	0.969873	-4.44824	8.65787e-06	2.44801e-05	Down
CAPSL	62.3969	158.497	40.8502	1601.99	1249.88	2358.69	87.248	1736.85	912.049	-4.31271	0.540797	-7.97473	1.52708e-15	1.16942e-14	Down
NPPB	67.5966	113.621	269.801	4.64344	4.16626	5.62395	150.34	4.81122	77.5755	4.97178	0.827306	6.0096	1.85977e-09	8.15386e-09	Up
LEKR1	137.793	40.1017	126.351	2549.91	1695.67	1752.42	101.415	1999.33	1050.37	-4.30468	0.483283	-8.90717	5.23532e-19	5.01651e-18	Down
KIAA1324	421.179	383.83	278.351	7217.89	7556.55	6438.3	361.12	7070.91	3716.02	-4.29314	0.242821	-17.6802	5.95499e-70	3.42367e-68	Down
TEX12	93.5953	41.0565	58.9003	1423.55	1437.36	899.832	64.5173	1253.58	659.048	-4.28927	0.413892	-10.3633	3.64345e-25	4.90314e-24	Down
KPNA2	1873.21	1946.84	1992.16	41279.5	31458.4	40427.2	1937.4	37721.7	19829.5	-4.28311	0.195923	-21.8612	6.07994e-106	9.00023e-104	Down
AMPD1	0	128.898	16.1501	1.3267	4.16626	0	48.3494	1.83098	25.0902	4.72618	2.07134	2.2817	0.0225068	0.0373491	Up
MGAT4D	0	0	0	4805.3	2966.37	3234.9	0	3668.86	1834.43	-14.2047	1.22592	-11.587	4.79723e-31	8.46041e-30	Down
C2orf16	187.191	247.294	348.652	4210.27	5797.34	5258.39	261.045	5088.67	2674.86	-4.28227	0.309832	-13.8213	1.89725e-43	5.44555e-42	Down
MYBL1	90.9954	101.209	139.651	2807.29	1768.58	1885.15	110.618	2153.67	1132.14	-4.28028	0.32908	-13.0068	1.11943e-38	2.70505e-37	Down
GFRA2	133.893	140.356	186.201	3379.1	3996.48	1553.34	153.483	2976.3	1564.89	-4.27636	0.408013	-10.4809	1.05704e-25	1.4666e-24	Down
AFAP1	735.763	338	339.151	10372.8	7510.72	9268.27	470.971	9050.59	4760.78	-4.26628	0.374577	-11.3896	4.71168e-30	7.9658e-29	Down
GALNT3	153.392	147.039	126.351	3805.63	2657.03	1725.43	142.261	2729.36	1435.81	-4.26327	0.358303	-11.8985	1.2048e-32	2.2673e-31	Down
DPCD	561.572	722.785	895.854	12232.8	12007.1	17648	726.737	13962.6	7344.69	-4.26308	0.287424	-14.8321	9.09114e-50	3.19465e-48	Down
RIMS1	0	7.63841	8.55004	705.139	594.733	607.387	5.39615	635.753	320.575	-6.80201	0.58792	-11.5696	5.87442e-31	1.02925e-29	Down
GPR85	0	12.4124	12.3501	1369.15	912.41	1192.28	8.25416	1157.95	583.1	-7.07705	0.611737	-11.5688	5.93244e-31	1.03845e-29	Down
TEX51	0	0	0	2817.9	3099.69	3933.39	0	3283.66	1641.83	-14.0444	1.2148	-11.561	6.49296e-31	1.13551e-29	Down
SPACA9	733.163	857.412	834.104	13574.8	15391.2	17572.6	808.226	15512.9	8160.54	-4.26185	0.200701	-21.2349	4.55042e-100	5.66543e-98	Down
SMPD2	523.874	467.853	648.853	10945.2	8855.38	11560.6	546.86	10453.7	5500.3	-4.25639	0.235834	-18.0482	8.14407e-73	5.12069e-71	Down
FAM72A	16.8992	21.9604	28.5001	557.213	514.533	218.209	22.4532	429.985	226.219	-4.25255	0.544321	-7.81258	5.60298e-15	4.10667e-14	Down
HBZ	0	0	4.75002	915.421	760.342	1197.9	1.58334	957.888	479.736	-9.12539	0.790399	-11.5453	7.79747e-31	1.3586e-29	Down
SFTPA2	51.9974	8.59321	16.1501	2.65339	0	0	25.5802	0.884465	13.2323	4.71375	1.88294	2.5034	0.0123006	0.0214838	Up
OPLAH	1325.93	926.157	1246.41	23862.6	20337.6	22081.9	1166.17	22094	11630.1	-4.24436	0.223639	-18.9787	2.56088e-80	1.96509e-78	Down
CKAP2L	46.7977	57.2881	43.7002	1233.16	875.955	673.749	49.262	927.623	488.443	-4.23441	0.375777	-11.2684	1.87959e-29	3.07807e-28	Down
AREG	0	0	8.55004	1110.45	1325.91	1286.76	2.85001	1241.04	621.944	-8.67843	0.752307	-11.5358	8.71052e-31	1.51208e-29	Down
LRRC56	401.68	149.904	298.301	5616.57	5363.01	4981.7	283.295	5320.43	2801.86	-4.23353	0.376846	-11.2341	2.7729e-29	4.52129e-28	Down
IL1RN	25.9987	7.63841	27.5501	1113.1	907.202	888.584	20.3957	969.628	495.012	-5.58235	0.483999	-11.5338	8.91148e-31	1.54411e-29	Down
DBF4	796.86	708.463	814.154	19538.3	11657.2	12419.9	773.159	14538.5	7655.81	-4.23317	0.276727	-15.2973	7.97199e-53	3.07748e-51	Down
FAM229B	1635.32	2177.9	2086.21	31739.2	31234.4	47994.8	1966.48	36989.5	19478	-4.23314	0.268963	-15.7387	8.20737e-56	3.39864e-54	Down
CLDND2	193.69	190.005	109.25	2284.57	2513.29	4446.3	164.315	3081.39	1622.85	-4.23048	0.389839	-10.8519	1.95399e-27	2.94587e-26	Down
TMEM132E	45.4977	40.1017	15.2001	618.904	623.897	633.257	33.5998	625.353	329.476	-4.22834	0.468309	-9.02894	1.73348e-19	1.71253e-18	Down
ARID3A	347.083	199.553	228.951	5330.67	4328.74	4825.35	258.529	4828.25	2543.39	-4.22672	0.28867	-14.642	1.51472e-48	5.22508e-47	Down
CASC1	249.587	232.017	197.601	6158.53	4045.43	2477.91	226.402	4227.29	2226.85	-4.22374	0.377131	-11.1997	4.09343e-29	6.63418e-28	Down
ADIG	0	0	0	4345.6	2448.72	5859.03	0	4217.78	2108.89	-14.4057	1.25313	-11.4957	1.38596e-30	2.38609e-29	Down
PRAP1	0	0	3.80002	843.116	1065.52	1403.74	1.26667	1104.12	552.696	-9.64611	0.839152	-11.4951	1.39652e-30	2.40207e-29	Down
RBBP8	747.463	627.305	684.003	4262.68	3580.9	3340.63	686.257	3728.07	2207.16	-2.44251	0.212601	-11.4887	1.50357e-30	2.58384e-29	Down
MLF1	2382.78	3931.87	3643.27	66468.2	54873.8	63712.6	3319.31	61684.9	32502.1	-4.21568	0.261835	-16.1006	2.52842e-58	1.11061e-56	Down
TRIM31	38.998	43.9209	18.0501	352.901	673.892	839.094	33.6563	621.962	327.809	-4.21078	0.530295	-7.94045	2.01446e-15	1.52955e-14	Down
APLP1	71.4964	25.7796	103.55	2782.08	2989.29	2601.64	66.9422	2791	1428.97	-5.38262	0.469119	-11.4739	1.78472e-30	3.0586e-29	Down
DNALI1	828.058	1493.31	1201.76	19336.6	19657.4	26124.4	1174.37	21706.1	11440.3	-4.20746	0.29463	-14.2805	2.89668e-46	9.19892e-45	Down
ACTN3	75.3962	31.5084	19.9501	577.776	717.638	1020.18	42.2849	771.866	407.076	-4.20304	0.555184	-7.57053	3.71712e-14	2.56071e-13	Down
PHYHIPL	360.082	100.254	388.552	6109.44	5358.85	4156.1	282.963	5208.13	2745.55	-4.20302	0.489659	-8.58356	9.19782e-18	8.17197e-17	Down
GFI1B	20.799	26.7344	7.60003	474.957	283.305	249.703	18.3778	335.989	177.183	-4.19765	0.609431	-6.88782	5.66545e-12	3.20236e-11	Down
SPZ1	0	0	0	2507.46	4373.53	3179.78	0	3353.59	1676.79	-14.0748	1.22936	-11.4489	2.38189e-30	4.06347e-29	Down
PRKACG	0	0	0	4872.29	3104.9	2619.64	0	3532.28	1766.14	-14.15	1.23627	-11.4458	2.46941e-30	4.20897e-29	Down
SNTG1	0	3.81921	11.4	723.713	1105.1	1050.55	5.07308	959.789	482.431	-7.49178	0.654958	-11.4386	2.68272e-30	4.5684e-29	Down
MBD3L1	0	0	0	3414.25	2904.92	7533.85	0	4617.67	2308.84	-14.5363	1.27085	-11.4383	2.69169e-30	4.57539e-29	Down
GPR182	37.6981	5.72881	47.5002	630.844	567.652	458.914	30.309	552.47	291.39	-4.19191	0.680504	-6.16001	7.27385e-10	3.34512e-09	Down
WDR53	536.873	499.361	576.652	10276.6	9136.6	9976.89	537.629	9796.69	5167.16	-4.18762	0.176652	-23.7055	3.16701e-124	7.17347e-122	Down
PRM3	0	0	0	2261.35	3779.84	4453.04	0	3498.08	1749.04	-14.1356	1.2391	-11.408	3.81581e-30	6.47447e-29	Down
TEX36	0	0	0	2569.81	2702.86	3834.41	0	3035.69	1517.85	-13.9311	1.22164	-11.4036	4.01203e-30	6.80127e-29	Down
ZSCAN5A	171.591	255.887	329.651	5395.01	3404.87	4988.45	252.377	4596.11	2424.24	-4.18434	0.338471	-12.3625	4.17211e-35	8.6383e-34	Down
IGF2BP3	0	4.77401	0	2134.66	1042.61	977.443	1.59134	1384.9	693.246	-9.6639	0.847953	-11.3967	4.34118e-30	7.34601e-29	Down
SLC35E4	194.99	304.582	304.001	5103.8	4690.16	4823.1	267.858	4872.36	2570.11	-4.18174	0.257106	-16.2646	1.75962e-59	7.91407e-58	Down
BPI	84.4958	20.0508	79.8003	2914.09	2772.64	3349.63	61.449	3012.12	1536.78	-5.62063	0.493535	-11.3885	4.77016e-30	8.05742e-29	Down
ADSS1	887.855	798.214	656.453	4319.73	4242.29	3918.77	780.841	4160.26	2470.55	-2.41454	0.212167	-11.3804	5.23747e-30	8.83882e-29	Down
TBR1	10.3995	3.81921	0	975.786	727.012	1061.8	4.73956	921.533	463.136	-7.70123	0.676977	-11.3759	5.51202e-30	9.29381e-29	Down
GOLGA6D	0	2.8644	0	1695.52	1117.6	1314.88	0.954801	1376	688.477	-10.3718	0.911803	-11.3751	5.56396e-30	9.37298e-29	Down
NUTM2F	18.1991	39.1469	9.50004	452.404	381.212	382.429	22.282	405.348	213.815	-4.18067	0.578889	-7.22189	5.12714e-13	3.18962e-12	Down
FAM170A	0	0	0	3004.31	2373.72	2681.5	0	2686.51	1343.25	-13.7551	1.21046	-11.3635	6.35324e-30	1.06834e-28	Down
CATSPERE	227.489	103.119	174.801	4126.69	2734.11	2279.95	168.469	3046.92	1607.69	-4.18001	0.393966	-10.6101	2.67544e-26	3.81915e-25	Down
WDR78	373.081	257.796	429.402	9001.64	4843.27	5336.01	353.427	6393.64	3373.53	-4.17757	0.34977	-11.9438	6.99675e-33	1.33002e-31	Down
LRRC39	113.094	79.2485	73.1503	1857.38	1697.75	1224.9	88.4977	1593.34	840.919	-4.17694	0.325985	-12.8133	1.38124e-37	3.19794e-36	Down
TEX19	0	0	0	2407.95	2670.57	2647.76	0	2575.43	1287.71	-13.6939	1.20635	-11.3515	7.28721e-30	1.22103e-28	Down
OPRL1	140.393	38.1921	76.9503	1914.42	1215.51	1458.85	85.1784	1529.59	807.386	-4.17369	0.492782	-8.46965	2.46127e-17	2.12451e-16	Down
SLC49A3	271.686	149.904	217.551	3416.24	2632.03	5006.44	213.047	3684.91	1948.98	-4.1145	0.36275	-11.3425	8.07896e-30	1.35128e-28	Down
KIF11	141.693	261.616	214.701	3981.42	3010.12	4183.1	206.003	3724.88	1965.44	-4.1731	0.314155	-13.2836	2.88332e-40	7.42553e-39	Down
LRRC52	0	0	0	2199	3060.11	3526.22	0	2928.44	1464.22	-13.8791	1.22428	-11.3366	8.64588e-30	1.44354e-28	Down
CCDC175	12.9993	12.4124	33.2501	444.443	360.381	259.827	19.554	354.884	187.219	-4.17172	0.571405	-7.3008	2.86061e-13	1.81872e-12	Down
C2orf78	0	0	4.75002	1263.68	1132.18	684.997	1.58334	1026.95	514.268	-9.22986	0.815483	-11.3183	1.06553e-29	1.77589e-28	Down
KIF4A	20.799	11.4576	12.3501	288.557	262.474	238.456	14.8689	263.162	139.015	-4.16743	0.489154	-8.51967	1.60014e-17	1.40049e-16	Down
GBX1	0	3.81921	0	936.648	988.444	736.738	1.27307	887.277	444.275	-9.32823	0.824513	-11.3136	1.1235e-29	1.86918e-28	Down
C1orf189	11.6994	14.322	0	1734.66	1695.67	3035.81	8.67381	2155.38	1082.03	-7.97328	0.704924	-11.3108	1.15976e-29	1.9278e-28	Down
CCDC151	232.688	160.407	171.001	3540.95	3214.27	3341.75	188.032	3365.66	1776.84	-4.16655	0.242426	-17.1869	3.32933e-66	1.74349e-64	Down
AHRR	189.79	139.401	161.501	3166.16	3099.69	2517.28	163.564	2927.71	1545.64	-4.16544	0.246724	-16.883	5.99954e-64	2.96819e-62	Down
CDRT4	0	0	0	2162.52	2896.59	3024.56	0	2694.56	1347.28	-13.759	1.21715	-11.3043	1.24968e-29	2.07178e-28	Down
LOC728392	1406.53	1279.43	1232.16	5379.76	6833.7	6080.62	1306.04	6098.02	3702.03	-2.22337	0.196693	-11.3037	1.25761e-29	2.08309e-28	Down
COIL	911.254	1063.65	902.504	21639.8	13514.3	16460.2	959.136	17204.7	9081.94	-4.16481	0.253182	-16.4499	8.40325e-61	3.91042e-59	Down
NT5C1B-RDH14	0	0	0	2951.9	2537.25	2250.71	0	2579.95	1289.98	-13.6968	1.21265	-11.2949	1.3908e-29	2.29965e-28	Down
RSPH14	148.193	204.328	215.651	2635.48	3174.69	4331.57	189.39	3380.58	1784.98	-4.15489	0.305887	-13.5831	5.04446e-42	1.37046e-40	Down
NPIPB9	263.887	73.5197	89.3004	3161.52	2300.81	2080.86	142.236	2514.4	1328.32	-4.14913	0.51508	-8.05531	7.92766e-16	6.21518e-15	Down
DUSP5	115.694	134.627	351.502	3915.08	3201.77	3576.83	200.608	3564.56	1882.58	-4.14894	0.453193	-9.1549	5.4406e-20	5.54381e-19	Down
PRSS58	0	0	0	2271.31	3811.08	2656.75	0	2913.05	1456.52	-13.8716	1.22884	-11.2884	1.49808e-29	2.46836e-28	Down
LIPE	461.477	646.401	1083	12815.9	13663.2	12358.1	730.294	12945.7	6838.01	-4.14687	0.344665	-12.0316	2.42388e-33	4.65464e-32	Down
OLAH	292.485	150.859	198.551	4143.27	3491.32	3703.93	213.965	3779.51	1996.74	-4.14682	0.308856	-13.4264	4.23517e-41	1.11985e-39	Down
NKAPL	259.987	556.649	478.802	6895.51	6593.1	9471.86	431.813	7653.49	4042.65	-4.14587	0.348244	-11.9051	1.1135e-32	2.10178e-31	Down
H2AP	0	0	0	3027.52	2114.37	2824.35	0	2655.42	1327.71	-13.7383	1.21826	-11.277	1.70508e-29	2.79961e-28	Down
CENPK	83.1958	70.6553	51.3002	1320.73	1257.17	1022.43	68.3838	1200.11	634.247	-4.14036	0.314658	-13.1583	1.52512e-39	3.81788e-38	Down
SPATA31D1	0	0	0	2094.85	2851.8	3148.29	0	2698.31	1349.16	-13.761	1.22094	-11.2709	1.82755e-29	2.99546e-28	Down
NOXRED1	128.694	58.2429	39.9002	1631.17	1183.22	1147.29	75.6122	1320.56	698.086	-4.13562	0.480044	-8.61508	6.98911e-18	6.23909e-17	Down
FAM3B	6.49967	0	0	812.602	905.119	1214.77	2.16656	977.498	489.832	-9.05704	0.804248	-11.2615	2.03274e-29	3.32597e-28	Down
P2RY13	300.285	279.757	128.251	4.64344	12.4988	13.4975	236.097	10.2132	123.155	4.56155	0.675501	6.75284	1.44981e-11	7.83683e-11	Up
KCNG2	0	26.7344	31.3501	246.766	303.095	475.786	19.3615	341.882	180.622	-4.13023	0.983764	-4.19839	2.68817e-05	7.13708e-05	Down
CCHCR1	2173.49	1584.02	2545.06	47657.6	35049.7	27482	2100.86	36729.8	19415.3	-4.12796	0.306912	-13.45	3.07881e-41	8.1869e-40	Down
TMEM139	35.0982	38.1921	37.0502	639.468	700.973	588.265	36.7802	642.902	339.841	-4.12533	0.314746	-13.1069	3.00816e-39	7.44123e-38	Down
ZCCHC13	0	0	0	2610.94	2627.87	2088.74	0	2442.51	1221.26	-13.6177	1.21243	-11.2318	2.84639e-29	4.6371e-28	Down
DCUN1D1	2402.28	2024.18	309.701	29819.5	21836.4	30817	1578.72	27491	14534.8	-4.12234	0.609873	-6.75933	1.38629e-11	7.50639e-11	Down
C2orf92	140.393	159.452	101.65	1491.87	1589.43	2411.55	133.832	1830.95	982.391	-3.77453	0.336393	-11.2206	3.23091e-29	5.25039e-28	Down
GGH	301.585	257.796	342.951	5655.71	5371.35	4685.88	300.778	5237.64	2769.21	-4.12227	0.220834	-18.6668	9.21392e-78	6.61152e-76	Down
FOXE3	20.799	9.54801	0	158.54	118.738	244.08	10.1157	173.786	91.9508	-4.12206	1.08569	-3.79671	0.000146631	0.000350365	Down
CST8	0	0	0	2506.79	2272.69	2170.85	0	2316.78	1158.39	-13.5415	1.20834	-11.2067	3.78181e-29	6.13442e-28	Down
MROH7	2352.88	1342.45	1232.16	27299.4	29743.9	28659.7	1642.5	28567.7	15105.1	-4.12107	0.305457	-13.4915	1.75525e-41	4.72084e-40	Down
CILP2	41.5979	41.0565	167.201	1372.47	1157.18	1794.04	83.285	1441.23	762.257	-4.10907	0.588763	-6.97916	2.96956e-12	1.73056e-11	Down
SGO1	11.6994	4.77401	0	1018.9	1032.19	801.976	5.49114	951.023	478.257	-7.51999	0.671821	-11.1934	4.39028e-29	7.10303e-28	Down
TM4SF19	42.8978	17.1864	19.0001	638.805	357.256	349.81	26.3615	448.624	237.493	-4.10683	0.547418	-7.50218	6.27628e-14	4.23373e-13	Down
RAB11FIP5	1875.81	1483.76	980.404	35509	10163.6	28915	1446.66	24862.5	13154.6	-4.10341	0.474233	-8.65272	5.02852e-18	4.52977e-17	Down
PDE4A	492.675	427.751	400.902	6985.06	8506.45	7176.16	440.443	7555.89	3998.17	-4.10194	0.205583	-19.9527	1.41985e-88	1.33466e-86	Down
ZNF728	28.5986	60.1525	45.6002	788.721	789.505	742.362	44.7838	773.529	409.157	-4.09866	0.368837	-11.1124	1.09198e-28	1.73536e-27	Down
FANK1	373.081	544.237	521.552	7665.65	8096.08	8907.21	479.623	8222.98	4351.3	-4.09775	0.234329	-17.4871	1.79536e-68	1.01056e-66	Down
OTOP2	0	0	3.80002	738.307	750.968	822.222	1.26667	770.499	385.883	-9.12434	0.817722	-11.1582	6.52744e-29	1.05065e-27	Down
ZCWPW1	773.461	806.807	848.354	12457.7	15502.6	13633.6	809.541	13864.6	7337.09	-4.09774	0.184935	-22.1577	8.78418e-109	1.39951e-106	Down
NOL4	0	0	0	3056.05	2641.41	1899.77	0	2532.41	1266.2	-13.67	1.22583	-11.1516	7.03316e-29	1.13011e-27	Down
ENTR1	1923.9	1634.62	1983.61	7605.95	8257.52	7297.64	1847.38	7720.37	4783.87	-2.06333	0.18503	-11.1513	7.05307e-29	1.13235e-27	Down
CPA5	0	0	0	2954.55	5097.41	2014.5	0	3355.49	1677.74	-14.0757	1.26244	-11.1497	7.18851e-29	1.15311e-27	Down
GATA1	25.9987	4.77401	29.4501	289.883	372.88	363.307	20.0743	342.023	181.049	-4.09724	0.664429	-6.16656	6.97927e-10	3.21673e-09	Down
RHOXF1	0	185.231	134.901	1298.17	1596.72	2581.39	106.711	1825.43	966.069	-4.09565	1.68763	-2.42687	0.0152298	0.0261122	Down
MAJIN	0	0	1.90001	2384.74	2541.42	2255.2	0.633336	2393.79	1197.21	-11.7495	1.05521	-11.1347	8.49895e-29	1.35983e-27	Down
IGSF10	168.992	40.1017	337.251	3332.66	2760.14	3231.52	182.115	3108.11	1645.11	-4.09286	0.622804	-6.57166	4.97563e-11	2.5642e-10	Down
PNMA5	0	0	0	2304.47	2697.65	1927.89	0	2310	1155	-13.5372	1.21722	-11.1213	9.87838e-29	1.57786e-27	Down
DNAAF4	204.09	119.35	164.351	1676.28	1436.32	1718.68	162.597	1610.43	886.511	-3.31198	0.297842	-11.1199	1.00346e-28	1.60145e-27	Down
CCDC172	0	0	0	2698.5	1953.97	2239.46	0	2297.31	1148.66	-13.5294	1.21672	-11.1195	1.00782e-28	1.60705e-27	Down
IQCK	133.893	451.621	132.051	5673.62	4177.71	2389.05	239.188	4080.13	2159.66	-4.09116	0.557241	-7.34181	2.10721e-13	1.35763e-12	Down
TERB2	0	0	0	3316.74	2517.46	1887.4	0	2573.87	1286.93	-13.6934	1.23191	-11.1156	1.05297e-28	1.6762e-27	Down
STK32B	127.394	42.0113	198.551	1958.2	2252.9	2056.12	122.652	2089.07	1105.86	-4.0904	0.516573	-7.91834	2.40702e-15	1.81881e-14	Down
ICA1	428.978	498.406	267.901	6768.14	7485.72	6076.12	398.429	6776.66	3587.54	-4.08871	0.296383	-13.7953	2.71858e-43	7.73211e-42	Down
CSNKA2IP	0	0	0	3630.51	2733.06	1837.91	0	2733.83	1366.91	-13.7804	1.24052	-11.1085	1.14038e-28	1.81074e-27	Down
PMFBP1	231.388	182.367	235.601	3881.92	4092.3	3011.06	216.452	3661.76	1939.11	-4.08161	0.250241	-16.3107	8.27752e-60	3.75887e-58	Down
CCDC60	0	0	0	2332.33	2335.19	1911.02	0	2192.85	1096.42	-13.4622	1.21209	-11.1065	1.16618e-28	1.84858e-27	Down
MAGEA3	0	0	3.80002	936.648	771.799	709.743	1.26667	806.063	403.665	-9.19138	0.827996	-11.1008	1.2439e-28	1.97012e-27	Down
RGPD4	79.296	72.5649	60.8003	1254.39	1371.74	959.446	70.8871	1195.19	633.04	-4.07961	0.302337	-13.4936	1.7052e-41	4.5928e-40	Down
APOBEC4	0	0	0	2372.13	1882.11	2341.81	0	2198.68	1099.34	-13.4659	1.21344	-11.0973	1.29298e-28	2.04441e-27	Down
FRMD1	76.6962	81.1581	44.6502	571.143	1690.46	1154.03	67.5015	1138.55	603.023	-4.07753	0.493602	-8.26076	1.44745e-16	1.19195e-15	Down
TEX53	0	0	0	1919.73	2433.09	3655.57	0	2669.46	1334.73	-13.7455	1.23932	-11.0912	1.38476e-28	2.18585e-27	Down
RAP1GAP	64.9967	57.2881	36.1002	697.843	873.872	813.223	52.795	794.979	423.887	-3.91941	0.353587	-11.0847	1.48852e-28	2.34766e-27	Down
AMN1	282.086	289.305	288.801	6449.07	4280.83	3765.8	286.731	4831.9	2559.32	-4.07492	0.28437	-14.3297	1.42818e-46	4.60545e-45	Down
C6orf52	24.6988	18.1412	77.9003	346.268	492.66	1197.9	40.2468	678.943	359.595	-4.07149	0.708933	-5.74313	9.2941e-09	3.77303e-08	Down
L1CAM	526.474	500.316	1010.8	23.8805	30.2054	33.7437	679.198	29.2765	354.237	4.54502	0.452515	10.0439	9.77303e-24	1.22244e-22	Up
HSPA4L	1760.11	675.045	1291.06	26172.4	19701.2	16731.3	1242.07	20868.3	11055.2	-4.07103	0.388011	-10.492	9.39673e-26	1.30761e-24	Down
CEP41	430.278	738.062	788.503	10544.6	9734.46	12585.3	652.281	10954.8	5803.53	-4.06858	0.300147	-13.5553	7.37391e-42	1.99467e-40	Down
CCDC171	166.392	228.198	147.251	3100.49	3022.62	2951.45	180.613	3024.85	1602.73	-4.06456	0.256688	-15.8346	1.79495e-56	7.54924e-55	Down
ZCWPW2	141.693	136.537	51.3002	1739.3	1530.06	2222.59	109.843	1830.65	970.245	-4.06192	0.436234	-9.31134	1.26231e-20	1.34455e-19	Down
STIL	51.9974	101.209	60.8003	1503.81	1168.63	911.08	71.3355	1194.51	632.922	-4.0609	0.391943	-10.3609	3.73239e-25	5.01923e-24	Down
ZWILCH	449.777	425.841	516.802	10015.2	7074.3	6134.61	464.14	7741.38	4102.76	-4.0599	0.270082	-15.0321	4.52339e-51	1.65447e-49	Down
ZNRF2	395.18	502.226	445.552	9565.48	6986.81	5851.16	447.653	7467.82	3957.74	-4.05959	0.271993	-14.9253	2.25491e-50	8.06512e-49	Down
ZNF473	491.375	569.062	517.752	9672.28	8033.58	8522.54	526.063	8742.8	4634.43	-4.05412	0.189914	-21.3472	4.14222e-101	5.29753e-99	Down
TREM2	531.673	248.248	750.503	5.30679	10.4156	51.7404	510.142	22.4876	266.315	4.52004	0.841472	5.37158	7.80482e-08	2.85524e-07	Up
NPY5R	15.5992	1.9096	47.5002	578.44	336.425	163.095	21.6697	359.32	190.495	-4.0488	0.956303	-4.2338	2.29777e-05	6.15533e-05	Down
KCNU1	0	0	0	2220.23	2008.14	1902.02	0	2043.46	1021.73	-13.3604	1.21004	-11.0413	2.41585e-28	3.766e-27	Down
TTLL11	100.095	157.542	146.301	2785.4	2116.46	1795.17	134.646	2232.34	1183.49	-4.04753	0.316046	-12.8068	1.50268e-37	3.47056e-36	Down
ZNF337	167.692	760.022	35.1502	30.514	6.24938	5.62395	320.955	14.1291	167.542	4.48768	1.10091	4.07636	4.57472e-05	0.000117589	Up
LRRC37A2	370.481	386.695	171.001	6314.41	2307.06	6703.75	309.392	5108.41	2708.9	-4.04602	0.489321	-8.26866	1.35475e-16	1.11806e-15	Down
DCAF1	1371.43	493.632	1141.9	18071.6	16846.3	14717.9	1002.32	16545.2	8773.78	-4.04556	0.388571	-10.4114	2.20023e-25	2.99959e-24	Down
USH1G	46.7977	64.9265	7.60003	589.717	778.048	593.889	39.7747	653.885	346.83	-4.04131	0.677099	-5.96857	2.39338e-09	1.03796e-08	Down
WDR38	0	0	3.80002	1004.97	656.185	1097.8	1.26667	919.651	460.459	-9.38455	0.851961	-11.0152	3.22691e-28	5.00544e-27	Down
INSM2	0	0	30.4001	137.313	119.78	245.204	10.1334	167.432	88.7829	-4.03693	1.55368	-2.59829	0.00936883	0.0167555	Down
SPESP1	726.664	524.186	700.153	13736.6	9831.32	8318.95	650.334	10629	5639.65	-4.03127	0.285434	-14.1233	2.72812e-45	8.31259e-44	Down
C9orf135	0	0	0	2072.96	1768.58	2153.97	0	1998.5	999.252	-13.3282	1.2122	-10.995	4.039e-28	6.24965e-27	Down
TBC1D3B	0	0	0	1673.63	2734.11	2328.32	0	2245.35	1122.67	-13.4959	1.22816	-10.9888	4.3281e-28	6.69147e-27	Down
LOC110117498-PIK3R3	0	0	0	6311.1	6592.06	1417.24	0	4773.46	2386.73	-14.5843	1.32766	-10.985	4.51483e-28	6.97443e-27	Down
SLC2A12	340.583	160.407	439.852	34.4941	8.33251	0	313.614	14.2755	163.945	4.43443	1.09675	4.04323	5.27198e-05	0.000134482	Up
FOXM1	262.587	195.734	481.652	5381.08	3296.55	6641.89	313.324	5106.51	2709.92	-4.02593	0.427715	-9.41264	4.83813e-21	5.25458e-20	Down
C9orf116	362.682	320.813	313.501	5549.57	4553.72	6101.99	332.332	5401.76	2867.05	-4.02398	0.220303	-18.2657	1.55311e-74	1.02811e-72	Down
PLK1	539.473	262.57	448.402	7473.95	6824.33	5959.14	416.815	6752.47	3584.64	-4.01953	0.320385	-12.5459	4.184e-36	9.03963e-35	Down
C16orf46	105.295	96.4349	79.8003	1633.16	1521.72	1395.86	93.8433	1516.92	805.381	-4.01917	0.254132	-15.8152	2.44269e-56	1.02277e-54	Down
SCT	49.3975	9.54801	29.4501	283.913	221.853	918.954	29.4652	474.907	252.186	-4.01851	0.7723	-5.2033	1.95778e-07	6.84131e-07	Down
APH1B	1315.53	1189.68	1335.71	24128	18650.2	19457.7	1280.31	20745.3	11012.8	-4.0184	0.198489	-20.245	3.93239e-91	3.93239e-89	Down
DDX20	1578.12	1146.72	1292.01	26207.6	19484.5	19115.8	1338.95	21602.6	11470.8	-4.01259	0.244212	-16.4308	1.15162e-60	5.34579e-59	Down
PPEF1	249.587	215.785	150.101	3765.83	3091.36	3053.81	205.158	3303.67	1754.41	-4.0124	0.28121	-14.2684	3.44609e-46	1.09068e-44	Down
TMPRSS12	0	0	0	3001.65	2109.17	1700.68	0	2270.5	1135.25	-13.5125	1.23464	-10.9445	7.05879e-28	1.08154e-26	Down
CSNK2A2	876.156	1534.37	1467.76	22275.9	20556.3	19727.7	1292.76	20853.3	11073	-4.01102	0.277129	-14.4734	1.78311e-47	5.93317e-46	Down
HNF1B	15.5992	12.4124	1.90001	659.368	934.283	1031.43	9.97055	875.028	442.499	-6.48617	0.593289	-10.9326	8.05347e-28	1.23194e-26	Down
MAGEC2	0	0	0	2102.15	1897.73	1700.68	0	1900.19	950.094	-13.2556	1.21303	-10.9277	8.49958e-28	1.29912e-26	Down
PIAS2	1368.83	1726.28	640.303	22342.9	19651.2	18028.1	1245.14	20007.4	10626.3	-4.0063	0.378682	-10.5796	3.70594e-26	5.25032e-25	Down
PRSS37	0	0	0	1680.26	1910.23	2479.04	0	2023.18	1011.59	-13.3456	1.22283	-10.9137	9.91661e-28	1.51325e-26	Down
CCDC81	102.695	60.1525	62.7003	1436.81	1245.71	917.829	75.1825	1200.12	637.65	-4.00496	0.363921	-11.005	3.61479e-28	5.60248e-27	Down
ENTHD1	70.1965	102.164	132.051	1818.9	1584.22	1475.72	101.47	1626.28	863.876	-3.99634	0.320628	-12.4641	1.17181e-35	2.48365e-34	Down
SLAMF7	83.1958	648.31	142.501	3.31674	24.9975	13.4975	291.336	13.9373	152.636	4.40042	0.976865	4.50464	6.64859e-06	1.91297e-05	Up
TEX49	0	0	0	2224.87	1587.34	3335	0	2382.41	1191.2	-13.5815	1.24808	-10.8819	1.40556e-27	2.13791e-26	Down
STPG3	571.971	347.548	453.152	5860.68	6975.35	9051.19	457.557	7295.74	3876.65	-3.99633	0.297313	-13.4415	3.45344e-41	9.14431e-40	Down
GJA9	68.8965	105.028	89.3004	1216.58	1022.82	1967.26	87.7417	1402.22	744.98	-3.99432	0.377468	-10.5819	3.61697e-26	5.132e-25	Down
RAD54L	162.492	45.8305	115.901	1864.01	1843.57	1441.98	108.074	1716.52	912.297	-3.99424	0.46681	-8.55644	1.16404e-17	1.02934e-16	Down
TMEM215	0	0	0	1724.04	2055.01	1705.18	0	1828.08	914.038	-13.1995	1.21349	-10.8773	1.47893e-27	2.24224e-26	Down
GPRIN2	0	3.81921	0	909.451	633.271	1118.04	1.27307	886.921	444.097	-9.3318	0.858539	-10.8694	1.61252e-27	2.44282e-26	Down
TMEM108	161.192	187.141	56.0502	2022.55	2641.41	1761.42	134.794	2141.79	1138.29	-3.99152	0.468134	-8.52645	1.50913e-17	1.32331e-16	Down
ANO2	15.5992	91.6609	71.2503	924.708	1081.14	849.217	59.5035	951.689	505.596	-3.99141	0.582728	-6.84952	7.40971e-12	4.12626e-11	Down
FAM222B	885.256	4.77401	1.90001	5805.63	4348.53	4012.13	297.31	4722.09	2509.7	-3.98976	1.94821	-2.04791	0.0405684	0.0639462	Down
VCY1B	0	0	0	1643.78	1759.2	2333.94	0	1912.31	956.153	-13.2643	1.22203	-10.8543	1.90187e-27	2.87189e-26	Down
BTBD16	0	0	0	1614.59	1828.99	2492.54	0	1978.7	989.352	-13.3135	1.22675	-10.8527	1.93697e-27	2.92255e-26	Down
RAPH1	0	6.68361	32.3001	215.588	260.391	148.472	12.9946	208.151	110.573	-3.98793	1.10743	-3.60106	0.000316921	0.000718277	Down
RNF175	32.4984	12.4124	52.2502	413.266	423.917	702.994	32.387	513.392	272.89	-3.98605	0.587978	-6.77924	1.20807e-11	6.5833e-11	Down
PLEKHG4B	98.795	28.644	129.201	634.824	673.892	2755.74	85.5465	1354.82	720.182	-3.98571	0.721236	-5.52623	3.27188e-08	1.25252e-07	Down
DNAJC5G	236.588	129.853	202.351	3600.66	2675.78	2714.12	189.597	2996.85	1593.22	-3.9855	0.316446	-12.5946	2.26139e-36	4.93204e-35	Down
BTG4	0	0	0	2670.64	2010.22	1533.09	0	2071.32	1035.66	-13.3801	1.23384	-10.8442	2.12434e-27	3.19246e-26	Down
LZTFL1	1136.14	225.333	223.251	12037.1	5366.14	7622.7	528.242	8341.99	4435.11	-3.98237	0.642213	-6.20102	5.61001e-10	2.6048e-09	Down
DDIAS	51.9974	35.3277	93.1004	900.164	1071.77	866.089	60.1418	946.007	503.075	-3.97261	0.429775	-9.24347	2.38636e-20	2.49936e-19	Down
GRK4	584.971	352.322	681.153	9365.15	8688.73	7334.76	539.482	8462.88	4501.18	-3.9719	0.307731	-12.9071	4.1068e-38	9.66307e-37	Down
AOC1	0	3.81921	0	662.685	654.102	709.743	1.27307	675.51	338.392	-8.9347	0.825582	-10.8223	2.69899e-27	4.04311e-26	Down
GGTLC1	0	0	0	1367.16	2703.9	3312.51	0	2461.19	1230.59	-13.6283	1.26128	-10.8052	3.25301e-27	4.86915e-26	Down
SPANXD	0	0	0	1940.29	1744.62	4208.97	0	2631.29	1315.65	-13.7248	1.27079	-10.8002	3.43464e-27	5.13693e-26	Down
TCFL5	1294.74	869.824	1028.85	20904.1	15992.2	13144.3	1064.47	16680.2	8872.33	-3.97058	0.279917	-14.1848	1.13751e-45	3.5289e-44	Down
SPATA31D3	0	0	0	1481.92	1871.69	1925.64	0	1759.75	879.875	-13.1443	1.21755	-10.7957	3.60809e-27	5.38777e-26	Down
AURKA	340.583	273.073	337.251	6327.02	4787.03	3779.3	316.969	4964.45	2640.71	-3.97008	0.281782	-14.0892	4.42378e-45	1.34357e-43	Down
AMER2	0	4.77401	4.75002	417.91	409.335	402.675	3.17468	409.973	206.574	-6.91551	0.640965	-10.7892	3.87052e-27	5.77048e-26	Down
GLRX2	240.488	376.192	386.652	6318.39	4615.17	4805.1	334.444	5246.22	2790.33	-3.96932	0.289102	-13.7298	6.73135e-43	1.89162e-41	Down
LRRCC1	790.36	473.582	363.852	10549.9	7764.86	7013.07	542.598	8442.61	4492.6	-3.96132	0.357377	-11.0844	1.49299e-28	2.35274e-27	Down
RLN3	25.9987	0	16.1501	232.835	195.814	219.334	14.0496	215.994	115.022	-3.95458	1.04937	-3.76851	0.000164228	0.000389489	Down
EFCAB13	175.491	99.2993	87.4004	2014.59	1952.93	1601.7	120.73	1856.41	988.569	-3.94951	0.351544	-11.2347	2.75287e-29	4.49253e-28	Down
GPR39	0	0	0	2716.41	1563.39	1753.55	0	2011.12	1005.56	-13.3375	1.23751	-10.7777	4.38765e-27	6.51409e-26	Down
FOXD1	16.8992	123.169	124.451	1460.03	1435.28	1168.66	88.173	1354.65	721.414	-3.93634	0.632845	-6.22006	4.96961e-10	2.32467e-09	Down
HASPIN	62.3969	26.7344	34.2001	1391.04	911.368	869.463	41.1105	1057.29	549.201	-4.69915	0.436327	-10.7698	4.78034e-27	7.08757e-26	Down
ITPKA	161.192	239.655	138.701	2912.1	2097.71	3237.15	179.849	2748.99	1464.42	-3.93292	0.328944	-11.9562	6.02667e-33	1.14678e-31	Down
RFX8	55.8972	8.59321	45.6002	562.519	465.579	643.38	36.6969	557.16	296.928	-3.93188	0.641842	-6.12592	9.01594e-10	4.1101e-09	Down
THPO	68.8965	26.7344	26.6001	593.034	581.193	669.25	40.7437	614.492	327.618	-3.93035	0.48275	-8.14159	3.90124e-16	3.11834e-15	Down
TREML1	64.9967	15.2768	38.9502	5.30679	0	0	39.7412	1.76893	20.7551	4.39591	1.69828	2.58845	0.00964102	0.01719	Up
B3GNT3	22.0989	54.4237	41.8002	5.30679	0	0	39.4409	1.76893	20.6049	4.38237	1.64501	2.66404	0.00772089	0.0140271	Up
SUV39H2	465.377	312.22	272.651	5827.52	4312.07	5793.8	350.083	5311.13	2830.61	-3.92569	0.29829	-13.1607	1.47781e-39	3.70439e-38	Down
IGSF9	20.799	119.35	132.051	1542.95	1813.36	785.104	90.7332	1380.47	735.602	-3.92286	0.644613	-6.0856	1.16053e-09	5.21711e-09	Down
TSPEAR	38.998	6.68361	52.2502	504.808	672.85	303.693	32.644	493.784	263.214	-3.92153	0.717124	-5.46841	4.54081e-08	1.70769e-07	Down
PLK4	279.486	339.909	266.001	5284.23	4419.36	3696.06	295.132	4466.55	2380.84	-3.91932	0.249573	-15.7041	1.4182e-55	5.85982e-54	Down
EME1	83.1958	34.3729	88.3504	1196.02	1141.55	768.232	68.6397	1035.27	551.954	-3.91836	0.448784	-8.73106	2.52303e-18	2.31719e-17	Down
TTC12	867.057	924.248	870.204	13349.9	12133.2	14716.8	887.169	13399.9	7143.56	-3.91668	0.176955	-22.1338	1.49551e-108	2.36265e-106	Down
ADGRV1	0	0	4.75002	733.663	565.569	636.631	1.58334	645.288	323.436	-8.55679	0.796987	-10.7364	6.86569e-27	1.0084e-25	Down
PCK2	386.081	440.163	434.152	4430.5	3485.07	2545.4	420.132	3486.99	1953.56	-3.05283	0.284359	-10.7358	6.90915e-27	1.01399e-25	Down
GTF2H2	94.8952	2.8644	41.8002	431.176	794.713	871.713	46.5199	699.201	372.86	-3.91594	0.892604	-4.3871	1.14872e-05	3.19137e-05	Down
MEGF11	12.9993	16.2316	40.8502	317.081	518.699	229.457	23.3604	355.079	189.22	-3.91563	0.626873	-6.24629	4.20326e-10	1.98098e-09	Down
RALGPS2	1025.65	984.4	526.302	15294.8	12543.6	10382.9	845.45	12740.4	6792.95	-3.91413	0.331549	-11.8056	3.65254e-32	6.78535e-31	Down
SYNGR3	67.5966	72.5649	60.8003	798.008	1032.19	1195.65	66.9873	1008.62	537.802	-3.91195	0.311928	-12.5412	4.44167e-36	9.55416e-35	Down
TVP23C-CDRT4	951.552	1376.82	961.404	63.0181	102.073	0	1096.59	55.0305	575.812	4.31599	1.57742	2.73612	0.00621692	0.0114688	Up
CCDC15	116.994	103.119	195.701	3778.43	1263.42	1217.02	138.605	2086.29	1112.45	-3.91136	0.532756	-7.34175	2.10821e-13	1.3578e-12	Down
AK9	283.386	240.61	169.101	3127.02	2503.92	1954.89	231.032	2528.61	1379.82	-3.4546	0.322533	-10.7108	9.05454e-27	1.32162e-25	Down
HSD3B2	5973.2	1290.89	3186.31	118.739	93.7408	348.685	3483.47	187.055	1835.26	4.22066	0.645961	6.53393	6.40671e-11	3.25794e-10	Up
ETDB	5.19974	0	0	937.311	611.398	879.586	1.73325	809.432	405.583	-9.1249	0.852347	-10.7056	9.58013e-27	1.39617e-25	Down
SLC12A6	809.859	96.4349	67.4503	8135.31	4230.83	2266.45	324.582	4877.53	2601.06	-3.91026	1.19321	-3.27709	0.00104883	0.002197	Down
DRC3	245.688	147.039	199.501	2641.45	3345.5	2867.09	197.409	2951.35	1574.38	-3.90539	0.283036	-13.7982	2.6136e-43	7.44481e-42	Down
CT47A6	3.8998	2.8644	0	403.979	517.657	555.646	2.25474	492.428	247.341	-7.85612	0.735592	-10.68	1.26265e-26	1.83588e-25	Down
UTS2B	0	30.5536	0	166.5	139.57	154.096	10.1845	153.389	81.7867	-3.90396	1.55607	-2.50886	0.0121123	0.0211785	Down
SMIM23	0	0	0	1348.59	1717.54	1755.8	0	1607.31	803.654	-13.0136	1.21912	-10.6745	1.33908e-26	1.94399e-25	Down
UGT3A1	0	0	0	1857.38	1886.27	1309.26	0	1684.3	842.151	-13.0816	1.22556	-10.674	1.34711e-26	1.95414e-25	Down
CLMN	752.662	591.022	617.503	10163.2	11768.6	7266.15	653.729	9732.65	5193.19	-3.89684	0.267165	-14.5859	3.45401e-48	1.18064e-46	Down
CCDC102B	311.984	82.1129	132.051	3090.54	1787.32	2865.97	175.383	2581.28	1378.33	-3.88341	0.513262	-7.56615	3.84463e-14	2.64564e-13	Down
USP6	35.0982	276.892	421.802	3935.65	4071.47	2833.35	244.597	3613.49	1929.04	-3.88321	0.685941	-5.66114	1.50373e-08	5.96165e-08	Down
AFG1L	404.28	285.486	322.051	4204.3	3850.66	6843.22	337.272	4966.06	2651.67	-3.88129	0.320358	-12.1155	8.74584e-34	1.70917e-32	Down
ARMH2	0	0	0	1576.12	1368.62	2003.25	0	1649.33	824.664	-13.051	1.22476	-10.656	1.63554e-26	2.36342e-25	Down
CDT1	92.2954	132.717	124.451	1405.64	1533.18	2223.71	116.488	1720.84	918.665	-3.88076	0.320522	-12.1076	9.62362e-34	1.87681e-32	Down
POPDC3	176.791	97.3897	134.901	1989.38	1789.41	2225.96	136.36	2001.58	1068.97	-3.88058	0.307907	-12.6031	2.03043e-36	4.44377e-35	Down
SLC25A19	336.683	359.96	410.402	6230.83	4566.22	5499.1	369.015	5432.05	2900.53	-3.87885	0.227969	-17.0148	6.3773e-65	3.2057e-63	Down
TOGARAM2	63.6968	30.5536	95.0004	789.385	936.366	1052.8	63.0836	926.185	494.634	-3.87576	0.462131	-8.38672	4.9991e-17	4.24303e-16	Down
HMGA2	0	3.81921	0	707.129	610.356	614.136	1.27307	643.874	322.573	-8.86683	0.83333	-10.6402	1.93634e-26	2.78738e-25	Down
IQCM	0	0	0	1755.88	1366.53	1509.47	0	1543.96	771.981	-12.9561	1.21788	-10.6382	1.97877e-26	2.84629e-25	Down
ZNF709	140.393	182.367	117.801	1357.87	1272.79	1110.17	146.854	1246.94	696.899	-3.08552	0.290068	-10.6372	2.0003e-26	2.87505e-25	Down
CT47A7	2.59987	1.9096	0.950004	399.336	494.743	541.024	1.81983	478.368	240.094	-8.09064	0.760681	-10.636	2.02539e-26	2.90888e-25	Down
DUSP18	171.591	260.661	269.801	3391.7	3079.9	3840.03	234.018	3437.21	1835.62	-3.87311	0.271934	-14.2428	4.9689e-46	1.55952e-44	Down
ANKS1B	57.1971	32.4632	176.701	1518.4	1307.16	1059.55	88.787	1295.04	691.914	-3.86405	0.602263	-6.41588	1.40009e-10	6.91403e-10	Down
LRRC9	0	0	0	1495.19	1721.71	1364.37	0	1527.09	763.544	-12.94	1.21713	-10.6316	2.12465e-26	3.04446e-25	Down
FAM183A	0	39.1469	46.5502	356.218	406.21	490.409	28.5657	417.612	223.089	-3.86193	1.00472	-3.84378	0.000121154	0.000293177	Down
PLEKHO1	1996.7	1888.6	2618.21	30508.1	33338.4	30550.4	2167.84	31465.6	16816.7	-3.85925	0.211874	-18.2148	3.93572e-74	2.58711e-72	Down
GPX4	12678.3	11972.3	14273.8	153927	191396	215010	12974.8	186778	99876.3	-3.84753	0.213381	-18.0312	1.1079e-72	6.89686e-71	Down
CFAP161	0	0	8.55004	1163.51	858.249	1075.3	2.85001	1032.35	517.602	-8.41858	0.793329	-10.6117	2.6288e-26	3.75543e-25	Down
ISG20L2	2034.4	2368.86	389.502	24958.5	26616.1	17318.4	1597.59	22964.3	12281	-3.84556	0.570575	-6.73979	1.58613e-11	8.54175e-11	Down
VEPH1	58.4971	67.7909	57.0002	597.014	523.907	647.879	61.0961	589.6	325.348	-3.2691	0.308157	-10.6085	2.7194e-26	3.87897e-25	Down
NSUN7	301.585	356.141	107.35	4468.98	3663.18	2836.72	255.025	3656.29	1955.66	-3.84256	0.459393	-8.36442	6.04108e-17	5.0975e-16	Down
CD19	0	15.2768	14.2501	1017.58	1421.73	2135.98	9.84229	1525.1	767.469	-7.23485	0.682715	-10.5972	3.07078e-26	4.37354e-25	Down
FAAH	1101.04	644.491	855.004	13103.8	10643.7	13470.5	866.846	12406	6636.43	-3.84008	0.273494	-14.0408	8.77004e-45	2.64225e-43	Down
NAGS	10.3995	54.4237	28.5001	514.758	469.745	359.933	31.1078	448.146	239.627	-3.83668	0.607448	-6.31607	2.68304e-10	1.28677e-09	Down
CNTRL	769.561	676.954	596.603	11734	9661.55	7511.35	681.039	9635.62	5158.33	-3.82334	0.256875	-14.8841	4.18363e-50	1.48121e-48	Down
C11orf97	0	0	0	1489.22	1292.58	1707.43	0	1496.41	748.205	-12.9107	1.21962	-10.5858	3.46758e-26	4.92375e-25	Down
CCDC170	122.194	83.0677	133.951	2237.47	1407.15	1146.16	113.071	1596.93	855	-3.82157	0.381164	-10.0261	1.17103e-23	1.45946e-22	Down
CCDC154	214.489	162.316	312.551	3931	2873.67	2944.7	229.786	3249.79	1739.79	-3.82152	0.329474	-11.5989	4.17652e-31	7.41441e-30	Down
SLC22A14	103.995	112.667	101.65	879.6	1852.94	1762.55	106.104	1498.36	802.233	-3.81899	0.376217	-10.151	3.27891e-24	4.20775e-23	Down
PHLDB3	361.382	364.734	536.752	5657.04	4540.18	7627.2	420.956	5941.47	3181.21	-3.81821	0.309067	-12.354	4.63432e-35	9.55645e-34	Down
CIP2A	128.694	82.1129	125.401	1927.03	1258.21	1192.28	112.069	1459.17	785.62	-3.70554	0.350463	-10.5733	3.96482e-26	5.60862e-25	Down
THEG5	0	3.81921	0	1428.85	623.897	890.834	1.27307	981.194	491.234	-9.48276	0.896966	-10.572	4.0169e-26	5.67803e-25	Down
NPHP1	470.576	487.904	202.351	5719.39	5755.68	4861.34	386.944	5445.47	2916.21	-3.81583	0.372778	-10.2362	1.36519e-24	1.78109e-23	Down
MAST1	20.799	0	3.80002	2703.14	2389.35	2421.67	8.19966	2504.72	1256.46	-8.3177	0.788354	-10.5507	5.04064e-26	7.11442e-25	Down
CDC25A	202.79	304.582	206.151	3296.18	3138.23	3601.58	237.841	3345.33	1791.59	-3.81209	0.261581	-14.5732	4.15647e-48	1.41561e-46	Down
C8orf89	20.799	6.68361	16.1501	514.758	458.288	536.525	14.5442	503.191	258.867	-5.13581	0.486905	-10.5479	5.19637e-26	7.32323e-25	Down
POM121L12	0	0	0	1601.99	1352.99	1313.76	0	1422.91	711.456	-12.8383	1.2174	-10.5457	5.31537e-26	7.48532e-25	Down
GRB10	561.572	375.237	327.751	3475.28	3846.5	5153.79	421.52	4158.52	2290.02	-3.30409	0.313341	-10.5447	5.3742e-26	7.56249e-25	Down
ORC1	67.5966	56.3333	64.6003	742.287	1005.11	896.458	62.8434	881.285	472.064	-3.81185	0.300238	-12.6961	6.21674e-37	1.39302e-35	Down
TEX11	0	0	0	1563.51	1612.34	1210.27	0	1462.04	731.021	-12.8774	1.22179	-10.5397	5.6654e-26	7.96035e-25	Down
FAM47B	0	0	0	2319.73	1559.22	1236.14	0	1705.03	852.516	-13.0994	1.244	-10.5301	6.27941e-26	8.81649e-25	Down
RNF138	1970.7	947.163	1458.26	22079.6	19521	19528.6	1458.71	20376.4	10917.5	-3.80472	0.30972	-12.2844	1.09887e-34	2.22856e-33	Down
CXorf66	0	0	0	1743.28	1156.14	1747.92	0	1549.11	774.557	-12.9608	1.23109	-10.5279	6.42332e-26	9.0051e-25	Down
ERFE	0	0	0	1782.42	1837.32	1141.66	0	1587.13	793.566	-12.9959	1.2348	-10.5247	6.64756e-26	9.31253e-25	Down
GCNT3	6.49967	8.59321	14.2501	613.597	574.943	322.815	9.78098	503.785	256.783	-5.66662	0.538532	-10.5223	6.81584e-26	9.54117e-25	Down
TRPV6	128.694	70.6553	71.2503	666.002	1264.46	1832.28	90.1997	1254.25	672.224	-3.80163	0.480122	-7.91805	2.41267e-15	1.82235e-14	Down
LMO1	31.1984	15.2768	30.4001	236.815	340.591	488.159	25.6251	355.189	190.407	-3.79798	0.528662	-7.18414	6.76308e-13	4.16326e-12	Down
PLK2	506.975	465.943	423.702	6900.15	7096.18	5339.38	465.54	6445.24	3455.39	-3.79222	0.221436	-17.1256	9.5576e-66	4.89599e-64	Down
C2orf81	356.182	304.582	307.801	4372.79	3772.54	5258.39	322.855	4467.91	2395.38	-3.79188	0.23298	-16.2756	1.47145e-59	6.63389e-58	Down
PIFO	188.491	557.604	162.451	4413.92	3811.08	4366.44	302.848	4197.15	2250	-3.79157	0.486113	-7.79978	6.20175e-15	4.53669e-14	Down
STPG1	470.576	527.05	647.903	8125.36	8728.31	5827.54	548.51	7560.4	4054.45	-3.78408	0.264327	-14.3159	1.73981e-46	5.57213e-45	Down
LRRC23	495.275	465.943	846.454	7762.5	7035.76	10090.5	602.557	8296.25	4449.41	-3.78259	0.323473	-11.6937	1.37301e-31	2.49155e-30	Down
LTA	36.3982	21.9604	0	334.991	263.516	199.088	19.4529	265.865	142.659	-3.78156	1.08421	-3.48786	0.000486907	0.00107503	Down
TCHH	0	21.9604	37.0502	305.14	322.885	187.84	19.6702	271.955	145.813	-3.77879	1.02768	-3.677	0.000235995	0.000544716	Down
EEF1A2	15.5992	42.9661	13.3001	804.642	1386.32	1845.78	23.9551	1345.58	684.768	-5.80193	0.553272	-10.4866	9.95703e-26	1.38353e-24	Down
GPR17	106.595	20.0508	8.55004	7.29683	0	0	45.0652	2.43228	23.7487	4.15068	1.87566	2.21292	0.0269033	0.0439352	Up
PPP2R1B	1913.5	220.559	189.051	11482.6	9543.85	10748.5	774.371	10591.6	5683	-3.77451	0.76115	-4.95896	7.08725e-07	2.30799e-06	Down
CRIP3	93.5953	25.7796	132.051	996.349	1209.26	1229.4	83.8085	1145	614.404	-3.77293	0.556307	-6.7821	1.18442e-11	6.4617e-11	Down
CCDC138	123.494	105.983	107.35	1835.49	1437.36	1314.88	112.276	1529.24	820.758	-3.77079	0.271899	-13.8684	9.85115e-44	2.85365e-42	Down
KRT86	5.19974	11.4576	0	840.462	784.298	807.599	5.55245	810.787	408.169	-7.18699	0.686331	-10.4716	1.1666e-25	1.61503e-24	Down
TNFAIP8L1	600.57	476.446	475.952	6851.73	6071.28	8233.47	517.656	7052.16	3784.91	-3.76924	0.232674	-16.1997	5.07005e-59	2.25336e-57	Down
BHMG1	0	0	0	1288.89	1932.1	1273.26	0	1498.08	749.042	-12.9122	1.23319	-10.4706	1.17895e-25	1.62972e-24	Down
SH2D1A	20.799	14.322	64.6003	5.30679	0	0	33.2404	1.76893	17.5047	4.14935	1.80164	2.3031	0.0212732	0.0354773	Up
C7orf61	345.783	350.412	715.353	5968.81	7053.47	6234.71	470.516	6419	3444.76	-3.76895	0.350957	-10.7391	6.6721e-27	9.81499e-26	Down
C16orf92	0	0	0	1120.4	1516.52	1778.29	0	1471.74	735.868	-12.8864	1.23191	-10.4604	1.31249e-25	1.81033e-24	Down
ATP23	451.077	451.621	242.251	5870.63	5791.1	3934.52	381.65	5198.75	2790.2	-3.76888	0.340234	-11.0773	1.61646e-28	2.54519e-27	Down
MYBPC1	31.1984	7.63841	7.60003	1099.83	860.332	891.959	15.479	950.707	483.093	-5.98184	0.571946	-10.4588	1.33594e-25	1.83998e-24	Down
FERD3L	10.3995	40.1017	18.0501	0	4.16626	0	22.8504	1.38875	12.1196	4.07907	1.95289	2.08874	0.0367313	0.0584121	Up
RBL2	1004.85	527.05	344.851	10078.3	9892.77	5539.59	625.584	8503.54	4564.56	-3.76595	0.446004	-8.44377	3.07263e-17	2.63168e-16	Down
RADIL	214.489	277.847	408.502	3964.83	4268.33	3999.75	300.279	4077.64	2188.96	-3.76093	0.299138	-12.5726	2.98913e-36	6.50412e-35	Down
SPDYE4	0	4.77401	0	946.598	612.44	568.019	1.59134	709.019	355.305	-8.69619	0.832975	-10.4399	1.62969e-25	2.23799e-24	Down
LTN1	166.392	144.175	164.351	1890.54	3481.95	1001.06	158.306	2124.52	1141.41	-3.74668	0.467963	-8.00636	1.18155e-15	9.15253e-15	Down
FAM220A	752.662	1174.41	1076.35	16981.7	13381	9936.4	1001.14	13433	7217.09	-3.74552	0.303802	-12.3288	6.33743e-35	1.29928e-33	Down
EPHA1	16.8992	15.2768	3.80002	515.422	586.401	708.618	11.992	603.48	307.736	-5.67501	0.54394	-10.4332	1.74986e-25	2.39777e-24	Down
CFAP126	0	0	0	1170.15	1385.28	2096.61	0	1550.68	775.339	-12.9618	1.2427	-10.4303	1.8032e-25	2.46906e-24	Down
FAM81A	33.7983	15.2768	7.60003	236.152	199.98	312.692	18.8917	249.608	134.25	-3.74449	0.654686	-5.71952	1.06827e-08	4.3042e-08	Down
ABCB11	0	0	0	1410.28	1452.98	1124.79	0	1329.35	664.675	-12.7401	1.22152	-10.4297	1.81445e-25	2.48084e-24	Down
CD27	313.284	496.497	221.351	15.257	29.1638	17.9966	343.711	20.8058	182.258	4.05572	0.543529	7.46183	8.53268e-14	5.68241e-13	Up
PAGE1	0	0	0	1104.48	1552.97	2313.69	0	1657.05	828.523	-13.0575	1.25322	-10.4191	2.02764e-25	2.76831e-24	Down
C11orf80	365.282	392.423	456.952	4766.82	4592.26	6875.84	404.886	5411.64	2908.26	-3.73956	0.263163	-14.2101	7.93604e-46	2.47425e-44	Down
CCDC34	911.254	1241.24	926.254	11960.2	11144.7	17941.5	1026.25	13682.1	7354.2	-3.73649	0.285333	-13.0952	3.50735e-39	8.64195e-38	Down
ARHGAP9	352.282	419.158	532.002	6757.53	5239.07	5351.75	434.481	5782.78	3108.63	-3.73304	0.257882	-14.4758	1.72398e-47	5.7466e-46	Down
LMNTD1	41.5979	27.6892	91.2004	971.805	789.505	373.43	53.4958	711.58	382.538	-3.73126	0.587283	-6.35343	2.10562e-10	1.0213e-09	Down
ARPIN-AP3S2	0	0	0	1203.98	2317.48	1337.38	0	1619.61	809.805	-13.0247	1.25182	-10.4046	2.36321e-25	3.21478e-24	Down
IQCF6	0	0	0	1184.08	1345.7	2239.46	0	1589.75	794.873	-12.9977	1.24926	-10.4043	2.37049e-25	3.22236e-24	Down
OR2H1	0	0	0	1357.87	1450.9	1096.67	0	1301.81	650.907	-12.7099	1.22261	-10.3957	2.59278e-25	3.52199e-24	Down
RETREG1	592.77	718.965	706.803	9306.78	7395.1	10093.9	672.846	8931.92	4802.38	-3.72983	0.223435	-16.6931	1.47045e-62	7.05218e-61	Down
CCDC157	670.766	546.146	891.104	8821.21	8950.16	10164.7	702.672	9312.03	5007.35	-3.7279	0.256401	-14.5394	6.82344e-48	2.29894e-46	Down
SPATA31D4	0	0	0	980.429	2002.93	2220.34	0	1734.56	867.282	-13.1234	1.2628	-10.3923	2.68725e-25	3.64242e-24	Down
PON1	356.182	683.638	1279.66	40.4643	49.9951	53.9899	773.158	48.1498	410.654	4.00912	0.532047	7.53528	4.87302e-14	3.32051e-13	Up
C1orf87	0	0	0	1158.21	1222.8	1377.87	0	1252.96	626.478	-12.6544	1.21806	-10.3889	2.7843e-25	3.76852e-24	Down
RAB11FIP4	163.792	521.322	676.403	16687.9	11682.2	14679.6	453.839	14349.9	7401.87	-4.98132	0.479814	-10.3818	3.00205e-25	4.06032e-24	Down
BVES	192.39	99.2993	121.601	2275.29	2017.51	1142.79	137.763	1811.86	974.812	-3.7214	0.406194	-9.16164	5.11148e-20	5.22543e-19	Down
PLIN1	24.6988	3.81921	33.2501	1956.21	2098.75	1204.65	20.5894	1753.21	886.897	-6.41705	0.618654	-10.3726	3.30445e-25	4.4629e-24	Down
RGS13	135.193	51.5593	226.101	9.95023	16.665	0	137.618	8.87175	73.2448	3.94844	1.14544	3.44708	0.000566682	0.00123836	Up
SGMS2	128.694	161.361	151.051	1470.64	1167.59	979.692	147.035	1205.98	676.506	-3.0345	0.292672	-10.3683	3.45797e-25	4.66355e-24	Down
KCNH3	14.2993	92.6157	133.001	1011.61	1006.15	1145.04	79.9719	1054.26	567.118	-3.71525	0.661294	-5.61816	1.93003e-08	7.54669e-08	Down
SIRPB2	131.293	35.3277	48.4502	14.5937	0	0	71.6904	4.86456	38.2775	3.84238	1.68183	2.28463	0.0223343	0.0370956	Up
HES6	289.885	209.102	185.251	2497.51	2955.96	3513.85	228.079	2989.1	1608.59	-3.71508	0.288167	-12.8921	4.98653e-38	1.16891e-36	Down
M1AP	72.7963	81.1581	114.95	1170.15	1222.8	1147.29	89.635	1180.08	634.856	-3.71355	0.293886	-12.636	1.33658e-36	2.93892e-35	Down
TNP2	0	0	0	818.572	4027.73	4422.68	0	3089.66	1544.83	-13.9565	1.34746	-10.3576	3.86411e-25	5.19266e-24	Down
DISP3	0	0	0	1217.24	1350.91	1105.67	0	1224.61	612.304	-12.6216	1.21937	-10.3509	4.14671e-25	5.56844e-24	Down
TTLL5	857.957	801.078	819.854	12037.1	10975	9458.36	826.296	10823.5	5824.89	-3.71174	0.18938	-19.5994	1.56416e-85	1.3614e-83	Down
MPPED1	145.593	40.1017	127.301	890.877	1640.46	1561.21	104.332	1364.18	734.257	-3.71159	0.524179	-7.08078	1.43344e-12	8.58512e-12	Down
MYBPHL	166.392	58.2429	48.4502	9.95023	2.08313	6.74874	91.0283	6.2607	48.6445	3.83609	0.956216	4.01174	6.02731e-05	0.000152488	Up
ASGR1	191.09	115.531	246.051	2242.12	2784.1	2212.46	184.224	2412.89	1298.56	-3.71151	0.34513	-10.7539	5.67809e-27	8.40536e-26	Down
CTLA4	15.5992	16.2316	0	83.5819	122.905	208.086	10.6103	138.191	74.4006	-3.71019	1.12761	-3.2903	0.00100079	0.00210363	Down
FAM166A	711.064	416.293	746.703	6419.89	8543.95	9546.1	624.687	8169.98	4397.33	-3.70954	0.316553	-11.7185	1.02422e-31	1.87126e-30	Down
CNIH2	217.089	155.633	167.201	1917.74	1894.6	3232.65	179.974	2348.33	1264.15	-3.70779	0.334084	-11.0984	1.27718e-28	2.02113e-27	Down
TBL2	3070.45	3304.57	3633.77	49284.8	41182.4	40170.8	3336.26	43546	23441.1	-3.7061	0.188794	-19.6304	8.50936e-86	7.47552e-84	Down
EPHA8	22.0989	29.5988	50.3502	394.692	499.951	445.417	34.016	446.687	240.351	-3.70395	0.446632	-8.29308	1.10356e-16	9.13965e-16	Down
CPA3	2415.28	1343.41	2803.46	220.232	144.777	119.228	2187.38	161.412	1174.4	3.75629	0.400714	9.374	6.98366e-21	7.52394e-20	Up
GOLGA6L3	49.3975	21.9604	38.0002	727.693	598.899	635.507	36.4527	654.033	345.243	-4.17762	0.405195	-10.3101	6.34065e-25	8.4482e-24	Down
FAM24A	0	0	0	997.676	1380.07	1413.86	0	1263.87	631.935	-12.6667	1.22891	-10.3073	6.53408e-25	8.69977e-24	Down
WDR97	471.876	284.531	366.702	4431.17	5377.59	4776.98	374.37	4861.92	2618.14	-3.7011	0.268	-13.8101	2.21614e-43	6.34147e-42	Down
WNT2	51.9974	23.87	36.1002	584.41	161.442	701.869	37.3225	482.574	259.948	-3.69832	0.646399	-5.72142	1.05639e-08	4.26276e-08	Down
TTC6	0	0	0	1384.41	1203.01	1042.68	0	1210.03	605.016	-12.6046	1.2237	-10.3004	7.01657e-25	9.32236e-24	Down
EN2	7.79961	25.7796	30.4001	352.238	332.259	152.971	21.3265	279.156	150.241	-3.69697	0.663865	-5.56885	2.5642e-08	9.91708e-08	Down
NLRP4	0	0	0	1931.01	1266.54	1053.93	0	1417.16	708.58	-12.8327	1.24615	-10.2978	7.20775e-25	9.56286e-24	Down
LARP1B	851.457	718.011	356.252	10723.7	8006.5	6213.34	641.907	8314.51	4478.21	-3.69604	0.390064	-9.47548	2.65527e-21	2.92952e-20	Down
CLSPN	0	3.81921	0	526.699	1297.79	905.456	1.27307	909.981	455.627	-9.37488	0.910981	-10.291	7.73871e-25	1.02528e-23	Down
TDRKH	133.893	296.943	229.901	4177.77	3218.43	1160.78	220.246	2852.33	1536.29	-3.69364	0.517022	-7.14406	9.06145e-13	5.5149e-12	Down
GPR174	20.799	34.3729	28.5001	5.97014	0	0	27.8906	1.99005	14.9403	3.73305	1.78808	2.08774	0.0368214	0.0585456	Up
CXCL16	1589.82	1406.42	1756.56	20599	20342.8	20481.3	1584.27	20474.4	11029.3	-3.69194	0.175929	-20.9854	8.92286e-98	1.06171e-95	Down
RAB27B	167.692	106.938	114.95	1593.36	1143.64	2257.45	129.86	1664.82	897.339	-3.68376	0.373672	-9.85829	6.31134e-23	7.6011e-22	Down
CYTL1	233.988	118.395	416.102	26.5339	21.8728	8.99832	256.162	19.135	137.648	3.73025	0.699925	5.3295	9.84842e-08	3.5599e-07	Up
CMYA5	2868.96	1938.25	3030.51	191.044	143.736	260.951	2612.57	198.577	1405.57	3.71878	0.337116	11.0312	2.7035e-28	4.20744e-27	Up
TSGA13	0	0.954801	0	2295.19	1772.74	2970.57	0.318267	2346.17	1173.24	-12.5977	1.2282	-10.257	1.10047e-24	1.45083e-23	Down
DSG1	0	4.77401	0	634.824	505.159	524.152	1.59134	554.712	278.152	-8.33927	0.813042	-10.2569	1.10221e-24	1.4521e-23	Down
TDRD15	0	0	0	1747.26	1347.78	956.072	0	1350.37	675.186	-12.763	1.24436	-10.2567	1.10419e-24	1.4537e-23	Down
FBXO25	2272.29	2343.08	1047.85	27822.8	24361.1	20479.1	1887.74	24221	13054.4	-3.68174	0.355105	-10.368	3.46588e-25	4.67086e-24	Down
C18orf63	0	0	0	1159.53	1279.04	1013.44	0	1150.67	575.335	-12.5318	1.22207	-10.2546	1.12889e-24	1.48414e-23	Down
GOLGA8G	0	2.8644	2.85001	339.634	3864.2	2327.19	1.90481	2177.01	1089.46	-10.0793	0.98304	-10.2532	1.14516e-24	1.50447e-23	Down
C11orf91	0	0	0	1276.28	1051.98	1093.3	0	1140.52	570.26	-12.5192	1.22107	-10.2526	1.1519e-24	1.51227e-23	Down
RNF212B	19.499	15.2768	21.8501	326.367	292.679	105.73	18.8753	241.592	130.234	-3.68023	0.628683	-5.85388	4.80244e-09	2.01621e-08	Down
DAZL	694.165	1386.37	601.353	12901.5	11246.8	10114.1	893.963	11420.8	6157.38	-3.67491	0.366121	-10.0374	1.04368e-23	1.30286e-22	Down
TEX50	0	0	0	1044.11	1087.39	1310.38	0	1147.29	573.647	-12.5272	1.2227	-10.2455	1.2398e-24	1.62427e-23	Down
STPG4	0	0	0	1127.69	1171.76	1035.93	0	1111.79	555.897	-12.4822	1.21867	-10.2424	1.27977e-24	1.67547e-23	Down
TENT5B	122.194	87.8417	152.001	1407.63	1079.06	1700.68	120.679	1395.79	758.234	-3.53191	0.344905	-10.2402	1.30929e-24	1.71292e-23	Down
TCP10L2	0	0	0	1050.74	1089.48	1181.03	0	1107.08	553.542	-12.4758	1.21861	-10.2378	1.34318e-24	1.75603e-23	Down
BBOF1	635.668	284.531	381.902	6636.8	5118.25	4847.85	434.034	5534.3	2984.17	-3.67453	0.355952	-10.3231	5.54037e-25	7.40292e-24	Down
CPXCR1	0	0	0	1517.74	984.278	1179.91	0	1227.31	613.654	-12.6251	1.23337	-10.2363	1.36385e-24	1.78058e-23	Down
SPATA31A6	0	20.0508	38.0002	267.329	299.97	175.467	19.3503	247.589	133.47	-3.66715	1.0454	-3.50789	0.000451669	0.00100146	Down
XAGE1A	0	0	0	1448.75	971.779	2542.03	0	1654.19	827.093	-13.0552	1.27598	-10.2315	1.4325e-24	1.86762e-23	Down
TSPY8	0	0	0	991.043	1658.17	3597.08	0	2082.1	1041.05	-13.387	1.30847	-10.231	1.43984e-24	1.87588e-23	Down
PROM1	192.39	123.169	90.2504	1658.37	1474.85	1984.13	135.27	1705.79	920.528	-3.66182	0.360138	-10.1678	2.75987e-24	3.55381e-23	Down
PDE1A	358.782	633.033	285.951	4778.1	6247.3	5126.79	425.922	5384.06	2904.99	-3.65935	0.354348	-10.327	5.32042e-25	7.11407e-24	Down
ACSL1	2471.18	1574.47	1962.71	11010.9	11482.2	10351.4	2002.78	10948.2	6475.49	-2.45109	0.239716	-10.225	1.53293e-24	1.99302e-23	Down
EHD1	789.06	4901.95	4724.37	36194.9	44891.4	50495.2	3471.79	43860.5	23666.2	-3.65901	0.5764	-6.34803	2.18085e-10	1.05561e-09	Down
ANKRD31	53.2973	128.898	107.35	1334.66	1355.07	978.568	96.5153	1222.77	659.641	-3.65719	0.402677	-9.08221	1.0639e-19	1.0639e-18	Down
DEPDC1	0	8.59321	16.1501	2796.68	1825.86	819.972	8.24776	1814.17	911.209	-7.74144	0.75856	-10.2054	1.8747e-24	2.43233e-23	Down
FAM216A	625.269	658.813	456.002	8475.6	7236.79	6226.84	580.028	7313.08	3946.55	-3.65688	0.254011	-14.3965	5.44014e-47	1.76946e-45	Down
HELLS	51.9974	106.938	95.9504	1264.34	1013.44	951.573	84.9619	1076.45	580.707	-3.65655	0.36994	-9.88417	4.87618e-23	5.90672e-22	Down
IFT122	2176.09	2073.83	2679.01	27264.9	27398.3	32674	2309.64	29112.4	15711	-3.65573	0.206082	-17.7392	2.08799e-70	1.21907e-68	Down
ELOA2	0	0	0	1405.64	1136.35	954.947	0	1165.64	582.821	-12.5508	1.23096	-10.1959	2.06815e-24	2.67592e-23	Down
XKR3	0	0	0	1341.29	1248.84	912.205	0	1167.44	583.722	-12.5529	1.2319	-10.1899	2.20055e-24	2.84527e-23	Down
GPR156	115.694	39.1469	45.6002	536.649	1111.35	863.839	66.8138	837.279	452.046	-3.65556	0.537991	-6.79483	1.08439e-11	5.93494e-11	Down
CPA6	41.5979	4.77401	3.80002	122.719	145.819	353.184	16.724	207.241	111.982	-3.65041	1.0058	-3.62936	0.000284121	0.000648238	Down
BLM	5.19974	86.8869	81.7004	757.544	747.843	681.623	57.929	729.003	393.466	-3.64775	0.777888	-4.6893	2.74135e-06	8.27778e-06	Down
HSFY1	0	0	0	1802.32	976.987	1155.16	0	1311.49	655.744	-12.7209	1.24891	-10.1856	2.29949e-24	2.96505e-23	Down
FAM170B	0	0	0	1036.81	1531.1	1012.31	0	1193.41	596.704	-12.5842	1.23667	-10.1759	2.54101e-24	3.27423e-23	Down
TPTE2	142.993	66.8361	77.9003	1371.8	1343.62	869.463	95.9098	1194.96	645.436	-3.64611	0.411317	-8.86448	7.68653e-19	7.30201e-18	Down
FAM83E	28.5986	38.1921	33.2501	402.653	617.647	687.247	33.3469	569.182	301.265	-4.08698	0.402035	-10.1658	2.81943e-24	3.62801e-23	Down
INSL6	0	0	0	1182.09	1199.88	915.579	0	1099.18	549.591	-12.4659	1.22656	-10.1633	2.89178e-24	3.71857e-23	Down
VTN	2185.19	4709.08	8318.24	315.091	331.217	510.655	5070.84	385.654	2728.24	3.71765	0.487659	7.62346	2.46965e-14	1.72152e-13	Up
RAB41	24.6988	17.1864	28.5001	287.23	302.054	286.822	23.4618	292.035	157.748	-3.63989	0.42947	-8.47531	2.34461e-17	2.02754e-16	Down
CEP70	844.958	727.559	915.804	12461.7	8888.71	9657.45	829.44	10335.9	5582.69	-3.63957	0.233228	-15.6052	6.70924e-55	2.72427e-53	Down
HARBI1	161.192	195.734	166.251	2534.65	1878.98	2106.73	174.392	2173.46	1173.92	-3.63845	0.249597	-14.5773	3.91587e-48	1.33609e-46	Down
VASH2	127.394	60.1525	73.1503	1142.29	1274.87	809.849	86.8988	1075.67	581.284	-3.637	0.408346	-8.90667	5.25879e-19	5.03387e-18	Down
ARID3B	369.181	363.779	388.552	5125.69	4831.82	3987.38	373.838	4648.3	2511.07	-3.63622	0.206143	-17.6393	1.23059e-69	7.05339e-68	Down
EIF5A2	370.481	268.299	219.451	2773.46	3221.56	4646.51	286.077	3547.18	1916.63	-3.63414	0.331116	-10.9754	5.01642e-28	7.73656e-27	Down
OVOL2	0	0	0	1529.02	817.628	1972.88	0	1439.84	719.921	-12.8551	1.26889	-10.131	4.02415e-24	5.14653e-23	Down
NPAP1L	0	0	0	853.066	1339.45	1267.64	0	1153.39	576.693	-12.5347	1.23793	-10.1255	4.25614e-24	5.43953e-23	Down
PABPC1	31721	27023.7	28499.2	102410	89537	94459.9	29081.3	95468.9	62275.1	-1.71497	0.169377	-10.1252	4.27165e-24	5.45564e-23	Down
ZNF829	499.175	354.231	75.0503	3818.9	3760.05	3928.89	309.486	3835.95	2072.72	-3.63302	0.576794	-6.29864	3.00269e-10	1.43567e-09	Down
PTCHD4	214.489	48.6949	51.3002	13.267	6.24938	4.49916	104.828	8.00517	56.4166	3.68428	0.957173	3.84913	0.000118536	0.000287398	Up
GABRG3	0	0	0	1111.77	898.87	1564.58	0	1191.74	595.871	-12.5821	1.24388	-10.1152	4.72973e-24	6.02841e-23	Down
FAM229A	1628.82	1375.87	2031.11	15900.5	17546.2	28912.7	1678.6	20786.5	11232.5	-3.63023	0.317374	-11.4383	2.6898e-30	4.57539e-29	Down
GSTCD	172.891	105.028	92.1504	1533.66	1521.72	1503.84	123.357	1519.74	821.55	-3.62968	0.325723	-11.1434	7.70861e-29	1.23443e-27	Down
TMEM95	0	0	0	965.835	1023.86	1014.56	0	1001.42	500.709	-12.3312	1.21966	-10.1104	4.96946e-24	6.3211e-23	Down
CPNE9	0	38.1921	25.6501	147.263	295.804	346.435	21.2807	263.168	142.224	-3.61872	1.0633	-3.40328	0.000665811	0.00143728	Down
PYROXD1	694.165	280.712	171.951	4290.54	4567.26	5151.54	382.276	4669.78	2526.03	-3.61267	0.493208	-7.32484	2.39182e-13	1.53311e-12	Down
PASD1	244.388	249.203	194.751	2516.08	2847.64	3047.06	229.447	2803.59	1516.52	-3.61202	0.22942	-15.7441	7.53902e-56	3.12878e-54	Down
CTAG2	0	0	0	861.026	1171.76	1569.08	0	1200.62	600.311	-12.5926	1.24669	-10.1008	5.4778e-24	6.9489e-23	Down
SAG	0	0	0	997.676	936.366	1410.49	0	1114.84	557.422	-12.4858	1.23621	-10.1	5.52155e-24	6.99967e-23	Down
MCM10	10.3995	0	38.0002	203.648	233.31	156.346	16.1332	197.768	106.951	-3.61197	1.16233	-3.10752	0.00188667	0.00379636	Down
CDRT15L2	0	0	0	986.399	995.735	980.817	0	987.65	493.825	-12.3113	1.21956	-10.0949	5.82011e-24	7.36822e-23	Down
GMNN	500.475	418.203	446.502	6665.33	4183.96	5824.16	455.06	5557.82	3006.44	-3.61124	0.261524	-13.8085	2.26627e-43	6.47506e-42	Down
EZHIP	31.1984	44.8757	58.9003	610.281	597.858	560.146	44.9915	589.428	317.21	-3.7015	0.367073	-10.0838	6.51418e-24	8.23581e-23	Down
CENPH	306.785	444.937	280.251	4421.88	3929.82	4225.84	343.991	4192.51	2268.25	-3.60643	0.263096	-13.7077	9.13226e-43	2.5435e-41	Down
ZSWIM2	0	0	0	981.756	1066.56	924.578	0	990.965	495.482	-12.3161	1.22179	-10.0804	6.74604e-24	8.51179e-23	Down
MAGEC1	0	0	0	1010.94	949.906	978.568	0	979.806	489.903	-12.2999	1.22018	-10.0804	6.74416e-24	8.51179e-23	Down
TRIM29	66.2967	26.7344	16.1501	1686.9	1057.19	1722.05	36.3937	1488.71	762.553	-5.3716	0.532892	-10.0801	6.7656e-24	8.53074e-23	Down
CIT	161.192	116.486	129.201	3154.22	2834.1	1244.02	135.626	2410.78	1273.2	-4.15388	0.412226	-10.0767	7.00349e-24	8.82477e-23	Down
NEURL1	388.681	390.514	558.602	4955.88	5669.23	5661.07	445.932	5428.73	2937.33	-3.60453	0.243935	-14.7766	2.0731e-49	7.24427e-48	Down
UNC13C	0	0	0	955.222	918.659	1159.66	0	1011.18	505.59	-12.3451	1.22584	-10.0707	7.44712e-24	9.37121e-23	Down
TTLL8	0	0	0	1321.39	1255.08	805.35	0	1127.27	563.637	-12.5024	1.24228	-10.0641	7.96459e-24	1.00157e-22	Down
PPP1R1C	235.288	176.638	235.601	3245.76	2228.95	2391.3	215.842	2622.01	1418.92	-3.60411	0.279189	-12.9092	3.99485e-38	9.41142e-37	Down
NCMAP	183.291	275.938	90.2504	1.3267	3.12469	39.3677	183.16	14.6064	98.883	3.66469	1.16117	3.15603	0.00159931	0.00326248	Up
TMEM266	25.9987	19.096	57.0002	463.681	424.958	354.309	34.0317	414.316	224.174	-3.60066	0.526453	-6.83947	7.9486e-12	4.40937e-11	Down
CBLL2	0	0	8.55004	1412.93	1171.76	713.117	2.85001	1099.27	551.06	-8.51598	0.846984	-10.0545	8.77889e-24	1.10102e-22	Down
PCDHGA3	165.092	1419.79	2072.91	187.728	64.577	40.4925	1219.26	97.599	658.431	3.63945	0.843998	4.31216	1.61669e-05	4.41384e-05	Up
CCDC197	0	0	0	1274.29	1593.59	787.353	0	1218.41	609.206	-12.6144	1.25577	-10.0451	9.65261e-24	1.20899e-22	Down
OR4N4	0	0	0	1203.31	813.461	1152.91	0	1056.56	528.281	-12.4088	1.23536	-10.0447	9.69547e-24	1.21355e-22	Down
DACT2	848.857	609.163	1043.1	56.3846	112.489	35.9933	833.708	68.2889	450.999	3.61087	0.500063	7.22084	5.16688e-13	3.21328e-12	Up
TBC1D28	0	0	0	1127.03	1752.95	846.967	0	1242.32	621.158	-12.6422	1.25873	-10.0437	9.79529e-24	1.22441e-22	Down
SAMD13	107.895	91.6609	140.601	1632.5	1051.98	1434.11	113.385	1372.86	743.124	-3.59729	0.326464	-11.0189	3.09666e-28	4.80736e-27	Down
ANKAR	256.087	117.441	175.751	2168.49	2189.37	2264.2	183.093	2207.35	1195.22	-3.59585	0.339523	-10.5909	3.28474e-26	4.66765e-25	Down
MCM4	805.96	697.005	769.503	11845.4	9941.73	5646.45	757.489	9144.53	4951.01	-3.5939	0.32242	-11.1466	7.43613e-29	1.19181e-27	Down
MAATS1	644.768	372.373	486.402	6653.38	4656.83	6754.37	501.181	6021.53	3261.35	-3.58816	0.304213	-11.7949	4.14731e-32	7.64406e-31	Down
ARHGAP28	1123.14	1058.87	961.404	15083.2	12357.1	10224.3	1047.81	12554.9	6801.35	-3.58319	0.230293	-15.5593	1.37688e-54	5.51928e-53	Down
CXorf58	0	3.81921	0	886.897	447.873	723.24	1.27307	686.003	343.638	-8.96605	0.894453	-10.0241	1.19499e-23	1.4878e-22	Down
ART4	44.1978	19.096	98.8004	0	13.5403	0	54.0314	4.51344	29.2724	3.59481	1.82913	1.96531	0.0493789	0.0764682	Up
NSG2	15.5992	0	11.4	1089.22	1193.63	1232.77	8.99976	1171.87	590.437	-7.0569	0.704142	-10.022	1.22043e-23	1.51646e-22	Down
B4GALNT3	473.176	536.598	324.901	5603.97	5623.4	4748.86	444.892	5325.41	2885.15	-3.58189	0.268526	-13.3391	1.37176e-40	3.57189e-39	Down
SKAP1	123.494	121.26	305.901	1690.21	2281.03	2573.52	183.552	2181.59	1182.57	-3.56887	0.443626	-8.04476	8.64132e-16	6.76058e-15	Down
ADD2	75.3962	68.7457	130.151	1205.3	1044.69	1010.06	91.4308	1086.68	589.058	-3.568	0.356017	-10.022	1.21991e-23	1.51646e-22	Down
CARS1	1563.82	1627.94	1669.16	4803.97	5031.8	5352.88	1620.31	5062.88	3341.59	-1.64339	0.16406	-10.017	1.2833e-23	1.59143e-22	Down
PRKCG	0	0	8.55004	738.307	1013.44	898.707	2.85001	883.485	443.168	-8.19695	0.818482	-10.0148	1.31207e-23	1.62604e-22	Down
BPIFB1	0	0	0	809.948	1061.35	1202.4	0	1024.57	512.284	-12.3638	1.23457	-10.0147	1.31405e-23	1.62742e-22	Down
COMMD3-BMI1	3312.23	232.972	1097.25	71.6416	80.2004	244.08	1547.49	131.974	839.73	3.55311	0.835957	4.25035	2.13435e-05	5.74209e-05	Up
TRIM59	74.0963	169	146.301	1944.94	1350.91	1336.25	129.799	1544.03	836.916	-3.56796	0.393745	-9.06159	1.28561e-19	1.27881e-18	Down
VRK3	1810.81	2627.61	2408.26	28403.3	24985	27722.7	2282.23	27037	14659.6	-3.56601	0.221882	-16.0716	4.03387e-58	1.75955e-56	Down
ESR2	202.79	142.265	174.801	1992.7	1949.81	2195.59	173.285	2046.03	1109.66	-3.56499	0.245774	-14.5051	1.124e-47	3.78019e-46	Down
SELENOP	24150.2	16547.7	15362.5	2541.29	1673.79	624.259	18686.8	1613.11	10150	3.53361	0.483366	7.31042	2.66304e-13	1.69885e-12	Up
BRI3BP	189.79	241.565	210.901	1152.24	1070.73	1102.29	214.085	1108.42	661.252	-2.37039	0.237284	-9.98969	1.69108e-23	2.08611e-22	Down
KDF1	0	3.81921	3.80002	312.437	342.675	348.685	2.53974	334.599	168.569	-6.94063	0.694875	-9.98832	1.71467e-23	2.11382e-22	Down
USP29	0	0	0	1122.39	829.085	947.073	0	966.181	483.091	-12.2799	1.22988	-9.98466	1.77908e-23	2.19179e-22	Down
FAM72D	49.3975	10.5028	38.9502	481.591	365.589	313.817	32.9502	386.999	209.974	-3.56316	0.614773	-5.79589	6.79604e-09	2.80434e-08	Down
KCNH1	58.4971	0	7.60003	224.212	197.897	353.184	22.0324	258.431	140.232	-3.56302	1.24438	-2.8633	0.00419257	0.00796246	Down
FAM155B	20.799	34.3729	16.1501	256.053	327.051	260.951	23.774	281.352	152.563	-3.56041	0.490893	-7.25293	4.07852e-13	2.55502e-12	Down
PROK2	0	0	7.60003	1097.84	838.459	613.011	2.53334	849.77	426.152	-8.30683	0.83301	-9.97206	2.01989e-23	2.48196e-22	Down
H1-8	0	0	0	855.719	893.662	1250.77	0	1000.05	500.025	-12.3289	1.23683	-9.96815	2.10099e-23	2.57993e-22	Down
PHKG2	2122.79	2271.47	3033.36	27307.4	24578.8	35550.1	2475.88	29145.5	15810.7	-3.55704	0.258688	-13.7503	5.07061e-43	1.4335e-41	Down
DZIP1	1240.14	476.446	571.902	14777.4	7001.39	5123.42	762.829	8967.41	4865.12	-3.55607	0.508135	-6.99829	2.59113e-12	1.51849e-11	Down
ITGA8	656.467	320.813	100.7	32.5041	28.1222	33.7437	359.327	31.4567	195.392	3.51246	0.707092	4.96748	6.78296e-07	2.2135e-06	Up
CDKN2D	246.988	379.056	524.402	3919.06	3488.2	6077.24	383.482	4494.83	2439.16	-3.54945	0.37602	-9.43951	3.74513e-21	4.10067e-20	Down
CD300C	101.395	38.1921	62.7003	0	0	17.9966	67.4291	5.99888	36.714	3.50927	1.7663	1.9868	0.0469448	0.0730597	Up
CDKN2B	170.291	95.4801	98.8004	1635.15	1432.15	1164.16	121.524	1410.49	766.006	-3.54315	0.349385	-10.1411	3.62995e-24	4.65188e-23	Down
GSTT4	0	0	0	949.252	1363.41	799.726	0	1037.46	518.731	-12.3822	1.24606	-9.93707	2.87153e-23	3.51006e-22	Down
ANKRD55	0	0	0	2710.44	1013.44	948.198	0	1557.36	778.68	-12.9687	1.30513	-9.93672	2.8815e-23	3.51996e-22	Down
PRSS56	0	0	0	933.331	803.046	1317.13	0	1017.84	508.918	-12.3545	1.24341	-9.93597	2.90337e-23	3.54437e-22	Down
SPATA48	0	0	0	750.247	1044.69	1133.79	0	976.241	488.121	-12.2941	1.23791	-9.93129	3.0429e-23	3.71229e-22	Down
GSTM5	11315.9	11228.5	5044.52	512.768	520.782	1398.11	9196.31	810.555	5003.43	3.50471	0.497477	7.04498	1.85494e-12	1.10009e-11	Up
LOC107986453	0	2.8644	0	522.055	716.596	859.34	0.954801	699.33	350.143	-9.39855	0.946987	-9.92468	3.25129e-23	3.96139e-22	Down
HMGB3	388.681	485.994	456.952	5019.56	3677.76	6829.73	443.875	5175.68	2809.78	-3.54277	0.301755	-11.7405	7.89753e-32	1.4457e-30	Down
FGF20	97.4951	110.757	125.401	12.6036	12.4988	4.49916	111.218	9.86718	60.5424	3.47602	0.681926	5.09736	3.44429e-07	1.16315e-06	Up
GAGE2A	0	0	1.90001	1686.23	882.205	1889.65	0.633336	1486.03	743.331	-11.0682	1.11686	-9.91013	3.76154e-23	4.57419e-22	Down
TFCP2L1	41.5979	38.1921	41.8002	496.185	393.711	415.048	40.5301	434.981	237.756	-3.42579	0.345765	-9.90786	3.84799e-23	4.67629e-22	Down
STAP1	48.0976	38.1921	26.6001	568.49	377.046	359.933	37.6299	435.156	236.393	-3.54081	0.439225	-8.06149	7.53713e-16	5.92135e-15	Down
OSBP2	591.47	854.547	703.953	8940.61	8533.53	7532.72	716.657	8335.62	4526.14	-3.53894	0.228344	-15.4983	3.56092e-54	1.40937e-52	Down
TEX43	0	1.9096	0	1001.66	1132.18	1682.69	0.636534	1272.17	636.405	-10.8409	1.09559	-9.89503	4.37468e-23	5.30607e-22	Down
P2RY8	89.6955	86.8869	93.1004	11.9403	7.29095	4.49916	89.8943	7.91013	48.9022	3.47365	0.716362	4.84901	1.24079e-06	3.90801e-06	Up
FOXJ1	235.288	461.169	265.051	4253.39	3501.74	3426.11	320.503	3727.08	2023.79	-3.53806	0.332078	-10.6543	1.66484e-26	2.40207e-25	Down
B3GALT4	467.977	401.017	356.252	5410.93	3838.16	4960.33	408.415	4736.47	2572.44	-3.53714	0.247175	-14.3103	1.88735e-46	6.02415e-45	Down
CNBD1	0	0	0	857.71	858.249	824.471	0	846.81	423.405	-12.0894	1.22374	-9.87903	5.13291e-23	6.2097e-22	Down
TRPM1	5.19974	0	0	757.544	743.677	447.667	1.73325	649.629	325.681	-8.79305	0.891032	-9.86839	5.7075e-23	6.90038e-22	Down
MYH1	0	0	0	994.359	849.916	2465.54	0	1436.61	718.303	-12.8516	1.30336	-9.8604	6.18016e-23	7.46703e-22	Down
ABRA	0	0	0	878.937	755.134	963.945	0	866.005	433.003	-12.1216	1.22942	-9.85969	6.22437e-23	7.51562e-22	Down
LOC101059915	0	0	0	859.036	785.339	880.711	0	841.695	420.848	-12.0806	1.22531	-9.85923	6.25278e-23	7.54508e-22	Down
CLTCL1	1154.34	426.796	643.153	12843.8	8685.6	4223.59	741.43	8584.31	4662.87	-3.53409	0.497615	-7.10205	1.22918e-12	7.40423e-12	Down
SERPINA6	153.392	7.63841	57.0002	5.30679	14.5819	0	72.677	6.62956	39.6533	3.45265	1.48739	2.32129	0.0202714	0.0339451	Up
C19orf38	83.1958	130.808	123.501	1272.97	1336.33	1316	112.501	1308.43	710.467	-3.53368	0.283216	-12.477	9.9703e-36	2.12038e-34	Down
CLBA1	838.458	954.801	855.004	3835.48	4850.56	6019.88	882.754	4901.97	2892.36	-2.47285	0.250987	-9.85253	6.68412e-23	8.04491e-22	Down
IFT88	938.553	908.971	754.303	10799.3	9795.91	9492.11	867.276	10029.1	5448.19	-3.53221	0.192143	-18.3832	1.79066e-75	1.21973e-73	Down
C6	5748.31	2262.88	1551.36	214.925	366.631	300.319	3187.52	293.958	1740.74	3.43942	0.512085	6.7165	1.8614e-11	9.96706e-11	Up
PRKCZ	740.963	842.135	992.754	9862	9383.45	10569.7	858.617	9938.37	5398.49	-3.53203	0.203626	-17.3457	2.12645e-67	1.14877e-65	Down
KRT3	31.1984	3.81921	19.0001	2.65339	0	2.24958	18.0059	1.63432	9.82012	3.43183	1.71472	2.00139	0.0453499	0.0708003	Up
TTLL6	574.571	382.875	342.001	5587.38	5146.37	4190.97	433.149	4974.91	2704.03	-3.52386	0.290649	-12.1241	7.87118e-34	1.53984e-32	Down
PPM1G	4873.46	5877.76	5082.52	63446	60460.7	57651.1	5277.91	60519.3	32898.6	-3.51925	0.172106	-20.4482	6.23848e-93	6.58896e-91	Down
ANHX	0	0	0	691.209	958.239	1178.78	0	942.743	471.371	-12.2436	1.24692	-9.81911	9.31628e-23	1.11629e-21	Down
FZD9	83.1958	125.079	103.55	1651.74	791.589	1120.29	103.942	1187.87	645.907	-3.51236	0.389485	-9.01796	1.91626e-19	1.88814e-18	Down
SH3D21	188.491	106.938	145.351	1419.57	1336.33	2246.21	146.926	1667.37	907.146	-3.50737	0.363498	-9.64893	4.96731e-22	5.70466e-21	Down
SOX2	2217.69	3963.38	5270.62	455.72	251.017	356.559	3817.23	354.432	2085.83	3.42786	0.401829	8.53064	1.45537e-17	1.27735e-16	Up
ATRIP	423.779	1280.39	552.902	7747.91	6845.16	11075.8	752.357	8556.29	4654.32	-3.50682	0.451122	-7.77355	7.6314e-15	5.53086e-14	Down
MAGEA6	0	0	0	760.861	811.378	887.46	0	819.9	409.95	-12.0425	1.22712	-9.81366	9.83364e-23	1.17454e-21	Down
COCH	57.1971	43.9209	66.5003	772.801	942.615	541.024	55.8728	752.147	404.01	-3.75155	0.382358	-9.81163	1.00339e-22	1.1977e-21	Down
SLC25A52	0	1.9096	0	1226.53	966.571	972.944	0.636534	1055.35	527.993	-10.5703	1.07746	-9.81036	1.01607e-22	1.21206e-21	Down
H3-5	36.3982	4.77401	1.90001	3103.14	2221.66	3192.16	14.3574	2838.98	1426.67	-7.6657	0.781407	-9.81012	1.01847e-22	1.21416e-21	Down
ARL13A	0	0	0	914.758	708.263	916.704	0	846.575	423.288	-12.0891	1.2326	-9.80775	1.04268e-22	1.24223e-21	Down
CCDC24	335.383	256.842	326.801	3217.24	3765.25	3449.73	306.342	3477.41	1891.88	-3.50604	0.221841	-15.8043	2.90718e-56	1.21456e-54	Down
CEP128	41.5979	68.7457	83.6004	1103.81	579.11	510.655	64.648	731.192	397.92	-3.49517	0.476529	-7.33463	2.22332e-13	1.42998e-12	Down
EFCAB3	0	0	0	937.311	703.056	909.955	0	850.107	425.054	-12.0951	1.23363	-9.8045	1.07675e-22	1.28038e-21	Down
MPC1L	0	0.954801	0	1811.6	1183.22	2072.99	0.318267	1689.27	844.794	-12.1238	1.23661	-9.8041	1.08102e-22	1.28465e-21	Down
C2orf42	764.362	660.723	1075.4	10510.1	9580.31	8084.99	833.496	9391.8	5112.65	-3.49388	0.270477	-12.9175	3.58726e-38	8.48307e-37	Down
CDR2	925.554	695.095	704.903	10530	8601.24	7023.19	775.184	8718.14	4746.66	-3.49237	0.258713	-13.499	1.58507e-41	4.27537e-40	Down
C9orf57	0	0	0	2214.92	663.476	1209.15	0	1362.52	681.258	-12.7759	1.3048	-9.79147	1.22504e-22	1.45304e-21	Down
PITPNM1	635.668	420.113	472.152	2755.55	2944.5	2645.51	509.311	2781.85	1645.58	-2.45119	0.250361	-9.7906	1.23558e-22	1.46463e-21	Down
FER1L6	0	0	0	949.915	923.867	686.122	0	853.301	426.651	-12.1007	1.23621	-9.78852	1.26135e-22	1.49422e-21	Down
LRRC34	217.089	330.361	110.2	3024.21	2533.08	1830.03	219.217	2462.44	1340.83	-3.48979	0.442783	-7.88149	3.23494e-15	2.41913e-14	Down
IQCA1L	0	0	0	733	803.046	1100.04	0	878.697	439.348	-12.1422	1.24091	-9.78498	1.30617e-22	1.54537e-21	Down
SPINK13	367.882	74.4745	140.601	15.257	17.7066	21.371	194.319	18.1115	106.215	3.42614	0.748252	4.57886	4.67509e-06	1.37267e-05	Up
ARR3	24.6988	22.9152	30.4001	0	3.12469	4.49916	26.0047	2.54128	14.273	3.40816	1.46594	2.3249	0.0200773	0.0336652	Up
MEOX1	1375.33	279.757	362.902	18.5738	56.2445	123.727	672.663	66.1817	369.422	3.35005	0.813739	4.11686	3.84078e-05	9.97053e-05	Up
CTAGE4	80.596	58.2429	36.1002	735.653	1091.56	1338.5	58.313	1055.24	556.775	-4.18489	0.427963	-9.77861	1.39103e-22	1.64164e-21	Down
TGIF2LX	0	0	0	815.919	733.261	1237.27	0	928.816	464.408	-12.2224	1.24996	-9.77823	1.39634e-22	1.64687e-21	Down
SETD9	340.583	530.87	204.251	4443.11	3631.93	4000.88	358.568	4025.31	2191.94	-3.48863	0.378527	-9.21634	3.07417e-20	3.20013e-19	Down
VNN2	183.291	112.667	186.201	13.267	20.8313	13.4975	160.719	15.8652	88.2923	3.34618	0.567535	5.89598	3.72464e-09	1.5803e-08	Up
ALOX15	0	11.4576	7.60003	541.956	494.743	562.395	6.35255	533.031	269.692	-6.32937	0.647627	-9.77316	1.46795e-22	1.72808e-21	Down
CCDC153	62.3969	36.2825	85.5004	505.472	613.481	945.949	61.3932	688.3	374.847	-3.48644	0.468547	-7.44097	9.99507e-14	6.61879e-13	Down
KCNC1	0	0	7.60003	584.41	969.696	741.237	2.53334	765.114	383.824	-8.15532	0.835574	-9.76014	1.66922e-22	1.96256e-21	Down
DAND5	10.3995	271.164	102.6	5.30679	6.24938	26.995	128.055	12.8504	70.4524	3.3294	1.18912	2.79988	0.00511213	0.00955919	Up
LYAR	1158.24	1611.7	2097.61	22336.9	15339.1	16871.9	1622.52	18182.6	9902.58	-3.48584	0.303184	-11.4975	1.35852e-30	2.34098e-29	Down
TBPL1	1614.52	1331.95	2306.61	24307.1	16147.4	18268.8	1751.03	19574.4	10662.7	-3.48262	0.301821	-11.5387	8.4213e-31	1.46457e-29	Down
HYLS1	228.789	273.073	344.851	4478.93	2774.73	2205.71	282.238	3153.12	1717.68	-3.4809	0.35664	-9.76028	1.6669e-22	1.96106e-21	Down
ZNHIT2	1147.84	1527.68	1309.11	13901.8	12899.8	17628.8	1328.21	14810.1	8069.17	-3.47857	0.233065	-14.9253	2.25652e-50	8.06512e-49	Down
PSMC3IP	146.893	286.44	296.401	2792.03	2738.27	2619.64	243.245	2716.65	1479.95	-3.47802	0.329702	-10.549	5.13481e-26	7.24189e-25	Down
RBBP8NL	0	0	0	845.769	783.256	696.245	0	775.09	387.545	-11.9619	1.23032	-9.72262	2.41497e-22	2.82699e-21	Down
NPW	94.8952	125.079	103.55	476.948	633.271	2495.91	107.842	1202.04	654.942	-3.47743	0.634958	-5.47664	4.33489e-08	1.63319e-07	Down
OPN5	15.5992	0	2.85001	1270.98	1070.73	1080.92	6.14974	1140.88	573.513	-7.61707	0.784303	-9.71189	2.68305e-22	3.13616e-21	Down
MYL7	33.7983	57.2881	105.45	0	4.16626	15.7471	65.5123	6.63777	36.075	3.3292	1.39176	2.39208	0.0167534	0.0284906	Up
WDFY4	85.7957	135.582	199.501	1564.84	1645.67	1616.32	140.293	1608.94	874.619	-3.51486	0.361937	-9.71126	2.69984e-22	3.15261e-21	Down
GPAT3	127.394	207.192	148.201	2275.95	1454.02	1374.49	160.929	1701.49	931.209	-3.40047	0.350304	-9.70718	2.80994e-22	3.27914e-21	Down
TEX13C	0	3.81921	0	602.32	548.904	393.677	1.27307	514.967	258.12	-8.55072	0.881088	-9.70473	2.87841e-22	3.35696e-21	Down
ZNF628	561.572	755.248	779.953	6989.04	7672.16	8707	698.924	7789.4	4244.16	-3.47704	0.231704	-15.0064	6.6678e-51	2.42466e-49	Down
SYDE2	75.3962	12.4124	12.3501	459.037	274.973	370.056	33.3862	368.022	200.704	-3.47676	0.779537	-4.46003	8.19494e-06	2.32411e-05	Down
GRM8	0	3.81921	7.60003	414.593	469.745	329.564	3.80641	404.634	204.22	-6.65098	0.685973	-9.69569	3.14518e-22	3.659e-21	Down
FCGR3A	826.759	555.694	835.054	68.9882	116.655	35.9933	739.169	73.8789	406.524	3.32193	0.494815	6.71347	1.90045e-11	1.01617e-10	Up
DHRS11	466.677	365.689	506.352	3324.04	2660.15	2267.58	446.239	2750.59	1598.41	-2.62447	0.270711	-9.69472	3.17499e-22	3.69139e-21	Down
COL9A1	0	0	0	717.08	873.872	710.868	0	767.273	383.637	-11.9469	1.23248	-9.69341	3.216e-22	3.73676e-21	Down
KIF4B	0	0	0	956.548	819.711	646.754	0	807.671	403.836	-12.0215	1.24036	-9.69198	3.26153e-22	3.78732e-21	Down
C11orf71	2567.37	880.327	2070.06	20401.3	19345	21310.3	1839.25	20352.2	11095.7	-3.46831	0.393889	-8.80528	1.30524e-18	1.22204e-17	Down
SPO11	0	0	0	880.927	856.166	641.13	0	792.741	396.37	-11.9945	1.23778	-9.69031	3.31518e-22	3.84487e-21	Down
LRP2BP	341.883	356.141	349.602	4519.39	3391.33	3658.94	349.208	3856.56	2102.88	-3.46514	0.217658	-15.9201	4.594e-57	1.9496e-55	Down
ZIC5	0	0	0	1182.09	920.743	611.886	0	904.905	452.453	-12.1856	1.25887	-9.67975	3.67625e-22	4.25838e-21	Down
SLC36A3	0	0	0	1342.62	1185.3	564.645	0	1030.85	515.427	-12.3735	1.27889	-9.67518	3.84429e-22	4.45028e-21	Down
KIF26B	72.7963	37.2373	41.8002	586.4	469.745	604.012	50.6113	553.386	301.999	-3.46201	0.406658	-8.51331	1.69037e-17	1.47329e-16	Down
SURF2	978.851	1649.9	1715.71	13351.2	13247.7	21281	1448.15	15960	8704.06	-3.46167	0.332439	-10.413	2.16386e-25	2.95215e-24	Down
GLB1L	1315.53	1220.24	1102	15417.5	11686.3	12898	1212.59	13334	7273.27	-3.45939	0.207026	-16.7099	1.10957e-62	5.36245e-61	Down
APOL4	220.989	148.949	131.101	21.8905	8.33251	20.2462	167.013	16.8231	91.918	3.30067	0.622229	5.30459	1.12925e-07	4.04998e-07	Up
H2AZ1	3959.6	4649.88	4401.37	14102.1	13110.2	15346.6	4336.95	14186.3	9261.63	-1.70959	0.17689	-9.6647	4.25859e-22	4.91477e-21	Down
PCK1	96.1952	11.4576	36.1002	5.97014	0	8.99832	47.9176	4.98949	26.4536	3.26039	1.43809	2.26717	0.0233799	0.0386614	Up
COL27A1	12393.6	7395.89	11931.1	982.419	1317.58	1058.43	10573.5	1119.48	5846.5	3.23982	0.287857	11.2549	2.18982e-29	3.57987e-28	Up
CXCL10	36.3982	66.8361	242.251	7.96018	11.4572	17.9966	115.162	12.4713	63.8166	3.21905	0.931462	3.45591	0.000548432	0.00120225	Up
RAB23	1335.03	978.671	72.2003	203.648	38.5379	13.4975	795.302	85.2278	440.265	3.2178	1.05893	3.03874	0.00237569	0.00470929	Up
WDR34	1311.63	1369.19	1633.06	13996	14545.4	18849.2	1437.96	15796.9	8617.42	-3.45721	0.224134	-15.4247	1.11587e-53	4.39796e-52	Down
CCL3	70.1965	112.667	94.0504	5.30679	9.37408	15.7471	92.3045	10.1426	51.2236	3.213	0.739389	4.34548	1.38972e-05	3.82192e-05	Up
RGS22	2215.09	947.163	1095.35	16324.3	14416.3	15753.8	1419.2	15498.1	8458.67	-3.44964	0.362686	-9.51136	1.88186e-21	2.09265e-20	Down
CEP85	426.379	396.243	268.851	4793.36	4584.96	2526.28	363.824	3968.2	2166.01	-3.44821	0.351243	-9.81716	9.49785e-23	1.13732e-21	Down
TCL1A	0	0	0	622.221	915.535	809.849	0	782.535	391.267	-11.975	1.24124	-9.64764	5.03012e-22	5.77328e-21	Down
C16orf86	911.254	697.005	810.353	7646.42	8462.71	10227.7	806.204	8778.95	4792.58	-3.44544	0.227032	-15.176	5.09684e-52	1.92025e-50	Down
PSMA8	276.886	193.825	304.951	3023.54	2433.09	2966.07	258.554	2807.57	1533.06	-3.44164	0.274038	-12.559	3.54821e-36	7.70281e-35	Down
EDARADD	27.2986	49.6497	38.9502	291.873	443.706	528.651	38.6328	421.41	230.022	-3.43863	0.456064	-7.53979	4.7073e-14	3.21108e-13	Down
SAC3D1	516.074	1068.42	1145.7	8338.29	8524.16	12731.5	910.067	9864.65	5387.36	-3.43739	0.371864	-9.24367	2.38185e-20	2.49603e-19	Down
HLA-DOA	512.174	479.31	658.353	76.9484	24.9975	76.4857	549.946	59.4772	304.712	3.2053	0.510804	6.27501	3.49619e-10	1.66191e-09	Up
SSX3	0	0	0	1004.97	1294.66	560.146	0	953.261	476.63	-12.2603	1.27487	-9.61692	6.7834e-22	7.75246e-21	Down
KPNA5	1643.12	1007.32	42.7502	11661.7	7954.42	9546.1	897.728	9720.73	5309.23	-3.43687	1.15509	-2.9754	0.00292603	0.00571764	Down
BRCA2	118.294	22.9152	4.75002	731.673	605.149	235.081	48.6531	523.968	286.31	-3.43646	0.961076	-3.57564	0.000349377	0.000787943	Down
RASAL1	2035.7	1013.04	1520.01	117.413	210.396	174.343	1522.92	167.384	845.15	3.18828	0.390356	8.16761	3.1456e-16	2.53156e-15	Up
CNGB3	0	0	0	696.516	1389.45	720.991	0	935.651	467.825	-12.233	1.27243	-9.61391	6.9845e-22	7.96776e-21	Down
TDRD7	625.269	813.491	645.053	8807.94	7251.37	6499.04	694.604	7519.45	4107.03	-3.43591	0.235168	-14.6104	2.40969e-48	8.28195e-47	Down
C3orf67	253.487	283.576	360.052	3992.03	3344.46	2374.43	299.038	3236.98	1768.01	-3.43523	0.3024	-11.3599	6.62272e-30	1.11266e-28	Down
ALLC	340.583	252.068	416.102	2867.66	3896.49	4078.49	336.251	3614.21	1975.23	-3.42595	0.296095	-11.5705	5.81731e-31	1.0202e-29	Down
TP53TG3D	50.6975	50.6045	36.1002	542.619	426	500.532	45.8007	489.717	267.759	-3.42283	0.355086	-9.63943	5.44906e-22	6.24648e-21	Down
BAG5	2953.45	2432.83	2683.76	31329.3	28013.9	27150.2	2690.02	28831.1	15760.6	-3.42222	0.18034	-18.9765	2.66874e-80	2.03952e-78	Down
KIRREL1	2677.87	3691.26	3895.02	502.155	490.577	139.474	3421.38	377.402	1899.39	3.17915	0.485613	6.54667	5.88361e-11	3.00331e-10	Up
NKG7	83.1958	164.226	210.901	5.30679	13.5403	32.6189	152.774	17.1553	84.9648	3.17443	0.82817	3.83306	0.000126559	0.000305509	Up
CDC14C	0	1.9096	0	1161.52	931.158	787.353	0.636534	960.012	480.324	-10.4349	1.08861	-9.58547	9.20356e-22	1.04485e-20	Down
LUZP4	0	0	0	691.872	632.229	869.463	0	731.188	365.594	-11.8773	1.2394	-9.58308	9.41914e-22	1.06868e-20	Down
LOC100288966	0	0	0	872.303	605.149	741.237	0	739.563	369.781	-11.8944	1.24129	-9.58229	9.49155e-22	1.07624e-20	Down
CCDC121	313.284	291.214	191.901	2924.7	2948.67	2602.76	265.467	2825.38	1545.42	-3.41395	0.274288	-12.4466	1.46009e-35	3.09117e-34	Down
LIN28A	0	0	0	1222.55	667.642	693.996	0	861.396	430.698	-12.1146	1.26442	-9.58115	9.59747e-22	1.08694e-20	Down
MXRA5	141.693	34.3729	69.3503	21.8905	5.20782	0	81.8053	9.03277	45.4191	3.15312	1.33177	2.36762	0.0179029	0.0302865	Up
DMBT1	0	0	0	703.813	871.789	613.011	0	729.537	364.769	-11.8743	1.24112	-9.56739	1.09639e-21	1.2402e-20	Down
PRH2	83.1958	21.9604	56.0502	457.047	657.227	591.64	53.7355	568.638	311.187	-3.41107	0.534582	-6.38082	1.76138e-10	8.60995e-10	Down
SLC7A7	363.982	268.299	275.501	3862.01	4682.87	1085.42	302.594	3210.1	1756.35	-3.40785	0.514609	-6.62221	3.53867e-11	1.845e-10	Down
GJA3	0	19.096	49.4002	188.391	276.014	266.575	22.8321	243.66	133.246	-3.40723	1.0915	-3.12161	0.00179866	0.00363132	Down
CPEB1	548.572	287.395	241.301	3627.85	3593.4	4153.85	359.09	3791.7	2075.39	-3.40295	0.363087	-9.37227	7.09907e-21	7.6439e-20	Down
CACNA1A	115.694	77.3389	49.4002	381.425	832.21	1341.87	80.8111	851.837	466.324	-3.40113	0.561649	-6.05562	1.39882e-09	6.22726e-09	Down
SLC25A2	0	1.9096	0	1324.04	1072.81	728.864	0.636534	1041.91	521.271	-10.5546	1.10509	-9.55086	1.28622e-21	1.44969e-20	Down
MAGEA11	0	0	0	631.508	780.131	662.502	0	691.38	345.69	-11.7966	1.23525	-9.54993	1.29789e-21	1.46197e-20	Down
CFAP47	0	11.4576	53.2002	204.975	274.973	204.712	21.5526	228.22	124.886	-3.39647	1.14999	-2.95349	0.00314208	0.00610996	Down
DENND2C	145.593	180.457	103.55	1523.05	1414.44	1581.46	143.2	1506.32	824.758	-3.39527	0.300227	-11.309	1.18451e-29	1.96721e-28	Down
PCDH11X	71.4964	20.0508	8.55004	2.65339	4.16626	4.49916	33.3658	3.77294	18.5693	3.1527	1.25222	2.51768	0.0118129	0.0206916	Up
LURAP1	371.781	382.875	304.001	3608.62	3468.41	4033.5	352.886	3703.51	2028.2	-3.39231	0.212071	-15.9961	1.35953e-57	5.84878e-56	Down
INSYN2B	256.087	395.288	182.401	11.9403	17.7066	65.2378	277.925	31.6282	154.777	3.14734	0.754756	4.17001	3.04592e-05	8.0223e-05	Up
EPHA5	67.5966	0	3.80002	277.28	285.389	181.091	23.7989	247.92	135.859	-3.39084	1.34343	-2.52401	0.0116024	0.0203512	Down
SWT1	695.465	555.694	421.802	7631.16	4943.26	4899.59	557.654	5824.67	3191.16	-3.38593	0.313571	-10.798	3.51965e-27	5.25989e-26	Down
ACTL8	96.1952	68.7457	74.1003	835.819	788.464	862.714	79.6804	828.999	454.34	-3.38555	0.287986	-11.756	6.58141e-32	1.20713e-30	Down
TMPRSS3	44.1978	105.028	102.6	0	19.7897	8.99832	83.9421	9.59601	46.7691	3.1447	1.3114	2.39797	0.016486	0.0280919	Up
SI	0	4.77401	0	475.621	519.74	380.179	1.59134	458.513	230.052	-8.06867	0.846593	-9.53076	1.56143e-21	1.74835e-20	Down
RLIM	64.9967	12.4124	19.9501	1591.37	1318.62	1371.12	32.4531	1427.04	729.745	-5.47898	0.574957	-9.52937	1.58236e-21	1.77073e-20	Down
PCDH8	58.4971	0	26.6001	283.25	269.765	328.439	28.3657	293.818	161.092	-3.3793	1.13036	-2.98956	0.00279376	0.0054751	Down
CEP162	363.982	216.74	310.651	3457.37	2840.34	2941.33	297.124	3079.68	1688.4	-3.37592	0.280548	-12.0333	2.37504e-33	4.56552e-32	Down
NOTUM	0	0	0	566.5	763.466	1046.06	0	792.007	396.003	-11.9922	1.25911	-9.52434	1.66093e-21	1.85534e-20	Down
TSPY1	1.29993	0	0	1448.09	963.447	2031.37	0.433312	1480.97	740.701	-11.9339	1.25302	-9.52411	1.66455e-21	1.85829e-20	Down
PHC2	5331.03	5367.89	5938.48	17647.1	17169.1	15363.5	5545.8	16726.6	11136.2	-1.59265	0.167244	-9.52293	1.68363e-21	1.87847e-20	Down
P2RX3	0	0	0	690.546	882.205	589.39	0	720.714	360.357	-11.8567	1.24518	-9.52212	1.69677e-21	1.89201e-20	Down
PTGES3L-AARSD1	81.8959	17.1864	0	365.505	357.256	294.695	33.0274	339.152	186.09	-3.36745	1.19567	-2.81636	0.00485709	0.00911401	Down
PLS1	109.195	34.3729	54.1502	1205.97	1315.5	1359.87	65.9059	1293.78	679.842	-4.30565	0.452247	-9.52057	1.72228e-21	1.91818e-20	Down
CYP11B1	0	0	0	740.96	623.897	641.13	0	668.663	334.331	-11.7489	1.23481	-9.51474	1.82167e-21	2.02767e-20	Down
UBXN10	436.778	822.084	504.452	6902.8	5282.81	5983.88	587.771	6056.5	3322.14	-3.36422	0.313332	-10.7369	6.83003e-27	1.00394e-25	Down
ARIH1	4597.87	4507.62	4855.47	14281.9	12953.9	12667.4	4653.65	13301.1	8977.36	-1.51515	0.159299	-9.51134	1.88227e-21	2.09265e-20	Down
GANAB	17586.8	18856.4	18179.3	2687.89	2826.8	662.502	18207.5	2059.06	10133.3	3.14425	0.493898	6.36618	1.93791e-10	9.43366e-10	Up
ANKMY1	1492.33	1236.47	1190.36	13674.9	12676.9	13866.4	1306.38	13406.1	7356.23	-3.35995	0.187528	-17.9171	8.67803e-72	5.22907e-70	Down
TEX30	1441.63	1142.9	1122.9	8933.31	15547.4	13557.1	1235.81	12679.3	6957.54	-3.35925	0.285099	-11.7828	4.78973e-32	8.81948e-31	Down
C11orf21	240.488	89.7513	101.65	9.28688	20.8313	19.1214	143.963	16.4132	80.1882	3.14413	0.718759	4.37439	1.21772e-05	3.3726e-05	Up
FHL5	2164.39	1182.04	866.404	14510.1	14278.8	14382.7	1404.28	14390.5	7897.4	-3.35789	0.363107	-9.24767	2.29436e-20	2.40569e-19	Down
ASB5	0	4.77401	0	404.643	602.024	1024.68	1.59134	677.117	339.354	-8.63817	0.909628	-9.49638	2.17318e-21	2.40753e-20	Down
NAA11	0	0	0	1103.81	802.004	535.4	0	813.739	406.869	-12.0325	1.26824	-9.48756	2.36497e-21	2.61846e-20	Down
IBTK	5030.75	436.344	228.001	305.14	263.516	75.361	1898.36	214.672	1056.52	3.14365	0.978804	3.21172	0.00131941	0.00272882	Up
PROSER2	96.1952	148.949	76.0003	1090.54	1035.31	1169.78	107.048	1098.55	602.798	-3.35759	0.346721	-9.68383	3.53231e-22	4.09417e-21	Down
CBLN2	734.463	316.994	133.001	88.8887	38.5379	6.74874	394.819	44.7251	219.772	3.13373	0.919101	3.40956	0.000650681	0.00140785	Up
HEATR4	124.794	77.3389	174.801	1537.64	1171.76	1136.04	125.644	1281.81	703.729	-3.35093	0.384314	-8.71926	2.80027e-18	2.56305e-17	Down
TREML2	0	0	0	717.743	742.635	557.896	0	672.758	336.379	-11.7576	1.24075	-9.47626	2.6356e-21	2.90953e-20	Down
CDCA8	205.39	322.723	91.2004	2303.81	2454.97	1557.83	206.438	2105.54	1155.99	-3.3505	0.478129	-7.00753	2.42564e-12	1.42551e-11	Down
RAD51AP1	62.3969	74.4745	103.55	1113.1	863.457	474.662	80.1406	817.072	448.606	-3.3475	0.445334	-7.51683	5.61203e-14	3.80477e-13	Down
CDH22	42.8978	7.63841	107.35	399.999	568.694	638.881	52.6289	535.858	294.243	-3.34633	0.791511	-4.22778	2.36011e-05	6.31602e-05	Down
NELFE	5483.12	7711.93	7966.73	29994	32103.1	36932.5	7053.93	33009.8	20031.9	-2.22625	0.23505	-9.47138	2.76168e-21	3.04157e-20	Down
WNT7A	0	0	0	654.725	611.398	643.38	0	636.501	318.251	-11.6775	1.23327	-9.46877	2.8317e-21	3.11686e-20	Down
SPEF2	367.882	132.717	200.451	2782.75	2185.2	2143.85	233.683	2370.6	1302.14	-3.346	0.414215	-8.07794	6.58699e-16	5.19444e-15	Down
EFCAB8	0	0	0	549.916	954.073	701.869	0	735.286	367.643	-11.8852	1.25632	-9.46032	3.07014e-21	3.37536e-20	Down
TLL2	10.3995	7.63841	17.1001	96.8489	131.237	130.476	11.7127	119.521	65.6166	-3.34509	0.64428	-5.19197	2.08076e-07	7.23876e-07	Down
COL6A5	5.19974	0	0	417.91	624.938	957.197	1.73325	666.681	334.207	-8.81488	0.932605	-9.4519	3.32748e-21	3.65401e-20	Down
ATXN3L	0	0	0	1154.89	692.64	566.894	0	804.808	402.404	-12.0166	1.27171	-9.44916	3.41553e-21	3.74851e-20	Down
KBTBD13	15.5992	15.2768	30.4001	145.273	215.604	265.451	20.4254	208.776	114.601	-3.34469	0.574461	-5.82231	5.80398e-09	2.41351e-08	Down
DDO	63.6968	39.1469	129.201	9.28688	8.33251	8.99832	77.3481	8.87257	43.1103	3.12308	0.817278	3.82132	0.000132737	0.000319316	Up
SMIM2	0	0	0	535.986	756.175	714.242	0	668.801	334.4	-11.7484	1.24455	-9.43988	3.732e-21	4.08867e-20	Down
NRARP	205.39	315.084	234.651	2962.51	2484.13	2228.21	251.708	2558.28	1405	-3.34352	0.277598	-12.0444	2.07466e-33	4.00038e-32	Down
OR10J1	0	0	0	1204.64	655.144	592.765	0	817.516	408.758	-12.0392	1.27545	-9.4392	3.75644e-21	4.11066e-20	Down
RAB44	106.595	40.1017	83.6004	5.97014	20.8313	0	76.7656	8.93381	42.8497	3.10443	1.27384	2.43706	0.0148072	0.0254573	Up
GOLGA8H	0	0	0	799.335	1274.87	519.653	0	864.621	432.31	-12.1194	1.2846	-9.43438	3.93295e-21	4.29881e-20	Down
SBK2	0	0	3.80002	482.918	440.582	370.056	1.26667	431.185	216.226	-8.2957	0.879779	-9.42929	4.12855e-21	4.50998e-20	Down
C7	37699.4	21854.4	8627.94	2772.13	2391.43	2825.47	22727.3	2663.01	12695.1	3.09325	0.480545	6.43696	1.21888e-10	6.05095e-10	Up
LEXM	0	0	0	653.398	841.584	547.773	0	680.918	340.459	-11.7748	1.24901	-9.42731	4.20723e-21	4.59059e-20	Down
CCR5	289.885	198.599	269.801	37.1475	15.6235	35.9933	252.762	29.5881	141.175	3.08798	0.52731	5.8561	4.73855e-09	1.99027e-08	Up
GNG3	88.3956	117.441	88.3504	957.212	925.95	1105.67	98.0622	996.277	547.17	-3.34198	0.282207	-11.8423	2.35959e-32	4.40082e-31	Down
SCRT1	15.5992	4.77401	8.55004	670.645	893.662	290.196	9.64109	618.168	313.904	-6.03312	0.640339	-9.42177	4.43542e-21	4.83116e-20	Down
RAD21L1	0	0	0	660.695	642.645	566.894	0	623.411	311.706	-11.6477	1.23642	-9.42048	4.49029e-21	4.88809e-20	Down
PRR35	0	0	0	492.868	825.96	1047.18	0	788.669	394.335	-11.9861	1.27264	-9.41833	4.58334e-21	4.9865e-20	Down
CD53	652.567	837.361	766.653	104.809	87.4914	76.4857	752.194	89.5954	420.895	3.06417	0.301627	10.1588	3.02726e-24	3.89012e-23	Up
SPANXN4	0	0	0	890.877	478.078	1015.69	0	794.88	397.44	-11.9981	1.27463	-9.41303	4.82023e-21	5.23816e-20	Down
DNAJA4	2039.6	2840.53	2397.81	23290.2	26522.4	23829.8	2425.98	24547.5	13486.7	-3.33858	0.209815	-15.912	5.22862e-57	2.20894e-55	Down
C3orf84	0	0	0	834.492	487.452	947.073	0	756.339	378.17	-11.9264	1.26716	-9.41191	4.87219e-21	5.28852e-20	Down
EIF2AK1	9509.02	9143.18	8453.14	1467.99	1464.44	311.567	9035.11	1081.33	5058.22	3.06229	0.523517	5.84947	4.93156e-09	2.06672e-08	Up
SAGE1	0	0	0	646.765	630.146	571.393	0	616.101	308.051	-11.6307	1.23584	-9.41114	4.90782e-21	5.32105e-20	Down
RUNDC3A	462.777	454.485	386.652	2968.48	4772.45	5427.11	434.638	4389.35	2411.99	-3.33626	0.301428	-11.0682	1.79026e-28	2.80525e-27	Down
PRDM9	0	0	0	602.32	760.342	564.645	0	642.436	321.218	-11.6908	1.24296	-9.4056	5.17327e-21	5.60239e-20	Down
RFX4	0	0	5.70002	22182.4	15452.6	14687.5	1.90001	17440.8	8721.37	-13.1149	1.39521	-9.39996	5.45845e-21	5.90782e-20	Down
FEZF1	0	3.81921	0	572.47	602.024	343.061	1.27307	505.852	253.562	-8.52802	0.907267	-9.39968	5.47303e-21	5.92019e-20	Down
TPM3	2997.65	24903.1	25339.5	2228.19	2655.99	1492.6	17746.7	2125.59	9936.17	3.06161	0.649513	4.71371	2.4325e-06	7.39743e-06	Up
AZIN2	837.158	1100.89	708.703	9171.46	8926.2	8498.92	882.249	8865.52	4873.89	-3.32875	0.239705	-13.8869	7.60588e-44	2.20665e-42	Down
LGR6	215.789	164.226	166.251	1994.69	1745.66	1717.55	182.089	1819.3	1000.7	-3.32461	0.244596	-13.5923	4.45164e-42	1.21291e-40	Down
POTEC	0	0	0	824.542	513.491	672.625	0	670.219	335.11	-11.7524	1.25265	-9.38205	6.47039e-21	6.98297e-20	Down
DEF6	638.268	697.96	936.704	8776.1	7048.26	6932.08	757.644	7585.48	4171.56	-3.32297	0.249944	-13.2949	2.47928e-40	6.40254e-39	Down
WDR54	747.463	687.457	760.003	6862.34	6804.54	8268.33	731.641	7311.74	4021.69	-3.32109	0.191104	-17.3785	1.20062e-67	6.56155e-66	Down
GIMAP7	748.762	591.022	510.152	81.5919	123.946	15.7471	616.646	73.7617	345.204	3.06124	0.671164	4.56109	5.08877e-06	1.48416e-05	Up
STRBP	640.868	651.175	155.801	6009.27	5873.38	2547.65	482.614	4810.1	2646.36	-3.31768	0.56501	-5.8719	4.30831e-09	1.81524e-08	Down
B3GNT4	16.8992	42.0113	25.6501	632.834	71.8679	139.474	28.1868	281.392	154.789	-3.31706	0.877668	-3.7794	0.000157209	0.00037388	Down
SYT16	5.19974	0	0	492.205	430.166	430.795	1.73325	451.055	226.394	-8.2697	0.882995	-9.36552	7.56772e-21	8.13919e-20	Down
GEMIN4	1470.23	1372.05	1083	15635.8	12070.7	11395.3	1308.43	13033.9	7171.17	-3.31682	0.241129	-13.7553	4.73012e-43	1.33925e-41	Down
GGNBP2	4115.59	4359.62	4236.07	14268.6	12305	11955.4	4237.1	12843	8540.06	-1.59987	0.170989	-9.35657	8.23679e-21	8.84867e-20	Down
LNX1	149.493	176.638	265.051	3030.84	1725.87	1130.41	197.061	1962.37	1079.72	-3.3149	0.446914	-7.41731	1.19525e-13	7.86511e-13	Down
TTBK2	1260.94	721.83	742.903	10597	9169.93	7298.76	908.557	9021.9	4965.23	-3.31283	0.315295	-10.5071	8.01357e-26	1.11928e-24	Down
TOPAZ1	0	0	0	680.596	589.525	539.899	0	603.34	301.67	-11.6007	1.24081	-9.3493	8.82315e-21	9.46236e-20	Down
SYN3	101.395	87.8417	53.2002	640.131	974.904	777.23	80.8123	797.422	439.117	-3.30695	0.385039	-8.58859	8.80448e-18	7.83361e-17	Down
SERPINA1	552.472	318.904	493.052	63.6815	64.577	35.9933	454.809	54.7506	254.78	3.04838	0.441644	6.90236	5.11454e-12	2.90318e-11	Up
SYTL5	419.879	310.31	256.501	48.4244	41.6626	30.3693	328.897	40.1521	184.524	3.02501	0.438085	6.90508	5.01734e-12	2.85297e-11	Up
ACTRT1	0	0	0	1048.09	467.662	761.483	0	759.079	379.539	-11.932	1.27883	-9.33043	1.05439e-20	1.1282e-19	Down
PDE10A	300.285	110.757	65.5503	2447.76	1877.94	375.68	158.864	1567.13	862.995	-3.30484	0.738	-4.47811	7.53075e-06	2.14707e-05	Down
LIN28B	0	0	0	848.423	568.694	542.149	0	653.089	326.544	-11.7153	1.25614	-9.32638	1.09551e-20	1.17087e-19	Down
CFAP74	438.078	68.7457	349.602	2429.18	2992.41	3027.94	285.475	2816.51	1550.99	-3.30368	0.583426	-5.66255	1.49144e-08	5.91542e-08	Down
LOC105369274	0	0	0	654.725	508.283	622.009	0	595.006	297.503	-11.5804	1.24288	-9.31746	1.19159e-20	1.27211e-19	Down
CCDC18	227.489	169.955	147.251	2165.17	1782.12	1411.61	181.565	1786.3	983.932	-3.302	0.311691	-10.5938	3.18316e-26	4.53016e-25	Down
AOAH	265.187	211.011	386.652	50.4145	26.0391	29.2445	287.616	35.2327	161.425	3.01735	0.513745	5.87324	4.2737e-09	1.80188e-08	Up
FAM47A	0	0	0	886.897	593.691	518.528	0	666.372	333.186	-11.7443	1.26113	-9.31254	1.24812e-20	1.3302e-19	Down
QRICH2	513.474	777.208	870.204	6847.75	7882.56	6584.52	720.295	7104.94	3912.62	-3.30092	0.272026	-12.1346	6.92533e-34	1.35762e-32	Down
ADH1B	536.873	346.593	112.1	61.0281	34.3716	26.995	331.855	40.7982	186.327	3.01581	0.689388	4.37462	1.21642e-05	3.36948e-05	Up
RAB7B	393.88	715.146	1151.4	66.3348	91.6576	123.727	753.477	93.9065	423.692	3.0087	0.501657	5.99751	2.00365e-09	8.76828e-09	Up
RUVBL2	4528.97	6115.5	6491.38	54994.2	50320	63487.7	5711.95	56267.3	30989.6	-3.30008	0.231311	-14.2669	3.52094e-46	1.11063e-44	Down
RCC1	917.754	815.4	908.204	9422.2	8576.24	7972.51	880.453	8656.98	4768.72	-3.29797	0.180403	-18.2811	1.17073e-74	7.77726e-73	Down
FOXR1	0	0	0	500.165	610.356	688.372	0	599.631	299.815	-11.5909	1.24585	-9.30361	1.35757e-20	1.44194e-19	Down
CCDC112	461.477	589.112	550.052	6398	5038.04	4262.96	533.547	5233	2883.27	-3.29327	0.254115	-12.9597	2.06938e-38	4.93709e-37	Down
BRCA1	197.59	279.757	251.751	3046.1	2098.75	1995.38	243.033	2380.08	1311.55	-3.29024	0.297133	-11.0733	1.69045e-28	2.65723e-27	Down
PSD3	70.1965	810.626	1405.06	9138.29	7169.08	6050.25	761.96	7452.54	4107.25	-3.28947	0.759079	-4.33351	1.46753e-05	4.0224e-05	Down
SLC38A1	327.584	985.355	943.354	97.5122	80.2004	107.98	752.098	95.2308	423.664	2.98219	0.498091	5.98724	2.13438e-09	9.31438e-09	Up
CHL1	668.166	374.282	894.904	82.2552	101.032	61.8635	645.784	81.7168	363.75	2.98144	0.454457	6.56045	5.36465e-11	2.75336e-10	Up
SLC10A6	0	0	0	945.272	609.315	499.407	0	684.664	342.332	-11.7834	1.26901	-9.2855	1.60951e-20	1.70376e-19	Down
CELF4	120.894	89.7513	180.501	1085.24	1322.79	1410.49	130.382	1272.84	701.61	-3.2859	0.354786	-9.26165	2.01299e-20	2.11775e-19	Down
SRD5A2	31.1984	13.3672	40.8502	558.539	798.88	598.388	28.4719	651.936	340.204	-4.51959	0.486776	-9.28475	1.62094e-20	1.71393e-19	Down
LILRB2	343.183	293.124	511.102	29.1873	20.8313	96.732	382.47	48.9169	215.693	2.97412	0.668225	4.45077	8.55624e-06	2.42073e-05	Up
RERGL	1910.9	1033.1	390.452	73.6317	138.528	214.835	1111.48	142.332	626.908	2.96741	0.631145	4.70163	2.58091e-06	7.82472e-06	Up
STRA8	12.9993	16.2316	25.6501	189.718	114.572	233.956	18.2937	179.415	98.8545	-3.28474	0.598981	-5.48388	4.16106e-08	1.57179e-07	Down
CBARP	226.189	113.621	252.701	1801.65	1733.16	2233.83	197.504	1922.88	1060.19	-3.28439	0.369381	-8.8916	6.02327e-19	5.74227e-18	Down
SPAG1	473.176	180.457	190.001	3829.51	2516.42	1849.16	281.212	2731.69	1506.45	-3.28268	0.479709	-6.84306	7.75182e-12	4.30784e-11	Down
TMEM35A	501.775	818.265	281.201	102.819	36.4547	65.2378	533.747	68.1705	300.959	2.96343	0.580599	5.10409	3.32395e-07	1.12453e-06	Up
FAM47C	0	0	0	759.534	467.662	635.507	0	620.901	310.45	-11.6421	1.25658	-9.26494	1.95189e-20	2.05577e-19	Down
IK	7356.33	8152.09	8149.14	21691.5	21051	20498.2	7885.85	21080.2	14483	-1.41849	0.15311	-9.26447	1.9605e-20	2.06368e-19	Down
ACAN	80.596	24.8248	18.0501	260.696	527.031	403.8	41.157	397.176	219.166	-3.28174	0.669186	-4.90408	9.38671e-07	3.00784e-06	Down
PLA2G10	29.8985	0	13.3001	133.333	159.359	123.727	14.3995	138.806	76.603	-3.28141	1.15869	-2.83199	0.00462588	0.00872458	Down
SVOP	0	0	0	595.024	849.916	484.785	0	643.241	321.621	-11.6926	1.26287	-9.25879	2.06762e-20	2.1728e-19	Down
GABRR1	5.19974	12.4124	24.7001	183.084	128.112	104.606	14.1041	138.601	76.3524	-3.28127	0.744121	-4.40959	1.03566e-05	2.89525e-05	Down
TSSK3	787.76	300.762	558.602	4854.38	5500.5	5631.83	549.042	5328.9	2938.97	-3.28011	0.373358	-8.78542	1.55775e-18	1.45339e-17	Down
SEPTIN4	812.459	378.101	437.952	4812.59	5181.78	4737.62	542.838	4910.66	2726.75	-3.17909	0.343658	-9.25075	2.22927e-20	2.33874e-19	Down
CCDC91	1858.91	1914.38	1936.11	19437.4	14861	21157.3	1903.13	18485.3	10194.2	-3.27987	0.213708	-15.3474	3.68541e-53	1.44045e-51	Down
WEE1	456.277	237.746	308.751	3929.01	2955.96	2837.85	334.258	3240.94	1787.6	-3.27984	0.328689	-9.97855	1.89207e-23	2.32946e-22	Down
C9orf40	392.58	446.847	256.501	4005.96	3205.93	3399.12	365.309	3537	1951.16	-3.27603	0.291274	-11.2472	2.38939e-29	3.90274e-28	Down
ZIC2	0	0	0	463.681	619.731	717.616	0	600.342	300.171	-11.5925	1.25421	-9.24285	2.40017e-20	2.51243e-19	Down
GRIK2	1203.74	782.937	1362.31	110.116	122.905	201.337	1116.33	144.786	630.557	2.95032	0.390113	7.56274	3.94678e-14	2.71395e-13	Up
DNAH14	293.785	219.604	422.752	3095.85	3152.81	2761.36	312.047	3003.34	1657.69	-3.2663	0.309356	-10.5584	4.64644e-26	6.56297e-25	Down
TUBB8B	0	0	0	698.506	555.154	488.159	0	580.606	290.303	-11.5454	1.25019	-9.23494	2.58436e-20	2.70072e-19	Down
LSMEM2	79.296	54.4237	33.2501	682.586	319.76	593.889	55.6566	532.078	293.867	-3.26411	0.506671	-6.44227	1.17702e-10	5.84931e-10	Down
F12	15.5992	34.3729	30.4001	425.206	441.623	642.255	26.7907	503.028	264.909	-4.21548	0.456616	-9.23201	2.65595e-20	2.77246e-19	Down
ABHD16B	675.966	866.005	510.152	6522.71	6204.6	6981.57	684.041	6569.63	3626.83	-3.2636	0.264491	-12.3392	5.57034e-35	1.14576e-33	Down
GINS1	159.892	343.729	267.901	2889.55	2443.51	2088.74	257.174	2473.93	1365.55	-3.26349	0.351163	-9.29335	1.49504e-20	1.58616e-19	Down
ZAN	0	0	0	607.627	548.904	492.658	0	549.73	274.865	-11.4664	1.24341	-9.22173	2.92344e-20	3.0466e-19	Down
C4orf51	0	0	0	470.314	653.061	577.017	0	566.797	283.399	-11.5097	1.24871	-9.21727	3.0477e-20	3.17434e-19	Down
COPRS	3008.05	3785.79	3361.11	30054.3	31719.8	35658.1	3384.98	32477.4	17931.2	-3.26199	0.191012	-17.0774	2.18742e-65	1.10845e-63	Down
C6orf141	536.873	770.525	625.103	90.2154	114.572	46.1164	644.167	83.6346	363.901	2.9429	0.43724	6.73063	1.68934e-11	9.06896e-11	Up
ERAP2	254.787	183.322	1460.16	72.305	78.1173	96.732	632.755	82.3847	357.57	2.94239	0.773907	3.802	0.000143536	0.00034336	Up
TAF9	3522.82	3119.34	3257.56	17883.9	14792.3	11630.3	3299.91	14768.8	9034.37	-2.16222	0.234718	-9.21201	3.20079e-20	3.32641e-19	Down
NR1H3	484.876	468.808	525.352	4518.73	4590.17	5052.56	493.012	4720.49	2606.75	-3.2589	0.180528	-18.0521	7.59351e-73	4.79053e-71	Down
SLC4A8	280.786	171.864	367.652	5551.56	1320.7	957.197	273.434	2609.82	1441.63	-3.25501	0.654761	-4.9713	6.65067e-07	2.17372e-06	Down
LUM	14838.8	6311.24	3876.97	1296.85	574.943	1393.62	8342.32	1088.47	4715.39	2.93797	0.539297	5.44778	5.10016e-08	1.9085e-07	Up
ATP2B1	2528.37	7927.72	2693.26	458.374	388.503	871.713	4383.12	572.863	2477.99	2.93626	0.532771	5.5113	3.56195e-08	1.35721e-07	Up
C16orf54	19.499	76.3841	40.8502	3.98009	4.16626	10.1231	45.5778	6.08982	25.8338	2.92495	1.03102	2.83694	0.00455481	0.00860002	Up
TEX13D	0	0	0	694.526	781.173	425.171	0	633.623	316.812	-11.6712	1.26831	-9.20218	3.50772e-20	3.63334e-19	Down
FGL1	0	0	0	401.326	889.496	840.218	0	710.347	355.173	-11.8352	1.28646	-9.19984	3.58482e-20	3.71116e-19	Down
FBXL14	374.381	520.367	303.051	4165.16	4527.68	2723.12	399.266	3805.32	2102.29	-3.25239	0.331129	-9.82212	9.04202e-23	1.08481e-21	Down
CFAP36	2798.76	2557.91	3215.76	27633.8	25139.2	28844.1	2857.48	27205.7	15031.6	-3.25104	0.186606	-17.422	5.61703e-68	3.08772e-66	Down
KRTAP5-1	24.6988	48.6949	41.8002	2.65339	8.33251	4.49916	38.3979	5.16169	21.7798	2.91923	0.999338	2.92116	0.0034873	0.00671252	Up
MDM4	415.979	424.887	74.1003	2942.61	2933.04	2799.6	304.989	2891.75	1598.37	-3.24597	0.574029	-5.65472	1.56101e-08	6.17571e-08	Down
AQP6	59.797	7.63841	38.0002	279.27	332.259	380.179	35.1452	330.569	182.857	-3.24203	0.709818	-4.56741	4.93795e-06	1.44286e-05	Down
PITX1	0	6.68361	0	567.163	548.904	431.919	2.22787	515.996	259.112	-7.77122	0.845759	-9.18845	3.98533e-20	4.1112e-19	Down
TLCD3A	441.978	296.943	291.651	2581.75	1825.86	2483.54	343.524	2297.05	1320.29	-2.74355	0.298588	-9.18842	3.98655e-20	4.1112e-19	Down
HR	8868.16	11599.9	10879.4	1072.63	2019.59	1071.93	10449.2	1388.05	5918.61	2.91258	0.328848	8.85693	8.22487e-19	7.80159e-18	Up
GOLGA8S	57.1971	42.0113	44.6502	1546.27	1117.6	502.781	47.9529	1055.55	551.751	-4.46453	0.485902	-9.18812	3.99754e-20	4.11801e-19	Down
COL11A1	0	0	0	416.583	1240.5	752.485	0	803.19	401.595	-12.0126	1.30777	-9.18553	4.0952e-20	4.21631e-19	Down
TAF5	274.286	248.248	226.101	2518.73	2063.34	2473.41	249.545	2351.83	1300.69	-3.23828	0.224245	-14.4408	2.86426e-47	9.41402e-46	Down
ZDHHC19	682.466	612.983	1363.26	6967.15	8912.66	9183.91	886.235	8354.57	4620.4	-3.2363	0.366016	-8.84199	9.40328e-19	8.89244e-18	Down
SASH3	217.089	389.559	402.802	34.4941	68.7432	31.4941	336.483	44.9105	190.697	2.90968	0.527357	5.51748	3.43901e-08	1.31169e-07	Up
ANKDD1A	21066.7	10207.8	10529.8	2029.18	1511.31	2058.37	13934.8	1866.29	7900.54	2.90031	0.356076	8.14522	3.78602e-16	3.02753e-15	Up
SPATA45	0	0	0	460.364	932.2	582.641	0	658.402	329.201	-11.7258	1.27706	-9.18186	4.23713e-20	4.35052e-19	Down
NOXO1	32.4984	78.2937	129.201	608.291	582.234	1079.8	79.9975	756.775	418.386	-3.23621	0.560935	-5.76932	7.95933e-09	3.25507e-08	Down
CHRDL2	0	0	0	453.73	566.611	750.235	0	590.192	295.096	-11.5679	1.26035	-9.17828	4.38039e-20	4.49271e-19	Down
HES2	74.0963	49.6497	67.4503	392.702	665.559	740.112	63.7321	599.458	331.595	-3.23572	0.412076	-7.85223	4.08698e-15	3.03177e-14	Down
NDUFAF3	2712.96	3262.56	3369.66	32810.5	30031.4	25193.1	3115.06	29345	16230	-3.23559	0.208091	-15.5489	1.61795e-54	6.47181e-53	Down
ENDOU	137.793	101.209	107.35	11.9403	13.5403	21.371	115.451	15.6172	65.534	2.89832	0.595873	4.86399	1.15042e-06	3.64046e-06	Up
CD24	0	4.77401	0	598.34	319.76	706.368	1.59134	541.49	271.54	-8.31593	0.907161	-9.16699	4.86432e-20	4.97818e-19	Down
LRRC72	0	0	0	583.747	449.956	593.889	0	542.531	271.265	-11.4471	1.24908	-9.16444	4.98059e-20	5.0944e-19	Down
GLCCI1	376.981	371.418	339.151	4313.75	3538.19	2377.81	362.517	3409.92	1886.22	-3.23419	0.295275	-10.9531	6.41763e-28	9.85715e-27	Down
ANKRD33B	57.1971	102.164	60.8003	486.898	650.977	932.451	73.387	690.109	381.748	-3.22905	0.434079	-7.43886	1.01558e-13	6.71814e-13	Down
C3orf80	88.3956	4.77401	30.4001	394.029	359.34	398.176	41.1899	383.848	212.519	-3.22893	0.849084	-3.80284	0.000143045	0.000342318	Down
CFAP70	460.177	296.943	672.603	5657.7	5234.9	2492.54	476.574	4461.71	2469.14	-3.22683	0.433241	-7.44813	9.46758e-14	6.28719e-13	Down
LMX1A	0	0	0	463.017	553.07	569.144	0	528.411	264.205	-11.4085	1.24565	-9.15872	5.25165e-20	5.35709e-19	Down
TEX28	0	0	1.90001	740.96	908.244	590.515	0.633336	746.573	373.603	-10.0734	1.10023	-9.15569	5.40103e-20	5.50647e-19	Down
CSNK1G1	370.481	777.208	61.7503	4820.55	4052.73	2429.55	403.147	3767.61	2085.38	-3.22424	0.71252	-4.52512	6.03616e-06	1.74799e-05	Down
HCN2	66.2967	166.135	128.251	888.887	1096.77	1392.49	120.228	1126.05	623.138	-3.22245	0.42175	-7.64066	2.1611e-14	1.5143e-13	Down
PCDHGA4	1567.72	623.485	27.5501	152.57	135.403	10.1231	739.586	99.3655	419.476	2.89422	1.14745	2.52232	0.0116584	0.0204408	Up
MAP7D2	259.987	232.017	265.051	2524.7	2650.78	1880.65	252.352	2352.04	1302.2	-3.22103	0.249952	-12.8866	5.35691e-38	1.25417e-36	Down
HIGD2B	0	0	0	694.526	494.743	480.285	0	556.518	278.259	-11.4844	1.25575	-9.1454	5.94077e-20	6.04037e-19	Down
IPO4	1301.23	1567.78	1482.01	16027.2	14188.2	10346.9	1450.34	13520.8	7485.55	-3.22052	0.246042	-13.0893	3.79083e-39	9.31602e-38	Down
TNFRSF12A	1076.35	1567.78	2550.76	244.112	254.142	201.337	1731.63	233.197	982.414	2.89231	0.385589	7.50102	6.33222e-14	4.26994e-13	Up
SLC27A5	428.978	356.141	493.052	3054.72	2043.55	3414.86	426.057	2837.71	1631.88	-2.73567	0.299221	-9.14262	6.0959e-20	6.18806e-19	Down
CTAG1B	0	0	0	380.762	867.623	1576.96	0	941.78	470.89	-12.2422	1.33941	-9.13999	6.24603e-20	6.33704e-19	Down
FAM9A	0	0	0	464.344	524.948	564.645	0	517.979	258.989	-11.3798	1.24545	-9.13711	6.41443e-20	6.50438e-19	Down
FAM126A	139.093	654.039	111.15	3208.62	2441.43	2783.86	301.427	2811.3	1556.36	-3.22039	0.635882	-5.06445	4.09589e-07	1.37186e-06	Down
RNASE6	552.472	516.548	1210.31	110.779	77.0757	119.228	759.775	102.361	431.068	2.89178	0.466672	6.19661	5.76937e-10	2.67549e-09	Up
ATP7B	642.168	551.875	461.702	7002.97	7227.41	1185.53	551.915	5138.64	2845.28	-3.21914	0.587476	-5.47962	4.26252e-08	1.60763e-07	Down
FANCD2	315.884	296.943	355.302	3107.12	3318.42	2585.89	322.71	3003.81	1663.26	-3.21829	0.22322	-14.4176	4.01094e-47	1.3114e-45	Down
SPATA7	1441.63	1286.12	1658.71	12782.7	12266.5	15740.3	1462.15	13596.5	7529.33	-3.21698	0.216217	-14.8785	4.54452e-50	1.60295e-48	Down
CPEB3	855.357	853.592	64.6003	6602.97	5525.5	4358.56	591.183	5495.68	3043.43	-3.21698	0.72348	-4.44653	8.72684e-06	2.46639e-05	Down
CALML3	0	0	3.80002	350.911	418.709	688.372	1.26667	485.997	243.632	-8.47376	0.929842	-9.11312	8.00486e-20	8.08658e-19	Down
PPP1R35	1572.92	1440.8	1701.46	12276.6	14714.2	16716.6	1571.72	14569.1	8070.43	-3.21242	0.210669	-15.2486	1.68081e-52	6.42259e-51	Down
CFI	1137.44	832.587	1041.2	130.016	140.611	137.224	1003.74	135.951	569.848	2.88493	0.268278	10.7535	5.70561e-27	8.43282e-26	Up
IQCE	1377.93	1227.87	1299.61	11844.7	12328	11859.8	1301.8	12010.8	6656.32	-3.20615	0.157781	-20.3202	8.52487e-92	8.80591e-90	Down
WFDC10B	0	0	0	478.938	495.784	521.903	0	498.875	249.437	-11.3258	1.24374	-9.10625	8.52824e-20	8.59683e-19	Down
MAGEA1	0	7.63841	0	616.914	592.65	510.655	2.54614	573.406	287.976	-7.73793	0.850218	-9.10111	8.94171e-20	9.0088e-19	Down
MYO1A	20.799	28.644	34.2001	373.465	326.01	365.557	27.881	355.011	191.446	-3.65981	0.402141	-9.10081	8.96634e-20	9.02877e-19	Down
CTCFL	0	0	0	772.138	1425.9	383.554	0	860.531	430.265	-12.1125	1.33096	-9.10059	8.98454e-20	9.04226e-19	Down
NANOS2	0	0	0	484.244	464.538	579.267	0	509.35	254.675	-11.3557	1.24803	-9.09889	9.12573e-20	9.17944e-19	Down
TSSK2	0	0	0	1620.56	1189.47	314.941	0	1041.66	520.828	-12.3885	1.36203	-9.09559	9.4076e-20	9.45285e-19	Down
PRR22	701.965	920.429	1156.15	7029.5	7377.4	11200.7	926.183	8535.85	4731.02	-3.20346	0.310473	-10.318	5.8427e-25	7.79579e-24	Down
DKK3	28333.4	44051.7	36607.5	6562.51	2197.7	6018.75	36330.8	4926.32	20628.6	2.88254	0.427416	6.74411	1.53966e-11	8.30575e-11	Up
MYH14	93.5953	142.265	57.0002	1024.87	1548.81	1653.44	97.6203	1409.04	753.33	-3.85062	0.423412	-9.09427	9.52242e-20	9.55801e-19	Down
CFAP157	402.98	271.164	331.551	2964.5	2942.42	3333.88	335.232	3080.27	1707.75	-3.20199	0.243821	-13.1326	2.14298e-39	5.35033e-38	Down
CHRNB2	16.8992	41.0565	48.4502	359.535	285.389	341.936	35.4686	328.953	182.211	-3.20158	0.510119	-6.27613	3.47097e-10	1.65075e-09	Down
CALB2	18628.1	16749.1	14294.7	3629.84	312.469	2824.35	16557.3	2255.55	9406.43	2.87578	0.67403	4.26654	1.98531e-05	5.36186e-05	Up
GID4	911.254	1220.24	1106.75	10398	10452.1	8934.21	1079.42	9928.1	5503.76	-3.20057	0.210114	-15.2325	2.15122e-52	8.20342e-51	Down
DNAJC18	1198.54	817.31	1025.05	11107.1	8280.43	8528.16	1013.63	9305.23	5159.43	-3.19923	0.252943	-12.6481	1.14674e-36	2.53333e-35	Down
KIAA0319	22.0989	60.1525	24.7001	194.361	487.452	304.818	35.6505	328.877	182.264	-3.19884	0.621573	-5.14636	2.65588e-07	9.12308e-07	Down
TULP1	20.799	16.2316	3.80002	83.5819	94.7823	193.464	13.6102	123.943	68.7765	-3.19774	0.831462	-3.84592	0.0001201	0.000290965	Down
KIAA1191	4246.89	3546.13	3502.67	1389.71	119.78	29.2445	3765.23	512.913	2139.07	2.87542	1.33893	2.14756	0.0317489	0.0511302	Up
CYBB	1147.84	1205.91	1806.91	193.034	156.235	221.584	1386.89	190.284	788.586	2.86618	0.319197	8.97934	2.72391e-19	2.65197e-18	Up
PSMG1	2264.49	1521.95	2226.81	18231.5	14290.3	22610.5	2004.42	18377.4	10190.9	-3.19685	0.283623	-11.2715	1.81463e-29	2.97689e-28	Down
LECT2	0	0	0	360.862	1225.92	794.102	0	793.628	396.814	-11.9953	1.32242	-9.07071	1.18249e-19	1.17997e-18	Down
PAIP2B	211.889	339.909	195.701	1824.21	1715.46	2403.68	249.167	1981.11	1115.14	-2.98977	0.329697	-9.06824	1.20951e-19	1.2063e-18	Down
COMP	597.97	124.124	546.252	3902.48	4434.98	3266.39	422.782	3867.95	2145.37	-3.19437	0.534494	-5.97643	2.28081e-09	9.91199e-09	Down
MT4	222.289	143.22	77.9003	33.8308	8.33251	17.9966	147.803	20.0533	83.9282	2.8659	0.769602	3.72387	0.000196194	0.000458705	Up
KIAA2012	0	0	0	468.324	464.538	769.357	0	567.406	283.703	-11.5112	1.26976	-9.06561	1.23904e-19	1.23379e-18	Down
PTPRCAP	80.596	316.994	263.151	0.663348	19.7897	70.8618	220.247	30.4383	125.343	2.86309	1.18756	2.41091	0.0159128	0.0271717	Up
DUSP21	103.995	97.3897	94.0504	857.71	1048.85	782.854	98.4783	896.473	497.476	-3.18784	0.280297	-11.3731	5.69291e-30	9.58162e-29	Down
COL20A1	0	5.72881	23.7501	1103.15	1394.65	1918.89	9.8263	1472.23	741.029	-7.19492	0.794082	-9.06067	1.29655e-19	1.28901e-18	Down
MORN1	348.383	242.52	356.252	2400.66	2893.46	3317.01	315.718	2870.38	1593.05	-3.18524	0.275825	-11.548	7.55391e-31	1.31738e-29	Down
CDCA4	236.588	211.011	172.901	2003.98	1951.89	1673.69	206.833	1876.52	1041.68	-3.18425	0.246728	-12.9059	4.16821e-38	9.7953e-37	Down
TPSB2	3555.32	4543.9	8923.39	519.402	794.713	1032.56	5674.2	782.224	3228.21	2.85955	0.431683	6.62419	3.4916e-11	1.82238e-10	Up
RAC2	625.269	704.643	879.704	95.5222	97.907	112.479	736.539	101.969	419.254	2.85544	0.300479	9.50296	2.04008e-21	2.26275e-20	Up
GRID2IP	24.6988	12.4124	19.9501	173.797	190.606	147.348	19.0204	170.584	94.802	-3.17614	0.535871	-5.92706	3.08404e-09	1.32133e-08	Down
OR52N4	50.6975	21.9604	7.60003	2.65339	6.24938	2.24958	26.7526	3.71745	15.235	2.85029	1.28381	2.22019	0.0264058	0.0432129	Up
B3GNT5	244.388	202.418	154.851	1296.85	1140.51	1134.91	200.552	1190.76	695.655	-2.5731	0.284812	-9.0344	1.64898e-19	1.63334e-18	Down
NDC80	265.187	393.378	213.751	3036.15	2243.53	2583.64	290.772	2621.11	1455.94	-3.17173	0.318738	-9.9509	2.49911e-23	3.0648e-22	Down
CPLX2	0	0	0	414.593	509.325	579.267	0	501.062	250.531	-11.3317	1.25456	-9.03243	1.67895e-19	1.6604e-18	Down
ZMAT4	20.799	12.4124	30.4001	137.976	132.279	303.693	21.2038	191.316	106.26	-3.17162	0.656723	-4.82947	1.36898e-06	4.2909e-06	Down
SNURF	8413.18	1549.64	967.104	580.43	553.07	388.053	3643.31	507.184	2075.25	2.84431	0.710405	4.00379	6.23369e-05	0.000157349	Up
C12orf10	1722.41	1927.74	2158.41	17052.7	16445.3	18816.6	1936.19	17438.2	9687.19	-3.17057	0.186896	-16.9643	1.50865e-64	7.54326e-63	Down
RIPK4	0	0	4.75002	518.738	474.953	310.442	1.58334	434.711	218.147	-7.9991	0.886041	-9.0279	1.74992e-19	1.72786e-18	Down
SSX1	0	0	0	585.737	716.596	382.429	0	561.587	280.794	-11.497	1.27357	-9.02743	1.75758e-19	1.73451e-18	Down
C11orf16	0	0	0	527.362	435.374	476.911	0	479.882	239.941	-11.2703	1.24888	-9.02428	1.80889e-19	1.78422e-18	Down
NSG1	18235.5	15070.6	23449	2573.13	2740.35	2603.89	18918.3	2639.12	10778.7	2.8417	0.235244	12.0798	1.35046e-33	2.61738e-32	Up
ALMS1	1068.55	1049.33	988.954	10330.3	10900	6738.62	1035.61	9322.97	5179.29	-3.17049	0.258392	-12.2701	1.31171e-34	2.64878e-33	Down
CCL5	555.072	842.135	989.904	68.3249	63.5354	202.462	795.704	111.441	453.572	2.84042	0.551477	5.15057	2.59691e-07	8.93518e-07	Up
PRSS3	0	0	0	612.934	383.296	575.893	0	524.041	262.02	-11.3973	1.26482	-9.01102	2.04144e-19	2.00938e-18	Down
HPGDS	380.881	464.988	655.503	54.3946	58.3276	97.8568	500.457	70.193	285.325	2.84025	0.43398	6.54464	5.96381e-11	3.04342e-10	Up
LRRIQ4	0	0	0	390.049	827.002	551.147	0	589.399	294.7	-11.566	1.28425	-9.00604	2.13638e-19	2.10062e-18	Down
SLC6A13	0	0	0	530.015	391.628	620.884	0	514.176	257.088	-11.3695	1.26271	-9.00404	2.1757e-19	2.13817e-18	Down
TBC1D31	145.593	91.6609	57.0002	1038.8	818.669	770.481	98.0846	875.985	487.035	-3.16528	0.424974	-7.44818	9.46357e-14	6.28675e-13	Down
TESC	423.779	707.508	353.402	3765.83	4462.06	5089.68	494.896	4439.19	2467.04	-3.16443	0.33466	-9.45566	3.20978e-21	3.52682e-20	Down
KBTBD12	83.1958	11.4576	11.4	279.27	371.838	291.321	35.3512	314.143	174.747	-3.16407	0.830938	-3.80783	0.000140192	0.000336218	Down
LHX9	2256.69	774.344	352.452	119.403	60.4107	293.57	1127.83	157.795	642.811	2.83826	0.760056	3.73428	0.000188257	0.00044174	Up
CCDC144A	37.6981	113.621	131.101	968.489	1025.94	541.024	94.14	845.151	469.646	-3.16158	0.535311	-5.90607	3.50368e-09	1.49025e-08	Down
CCN5	52956.7	36483.9	30053.4	6486.88	2772.64	7486.6	39831.3	5582.04	22706.7	2.83501	0.415972	6.81538	9.40126e-12	5.17248e-11	Up
ZNF821	800.76	555.694	776.153	3718.73	7831.52	7520.35	710.869	6356.87	3533.87	-3.16083	0.357722	-8.836	9.92034e-19	9.36727e-18	Down
ARMH1	141.693	97.3897	269.801	2121.39	2102.92	2366.56	169.628	2196.95	1183.29	-3.69367	0.410794	-8.99154	2.43785e-19	2.38581e-18	Down
LIN9	198.89	110.757	113.05	1537.64	1236.34	992.065	140.899	1255.35	698.123	-3.16054	0.369731	-8.54821	1.25009e-17	1.10233e-16	Down
SRPK1	1337.63	1166.77	1149.5	14195	9594.89	8830.73	1217.97	10873.5	6045.75	-3.15866	0.26331	-11.996	3.7302e-33	7.13405e-32	Down
CLCN1	0	3.81921	11.4	636.815	371.838	624.259	5.07308	544.304	274.688	-6.68552	0.743721	-8.98928	2.4885e-19	2.43159e-18	Down
FABP12	0	0	0	319.734	892.62	998.814	0	737.056	368.528	-11.8885	1.32273	-8.98783	2.52165e-19	2.4627e-18	Down
OTOG	0	0	0	448.424	562.445	427.42	0	479.429	239.715	-11.2685	1.25424	-8.98436	2.60256e-19	2.5404e-18	Down
DTHD1	0	11.4576	1.90001	458.374	700.973	1021.31	4.45254	726.885	365.669	-7.29412	0.811966	-8.98329	2.62796e-19	2.56387e-18	Down
EFHC2	209.29	144.175	100.7	1818.24	1061.35	1159.66	151.388	1346.42	748.903	-3.15682	0.400398	-7.88421	3.16533e-15	2.3699e-14	Down
TPSAB1	4075.3	3590.05	8706.79	634.161	795.755	877.336	5457.38	769.084	3113.23	2.8275	0.396298	7.13476	9.69529e-13	5.89303e-12	Up
ELK4	1955.1	1330.99	1691.96	6963.17	6675.38	6457.42	1659.35	6698.66	4179	-2.01378	0.224242	-8.98035	2.69906e-19	2.62913e-18	Down
FGFBP2	3122.44	7652.73	1640.66	1152.24	184.357	415.048	4138.61	583.88	2361.25	2.82454	0.709881	3.97889	6.92363e-05	0.000173877	Up
P2RX7	954.152	708.463	1101.05	132.67	92.6992	168.719	921.223	131.362	526.293	2.81065	0.364441	7.71222	1.23644e-14	8.84517e-14	Up
DKK2	89.6955	26.7344	34.2001	16.5837	0	4.49916	50.21	7.02762	28.6188	2.81041	1.41531	1.98571	0.047065	0.0732226	Up
RBMXL3	0	0	0	444.443	544.738	427.42	0	472.201	236.1	-11.2466	1.25308	-8.97516	2.82945e-19	2.75044e-18	Down
KIF23	291.185	280.712	258.401	3099.16	1941.48	2338.44	276.766	2459.69	1368.23	-3.15269	0.273007	-11.548	7.55335e-31	1.31738e-29	Down
NKX6-2	11.6994	0	10.45	632.171	671.809	1327.25	7.38315	877.077	442.23	-6.91785	0.770903	-8.97371	2.86701e-19	2.78408e-18	Down
TFDP3	0	0	0	465.007	434.332	470.162	0	456.501	228.25	-11.1979	1.24811	-8.97193	2.91351e-19	2.82777e-18	Down
EEF1AKMT4	331.483	447.802	276.451	1812.27	2046.67	2242.83	351.912	2033.92	1192.92	-2.53033	0.282063	-8.97078	2.94418e-19	2.85607e-18	Down
CBL	753.962	538.508	729.603	6483.57	6334.79	5115.55	674.024	5977.97	3326	-3.14954	0.241728	-13.0293	8.33736e-39	2.02248e-37	Down
FCGR2B	1279.14	864.095	2074.81	147.927	160.401	294.695	1406.01	201.008	803.51	2.80855	0.457242	6.14236	8.13032e-10	3.72169e-09	Up
PI15	313.284	48.6949	152.001	39.8009	33.33	0	171.327	24.377	97.8518	2.80706	1.26872	2.21251	0.0269314	0.0439772	Up
CRYBG3	785.161	539.463	172.901	5026.85	4628.71	3602.7	499.175	4419.42	2459.3	-3.14732	0.506504	-6.21382	5.17134e-10	2.41184e-09	Down
XAGE1B	0	0	0	511.442	418.709	1140.54	0	690.229	345.115	-11.7939	1.3162	-8.96058	3.22983e-19	3.12511e-18	Down
FUZ	1151.74	1509.54	1410.76	12496.8	9373.03	14143.1	1357.35	12004.3	6680.83	-3.14429	0.250935	-12.5303	5.0988e-36	1.09551e-34	Down
C21orf62	643.468	137.491	136.801	75.6217	39.5794	15.7471	305.92	43.6494	174.785	2.80103	0.846768	3.30791	0.000939965	0.00198644	Up
P2RX1	370.481	1330.04	985.154	65.0081	97.907	223.833	895.225	128.916	512.07	2.79948	0.625548	4.47524	7.63245e-06	2.17475e-05	Up
LHX4	97.4951	86.8869	74.1003	721.06	780.131	776.105	86.1608	759.099	422.63	-3.14303	0.278414	-11.2891	1.48582e-29	2.4503e-28	Down
CCR6	31.1984	24.8248	15.2001	577.113	548.904	314.941	23.7411	480.32	252.03	-4.35071	0.486028	-8.95156	3.50504e-19	3.38268e-18	Down
SH2D3A	113.094	48.6949	109.25	1022.88	1106.14	1019.06	90.3466	1049.36	569.854	-3.5417	0.395735	-8.94968	3.56501e-19	3.4388e-18	Down
SH2D7	0	3.81921	0	341.624	362.464	348.685	1.27307	350.925	176.099	-7.9984	0.893739	-8.94936	3.57533e-19	3.44699e-18	Down
USP50	0	0	0	431.176	441.623	470.162	0	447.654	223.827	-11.1695	1.2492	-8.94134	3.84474e-19	3.70482e-18	Down
GRIA3	301.585	362.825	320.151	42.4543	41.6626	58.4891	328.187	47.5353	187.861	2.79342	0.375772	7.43382	1.05505e-13	6.96938e-13	Up
PLEKHS1	0	0	0	465.671	452.039	420.672	0	446.127	223.063	-11.1649	1.24971	-8.93399	4.10898e-19	3.95539e-18	Down
CBS	191.09	177.593	282.151	11.9403	66.6601	15.7471	216.945	31.4491	124.197	2.79327	0.775023	3.60411	0.000313227	0.000710848	Up
PABPC1L2B	5.19974	11.4576	5.70002	254.726	259.349	232.832	7.45246	248.969	128.211	-5.04161	0.564523	-8.93074	4.23185e-19	4.0695e-18	Down
ZAR1	0	0	0	664.675	415.584	430.795	0	503.685	251.842	-11.3406	1.27008	-8.92904	4.29712e-19	4.13016e-18	Down
MT1M	181.991	169	407.552	0	46.8704	62.9883	252.847	36.6195	144.734	2.7928	1.25611	2.22338	0.0261904	0.0429089	Up
ALDH1A2	1202.44	522.276	942.404	9564.82	7983.59	5962.51	889.04	7836.97	4363.01	-3.1407	0.369477	-8.50039	1.88952e-17	1.6423e-16	Down
CD52	76.6962	318.904	263.151	34.4941	14.5819	46.1164	219.584	31.7308	125.657	2.79222	0.743587	3.75507	0.000173295	0.000409187	Up
PRR20G	0	0	0	368.158	519.74	547.773	0	478.557	239.279	-11.2653	1.26312	-8.91867	4.71917e-19	4.52656e-18	Down
TGM7	0	0	8.55004	679.269	603.066	606.262	2.85001	629.532	316.191	-7.71376	0.865181	-8.91578	4.84378e-19	4.64371e-18	Down
TUBB3	204.09	1004.45	505.402	5067.98	5846.3	4204.47	571.314	5039.58	2805.45	-3.14001	0.521777	-6.01792	1.76678e-09	7.76787e-09	Down
STAMBPL1	318.484	327.497	335.351	3165.5	3029.91	2454.29	327.111	2883.23	1605.17	-3.13971	0.215661	-14.5586	5.15353e-48	1.74885e-46	Down
TMEM217	116.994	145.13	434.152	2494.85	1704	1941.39	232.092	2046.75	1139.42	-3.13886	0.524327	-5.98645	2.14464e-09	9.35483e-09	Down
C3AR1	717.564	562.378	996.554	136.65	77.0757	114.729	758.832	109.485	434.158	2.78974	0.395947	7.04574	1.84478e-12	1.09475e-11	Up
MYT1L	0	0	0	369.485	667.642	483.66	0	506.929	253.465	-11.3485	1.27517	-8.89961	5.60415e-19	5.35901e-18	Down
ARMC2	408.18	301.717	589.953	4622.21	3451.74	3356.37	433.283	3810.11	2121.7	-3.13629	0.329417	-9.52075	1.71929e-21	1.91598e-20	Down
TSPY2	1.29993	0	0	681.922	708.263	947.073	0.433312	779.086	389.76	-11.0069	1.23762	-8.89358	5.91721e-19	5.65262e-18	Down
TESK2	215.789	175.683	221.351	2186.4	1805.03	1383.49	204.275	1791.64	997.957	-3.13388	0.289501	-10.8251	2.61745e-27	3.92721e-26	Down
KIF17	930.753	994.903	1014.6	8425.85	10889.6	6454.05	980.087	8589.82	4784.95	-3.13149	0.261611	-11.97	5.10198e-33	9.71805e-32	Down
LDHAL6A	0	7.63841	21.8501	1820.23	993.652	916.704	9.8295	1243.53	626.679	-6.9504	0.781607	-8.89244	5.97796e-19	5.70196e-18	Down
USP32	1819.91	2091.02	1862.96	18725	17245.2	14600.9	1924.63	16857	9390.83	-3.13059	0.194697	-16.0792	3.56716e-58	1.5596e-56	Down
GPR183	106.595	213.876	348.652	44.4443	37.4963	14.6223	223.041	32.1876	127.614	2.78601	0.692262	4.0245	5.70964e-05	0.000144997	Up
ZNF689	540.773	672.18	527.252	6187.71	5529.66	3523.97	580.068	5080.45	2830.26	-3.13053	0.295947	-10.578	3.76919e-26	5.3359e-25	Down
TMF1	1518.32	909.926	871.154	12448.4	9566.76	6863.47	1099.8	9626.21	5363.01	-3.13047	0.346529	-9.03378	1.65843e-19	1.64183e-18	Down
CTSC	11503.1	15933.7	11797.2	1951.57	1812.32	1943.64	13078	1902.51	7490.26	2.78115	0.217779	12.7705	2.39565e-37	5.4791e-36	Up
KIF27	428.978	352.322	406.602	4552.56	2637.24	3200.03	395.967	3463.28	1929.62	-3.12953	0.291101	-10.7507	5.88328e-27	8.68177e-26	Down
CKS2	746.163	1588.79	1383.21	11838.1	8540.82	12153.4	1239.39	10844.1	6041.74	-3.1286	0.344217	-9.08904	9.99129e-20	1.00073e-18	Down
MAD2L1	213.189	230.107	237.501	2505.47	1860.23	1573.58	226.932	1979.76	1103.35	-3.12476	0.279435	-11.1824	4.97266e-29	8.02454e-28	Down
TUBGCP4	226.189	114.576	213.751	1831.51	1677.96	1312.63	184.839	1607.36	896.102	-3.12268	0.356969	-8.74777	2.17617e-18	2.01042e-17	Down
GCKR	97.4951	17.1864	96.9004	477.611	711.388	649.004	70.5273	612.668	341.598	-3.12155	0.638404	-4.88962	1.01031e-06	3.22092e-06	Down
MNDA	2042.2	2528.31	3598.62	505.472	530.156	152.971	2723.04	396.2	1559.62	2.77995	0.494841	5.61785	1.93345e-08	7.55849e-08	Up
RGS7	5.19974	12.4124	0	744.277	536.405	591.64	5.87072	624.107	314.989	-6.72702	0.759646	-8.85546	8.33365e-19	7.90078e-18	Down
C1orf112	222.289	283.576	493.052	3162.85	2655.99	2865.97	332.972	2894.93	1613.95	-3.11829	0.35408	-8.80673	1.28846e-18	1.20692e-17	Down
PPP1R7	3318.73	3686.49	4528.67	34077.5	29346.1	36581.6	3844.63	33335.1	18589.8	-3.11595	0.217052	-14.3557	9.80749e-47	3.17351e-45	Down
HMCN2	369.181	178.548	264.101	2307.13	2604.95	2096.61	270.61	2336.23	1303.42	-3.11262	0.333789	-9.32511	1.10869e-20	1.18428e-19	Down
C8orf88	1088.05	1085.61	1276.81	11699.5	8953.28	9168.17	1150.15	9940.31	5545.23	-3.11133	0.213975	-14.5407	6.69386e-48	2.25933e-46	Down
LTK	50.6975	72.5649	107.35	694.526	530.156	772.731	76.8709	665.804	371.338	-3.10876	0.406942	-7.63933	2.18361e-14	1.52837e-13	Down
HENMT1	1179.04	1446.52	1343.31	12636.1	10843.7	10699	1322.96	11393	6357.95	-3.10588	0.192721	-16.1159	1.97354e-58	8.7095e-57	Down
FTHL18	0	0	0	717.743	336.425	515.154	0	523.107	261.554	-11.3951	1.28958	-8.83623	9.90043e-19	9.35317e-18	Down
PHTF1	695.465	343.729	500.652	5452.72	5535.91	2243.96	513.282	4410.86	2462.07	-3.10417	0.437662	-7.09261	1.31609e-12	7.91253e-12	Down
SIX3	0	0	0	429.85	509.325	371.181	0	436.785	218.393	-11.1343	1.26028	-8.83475	1.00322e-18	9.46815e-18	Down
SLC39A8	1325.93	115.531	501.602	88.8887	103.115	91.108	647.689	94.3705	371.03	2.77847	0.756834	3.67117	0.000241438	0.000556322	Up
TPGS2	1042.55	1318.58	905.354	19087.9	6182.72	2806.35	1088.83	9358.98	5223.9	-3.10364	0.604806	-5.13162	2.87253e-07	9.80458e-07	Down
MARCO	904.755	190.005	767.603	91.5421	70.8263	109.105	620.788	90.491	355.639	2.77803	0.606546	4.58009	4.64776e-06	1.36507e-05	Up
CENPE	80.596	144.175	210.901	1792.37	821.794	1134.91	145.224	1249.69	697.458	-3.10255	0.475118	-6.53007	6.57388e-11	3.33754e-10	Down
IL21R	41.5979	45.8305	98.8004	636.151	588.484	374.555	62.0763	533.063	297.57	-3.09788	0.494791	-6.26098	3.82556e-10	1.81114e-09	Down
KDM5B	1285.64	1655.63	802.753	13284.2	11773.8	6992.82	1248	10683.6	5965.82	-3.09781	0.373383	-8.29659	1.0714e-16	8.8889e-16	Down
SYT9	37.6981	70.6553	19.0001	329.021	288.513	472.412	42.4512	363.315	202.883	-3.09545	0.585527	-5.2866	1.24612e-07	4.45043e-07	Down
[truncated: 16,902 more rows]
