# Supplementary material for: Altered mRNAs Profiles in the Testis of Patients With “Secondary Idiopathic Non-Obstructive Azoospermia”
Source: Front Cell Dev Biol. 2022 May 12;10:824596. doi: 10.3389/fcell.2022.824596 (PMC9133692; doi:10.3389/fcell.2022.824596)
Supplement: Supplementary file 7 [file Table10.XLSX]

## Sheet: README
Title	details
geneSymbol	Gene Symbol
chr	Chrosome
strand	Strand
longExonStart_0base	Position of the start of complete exon
longExonEnd	Position of the end of complete exon
shortES	Position of the start of incomplete exon
shortEE	Position of the end of incomplete exon
riExonStart_0base	Position of the start of exon (retained intron as exon)
riExonEnd	Position of the end of exon (retained intron as exon)
1stExonStart_0base	Position of the start of first exon
1stExonEnd	Position of the end of first exon
2ndExonStart_0base	Position of the start of second exon
2ndExonEnd	Position of the end of second exon
exonStart_0base	Position of the start of skipped exon
exonEnd	Position of the end of skipped exon
flankingES	Position of the start of upstream flanking exon
flankingEE	Position of the end of downstream flanking exon
IJC_SAMPLE_1	The inclusion junction counts in three case
SJC_SAMPLE_1	The skipping junction counts in three case
IJC_SAMPLE_2	The inclusion junction counts in three control
SJC_SAMPLE_2	The skipping junction counts in three control
IncFormLen	The length of inclusion form (used to normalize expression level)
SkipFormLen	The length of skipping form (used to normalize expression level)
PValue	Significant p value
FDR	Adjust p value
IncLevel1	The inclusion level in case (normalize expression level )
IncLevel2	The inclusion level in control (normalize expression level )
IncLevelDifference	average(IncLevel1) - average(IncLevel2)

## Sheet: Alternative 3' splicing site
geneSymbol	chr	strand	longExonStart_0base	longExonEnd	shortES	shortEE	flankingES	flankingEE	ID	IJC_SAMPLE_1	SJC_SAMPLE_1	IJC_SAMPLE_2	SJC_SAMPLE_2	IncFormLen	SkipFormLen	PValue	FDR	IncLevel1	IncLevel2	IncLevelDifference
MOK	chr14	-	102250811	102250990	102250811	102250987	102251755	102251804	22	6,11,6	12,11,9	126,41,199	47,33,101	102	99	0.00294628	0.0274793	0.327,0.493,0.393	0.722,0.547,0.657	-0.238
URI1	chr19	+	30014886	30016612	30015535	30016612	30012284	30012531	33	97,144,169	15,24,9	155,66,184	160,284,254	748	99	0	0	0.461,0.443,0.713	0.114,0.03,0.087	0.462
ARL6IP4	chr12	+	122981570	122981879	122981594	122981879	122981128	122981266	40	25,15,25	261,467,468	52,61,135	335,378,446	123	99	4.44089e-16	9.05308e-14	0.072,0.025,0.041	0.111,0.115,0.196	-0.095
ARL6IP4	chr12	+	122981570	122981879	122981594	122981879	122981128	122981299	41	70,100,47	171,403,359	111,158,202	217,237,276	123	99	7.96916e-10	7.1075e-08	0.248,0.166,0.095	0.292,0.349,0.371	-0.168
CATSPER2	chr15	-	43632716	43632934	43632716	43632928	43635359	43635416	44	0,0,3	2,2,21	97,219,364	176,1,5	105	99	4.29234e-12	5.7779e-10	0.0,0.0,0.119	0.342,0.995,0.986	-0.735
VPS37A	chr8	+	17280374	17280443	17280392	17280443	17280238	17280297	47	52,99,94	6,9,16	174,104,386	10,1,18	117	99	0.000286916	0.00411486	0.88,0.903,0.833	0.936,0.989,0.948	-0.086
ZBTB17	chr1	-	15942330	15942441	15942330	15942420	15942528	15942738	56	0,3,1	103,256,112	22,50,17	340,455,477	120	99	3.0565e-09	2.23673e-07	0.0,0.01,0.007	0.051,0.083,0.029	-0.049
PCBP2	chr12	+	53462480	53462567	53462492	53462567	53461014	53461143	70	348,379,431	700,820,1012	631,304,993	1121,465,1574	111	99	0.00243047	0.0239192	0.307,0.292,0.275	0.334,0.368,0.36	-0.063
PCBP2	chr12	+	53468776	53468832	53468779	53468832	53467220	53467293	71	242,278,395	31,18,47	687,376,935	59,10,64	102	99	0.0051653	0.043486	0.883,0.937,0.891	0.919,0.973,0.934	-0.038
PCBP2	chr12	+	53468776	53468832	53468779	53468832	53467804	53467843	72	590,728,907	195,333,343	1050,692,1432	274,172,403	102	99	0.000123807	0.0020908	0.746,0.68,0.72	0.788,0.796,0.775	-0.071
BAX	chr19	+	48961482	48961798	48961531	48961798	48960809	48960914	81	4,30,8	162,272,361	7,20,20	79,167,216	148	99	0.00625796	0.0498889	0.016,0.069,0.015	0.056,0.074,0.058	-0.029
UBXN1	chr11	-	62676499	62677005	62676499	62676639	62677517	62677634	129	392,685,502	0,4,0	906,1264,1371	28,26,12	465	99	6.76245e-09	4.48838e-07	1.0,0.973,1.0	0.873,0.912,0.961	0.076
TMEM107	chr17	-	8175756	8175875	8175756	8175857	8175958	8176026	143	0,2,6	4,8,9	4,0,1	63,31,110	117	99	0.000509461	0.0067628	0.0,0.175,0.361	0.051,0.0,0.008	0.159
BABAM2	chr2	+	28338449	28338900	28338477	28338900	28298337	28298491	163	67,132,144	3,3,6	149,152,237	0,0,2	127	99	0.00323058	0.0296465	0.946,0.972,0.949	1.0,1.0,0.989	-0.041
GPR137	chr11	+	64289036	64289494	64289142	64289494	64288602	64288721	170	170,471,356	23,59,64	1690,2150,3108	124,161,199	205	99	6.12638e-08	3.17903e-06	0.781,0.794,0.729	0.868,0.866,0.883	-0.104
CDC27	chr17	-	47122443	47122600	47122443	47122536	47123885	47123960	184	32,73,80	0,15,22	176,97,344	4,5,0	163	99	1.27434e-08	7.6486e-07	1.0,0.747,0.688	0.964,0.922,1.0	-0.15
ZWINT	chr10	-	56358555	56358724	56358555	56358687	56358804	56358947	231	7,19,8	0,0,0	165,246,320	6,11,26	136	99	0.000197882	0.00306932	1.0,1.0,1.0	0.952,0.942,0.9	0.069
SH2B1	chr16	+	28867330	28867432	28867373	28867432	28863667	28863754	236	42,25,38	7,0,1	14,9,24	0,0,0	142	99	0.00215202	0.0218572	0.807,1.0,0.964	1.0,1.0,1.0	-0.076
SH2B1	chr16	+	28867330	28867432	28867373	28867432	28866011	28867033	237	262,178,234	3,4,11	84,36,103	1,0,0	142	99	0.00395202	0.0353576	0.984,0.969,0.937	0.983,1.0,1.0	-0.031
ZDHHC12	chr9	-	128720872	128721502	128720872	128721480	128721650	128721817	260	27,122,120	0,1,1	164,122,268	5,1,20	121	99	9.94791e-05	0.00175255	1.0,0.99,0.99	0.964,0.99,0.916	0.037
PIAS2	chr18	-	46803217	46812615	46803217	46812586	46815311	46815349	266	0,1,5	2,1,2	1,1,1	0,2,0	128	99	0.00518934	0.0435599	0.0,0.436,0.659	1.0,0.279,1.0	-0.395
ZSWIM8	chr10	+	73801016	73801195	73801084	73801195	73800639	73800759	314	288,440,371	39,41,44	426,362,505	103,77,95	167	99	5.23705e-06	0.000133451	0.814,0.864,0.833	0.71,0.736,0.759	0.102
GALNT11	chr7	+	152108037	152108287	152108040	152108287	152105244	152105370	348	19,13,23	0,0,1	16,7,28	2,4,3	102	99	0.000140777	0.00232241	1.0,1.0,0.957	0.886,0.629,0.901	0.18
PDCD2L	chr19	+	34409160	34409510	34409166	34409510	34404929	34404990	368	13,30,15	0,0,0	115,67,146	2,5,9	105	99	0.00150291	0.0159454	1.0,1.0,1.0	0.982,0.927,0.939	0.051
C9orf116	chr9	-	135495180	135495615	135495180	135495569	135498584	135498663	382	40,39,28	1,0,0	543,474,964	22,27,44	145	99	0.000147676	0.00242223	0.965,1.0,1.0	0.944,0.923,0.937	0.054
DDX31	chr9	-	132630263	132630403	132630263	132630378	132632040	132632091	405	16,6,19	0,0,0	15,1,25	1,0,12	124	99	9.86913e-06	0.000232781	1.0,1.0,1.0	0.923,1.0,0.625	0.151
HNRNPK	chr9	-	83968082	83969440	83968082	83969380	83970161	83970331	551	319,369,402	311,478,385	200,179,365	357,321,633	159	99	1.12718e-06	3.69767e-05	0.39,0.325,0.394	0.259,0.258,0.264	0.109
TMX2	chr11	+	57737835	57738026	57737912	57738026	57737607	57737668	574	17,23,12	45,30,93	4,0,8	42,10,88	176	99	5.17254e-05	0.00103188	0.175,0.301,0.068	0.051,0.0,0.049	0.148
DEPDC5	chr22	+	31836971	31837155	31836998	31837155	31833914	31833980	593	6,0,1	1,1,8	4,2,6	0,0,0	126	99	1.26789e-06	4.06581e-05	0.825,0.0,0.089	1.0,1.0,1.0	-0.695
ZC3H13	chr13	-	45965279	45965432	45965279	45965429	45967503	45968028	609	13,22,35	3,17,8	8,11,22	17,13,20	102	99	0.00237521	0.0236197	0.808,0.557,0.809	0.314,0.451,0.516	0.298
TP53I13	chr17	+	29571831	29572057	29571856	29572057	29569317	29569359	639	0,0,0	14,7,35	16,0,15	111,179,164	124	99	0.000312543	0.00441584	0.0,0.0,0.0	0.103,0.0,0.068	-0.057
TP53I13	chr17	+	29571831	29572057	29571856	29572057	29571590	29571719	640	8,1,3	70,80,65	63,22,18	190,258,404	124	99	0.00459176	0.0399539	0.084,0.01,0.036	0.209,0.064,0.034	-0.059
LYPLA1	chr8	-	54051011	54051188	54051011	54051146	54052654	54052756	654	14,4,15	0,0,0	513,411,900	12,6,29	141	99	0.00532366	0.0444261	1.0,1.0,1.0	0.968,0.98,0.956	0.032
TACC1	chr8	+	38842286	38842447	38842289	38842447	38840223	38840267	698	1,6,8	0,0,0	8,14,8	3,0,5	102	99	6.12466e-05	0.00117418	1.0,1.0,1.0	0.721,1.0,0.608	0.224
AFTPH	chr2	+	64591884	64593004	64591887	64593004	64585421	64585545	701	31,28,42	7,14,18	155,123,165	97,80,171	102	99	0.00435303	0.0382263	0.811,0.66,0.694	0.608,0.599,0.484	0.158
PMF1	chr1	+	156236287	156236483	156236348	156236483	156233627	156233728	713	202,390,347	0,9,1	141,173,148	24,5,34	160	99	8.06022e-14	1.53359e-11	1.0,0.964,0.995	0.784,0.955,0.729	0.164
ULK3	chr15	-	74842074	74842195	74842074	74842118	74842279	74842420	717	144,32,69	0,2,0	54,12,50	3,0,5	176	99	0.0017346	0.0182006	1.0,0.9,1.0	0.91,1.0,0.849	0.047
UBR5	chr8	-	102265099	102265278	102265099	102265275	102266946	102267007	726	64,20,21	5,0,2	97,88,208	20,7,31	102	99	0.00613169	0.0491569	0.926,1.0,0.911	0.825,0.924,0.867	0.074
TPM1	chr15	+	63064063	63066178	63065895	63066178	63062575	63062645	731	5,6,22	3,1,7	8,12,16	9,51,58	1931	99	1.72723e-07	8.21586e-06	0.079,0.235,0.139	0.044,0.012,0.014	0.128
BEX3	chrX	+	103377462	103378164	103377509	103378164	103377027	103377106	756	443,734,818	2158,4029,4202	171,137,231	1295,948,1652	146	99	0.000531844	0.00689947	0.122,0.11,0.117	0.082,0.089,0.087	0.03
ABHD14B	chr3	-	51971459	51971892	51971459	51971698	51973964	51974630	762	13,0,0	38,5,32	0,0,0	8,1,3	293	99	0.00289589	0.0272768	0.104,0.0,0.0	0.0,0.0,0.0	0.035
SCYL1	chr11	+	65536985	65537128	65537036	65537128	65536585	65536750	774	368,649,648	100,268,200	444,359,583	188,179,290	150	99	0.00213685	0.0217806	0.708,0.615,0.681	0.609,0.57,0.57	0.085
CAMK2B	chr7	-	44217154	44219522	44217154	44217735	44220059	44220294	780	2,35,8	0,1,0	11,47,7	3,4,0	1886	99	6.69292e-05	0.00127344	1.0,0.648,1.0	0.161,0.381,1.0	0.369
MED24	chr17	-	40053468	40053657	40053468	40053635	40054360	40054408	783	0,0,2	6,3,7	2,1,20	9,0,8	121	99	0.000366544	0.0050537	0.0,0.0,0.189	0.154,1.0,0.672	-0.546
CALD1	chr7	+	134958208	134958290	134958211	134958290	134958068	134958112	813	29,25,34	10,1,4	12,10,19	0,0,2	102	99	0.000808006	0.00952913	0.738,0.96,0.892	1.0,1.0,0.902	-0.104
COX20	chr1	+	244842194	244842258	244842198	244842258	244841943	244842058	836	108,126,108	4,8,1	245,212,450	2,2,3	103	99	0.00440693	0.0385809	0.963,0.938,0.99	0.992,0.99,0.993	-0.028
CDV3	chr3	+	133587158	133590261	133587895	133590261	133586562	133586722	839	30,34,42	7,1,3	274,379,511	168,96,225	836	99	0.00263379	0.0252243	0.337,0.801,0.624	0.162,0.319,0.212	0.356
CDV3	chr3	+	133587161	133590274	133587895	133590274	133586562	133586722	840	10,5,2	7,1,3	19,38,47	168,96,225	833	99	0.000887451	0.0103803	0.145,0.373,0.073	0.013,0.045,0.024	0.17
KLHL21	chr1	-	6590723	6594110	6590723	6593658	6595484	6595557	844	0,0,0	17,5,22	11,4,8	4,1,27	551	99	1.77264e-07	8.29364e-06	0.0,0.0,0.0	0.331,0.418,0.051	-0.267
SEC22C	chr3	-	42547968	42553448	42547968	42548657	42555929	42555995	860	2,4,3	26,83,79	105,61,134	86,49,63	4890	99	0	0	0.002,0.001,0.001	0.024,0.025,0.041	-0.029
KRCC1	chr2	-	88034133	88034292	88034133	88034231	88036942	88037051	886	24,4,46	1,0,2	13,8,34	14,0,7	160	99	0.000780224	0.00931698	0.937,1.0,0.934	0.365,1.0,0.75	0.252
ARRB2	chr17	+	4720549	4720640	4720585	4720640	4720392	4720472	892	7,3,10	134,178,85	5,3,13	33,30,51	135	99	0.000523035	0.00685612	0.037,0.012,0.079	0.1,0.068,0.157	-0.066
PRR4	chr12	-	10847044	10847367	10847044	10847135	10848371	10848407	898	20,14,16	0,0,0	20,3,16	3,2,4	331	99	2.26322e-08	1.31821e-06	1.0,1.0,1.0	0.666,0.31,0.545	0.493
EIF2B4	chr2	-	27368024	27368139	27368024	27368113	27368371	27368463	935	20,37,35	10,2,9	258,97,340	9,1,12	125	99	5.69805e-06	0.000142651	0.613,0.936,0.755	0.958,0.987,0.957	-0.199
SLC25A29	chr14	-	100295625	100295697	100295625	100295656	100298026	100298190	950	4,16,13	0,0,0	0,0,4	2,1,0	140	99	0.00130963	0.0144523	1.0,1.0,1.0	0.0,0.0,1.0	0.667
BRD1	chr22	-	49787389	49787887	49787389	49787494	49794033	49794294	967	3,4,1	21,23,31	74,23,144	67,12,94	492	99	0	0	0.028,0.034,0.006	0.182,0.278,0.236	-0.209
ATXN2L	chr16	+	28832186	28832399	28832204	28832399	28830961	28831072	969	6,0,2	49,11,33	20,0,56	110,12,200	117	99	0.00493202	0.0417685	0.094,0.0,0.049	0.133,0.0,0.192	-0.061
STOML1	chr15	-	73988598	73989257	73988598	73988802	73990350	73990457	979	22,20,36	4,5,5	36,15,70	1,1,4	554	99	0.00416046	0.0368757	0.496,0.417,0.563	0.865,0.728,0.758	-0.292
ABCD4	chr14	-	74295853	74295979	74295853	74295974	74296332	74296449	983	15,21,36	2,0,0	19,7,25	3,4,5	104	99	4.104e-05	0.000830697	0.877,1.0,1.0	0.858,0.625,0.826	0.189
CAST	chr5	+	96765220	96765325	96765223	96765325	96762273	96762372	988	90,100,129	12,16,37	356,354,560	151,140,187	102	99	0.000128874	0.00216356	0.879,0.858,0.772	0.696,0.71,0.744	0.12
SHROOM1	chr5	-	132822140	132823128	132822140	132823113	132823249	132823522	1022	6,29,27	0,1,1	16,25,11	2,4,1	114	99	0.00424705	0.0375266	1.0,0.962,0.959	0.874,0.844,0.905	0.099
PTOV1	chr19	+	49860565	49860742	49860613	49860742	49860267	49860336	1024	122,155,104	350,792,673	91,204,148	800,2010,1384	147	99	6.15521e-09	4.18261e-07	0.19,0.116,0.094	0.071,0.064,0.067	0.066
KIAA1324	chr1	+	109202912	109206781	109202943	109206781	109200734	109200900	1029	0,0,0	16,13,16	21,37,39	433,586,599	130	99	0.000563458	0.00727651	0.0,0.0,0.0	0.036,0.046,0.047	-0.043
CDKN1C	chr11	-	2883217	2883915	2883217	2883910	2883998	2884134	1038	66,107,110	0,0,11	103,130,280	20,25,49	104	99	1.28638e-08	7.6486e-07	1.0,1.0,0.905	0.831,0.832,0.845	0.132
ISG20	chr15	+	88652109	88652310	88652169	88652310	88639342	88639594	1063	13,65,40	0,0,0	79,83,176	4,3,18	159	99	2.57895e-06	7.36032e-05	1.0,1.0,1.0	0.925,0.945,0.859	0.09
RHOT2	chr16	+	670773	671203	670891	671203	670455	670557	1080	14,22,19	0,6,1	22,1,21	11,3,11	217	99	0.0013264	0.0145251	1.0,0.626,0.897	0.477,0.132,0.466	0.483
ZNF69	chr19	+	11903572	11903699	11903614	11903699	11887781	11887986	1093	7,2,8	1,3,2	3,10,29	0,0,2	141	99	0.000670457	0.00824778	0.831,0.319,0.737	1.0,1.0,0.911	-0.341
ZC3HC1	chr7	-	130024262	130024506	130024262	130024377	130026157	130026312	1117	56,58,65	2,3,0	79,62,237	3,3,24	228	99	0.0034937	0.0319584	0.924,0.894,1.0	0.92,0.9,0.811	0.062
SREK1	chr5	+	66177513	66177658	66177516	66177658	66174945	66175041	1118	20,13,21	2,0,2	88,47,144	21,6,26	102	99	0.00256696	0.0246915	0.907,1.0,0.911	0.803,0.884,0.843	0.096
DCAF11	chr14	+	24116916	24117044	24116971	24117044	24115542	24115726	1122	11,2,8	0,0,0	8,0,21	3,5,1	154	99	4.39125e-06	0.000113933	1.0,1.0,1.0	0.632,0.0,0.931	0.479
BUD31	chr7	+	99410033	99410169	99410036	99410169	99408968	99409245	1124	87,106,134	0,0,1	389,317,767	20,7,25	102	99	5.68947e-05	0.00111514	1.0,1.0,0.992	0.95,0.978,0.968	0.032
PAPOLA	chr14	+	96555846	96555947	96555849	96555947	96552479	96552622	1151	10,3,19	0,0,0	232,155,309	15,6,41	102	99	6.92941e-05	0.0013097	1.0,1.0,1.0	0.938,0.962,0.88	0.073
MARK3	chr14	+	103468032	103468186	103468080	103468186	103467078	103467191	1163	62,48,87	23,7,18	86,28,123	7,0,16	147	99	0.00225895	0.0227811	0.645,0.822,0.765	0.892,1.0,0.838	-0.166
USP48	chr1	-	21721035	21721166	21721035	21721163	21721649	21721764	1172	32,9,38	19,4,15	21,2,87	10,0,4	102	99	0.0044657	0.0389759	0.62,0.686,0.711	0.671,1.0,0.955	-0.203
C21orf91	chr21	-	17788973	17793581	17788973	17793578	17795207	17795270	1240	10,19,26	0,1,0	250,394,629	22,32,27	102	99	0.0005154	0.00680997	1.0,0.949,1.0	0.917,0.923,0.958	0.05
CELF1	chr11	-	47478876	47478952	47478876	47478940	47482694	47482856	1257	1,2,3	0,0,2	7,2,5	1,6,15	111	99	0.000922842	0.0107502	1.0,1.0,0.572	0.862,0.229,0.229	0.417
NPL	chr1	+	182828723	182830384	182829602	182830384	182825780	182825820	1275	6,15,12	4,0,4	7,6,6	43,28,80	978	99	2.72014e-05	0.000588128	0.132,1.0,0.233	0.016,0.021,0.008	0.44
YY1AP1	chr1	-	155668626	155668777	155668626	155668717	155670319	155670464	1286	56,15,26	31,16,60	86,33,197	51,5,81	159	99	0.00467314	0.0402935	0.529,0.369,0.212	0.512,0.804,0.602	-0.269
MOSPD3	chr7	+	100613476	100613706	100613506	100613706	100613193	100613269	1288	95,123,98	0,1,5	681,370,784	27,26,39	129	99	0.000577392	0.00742287	1.0,0.99,0.938	0.951,0.916,0.939	0.041
BRD9	chr5	-	886591	886767	886591	886707	887360	887471	1329	6,7,11	8,5,5	14,0,31	42,2,84	159	99	0.00253966	0.0245701	0.318,0.466,0.578	0.172,0.0,0.187	0.334
BRD9	chr5	-	889586	889766	889586	889647	891154	891287	1331	0,8,0	9,5,24	25,8,59	32,9,33	218	99	0.000235965	0.00350753	0.0,0.421,0.0	0.262,0.288,0.448	-0.192
MINDY1	chr1	-	151002164	151002968	151002164	151002706	151006311	151007619	1367	9,1,3	0,0,0	7,2,9	2,0,3	361	99	0.000387548	0.0053176	1.0,1.0,1.0	0.49,1.0,0.451	0.353
SNRPD1	chr18	+	21623747	21623939	21623870	21623939	21622724	21622801	1376	628,1325,1019	2,12,0	1174,1437,1548	43,37,16	222	99	6.90632e-11	7.58101e-09	0.993,0.98,1.0	0.924,0.945,0.977	0.042
MMS19	chr10	-	97468965	97469126	97468965	97469104	97469645	97469723	1396	15,0,0	20,11,53	0,0,0	22,6,54	121	99	0.000401603	0.00548409	0.38,0.0,0.0	0.0,0.0,0.0	0.127
MDH1B	chr2	-	206739592	206739661	206739592	206739658	206741053	206741104	1404	9,7,1	0,0,0	461,763,945	20,30,39	102	99	0.00290895	0.0273096	1.0,1.0,1.0	0.957,0.961,0.959	0.041
HSD17B7	chr1	+	162797801	162798143	162797827	162798143	162796584	162796677	1405	18,3,10	4,10,0	15,1,8	0,0,1	125	99	0.000246267	0.00362292	0.781,0.192,1.0	1.0,1.0,0.864	-0.297
NPLOC4	chr17	-	81588943	81589119	81588943	81589104	81596115	81596242	1410	0,0,0	13,7,18	10,0,11	65,17,126	114	99	0.000118111	0.00200775	0.0,0.0,0.0	0.118,0.0,0.07	-0.063
PKMYT1	chr16	-	2973137	2973253	2973137	2973215	2973999	2974157	1421	0,0,0	1,4,2	46,56,44	716,794,917	137	99	0.00307022	0.0283573	0.0,0.0,0.0	0.044,0.048,0.034	-0.042
AP2S1	chr19	-	46839464	46839620	46839464	46839578	46845992	46846142	1439	0,22,16	511,1099,1048	10,29,20	684,590,943	141	99	0.00599786	0.0482194	0.0,0.014,0.011	0.01,0.033,0.015	-0.011
WDTC1	chr1	+	27297047	27297156	27297050	27297156	27296325	27296401	1519	6,1,4	0,0,0	41,5,103	3,8,3	102	99	0.00027904	0.00402212	1.0,1.0,1.0	0.93,0.378,0.971	0.24
DERPC	chr16	-	69118008	69120649	69118008	69118525	69121435	69121493	1561	10,4,5	0,0,0	18,4,32	0,0,18	2223	99	0.00279469	0.0264108	1.0,1.0,1.0	1.0,1.0,0.073	0.309
MLST8	chr16	+	2206030	2206214	2206060	2206214	2205453	2205512	1602	4,0,0	16,6,11	0,9,91	7,10,28	129	99	0.00144616	0.0155312	0.161,0.0,0.0	0.0,0.409,0.714	-0.321
DNAJC4	chr11	+	64232700	64232865	64232703	64232865	64232429	64232614	1607	30,25,14	191,210,213	477,367,611	1720,1511,2163	102	99	9.41945e-10	7.9068e-08	0.132,0.104,0.06	0.212,0.191,0.215	-0.107
ELP4	chr11	+	31603764	31603907	31603767	31603907	31594769	31594901	1612	3,0,0	11,17,17	11,9,19	8,6,57	102	99	9.0071e-07	3.04747e-05	0.209,0.0,0.0	0.572,0.593,0.244	-0.4
C19orf48	chr19	-	50797692	50798958	50797692	50798947	50799271	50799357	1644	10,6,11	7,1,0	4,1,16	0,0,0	110	99	0.000163452	0.00260611	0.563,0.844,1.0	1.0,1.0,1.0	-0.198
DNAJC21	chr5	+	34945721	34945803	34945760	34945803	34944866	34945025	1661	0,10,2	49,85,120	71,42,85	666,345,1118	138	99	0.0024233	0.0239192	0.0,0.078,0.012	0.071,0.08,0.052	-0.038
LOC100289561	chr7	+	102365973	102366076	102366017	102366076	102363882	102364206	1662	13,31,13	0,0,3	39,44,42	37,9,25	143	99	1.41714e-06	4.40556e-05	1.0,1.0,0.75	0.422,0.772,0.538	0.339
LOC100289561	chr7	+	102365954	102366076	102365973	102366076	102363882	102364411	1663	8,22,1	55,69,31	48,47,100	70,40,94	118	99	8.40109e-10	7.26567e-08	0.109,0.211,0.026	0.365,0.496,0.472	-0.329
PEX11G	chr19	-	7476874	7477436	7476874	7477253	7478313	7478376	1672	66,99,77	2,2,2	248,334,427	18,21,22	282	99	0.00256951	0.0246915	0.921,0.946,0.931	0.829,0.848,0.872	0.083
PEX11G	chr19	-	7476874	7477436	7476874	7477253	7482032	7482211	1673	6,16,48	0,0,0	41,46,28	0,4,4	282	99	0.000106137	0.00185838	1.0,1.0,1.0	1.0,0.801,0.711	0.163
DAXX	chr6	-	33321718	33321977	33321718	33321974	33322861	33322959	1698	39,19,32	12,6,7	24,6,35	25,4,17	102	99	0.00381474	0.0342367	0.759,0.755,0.816	0.482,0.593,0.666	0.196
CD40	chr20	+	46128329	46128358	46128334	46128358	46128137	46128224	1706	20,24,32	0,1,0	28,20,50	0,2,8	104	99	0.000759315	0.00916621	1.0,0.958,1.0	1.0,0.905,0.856	0.066
HLA-DPA1	chr6	-	33073470	33073669	33073470	33073593	33080679	33080748	1746	41,27,64	2,0,7	5,4,26	0,0,0	175	99	0.000414035	0.00562694	0.921,1.0,0.838	1.0,1.0,1.0	-0.08
MAPKAPK5	chr12	+	111870270	111870360	111870274	111870360	111868752	111868861	1748	17,13,56	2,8,0	24,15,32	0,0,1	103	99	0.000471572	0.00637851	0.891,0.61,1.0	1.0,1.0,0.969	-0.156
SLC49A3	chr4	-	684482	684602	684482	684599	684718	684856	1751	0,0,0	6,1,1	20,32,35	71,57,111	102	99	2.46438e-06	7.25088e-05	0.0,0.0,0.0	0.215,0.353,0.234	-0.267
LRRC28	chr15	+	99333922	99334129	99334017	99334129	99287813	99287951	1767	10,15,21	0,6,1	134,59,303	0,0,2	194	99	0.000622399	0.00796559	1.0,0.561,0.915	1.0,1.0,0.987	-0.17
RALGPS1	chr9	+	127212943	127213049	127212967	127213049	127212626	127212719	1775	2,2,2	0,5,4	83,72,95	1,0,0	123	99	9.81567e-07	3.25743e-05	1.0,0.244,0.287	0.985,1.0,1.0	-0.485
PGAM5	chr12	+	132717986	132718120	132717989	132718120	132717709	132717798	1782	0,4,3	13,5,17	45,40,94	27,19,42	102	99	1.35148e-06	4.28569e-05	0.0,0.437,0.146	0.618,0.671,0.685	-0.464
PPP6R3	chr11	+	68587926	68588024	68587977	68588024	68575957	68576043	1799	3,6,18	0,0,0	21,26,78	0,0,15	150	99	0.00010984	0.0018999	1.0,1.0,1.0	1.0,1.0,0.774	0.075
NMB	chr15	-	84655131	84655409	84655131	84655404	84657175	84657348	1811	18,22,14	1,5,4	169,79,37	143,27,20	104	99	0.00101124	0.0114983	0.945,0.807,0.769	0.529,0.736,0.638	0.206
CNBP	chr3	-	129171078	129171283	129171078	129171277	129171445	129171538	1815	13,3,6	221,114,294	2,0,4	267,48,349	105	99	0.00142526	0.0154665	0.053,0.024,0.019	0.007,0.0,0.011	0.026
CNBP	chr3	-	129171078	129171283	129171078	129171280	129171445	129171538	1816	13,3,6	96,85,126	2,0,4	75,21,134	102	99	0.00480277	0.0409168	0.116,0.033,0.044	0.025,0.0,0.028	0.047
GRAMD1A	chr19	+	35015823	35015967	35015826	35015967	35014188	35014387	1830	60,113,115	0,0,0	68,25,23	0,4,26	102	99	7.45896e-07	2.64164e-05	1.0,1.0,1.0	1.0,0.858,0.462	0.227
SLC26A6	chr3	-	48626875	48627055	48626875	48627052	48627945	48628038	1836	16,15,17	16,42,28	26,40,47	22,26,25	102	99	0.000989246	0.0113386	0.493,0.257,0.371	0.534,0.599,0.646	-0.219
PCBP4	chr3	-	51957453	51958349	51957453	51958152	51958789	51958959	1843	134,103,116	79,97,82	143,86,259	46,51,77	296	99	0.000787494	0.00932576	0.362,0.262,0.321	0.51,0.361,0.529	-0.152
SLC52A2	chr8	+	144359183	144359423	144359187	144359423	144358612	144359065	1868	18,41,41	0,0,1	32,11,60	6,2,0	103	99	0.00597678	0.0482194	1.0,1.0,0.975	0.837,0.841,1.0	0.099
ASIC3	chr7	+	151052553	151052756	151052573	151052756	151052165	151052237	1876	0,0,0	24,23,22	19,4,5	59,67,103	119	99	6.65937e-06	0.000162443	0.0,0.0,0.0	0.211,0.047,0.039	-0.099
TENT2	chr5	+	79642831	79642910	79642843	79642910	79641104	79641196	1925	24,2,29	3,0,11	11,5,37	16,5,30	111	99	0.000499546	0.00666217	0.877,1.0,0.702	0.38,0.471,0.524	0.401
LRRC29	chr16	-	67210047	67210348	67210047	67210322	67223825	67223927	1928	0,0,0	12,7,9	13,8,24	13,3,22	125	99	3.67839e-12	5.24906e-10	0.0,0.0,0.0	0.442,0.679,0.464	-0.528
PRXL2B	chr1	+	2588529	2588625	2588549	2588625	2588389	2588453	1971	3,0,0	16,8,23	1,0,10	12,9,18	119	99	0.0050343	0.0425086	0.135,0.0,0.0	0.065,0.0,0.316	-0.082
TJAP1	chr6	+	43498974	43499100	43498977	43499100	43497880	43497977	1977	15,6,15	5,1,21	8,1,1	9,5,13	102	99	0.00369259	0.033456	0.744,0.853,0.409	0.463,0.163,0.069	0.437
PYCR3	chr8	-	143606466	143606679	143606466	143606619	143606952	143607132	1986	10,14,21	0,0,2	22,19,28	0,4,5	159	99	0.00221094	0.022376	1.0,1.0,0.867	1.0,0.747,0.777	0.114
TRMT11	chr6	+	126010924	126011417	126011252	126011417	126008656	126008745	2026	9,2,1	1,0,0	6,2,0	2,0,4	427	99	3.96093e-06	0.000107662	0.676,1.0,1.0	0.41,1.0,0.0	0.422
MAP2K7	chr19	+	7911414	7911578	7911435	7911578	7911249	7911330	2028	0,0,0	18,16,17	6,0,4	17,7,66	120	99	0.000528852	0.00689198	0.0,0.0,0.0	0.226,0.0,0.048	-0.091
PDE6B	chr4	+	670045	670892	670048	670892	667855	668006	2045	2,14,15	2,3,3	22,17,40	0,0,0	102	99	3.99658e-05	0.000814732	0.493,0.819,0.829	1.0,1.0,1.0	-0.286
TM2D2	chr8	-	38995317	38995794	38995317	38995405	38996212	38996509	2071	20,12,15	45,66,105	14,26,62	49,21,82	488	99	3.58281e-06	9.90247e-05	0.083,0.036,0.028	0.055,0.201,0.133	-0.081
TM2D2	chr8	-	38995317	38995693	38995317	38995405	38996418	38996509	2072	22,10,9	4,7,0	16,25,51	0,0,0	387	99	8.39746e-07	2.88751e-05	0.585,0.268,1.0	1.0,1.0,1.0	-0.382
TM2D2	chr8	-	38995317	38995794	38995317	38995405	38996418	38996509	2073	19,10,11	4,7,0	17,28,57	0,0,0	488	99	5.23399e-07	2.0747e-05	0.491,0.225,1.0	1.0,1.0,1.0	-0.428
TM2D2	chr8	-	38995317	38995794	38995317	38995693	38996418	38996509	2074	5,3,2	8,3,0	3,3,6	2,0,0	200	99	0.00199145	0.0204446	0.236,0.331,1.0	0.426,1.0,1.0	-0.286
HAGHL	chr16	+	729008	729715	729287	729715	728793	728895	2078	16,17,17	0,0,0	45,82,75	2,8,0	378	99	7.10463e-05	0.00133399	1.0,1.0,1.0	0.855,0.729,1.0	0.139
BABAM1	chr19	+	17268755	17269091	17268793	17269091	17267375	17267516	2080	0,0,0	4,11,3	6,0,4	11,10,28	137	99	0.000177661	0.00280136	0.0,0.0,0.0	0.283,0.0,0.094	-0.126
MSTO1	chr1	+	155613424	155613566	155613461	155613566	155613048	155613233	2168	0,1,0	7,45,33	115,101,227	197,122,382	136	99	0	0	0.0,0.016,0.0	0.298,0.376,0.302	-0.32
MSTO1	chr1	+	155614033	155614967	155614058	155614967	155613656	155613766	2170	0,2,0	59,56,16	41,28,75	361,307,585	124	99	4.09293e-07	1.69293e-05	0.0,0.028,0.0	0.083,0.068,0.093	-0.072
MT1E	chr16	+	56626465	56627112	56626879	56627112	56625780	56625879	2190	150,375,139	1,14,6	146,37,60	2,0,0	513	99	0.000239524	0.00354198	0.967,0.838,0.817	0.934,1.0,1.0	-0.104
PCTP	chr17	+	55775310	55777374	55776034	55777374	55774791	55774859	2191	3,1,7	25,14,23	16,9,33	27,3,37	823	99	5.6217e-06	0.000141985	0.014,0.009,0.035	0.067,0.265,0.097	-0.124
ARL16	chr17	-	81682033	81682675	81682033	81682149	81683012	81683126	2251	48,28,34	30,154,143	15,12,19	129,109,192	625	99	1.08226e-07	5.50948e-06	0.202,0.028,0.036	0.018,0.017,0.015	0.072
THRA	chr17	+	40093019	40093867	40093136	40093867	40089205	40089333	2256	70,40,79	8,15,11	59,54,85	25,19,42	216	99	0.0043089	0.0379556	0.8,0.55,0.767	0.52,0.566,0.481	0.183
ANGEL1	chr14	-	76786008	76789388	76786008	76786592	76790610	76790774	2268	22,30,25	2,29,20	254,167,348	25,8,12	2895	99	1.02274e-10	1.08107e-08	0.273,0.034,0.041	0.258,0.417,0.498	-0.275
LRRC34	chr3	-	169804052	169804181	169804052	169804178	169806847	169806931	2278	2,6,7	0,0,0	74,72,153	3,8,19	102	99	0.000168884	0.00267775	1.0,1.0,1.0	0.96,0.897,0.887	0.085
ETNK2	chr1	-	204134514	204134694	204134514	204134588	204137103	204137249	2279	7,30,24	144,224,365	109,23,99	475,239,891	205	99	0.000634819	0.00798139	0.023,0.061,0.031	0.1,0.044,0.051	-0.027
IGFLR1	chr19	-	35739709	35740088	35739709	35739769	35740379	35740564	2283	33,110,92	0,0,0	68,79,87	0,4,5	418	99	5.20639e-05	0.00103188	1.0,1.0,1.0	1.0,0.824,0.805	0.124
GGA3	chr17	-	75236598	75238389	75236598	75237532	75238651	75238762	2286	22,11,24	0,0,0	61,55,100	3,0,6	956	99	5.81951e-06	0.000144425	1.0,1.0,1.0	0.678,1.0,0.633	0.23
RANGRF	chr17	+	8289502	8290087	8289812	8290087	8289257	8289414	2313	67,113,197	5,24,26	1400,1692,1996	66,38,48	409	99	6.1349e-09	4.18261e-07	0.764,0.533,0.647	0.837,0.915,0.91	-0.239
FKBP8	chr19	-	18538215	18538436	18538215	18538433	18539370	18539459	2336	518,769,921	276,469,487	1934,1273,2983	743,506,1131	102	99	8.75245e-05	0.00158098	0.646,0.614,0.647	0.716,0.709,0.719	-0.079
TMEM205	chr19	-	11345519	11345737	11345519	11345628	11346126	11346268	2339	38,91,65	129,222,282	125,65,165	139,146,221	208	99	2.22775e-07	1.00921e-05	0.123,0.163,0.099	0.3,0.175,0.262	-0.117
TMEM205	chr19	-	11345519	11345737	11345519	11345628	11346207	11346268	2340	1,49,23	11,24,33	49,39,64	8,12,44	208	99	0.00548426	0.0453684	0.041,0.493,0.249	0.745,0.607,0.409	-0.326
WDR91	chr7	-	135193230	135193477	135193230	135193399	135193577	135193672	2383	1,0,0	50,47,40	5,2,13	41,21,72	177	99	2.74456e-06	7.75541e-05	0.011,0.0,0.0	0.064,0.051,0.092	-0.065
RBBP4	chr1	+	32651913	32652061	32651916	32652061	32651207	32651322	2387	36,4,34	4,0,4	60,13,144	3,0,0	102	99	0.00235857	0.0235362	0.897,1.0,0.892	0.951,1.0,1.0	-0.054
KDM5C	chrX	-	53217142	53217277	53217142	53217274	53217795	53217966	2390	2,2,3	4,0,12	3,1,17	0,0,1	102	99	4.09691e-06	0.000110307	0.327,1.0,0.195	1.0,1.0,0.943	-0.474
ZFAND2A	chr7	-	1152906	1153224	1152906	1153131	1155452	1155584	2413	108,124,136	6,14,4	331,447,439	6,8,18	192	99	0.00571426	0.0468635	0.903,0.82,0.946	0.966,0.966,0.926	-0.063
ZNF302	chr19	+	34683991	34686396	34684251	34686396	34683154	34683238	2422	0,0,0	23,5,13	8,0,6	4,1,10	359	99	1.42015e-06	4.40556e-05	0.0,0.0,0.0	0.355,0.0,0.142	-0.166
IDH3G	chrX	-	153785767	153786272	153785767	153785973	153786354	153786449	2456	318,619,500	1,0,5	373,628,456	3,4,14	398	99	0.000961061	0.01106	0.988,1.0,0.961	0.969,0.975,0.89	0.038
PCM1	chr8	+	18006250	18006397	18006262	18006397	17993482	17993619	2460	0,0,2	27,7,25	22,3,56	288,99,607	111	99	0.00132833	0.0145251	0.0,0.0,0.067	0.064,0.026,0.076	-0.033
MED8	chr1	-	43388309	43388489	43388309	43388428	43389758	43389800	2466	4,0,1	15,23,38	6,4,12	28,18,52	160	99	0.00162141	0.0170756	0.142,0.0,0.016	0.117,0.121,0.125	-0.068
SCARF1	chr17	-	1636708	1636855	1636708	1636818	1636940	1637062	2479	19,8,22	2,4,0	14,4,5	0,0,0	136	99	0.0058995	0.0480761	0.874,0.593,1.0	1.0,1.0,1.0	-0.178
MAD1L1	chr7	-	2230548	2230727	2230548	2230724	2232871	2232945	2505	10,7,8	2,0,0	12,3,41	5,0,4	102	99	0.00470808	0.0404297	0.829,1.0,1.0	0.7,1.0,0.909	0.073
BRPF1	chr3	+	9743577	9743901	9743580	9743901	9742943	9743253	2533	1,0,1	12,10,5	7,0,34	14,4,26	102	99	6.07595e-05	0.00117418	0.075,0.0,0.163	0.327,0.0,0.559	-0.216
PRKCB	chr16	+	24214657	24220611	24219960	24220611	24191089	24191230	2543	15,1,22	0,0,1	17,12,21	6,18,23	5402	99	0.000117403	0.00200775	1.0,1.0,0.287	0.049,0.012,0.016	0.737
HSD11B1L	chr19	+	5687752	5688522	5687915	5688522	5687502	5687668	2567	19,21,23	0,0,0	25,39,48	0,3,4	262	99	0.00118767	0.0131892	1.0,1.0,1.0	1.0,0.831,0.819	0.117
NEURL2	chr20	-	45888471	45888887	45888471	45888873	45890249	45891287	2569	0,0,0	3,9,22	0,2,5	7,20,12	113	99	0.00230191	0.0230514	0.0,0.0,0.0	0.0,0.081,0.267	-0.116
LARP7	chr4	+	112647198	112647549	112647201	112647549	112647033	112647127	2597	28,20,47	1,7,2	28,16,37	1,0,0	102	99	0.000523698	0.00685612	0.965,0.735,0.958	0.965,1.0,1.0	-0.102
LILRB4	chr19	+	54667634	54667793	54667637	54667793	54666693	54666749	2602	0,14,5	1,32,11	4,3,3	5,0,0	102	99	0.00228942	0.0230071	0.0,0.298,0.306	0.437,1.0,1.0	-0.611
FOXP4	chr6	+	41587298	41587512	41587301	41587512	41587008	41587156	2633	4,1,1	0,0,0	14,10,35	6,0,7	102	99	3.06816e-05	0.000658385	1.0,1.0,1.0	0.694,1.0,0.829	0.159
TK1	chr17	-	78174090	78174950	78174090	78174788	78175049	78175169	2638	4,8,2	0,0,0	37,32,26	3,0,4	261	99	0.000654488	0.00812135	1.0,1.0,1.0	0.824,1.0,0.711	0.155
RASAL1	chr12	-	113104160	113104298	113104160	113104214	113105713	113105883	2649	51,25,17	0,4,3	3,3,6	0,0,0	183	99	0.0018508	0.0192079	1.0,0.772,0.754	1.0,1.0,1.0	-0.158
INTS9	chr8	-	28767660	28768376	28767660	28768322	28769888	28770026	2653	0,5,10	70,106,107	4,0,0	102,69,196	153	99	0.00624206	0.0498889	0.0,0.03,0.057	0.025,0.0,0.0	0.021
C11orf80	chr11	+	66803994	66804190	66803997	66804190	66801030	66801102	2706	2,6,4	2,0,0	26,29,101	16,8,22	102	99	0.00359942	0.0327158	0.493,1.0,1.0	0.612,0.779,0.817	0.095
EEF1B2	chr2	+	206159912	206160059	206159958	206160059	206159593	206159684	2715	616,836,1013	35,37,52	393,249,497	132,138,206	145	99	0	0	0.923,0.939,0.93	0.67,0.552,0.622	0.316
POLD2	chr7	-	44121833	44122282	44121833	44122109	44123510	44123570	2722	0,9,6	40,37,75	0,0,1	102,46,192	272	99	0.00351439	0.0320449	0.0,0.081,0.028	0.0,0.0,0.002	0.036
SMARCA1	chrX	-	129446505	129447301	129446505	129447233	129448301	129448443	2731	15,37,55	168,234,288	9,31,31	40,76,99	167	99	0.000129825	0.00216678	0.05,0.086,0.102	0.118,0.195,0.157	-0.077
SWI5	chr9	+	128276586	128276755	128276706	128276755	128275378	128275496	2733	16,10,15	3,10,7	28,26,39	184,223,502	219	99	1.07336e-12	1.70188e-10	0.707,0.311,0.492	0.064,0.05,0.034	0.454
SWI5	chr9	+	128276586	128276755	128276706	128276755	128276145	128276402	2734	33,19,29	87,224,174	54,41,99	695,635,853	219	99	0.000221805	0.00333174	0.146,0.037,0.07	0.034,0.028,0.05	0.047
C1orf162	chr1	+	111477650	111477775	111477725	111477775	111477333	111477428	2754	5,2,2	20,9,7	0,0,2	2,17,13	174	99	0.00244039	0.0239343	0.125,0.112,0.14	0.0,0.0,0.08	0.099
QKI	chr6	+	163563419	163563719	163563443	163563719	163561981	163562069	2760	15,13,12	0,0,1	121,62,162	24,4,39	123	99	5.15901e-06	0.000132647	1.0,1.0,0.906	0.802,0.926,0.77	0.136
RBM39	chr20	-	35729311	35729365	35729311	35729362	35729461	35729527	2764	183,107,137	0,0,5	89,32,177	5,4,5	102	99	0.00297846	0.0275991	1.0,1.0,0.964	0.945,0.886,0.972	0.054
TBC1D7	chr6	-	13326786	13326963	13326786	13326906	13328295	13328537	2770	0,0,0	3,5,1	1,0,15	35,8,28	156	99	0.000290909	0.00415127	0.0,0.0,0.0	0.018,0.0,0.254	-0.091
SLC25A46	chr5	+	110761203	110765156	110761446	110765156	110756701	110756759	2777	17,4,4	0,0,0	108,71,191	6,1,12	342	99	5.70464e-05	0.00111514	1.0,1.0,1.0	0.839,0.954,0.822	0.128
RIOK1	chr6	+	7395020	7395143	7395052	7395143	7393098	7393303	2781	0,0,0	9,5,3	7,0,8	13,6,39	131	99	2.25501e-05	0.000495061	0.0,0.0,0.0	0.289,0.0,0.134	-0.141
MAP4	chr3	-	47850694	47853039	47850694	47852938	47853162	47853352	2791	60,77,115	107,88,159	141,78,204	85,27,86	200	99	6.10995e-11	6.98077e-09	0.217,0.302,0.264	0.451,0.588,0.54	-0.265
ZDHHC3	chr3	-	44915260	44926847	44915260	44918143	44929305	44929436	2794	63,68,110	0,0,10	736,846,1336	264,310,305	8803	99	0.0011396	0.0128047	1.0,1.0,0.11	0.03,0.03,0.047	0.668
ARHGEF33	chr2	+	38973009	38975452	38973713	38975452	38971869	38971944	2856	1,2,3	0,0,0	9,23,28	2,0,9	803	99	2.0809e-06	6.25145e-05	1.0,1.0,1.0	0.357,1.0,0.277	0.455
ALAS1	chr3	+	52199209	52199440	52199220	52199440	52198082	52198255	2879	22,35,39	4,0,7	29,3,23	0,1,0	110	99	0.000999031	0.0114049	0.832,1.0,0.834	1.0,0.73,1.0	-0.021
AMOTL2	chr3	-	134358539	134358719	134358539	134358716	134359282	134359503	2893	1,1,2	0,2,3	2,1,1	0,0,0	102	99	0.00105067	0.0118993	1.0,0.327,0.393	1.0,1.0,1.0	-0.427
ARHGAP9	chr12	-	57476589	57476963	57476589	57476651	57477155	57477269	2899	3,14,5	0,0,0	14,3,7	7,0,0	411	99	0.00466115	0.0402935	1.0,1.0,1.0	0.325,1.0,1.0	0.225
SLC9A5	chr16	+	67265039	67265106	67265042	67265106	67264351	67264522	2914	2,2,2	0,0,0	20,2,18	1,4,15	102	99	1.97839e-06	6.00673e-05	1.0,1.0,1.0	0.951,0.327,0.538	0.395
SRP19	chr5	+	112867371	112868392	112867403	112868392	112864620	112864732	2926	20,17,12	105,164,140	70,75,216	212,223,809	131	99	5.94479e-08	3.14193e-06	0.126,0.073,0.061	0.2,0.203,0.168	-0.104
HIGD1A	chr3	-	42794156	42794299	42794156	42794275	42804435	42804535	2983	2,6,11	119,98,148	7,0,0	130,54,258	123	99	0.0027274	0.0259467	0.013,0.047,0.056	0.042,0.0,0.0	0.025
MT1G	chr16	-	56667311	56667380	56667311	56667377	56667965	56668065	3014	12,0,12	3,7,10	2,0,0	6,4,13	102	99	0.000160517	0.00258823	0.795,0.0,0.538	0.244,0.0,0.0	0.363
PRMT7	chr16	+	68353394	68353566	68353491	68353566	68352247	68352409	3020	25,23,24	47,124,122	20,24,22	141,200,214	196	99	0.000630428	0.00796646	0.212,0.086,0.09	0.067,0.057,0.049	0.072
SMG7	chr1	+	183551817	183554191	183552976	183554191	183551044	183551190	3022	14,14,30	0,0,0	278,284,516	16,23,49	1258	99	1.37396e-07	6.64626e-06	1.0,1.0,1.0	0.578,0.493,0.453	0.492
TP53INP2	chr20	+	34708690	34708863	34708708	34708863	34705357	34705474	3041	1,2,4	0,0,0	77,32,110	29,8,34	117	99	3.53681e-06	9.89613e-05	1.0,1.0,1.0	0.692,0.772,0.732	0.268
ADSS1	chr14	+	104739749	104739816	104739766	104739816	104739327	104739378	3052	15,9,15	0,0,0	33,18,51	20,6,38	116	99	1.37215e-11	1.70266e-09	1.0,1.0,1.0	0.585,0.719,0.534	0.387
TYROBP	chr19	-	35907217	35907264	35907217	35907261	35907445	35907580	3059	223,538,375	28,86,41	81,102,74	7,6,3	102	99	0.000761352	0.00916621	0.885,0.859,0.899	0.918,0.943,0.96	-0.059
EDF1	chr9	-	136862118	136862496	136862118	136862345	136862905	136862999	3062	203,301,305	1356,3590,2842	100,168,86	1676,2960,2334	250	99	3.05755e-13	5.45391e-11	0.056,0.032,0.041	0.023,0.022,0.014	0.023
PSIP1	chr9	-	15470643	15471311	15470643	15471231	15472631	15472750	3086	4,12,5	43,50,39	108,95,189	267,267,577	179	99	0.000132546	0.00219935	0.049,0.117,0.066	0.183,0.164,0.153	-0.089
ANAPC15	chr11	-	72109586	72109940	72109586	72109928	72110087	72110225	3109	0,2,5	151,283,249	19,22,33	622,1022,702	111	99	0.000232874	0.0034797	0.0,0.006,0.018	0.027,0.019,0.04	-0.021
LST1	chr6	+	31588496	31588909	31588517	31588909	31587943	31587966	3133	0,11,8	5,26,8	0,3,0	11,10,15	120	99	0.000696978	0.00853724	0.0,0.259,0.452	0.0,0.198,0.0	0.171
DPH5	chr1	-	100989624	100990631	100989624	100990628	100995109	100995149	3142	29,7,8	1,0,9	5,2,9	0,1,0	102	99	0.00573478	0.046897	0.966,1.0,0.463	1.0,0.66,1.0	-0.077
MTSS1	chr8	-	124556231	124556405	124556231	124556354	124562781	124562992	3144	3,5,1	0,0,0	17,7,56	0,9,14	150	99	6.38256e-06	0.000157033	1.0,1.0,1.0	1.0,0.339,0.725	0.312
CDK10	chr16	+	89695594	89696354	89695728	89696354	89695292	89695345	3146	274,655,419	23,26,32	321,279,386	62,60,19	233	99	0.00143123	0.0154724	0.835,0.915,0.848	0.687,0.664,0.896	0.117
PGF	chr14	-	74953903	74953946	74953903	74953943	74955167	74955764	3147	9,6,10	0,3,4	10,7,20	2,0,0	102	99	0.000764386	0.00916621	1.0,0.66,0.708	0.829,1.0,1.0	-0.154
RNF167	chr17	+	4940486	4940993	4940872	4940993	4940091	4940230	3151	26,13,46	13,9,20	77,38,93	14,0,24	485	99	0.00597648	0.0482194	0.29,0.228,0.319	0.529,1.0,0.442	-0.378
RNF167	chr17	+	4940486	4940993	4940922	4940993	4940267	4940360	3155	107,77,140	1,0,3	159,82,312	9,7,27	535	99	6.13907e-07	2.34386e-05	0.952,1.0,0.896	0.766,0.684,0.681	0.239
RNF167	chr17	+	4940872	4940993	4940922	4940993	4940267	4940360	3156	58,74,108	1,0,3	96,59,192	9,7,27	149	99	4.16452e-08	2.24255e-06	0.975,1.0,0.96	0.876,0.848,0.825	0.129
RNF167	chr17	+	4940872	4940993	4940922	4940993	4940486	4940726	3158	57,59,93	0,1,7	82,56,195	27,11,41	149	99	2.97969e-09	2.23673e-07	1.0,0.975,0.898	0.669,0.772,0.76	0.224
NSUN5	chr7	-	73302515	73303529	73302515	73303524	73303599	73303740	3198	124,229,198	9,14,34	289,454,425	5,12,19	104	99	3.64065e-07	1.58268e-05	0.929,0.94,0.847	0.982,0.973,0.955	-0.065
OAZ2	chr15	-	64691433	64691591	64691433	64691588	64703028	64703281	3210	123,202,279	8,4,11	243,108,369	13,15,31	102	99	0.00144755	0.0155312	0.937,0.98,0.961	0.948,0.875,0.92	0.045
DCTN3	chr9	-	34614041	34614132	34614041	34614101	34614709	34614768	3220	5,3,14	327,460,510	18,21,21	327,340,570	130	99	1.2811e-05	0.000297257	0.012,0.005,0.02	0.04,0.045,0.027	-0.025
DCTN3	chr9	-	34614041	34614198	34614041	34614101	34614709	34614768	3221	4,13,7	327,460,510	13,30,21	327,340,570	196	99	2.10117e-05	0.000475931	0.006,0.014,0.007	0.02,0.043,0.018	-0.018
COX15	chr10	-	99710867	99714718	99710867	99713479	99716347	99716461	3250	25,18,52	10,5,12	15,16,11	11,17,22	1338	99	2.50783e-06	7.30341e-05	0.156,0.21,0.243	0.092,0.065,0.036	0.139
TMEM91	chr19	+	41383560	41384082	41383714	41384082	41382771	41382921	3261	0,8,2	41,19,25	6,12,22	17,50,30	253	99	0.000365399	0.0050537	0.0,0.141,0.03	0.121,0.086,0.223	-0.086
TMEM91	chr19	+	41383714	41384082	41383862	41384082	41382771	41382921	3265	41,19,25	7,3,12	17,50,30	83,173,191	247	99	0	0	0.701,0.717,0.455	0.076,0.104,0.059	0.545
TMEM91	chr19	+	41383714	41384082	41383885	41384082	41382771	41382921	3267	41,19,25	3,9,2	17,51,30	11,98,99	270	99	4.64934e-07	1.8956e-05	0.834,0.436,0.821	0.362,0.16,0.1	0.49
TMEM91	chr19	+	41383862	41384082	41383873	41384082	41382771	41382921	3268	7,3,12	0,1,1	83,174,191	28,54,42	110	99	0.000221489	0.00333174	1.0,0.73,0.915	0.727,0.744,0.804	0.123
TMEM91	chr19	+	41383873	41384082	41383885	41384082	41382771	41382921	3270	0,1,1	3,9,2	28,54,42	11,98,99	111	99	6.13007e-05	0.00117418	0.0,0.09,0.308	0.694,0.33,0.275	-0.3
CHCHD7	chr8	+	56216388	56216506	56216432	56216506	56214597	56214667	3308	15,32,36	47,76,83	68,102,111	97,134,147	143	99	0.000221159	0.00333174	0.181,0.226,0.231	0.327,0.345,0.343	-0.126
TAF1C	chr16	-	84179945	84180083	84179945	84180080	84180169	84180344	3374	179,85,79	24,7,9	40,44,51	2,0,2	102	99	9.33119e-05	0.00165411	0.879,0.922,0.895	0.951,1.0,0.961	-0.072
TAF1C	chr16	-	84184850	84185060	84184850	84184899	84186900	84187057	3377	52,15,20	13,2,19	14,1,23	2,0,0	260	99	3.94589e-05	0.000810185	0.604,0.741,0.286	0.727,1.0,1.0	-0.365
ADAMTS10	chr19	-	8589451	8589585	8589451	8589574	8589888	8589991	3429	15,17,11	6,4,0	8,4,7	0,1,0	110	99	0.0003014	0.00427958	0.692,0.793,1.0	1.0,0.783,1.0	-0.099
PSMF1	chr20	+	1165028	1172246	1166226	1172246	1164317	1164476	3435	139,277,277	34,23,64	1367,1025,1781	643,851,784	1297	99	7.46239e-07	2.64164e-05	0.238,0.479,0.248	0.14,0.084,0.148	0.198
SLC25A39	chr17	-	44320621	44320749	44320621	44320731	44321057	44321231	3476	7,34,19	160,172,253	14,10,23	475,381,791	117	99	2.75916e-08	1.54405e-06	0.036,0.143,0.06	0.024,0.022,0.024	0.056
SLC25A39	chr17	-	44322418	44322552	44322418	44322528	44322807	44322852	3477	20,52,42	67,129,175	130,47,212	175,94,273	123	99	5.10023e-07	2.05015e-05	0.194,0.245,0.162	0.374,0.287,0.385	-0.148
ARHGEF10	chr8	+	1864369	1864436	1864372	1864436	1859896	1860184	3546	1,3,4	0,0,0	23,22,32	15,5,17	102	99	1.26605e-06	4.06581e-05	1.0,1.0,1.0	0.598,0.81,0.646	0.315
ARHGEF10	chr8	+	1898432	1898525	1898435	1898525	1896332	1896449	3547	11,1,13	0,0,0	64,51,102	6,1,11	102	99	0.000336928	0.00469069	1.0,1.0,1.0	0.912,0.98,0.9	0.069
IGSF11	chr3	-	118904647	118904798	118904647	118904714	118905595	118905718	3573	2,1,35	0,0,0	162,97,320	9,7,13	183	99	0.000156137	0.0025319	1.0,1.0,1.0	0.907,0.882,0.93	0.094
RPL22L1	chr3	-	170868297	170868390	170868297	170868387	170870158	170870195	3589	155,175,187	12,13,10	113,127,152	28,33,19	102	99	7.49729e-07	2.64164e-05	0.926,0.929,0.948	0.797,0.789,0.886	0.11
FKBP2	chr11	+	64242356	64242558	64242418	64242558	64241094	64241132	3603	87,232,152	0,9,12	97,173,204	37,30,35	161	99	2.12384e-09	1.68374e-07	1.0,0.941,0.886	0.617,0.78,0.782	0.216
FKBP2	chr11	+	64242383	64242558	64242418	64242558	64241094	64241132	3604	549,1351,1052	0,9,12	952,1166,1349	37,30,35	134	99	1.63228e-10	1.60639e-08	1.0,0.991,0.985	0.95,0.966,0.966	0.031
TRMT2A	chr22	-	20113431	20113561	20113431	20113507	20114573	20114685	3617	14,8,2	0,0,0	15,5,6	4,8,14	153	99	3.49238e-10	3.21524e-08	1.0,1.0,1.0	0.708,0.288,0.217	0.596
NDUFC1	chr4	-	139295731	139295960	139295731	139295956	139300601	139301210	3633	20,45,27	0,0,0	112,63,136	3,4,11	103	99	0.00025702	0.00376171	1.0,1.0,1.0	0.973,0.938,0.922	0.056
MAP7D1	chr1	+	36179511	36179557	36179514	36179557	36179261	36179315	3640	5,17,7	169,195,256	14,28,24	236,132,400	102	99	0.00542307	0.0451238	0.028,0.078,0.026	0.054,0.171,0.055	-0.049
ECHDC2	chr1	-	52911722	52912021	52911722	52911790	52921482	52921740	3652	100,82,121	3,6,0	98,57,116	0,0,0	330	99	0.000630841	0.00796646	0.909,0.804,1.0	1.0,1.0,1.0	-0.096
ECHDC2	chr1	-	52911722	52912021	52911722	52911790	52921552	52921774	3653	98,85,122	97,123,163	103,57,118	58,41,102	330	99	0.000219234	0.00333174	0.233,0.172,0.183	0.348,0.294,0.258	-0.104
BEND5	chr1	-	48758899	48759366	48758899	48759284	48761336	48761470	3661	1,0,2	5,2,10	13,3,4	16,8,12	181	99	0.00252501	0.0245701	0.099,0.0,0.099	0.308,0.17,0.154	-0.145
ATP5MC2	chr12	-	53673695	53673812	53673695	53673793	53676052	53676083	3681	3,3,1	0,0,0	5,5,1	1,0,7	118	99	0.0020349	0.0208158	1.0,1.0,1.0	0.808,1.0,0.107	0.362
WRNIP1	chr6	+	2770119	2770361	2770194	2770361	2768690	2768882	3687	47,47,63	0,2,0	71,27,107	6,8,11	174	99	5.97123e-07	2.3345e-05	1.0,0.93,1.0	0.871,0.658,0.847	0.185
DYRK4	chr12	+	4613511	4613888	4613514	4613888	4612542	4612718	3756	115,187,156	44,140,95	765,960,876	311,332,238	102	99	0.000717331	0.00874157	0.717,0.565,0.614	0.705,0.737,0.781	-0.109
SLC35C2	chr20	-	46357622	46357773	46357622	46357702	46358386	46358763	3765	89,144,212	10,2,1	108,26,97	1,0,1	170	99	0.0052887	0.0442638	0.838,0.977,0.992	0.984,1.0,0.983	-0.053
LMBR1L	chr12	-	49101249	49101323	49101249	49101263	49101471	49101549	3777	389,598,617	32,59,75	334,204,425	53,52,63	159	99	0.000320206	0.00450181	0.883,0.863,0.837	0.797,0.71,0.808	0.089
PTMS	chr12	+	6769843	6769999	6769920	6769999	6769602	6769674	3788	6,39,32	1019,1310,1180	11,29,18	335,426,359	176	99	3.13331e-05	0.000667349	0.003,0.016,0.015	0.018,0.037,0.027	-0.016
SLC25A27	chr6	+	46676382	46678190	46676646	46678190	46671125	46671228	3800	96,83,50	80,102,46	23,13,29	33,42,73	363	99	9.95217e-06	0.000232816	0.247,0.182,0.229	0.16,0.078,0.098	0.107
TCP11	chr6	-	35118063	35118501	35118063	35118303	35119227	35119391	3838	2,12,1	0,0,0	4364,3252,6107	189,147,305	297	99	8.4772e-05	0.00154101	1.0,1.0,1.0	0.885,0.881,0.87	0.121
TMEM53	chr1	-	44653246	44655119	44653246	44655116	44660173	44660295	3845	5,3,3	7,7,1	88,47,103	13,13,6	102	99	0.000205312	0.00316736	0.409,0.294,0.744	0.868,0.778,0.943	-0.381
TMEM53	chr1	-	44653246	44655209	44653246	44655116	44660173	44660295	3846	2,9,11	7,7,1	156,117,166	13,13,6	192	99	0.00118024	0.0131579	0.128,0.399,0.85	0.861,0.823,0.934	-0.414
MRPL55	chr1	-	228108234	228108321	228108234	228108318	228108436	228108474	3858	0,2,9	68,77,127	18,9,12	93,116,117	102	99	0.000331436	0.00463685	0.0,0.025,0.064	0.158,0.07,0.091	-0.077
MRPL55	chr1	-	228108234	228108321	228108234	228108318	228108954	228109021	3859	16,30,41	79,134,98	18,19,0	75,107,124	102	99	0.00131154	0.0144523	0.164,0.179,0.289	0.189,0.147,0.0	0.099
MRPL55	chr1	-	228108234	228108321	228108234	228108318	228109260	228109312	3861	0,0,0	4,32,20	8,6,0	24,24,33	102	99	8.67949e-06	0.000208162	0.0,0.0,0.0	0.244,0.195,0.0	-0.146
TMEM120A	chr7	-	75986830	75987285	75986830	75987223	75987359	75987428	3893	327,705,603	6,21,16	2240,2904,2845	189,108,77	161	99	0.00048162	0.00648369	0.971,0.954,0.959	0.879,0.943,0.958	0.035
PJA1	chrX	-	69160745	69163466	69160745	69163140	69165371	69165453	3895	2,0,0	50,29,98	15,7,16	43,6,78	425	99	1.00612e-09	8.20422e-08	0.009,0.0,0.0	0.075,0.214,0.046	-0.109
APBB3	chr5	-	140561586	140561722	140561586	140561701	140562099	140562227	3899	17,14,25	5,13,9	15,2,3	72,8,54	120	99	4.45388e-12	5.7779e-10	0.737,0.47,0.696	0.147,0.171,0.044	0.514
APBB3	chr5	-	140561586	140561728	140561586	140561701	140562099	140562227	3900	17,14,27	5,13,9	8,3,4	72,8,54	126	99	7.95697e-13	1.33583e-10	0.728,0.458,0.702	0.08,0.228,0.055	0.508
APBB3	chr5	-	140561586	140561722	140561586	140561707	140562099	140562227	3901	17,13,17	0,0,0	15,2,3	8,0,18	114	99	7.49084e-07	2.64164e-05	1.0,1.0,1.0	0.62,1.0,0.126	0.418
APBB3	chr5	-	140561586	140561728	140561586	140561707	140562099	140562227	3902	17,13,19	0,0,0	8,3,4	8,0,18	120	99	1.8621e-07	8.57166e-06	1.0,1.0,1.0	0.452,1.0,0.155	0.464
CCNL2	chr1	-	1390765	1391575	1390765	1390865	1392789	1392803	3924	93,97,82	0,1,4	54,23,54	3,2,13	809	99	0.000208605	0.00320085	1.0,0.922,0.715	0.688,0.585,0.337	0.342
FAM89B	chr11	+	65573352	65574190	65573362	65574190	65572537	65572960	3928	24,58,23	39,101,92	70,14,66	49,8,84	109	99	0.000658132	0.00813121	0.359,0.343,0.185	0.565,0.614,0.416	-0.236
FAM89B	chr11	+	65573352	65574190	65573401	65574190	65572537	65572960	3929	24,58,23	3,6,2	70,14,66	13,6,22	148	99	0.00373311	0.0337162	0.843,0.866,0.885	0.783,0.609,0.667	0.178
FAM89B	chr11	+	65573362	65574190	65573401	65574190	65572537	65572960	3930	39,101,92	3,6,2	49,8,84	13,6,22	138	99	6.40812e-07	2.40642e-05	0.903,0.924,0.971	0.73,0.489,0.733	0.282
TIMM9	chr14	-	58408493	58409084	58408493	58409081	58410842	58410938	3943	21,22,12	0,3,0	19,8,27	1,6,6	102	99	0.00116624	0.0130527	1.0,0.877,1.0	0.949,0.564,0.814	0.183
DPH7	chr9	-	137574751	137574846	137574751	137574843	137576079	137576167	3957	2,3,7	8,10,10	2,0,2	17,9,22	102	99	0.00147662	0.0157249	0.195,0.226,0.405	0.102,0.0,0.081	0.214
MAN2C1	chr15	-	75356300	75356449	75356300	75356380	75356605	75356685	3987	633,774,561	96,108,97	904,733,790	52,62,70	168	99	2.62018e-08	1.4956e-06	0.795,0.809,0.773	0.911,0.874,0.869	-0.092
ENTPD6	chr20	+	25225161	25225317	25225204	25225317	25224100	25224157	4005	115,149,177	183,220,328	53,16,36	159,82,128	142	99	1.19497e-07	5.8801e-06	0.305,0.321,0.273	0.189,0.12,0.164	0.142
RPL9	chr4	-	39458393	39458598	39458393	39458440	39458890	39458948	4007	26,100,89	3030,4545,4318	91,71,100	1897,1985,2610	257	99	7.8194e-05	0.00143978	0.003,0.008,0.008	0.018,0.014,0.015	-0.009
SLC25A44	chr1	+	156207861	156208013	156207885	156208013	156199834	156200472	4012	0,0,0	2,2,4	12,7,4	29,21,54	123	99	3.81026e-05	0.000799593	0.0,0.0,0.0	0.25,0.212,0.056	-0.173
CNIH4	chr1	+	224375794	224379451	224379068	224379451	224371282	224371423	4015	123,309,233	9,11,12	280,264,405	4,1,3	3373	99	4.30039e-06	0.000112599	0.286,0.452,0.363	0.673,0.886,0.798	-0.419
SNCG	chr10	+	86959948	86960128	86960000	86960128	86959632	86959674	4080	38,30,20	148,410,294	3,2,0	33,72,43	151	99	0.000161613	0.00259125	0.144,0.046,0.043	0.056,0.018,0.0	0.053
KLC2	chr11	+	66258546	66258822	66258583	66258822	66257702	66257871	4132	0,0,0	3,10,8	10,6,4	6,0,10	136	99	1.12731e-08	6.99423e-07	0.0,0.0,0.0	0.548,1.0,0.226	-0.591
TCTN1	chr12	+	110647195	110647336	110647210	110647336	110644966	110645129	4135	0,1,2	88,145,171	28,18,30	234,259,349	114	99	6.1149e-11	6.98077e-09	0.0,0.006,0.01	0.094,0.057,0.069	-0.068
OGG1	chr3	+	9757043	9757405	9757060	9757405	9756766	9756816	4164	4,0,1	13,32,40	2,19,8	13,18,24	116	99	3.87233e-05	0.000800843	0.208,0.0,0.021	0.116,0.474,0.221	-0.194
UNC50	chr2	+	98618145	98618514	98618167	98618514	98616431	98616533	4167	4,4,1	253,348,365	15,14,21	450,347,669	121	99	7.50589e-05	0.00139103	0.013,0.009,0.002	0.027,0.032,0.025	-0.02
SRRT	chr7	+	100888041	100888143	100888053	100888143	100887702	100887859	4178	331,571,475	283,418,337	1654,2115,2260	902,941,1218	111	99	1.98993e-05	0.000454342	0.511,0.549,0.557	0.621,0.667,0.623	-0.098
GZF1	chr20	+	23370090	23373061	23370136	23373061	23369583	23369741	4219	13,5,25	0,0,1	13,22,53	7,20,16	145	99	2.28363e-09	1.76148e-07	1.0,1.0,0.945	0.559,0.429,0.693	0.421
FUOM	chr10	-	133355157	133355505	133355157	133355436	133355737	133355811	4225	0,8,4	18,41,13	28,24,56	41,35,60	168	99	3.66002e-07	1.58268e-05	0.0,0.103,0.153	0.287,0.288,0.355	-0.225
FUOM	chr10	-	133357186	133357462	133357186	133357255	133357922	133358019	4226	0,0,0	28,41,16	4,8,11	39,24,51	306	99	4.21719e-06	0.000111443	0.0,0.0,0.0	0.032,0.097,0.065	-0.065
ENOSF1	chr18	-	690548	690745	690548	690631	691067	691106	4228	3,18,5	20,45,56	0,0,0	38,2,17	213	99	1.86402e-06	5.72033e-05	0.065,0.157,0.04	0.0,0.0,0.0	0.087
ALG13	chrX	+	111682131	111682294	111682235	111682294	111681169	111681424	4244	11,50,32	2,0,0	31,13,25	2,9,3	203	99	7.27634e-05	0.0013573	0.728,1.0,1.0	0.883,0.413,0.803	0.21
TMEM44	chr3	-	194604286	194604445	194604286	194604441	194610915	194611020	4249	4,14,17	1,4,1	12,9,3	1,0,0	103	99	0.00554267	0.045719	0.794,0.771,0.942	0.92,1.0,1.0	-0.138
NFYC	chr1	+	40770396	40771603	40770708	40771603	40769355	40769415	4276	5,2,3	77,119,157	36,16,31	196,180,256	411	99	3.75197e-07	1.58594e-05	0.015,0.004,0.005	0.042,0.021,0.028	-0.022
NFYC	chr1	+	40770396	40771603	40770711	40771603	40769355	40769415	4277	5,2,3	16,19,31	36,16,31	34,30,33	414	99	3.27815e-08	1.7992e-06	0.07,0.025,0.023	0.202,0.113,0.183	-0.127
HAX1	chr1	+	154273335	154273598	154273479	154273598	154272628	154272776	4300	97,129,215	0,6,2	321,103,502	25,5,45	243	99	6.60628e-07	2.44861e-05	1.0,0.898,0.978	0.84,0.894,0.82	0.107
LRCH4	chr7	-	100574010	100575304	100574010	100574356	100575704	100575782	4311	173,162,134	186,527,391	595,430,739	80,121,103	1047	99	0	0	0.081,0.028,0.031	0.413,0.252,0.404	-0.31
CABYR	chr18	+	24159471	24160069	24159945	24160069	24155700	24156999	4323	20,12,13	0,0,0	1093,1049,2552	58,147,144	573	99	9.07621e-07	3.04747e-05	1.0,1.0,1.0	0.765,0.552,0.754	0.31
RAB5IF	chr20	+	36611991	36612557	36612009	36612557	36609600	36609730	4326	2,3,3	185,291,336	10,6,24	413,420,711	117	99	0.00599351	0.0482194	0.009,0.009,0.007	0.02,0.012,0.028	-0.012
AP2A2	chr11	+	985431	985582	985434	985582	984644	984753	4329	3,2,6	23,21,33	28,1,61	60,9,81	102	99	0.00146908	0.0157032	0.112,0.085,0.15	0.312,0.097,0.422	-0.161
STYXL1	chr7	-	76000889	76001002	76000889	76000955	76003757	76003855	4340	31,41,35	0,19,32	676,595,675	0,20,38	146	99	2.17833e-05	0.000487482	1.0,0.594,0.426	1.0,0.953,0.923	-0.285
DGKZ	chr11	+	46368001	46368079	46368004	46368079	46367651	46367747	4351	5,5,15	10,11,16	14,7,18	2,0,9	102	99	9.17468e-05	0.00163653	0.327,0.306,0.476	0.872,1.0,0.66	-0.474
SEC16A	chr9	-	136446854	136447015	136446854	136446949	136447226	136447364	4356	0,3,2	14,12,37	17,3,20	82,36,87	165	99	0.00462824	0.040149	0.0,0.13,0.031	0.111,0.048,0.121	-0.04
MUTYH	chr1	-	45333412	45333564	45333412	45333561	45334390	45334511	4367	4,0,2	3,15,9	1,0,0	5,3,14	102	99	0.00591266	0.0480761	0.564,0.0,0.177	0.163,0.0,0.0	0.193
NUP88	chr17	-	5387778	5387952	5387778	5387904	5388801	5388960	4381	0,0,0	41,53,58	0,7,47	490,293,743	147	99	0.00471751	0.0404297	0.0,0.0,0.0	0.0,0.016,0.041	-0.019
TMEM234	chr1	-	32216199	32216947	32216199	32216517	32217258	32217351	4382	31,34,18	0,0,0	68,65,125	2,5,3	529	99	2.23781e-05	0.000495061	1.0,1.0,1.0	0.864,0.709,0.886	0.18
PCNP	chr3	+	101585436	101585511	101585439	101585511	101579789	101580004	4384	37,74,72	0,0,1	51,15,106	0,0,21	102	99	4.15342e-06	0.000110784	1.0,1.0,0.986	1.0,1.0,0.83	0.052
CMTM1	chr16	+	66578830	66579135	66578846	66579135	66577103	66577202	4388	3,5,2	0,0,0	545,612,730	234,332,297	115	99	3.45155e-07	1.53918e-05	1.0,1.0,1.0	0.667,0.613,0.679	0.347
SF1	chr11	-	64764605	64766155	64764605	64765518	64766899	64767079	4390	88,147,119	77,104,155	408,338,627	107,54,236	736	99	1.9077e-12	2.86556e-10	0.133,0.16,0.094	0.339,0.457,0.263	-0.224
CCDC107	chr9	+	35660745	35661508	35660773	35661508	35660556	35660647	4402	97,250,182	7,3,7	145,153,165	7,7,25	127	99	0.00135347	0.0147436	0.915,0.985,0.953	0.942,0.945,0.837	0.043
PUF60	chr8	-	143824312	143824399	143824312	143824396	143828983	143829041	4408	2,1,0	1,5,3	8,2,13	1,0,1	102	99	3.77869e-07	1.58594e-05	0.66,0.163,0.0	0.886,1.0,0.927	-0.663
SYNE2	chr14	+	64221533	64221704	64221575	64221704	64220436	64220637	4418	25,40,27	182,130,238	5,2,8	72,13,97	141	99	0.00379977	0.0342099	0.088,0.178,0.074	0.046,0.097,0.055	0.047
PNPLA6	chr19	+	7553871	7554015	7553874	7554015	7551361	7551437	4451	16,8,14	17,13,35	53,32,113	42,7,85	102	99	0.00238565	0.0236412	0.477,0.374,0.28	0.551,0.816,0.563	-0.266
MTA1	chr14	+	105464415	105464567	105464462	105464567	105464031	105464147	4479	120,93,124	28,18,17	334,121,508	28,17,49	146	99	0.00179623	0.018747	0.744,0.778,0.832	0.89,0.828,0.875	-0.08
STAT3	chr17	-	42316788	42316901	42316788	42316851	42317181	42317224	4483	30,53,110	5,15,6	124,177,242	6,3,20	149	99	0.00559697	0.0460338	0.799,0.701,0.924	0.932,0.975,0.889	-0.124
SNRPB	chr20	-	2461641	2461939	2461641	2461793	2462635	2462761	4488	522,904,832	100,307,256	1072,1173,1237	69,98,124	245	99	0	0	0.678,0.543,0.568	0.863,0.829,0.801	-0.235
HCFC1R1	chr16	-	3023232	3023412	3023232	3023361	3023846	3024286	4497	11,38,30	59,107,89	5,10,5	47,31,73	150	99	0.00186793	0.0193154	0.11,0.19,0.182	0.066,0.176,0.043	0.066
HCFC1R1	chr16	-	3023232	3023412	3023232	3023361	3024180	3024286	4498	8,4,13	0,0,0	0,1,0	19,17,35	150	99	0	0	1.0,1.0,1.0	0.0,0.037,0.0	0.988
TIMM8A	chrX	-	101345660	101348401	101345660	101346660	101348532	101348742	4502	38,17,12	20,23,28	2,5,0	24,43,19	1840	99	2.60425e-10	2.47751e-08	0.093,0.038,0.023	0.004,0.006,0.0	0.048
GCAT	chr22	+	37809948	37810157	37810026	37810157	37807904	37808163	4543	0,5,2	31,51,75	19,8,9	47,7,56	177	99	6.15942e-07	2.34386e-05	0.0,0.052,0.015	0.184,0.39,0.082	-0.196
NAT9	chr17	-	74770528	74771858	74770528	74771834	74772217	74772277	4567	0,10,1	26,17,19	0,0,2	17,5,24	123	99	0.0027391	0.0259714	0.0,0.321,0.041	0.0,0.0,0.063	0.1
NAT9	chr17	-	74771959	74772054	74771959	74772051	74772217	74772277	4573	23,38,56	2,0,0	27,7,33	2,0,16	102	99	1.37695e-05	0.000316921	0.918,1.0,1.0	0.929,1.0,0.667	0.107
MECR	chr1	-	29216587	29216812	29216587	29216685	29220837	29220921	4596	7,0,3	13,4,9	21,13,20	10,3,11	226	99	2.68018e-05	0.000583911	0.191,0.0,0.127	0.479,0.655,0.443	-0.42
INPP5E	chr9	-	136432478	136432586	136432478	136432583	136432955	136433075	4608	9,8,2	0,0,0	27,5,15	2,0,8	102	99	9.15744e-05	0.00163653	1.0,1.0,1.0	0.929,1.0,0.645	0.142
SH3BP5	chr3	-	15304102	15304299	15304102	15304231	15330503	15330566	4612	0,0,2	54,18,100	5,0,13	81,4,156	167	99	0.000949601	0.0109723	0.0,0.0,0.012	0.035,0.0,0.047	-0.023
C12orf43	chr12	-	121005002	121005093	121005002	121005060	121006320	121006394	4613	17,20,19	0,7,0	23,16,43	0,0,0	132	99	0.00408734	0.0363404	1.0,0.682,1.0	1.0,1.0,1.0	-0.106
IDH3B	chr20	-	2658394	2658837	2658394	2658522	2659524	2659585	4616	285,762,560	4,14,11	432,533,590	43,102,96	414	99	0	0	0.945,0.929,0.924	0.706,0.555,0.595	0.314
UCK1	chr9	-	131529127	131529270	131529127	131529201	131529487	131529584	4618	47,66,97	4,7,5	124,56,193	4,1,2	168	99	0.000945096	0.0109647	0.874,0.847,0.92	0.948,0.971,0.983	-0.087
UCK1	chr9	-	131530485	131530687	131530485	131530645	131531066	131531275	4619	0,0,0	27,49,50	5,3,6	80,24,101	141	99	0.00112916	0.0127376	0.0,0.0,0.0	0.042,0.081,0.04	-0.054
EIF1AD	chr11	-	66000302	66000481	66000302	66000476	66001909	66002157	4638	4,1,5	0,0,0	18,22,33	2,14,12	104	99	2.5552e-06	7.36032e-05	1.0,1.0,1.0	0.895,0.599,0.724	0.261
SUPT7L	chr2	-	27660983	27661601	27660983	27661388	27662178	27662281	4666	3,0,0	24,2,19	1,12,2	12,12,14	312	99	0.00049592	0.00664487	0.038,0.0,0.0	0.026,0.241,0.043	-0.091
IDNK	chr9	+	83628108	83628211	83628180	83628211	83623142	83623221	4704	1,7,4	12,26,27	3,5,11	13,3,8	171	99	0.00473144	0.0404297	0.046,0.135,0.079	0.118,0.491,0.443	-0.264
ZNF433	chr19	-	12018165	12018301	12018165	12018292	12035536	12035741	4759	0,0,0	7,17,9	20,17,14	17,30,78	108	99	8.69449e-09	5.63956e-07	0.0,0.0,0.0	0.519,0.342,0.141	-0.334
LRTOMT	chr11	+	72088296	72088380	72088339	72088380	72080330	72080885	4771	6,6,17	0,0,2	286,109,474	28,25,41	142	99	0.00179981	0.018747	1.0,1.0,0.856	0.877,0.752,0.89	0.112
LRTOMT	chr11	+	72095378	72096892	72096722	72096892	72094947	72095096	4772	24,22,29	0,0,0	1024,986,1547	12,18,43	1443	99	9.53067e-06	0.000226671	1.0,1.0,1.0	0.854,0.79,0.712	0.215
FAM189B	chr1	-	155251732	155251908	155251732	155251905	155253624	155253732	4784	0,0,2	8,4,6	3,0,11	14,4,36	102	99	0.00266903	0.0254763	0.0,0.0,0.244	0.172,0.0,0.229	-0.052
HNRNPR	chr1	-	23318482	23318697	23318482	23318688	23321527	23321663	4794	2,3,8	31,43,71	10,2,16	30,21,56	108	99	0.0030901	0.0284489	0.056,0.06,0.094	0.234,0.08,0.208	-0.104
RANBP1	chr22	+	20126951	20127355	20126954	20127355	20126302	20126368	4797	173,420,322	146,382,304	1033,998,1570	641,679,931	102	99	0.00027746	0.00401965	0.535,0.516,0.507	0.61,0.588,0.621	-0.087
ZNF875	chr19	+	37362105	37364455	37362108	37364455	37347776	37347872	4812	3,1,8	6,4,18	0,0,1	5,2,8	102	99	3.24152e-05	0.000685281	0.327,0.195,0.301	0.0,0.0,0.108	0.238
APLP1	chr19	+	35878081	35878108	35878084	35878108	35877717	35877825	4827	1,0,0	4,1,1	16,32,50	80,65,84	102	99	0.000107946	0.00187852	0.195,0.0,0.0	0.163,0.323,0.366	-0.219
PIGH	chr14	-	67592634	67592718	67592634	67592715	67593742	67593952	4875	31,45,36	1,12,5	108,50,210	0,0,10	102	99	4.64124e-05	0.000932824	0.968,0.784,0.875	1.0,1.0,0.953	-0.109
DMPK	chr19	-	45770970	45771060	45770970	45771056	45771567	45771665	4903	2,5,1	0,0,0	10,6,7	5,2,2	103	99	3.60847e-06	9.90247e-05	1.0,1.0,1.0	0.658,0.742,0.771	0.276
MICAL2	chr11	+	12262479	12263784	12263559	12263784	12259794	12259897	4906	27,26,47	1,0,4	20,7,27	5,11,5	1179	99	0.000196518	0.00306482	0.694,1.0,0.497	0.251,0.051,0.312	0.526
CD163	chr12	-	7479859	7479996	7479859	7479913	7481160	7481256	4907	79,215,53	101,315,58	24,72,71	23,54,25	182	99	0.00251689	0.0245701	0.298,0.271,0.332	0.362,0.42,0.607	-0.163
MBD1	chr18	-	50268845	50271540	50268845	50269811	50272676	50272738	4968	39,29,39	0,6,21	616,530,1204	1,2,4	1828	99	2.18632e-05	0.000487482	1.0,0.207,0.091	0.971,0.935,0.942	-0.517
MBD1	chr18	-	50268845	50271540	50268845	50269818	50272676	50272738	4969	39,29,39	12,12,14	616,530,1204	2,0,4	1821	99	0	0	0.15,0.116,0.132	0.944,1.0,0.942	-0.829
NDUFA2	chr5	-	140645362	140645725	140645362	140645678	140647255	140647362	4986	9,28,13	572,1293,1262	61,53,87	1066,1509,1725	146	99	1.12826e-10	1.15002e-08	0.011,0.014,0.007	0.037,0.023,0.033	-0.02
IRF3	chr19	-	49660712	49660844	49660712	49660828	49661947	49662328	4993	25,26,16	85,203,152	45,44,43	77,128,185	115	99	0.000272469	0.00396749	0.202,0.099,0.083	0.335,0.228,0.167	-0.115
CREM	chr10	+	35211253	35212953	35211655	35212953	35206894	35207051	5009	10,30,23	0,7,0	43,13,33	1857,2351,2947	501	99	0	0	1.0,0.459,1.0	0.005,0.001,0.002	0.817
IMMT	chr2	-	86171207	86171345	86171207	86171312	86173649	86173761	5075	5,10,19	33,13,35	32,11,87	33,4,53	132	99	0.000648873	0.00808793	0.102,0.366,0.289	0.421,0.673,0.552	-0.296
TMCO6	chr5	+	140642906	140643041	140642924	140643041	140642585	140642671	5080	1,0,1	19,33,5	6,0,5	22,6,30	117	99	0.000719786	0.00874157	0.043,0.0,0.145	0.188,0.0,0.124	-0.041
CRELD1	chr3	+	9943889	9944095	9943901	9944095	9943380	9943515	5103	0,0,1	2,4,1	1,7,15	25,27,74	111	99	0.00196515	0.0202474	0.0,0.0,0.471	0.034,0.188,0.153	0.032
TNFAIP8L2-SCNM1	chr1	+	151168143	151168338	151168148	151168338	151167325	151167414	5111	92,197,183	29,19,17	212,246,240	13,21,9	104	99	0.000648961	0.00808793	0.751,0.908,0.911	0.939,0.918,0.962	-0.083
RBFOX2	chr22	-	35781599	35781746	35781599	35781743	35809779	35810004	5117	0,0,0	13,3,8	19,3,21	24,7,56	102	99	9.14379e-09	5.7992e-07	0.0,0.0,0.0	0.435,0.294,0.267	-0.332
ZNF544	chr19	+	58246710	58246794	58246745	58246794	58246300	58246427	5134	3,42,23	7,19,21	129,90,144	23,19,40	134	99	0.000627602	0.00796646	0.24,0.62,0.447	0.806,0.778,0.727	-0.335
TMUB2	chr17	+	44188934	44189299	44189021	44189299	44187906	44188009	5149	6,2,1	1,0,0	46,2,63	8,1,19	186	99	0.000151552	0.00247159	0.762,1.0,1.0	0.754,0.516,0.638	0.285
DDX3Y	chrY	+	12916906	12917060	12916975	12917060	12916516	12916634	5155	20,1,10	0,0,0	293,304,840	15,8,27	168	99	0.000858764	0.0100861	1.0,1.0,1.0	0.92,0.957,0.948	0.058
ILK	chr11	+	6604179	6604360	6604225	6604360	6603773	6603822	5195	22,17,33	76,54,96	12,8,8	53,22,152	145	99	0.00152079	0.0160753	0.165,0.177,0.19	0.134,0.199,0.035	0.055
HNRNPA3	chr2	+	177219407	177223959	177222059	177223959	177219246	177219314	5239	554,846,824	210,107,168	2118,2073,3177	41,21,58	2751	99	0	0	0.087,0.222,0.15	0.65,0.78,0.663	-0.545
C21orf58	chr21	-	46314715	46315049	46314715	46314880	46315473	46315547	5248	0,0,0	1,3,8	6,2,17	30,29,47	268	99	0.000187903	0.00294657	0.0,0.0,0.0	0.069,0.025,0.118	-0.071
MEAF6	chr1	-	37489960	37494107	37489960	37493814	37495884	37495918	5256	101,86,248	9,0,2	249,101,359	0,0,0	392	99	8.43097e-05	0.00154101	0.739,1.0,0.969	1.0,1.0,1.0	-0.097
GCDH	chr19	+	12899467	12899999	12899699	12899999	12897702	12897863	5298	38,101,88	0,6,6	40,35,56	3,8,11	331	99	0.00486769	0.0413464	1.0,0.834,0.814	0.8,0.567,0.604	0.226
SMURF1	chr7	-	99033036	99033121	99033036	99033112	99035514	99035716	5301	8,6,13	0,0,0	186,286,416	88,113,124	108	99	5.75103e-09	4.10336e-07	1.0,1.0,1.0	0.66,0.699,0.755	0.295

## Sheet: Alternative 5' splicing site
geneSymbol	chr	strand	longExonStart_0base	longExonEnd	shortES	shortEE	flankingES	flankingEE	ID	IJC_SAMPLE_1	SJC_SAMPLE_1	IJC_SAMPLE_2	SJC_SAMPLE_2	IncFormLen	SkipFormLen	PValue	FDR	IncLevel1	IncLevel2	IncLevelDifference
OXLD1	chr17	-	81666163	81666605	81666276	81666605	81665035	81665584	9	0,0,0	5,4,3	8,4,8	4,3,3	212	99	1.47996e-09	5.4782e-08	0.0,0.0,0.0	0.483,0.384,0.555	-0.474
ARPC4	chr3	+	9792494	9792705	9792494	9792560	9797658	9797777	21	8,27,21	3,6,11	11,15,22	2,1,0	244	99	0.00016089	0.00186664	0.52,0.646,0.436	0.691,0.859,1.0	-0.316
ARL6IP4	chr12	+	122980059	122980887	122980059	122980385	122981128	122981266	26	28,46,59	0,1,0	30,59,46	1,9,0	601	99	0.000193443	0.00216879	1.0,0.883,1.0	0.832,0.519,1.0	0.177
ARL6IP4	chr12	+	122981128	122981299	122981128	122981266	122981570	122981879	28	94,116,86	25,15,25	127,172,223	52,61,135	132	99	0.00042544	0.00418619	0.738,0.853,0.721	0.647,0.679,0.553	0.144
MYD88	chr3	+	38140387	38140568	38140387	38140549	38140756	38140848	52	4,1,13	0,0,7	7,12,4	1,0,0	118	99	0.00282579	0.0210535	1.0,1.0,0.609	0.855,1.0,1.0	-0.082
ZCCHC17	chr1	+	31296981	31297213	31296981	31297075	31310043	31310164	59	13,11,36	42,69,103	4,0,15	56,16,126	237	99	5.29226e-05	0.000743467	0.114,0.062,0.127	0.029,0.0,0.047	0.076
OARD1	chr6	-	41072235	41072614	41072334	41072614	41071595	41071675	74	19,27,14	10,3,5	46,23,93	68,22,81	198	99	0.000744033	0.00677768	0.487,0.818,0.583	0.253,0.343,0.365	0.309
NDOR1	chr9	+	137216093	137216188	137216093	137216166	137216271	137219361	85	14,9,20	0,0,0	27,27,52	1,2,7	121	99	0.000300236	0.00311178	1.0,1.0,1.0	0.957,0.917,0.859	0.089
RPL8	chr8	-	144792244	144792390	144792365	144792390	144791991	144792140	121	100,164,136	1959,3105,2555	308,224,380	2063,1556,2659	220	99	0	0	0.022,0.023,0.023	0.063,0.061,0.06	-0.039
SERPINB6	chr6	-	2971247	2972165	2971490	2972165	2959167	2959342	123	12,11,26	12,11,16	88,42,161	12,0,1	342	99	8.84959e-13	5.03347e-11	0.224,0.224,0.32	0.68,1.0,0.979	-0.63
SERPINB6	chr6	-	2971247	2972165	2971532	2972165	2959167	2959342	124	12,11,26	44,79,144	88,42,161	52,37,92	384	99	0	0	0.066,0.035,0.044	0.304,0.226,0.311	-0.232
RABL2B	chr22	-	50769424	50769549	50769454	50769549	50769040	50769124	132	0,0,1	3,1,4	6,5,2	17,24,39	129	99	0.00188522	0.0152122	0.0,0.0,0.161	0.213,0.138,0.038	-0.076
RABL2B	chr22	-	50769436	50769552	50769454	50769552	50769040	50769124	134	0,0,2	3,1,4	7,10,5	17,24,39	117	99	0.00587031	0.0388377	0.0,0.0,0.297	0.258,0.261,0.098	-0.107
NCOR2	chr12	-	124327408	124327633	124327546	124327633	124326190	124326370	143	96,135,135	127,181,186	90,46,109	62,14,42	237	99	3.82141e-07	9.22508e-06	0.24,0.238,0.233	0.377,0.579,0.52	-0.255
TMEM70	chr8	+	73978755	73978875	73978755	73978861	73981154	73982783	144	20,6,15	107,157,216	3,5,4	145,48,218	113	99	0.000348031	0.00352873	0.141,0.032,0.057	0.018,0.084,0.016	0.037
COP1	chr1	-	176163814	176163891	176163826	176163891	176162868	176162988	169	7,6,15	0,0,4	19,0,60	6,6,25	111	99	0.00259882	0.0197407	1.0,1.0,0.77	0.739,0.0,0.682	0.45
ZNF664	chr12	+	123973214	123973352	123973214	123973303	123973885	123974020	199	4,4,0	0,0,1	45,43,58	27,53,84	148	99	0.000496574	0.00478516	1.0,1.0,0.0	0.527,0.352,0.316	0.268
PSMD4	chr1	+	151266003	151266121	151266003	151266112	151266307	151266439	201	38,64,513	530,1057,556	50,46,87	1380,1711,2064	108	99	2.67577e-05	0.00041052	0.062,0.053,0.458	0.032,0.024,0.037	0.16
SH2B1	chr16	+	28872533	28872758	28872533	28872705	28873169	28873269	226	52,50,74	404,493,496	39,38,47	210,120,227	152	99	0.00020826	0.00225889	0.077,0.062,0.089	0.108,0.171,0.119	-0.057
DGLUCY	chr14	+	91114012	91114528	91114012	91114283	91157638	91157690	252	7,27,33	25,18,39	14,16,19	5,1,9	344	99	0.00267633	0.0201329	0.075,0.302,0.196	0.446,0.822,0.378	-0.358
DGLUCY	chr14	+	91170002	91170201	91170002	91170186	91173288	91173439	253	10,59,90	21,0,0	27,8,27	0,0,0	114	99	0.00692935	0.0445158	0.293,1.0,1.0	1.0,1.0,1.0	-0.236
TRADD	chr16	-	67159824	67159909	67159837	67159909	67156509	67156668	275	4,1,11	59,48,74	0,0,2	21,16,21	112	99	0.00319775	0.0230872	0.057,0.018,0.116	0.0,0.0,0.078	0.038
RHNO1	chr12	+	2885282	2885534	2885282	2885492	2887910	2889524	279	13,2,10	5,1,3	35,17,46	5,0,0	141	99	0.000999585	0.00879635	0.646,0.584,0.701	0.831,1.0,1.0	-0.3
CNTROB	chr17	+	7934137	7934226	7934137	7934222	7934464	7934546	286	0,0,0	11,14,4	2,0,12	66,48,123	103	99	0.00224465	0.0175655	0.0,0.0,0.0	0.028,0.0,0.086	-0.038
CNTROB	chr17	+	7949084	7949157	7949084	7949137	7949384	7949920	289	98,218,149	8,12,5	479,696,712	176,304,255	119	99	0	0	0.911,0.938,0.961	0.694,0.656,0.699	0.254
USP5	chr12	+	6863185	6863377	6863185	6863308	6863829	6863973	292	13,32,28	154,203,272	63,22,127	254,205,611	168	99	0.00124029	0.0105947	0.047,0.085,0.057	0.128,0.059,0.109	-0.036
NOP2	chr12	-	6568138	6568291	6568206	6568291	6567815	6567922	294	0,0,0	15,3,10	2,4,20	5,5,3	167	99	1.49242e-08	5.04395e-07	0.0,0.0,0.0	0.192,0.322,0.798	-0.437
ODF2	chr9	+	128460941	128461067	128460941	128461010	128469182	128469353	328	2,8,1	0,0,0	490,142,871	350,122,561	156	99	2.8242e-08	8.90004e-07	1.0,1.0,1.0	0.47,0.425,0.496	0.536
ODF2	chr9	+	128460941	128461067	128460941	128461010	128471307	128471468	329	2,1,1	0,0,0	158,48,335	2,4,13	156	99	0.00314101	0.0228188	1.0,1.0,1.0	0.98,0.884,0.942	0.065
ANAPC4	chr4	+	25405572	25405622	25405572	25405619	25406828	25406885	368	4,9,37	12,6,21	8,1,1	11,2,41	102	99	0.00371852	0.0261982	0.244,0.593,0.631	0.414,0.327,0.023	0.235
CCDC130	chr19	+	13731751	13732080	13731751	13731950	13732174	13732285	378	0,3,1	1,4,4	12,5,36	7,2,12	229	99	0.000341604	0.00349395	0.0,0.245,0.098	0.426,0.519,0.565	-0.389
TBL2	chr7	-	73573937	73574122	73573960	73574122	73573319	73573471	398	21,52,59	3,0,0	659,242,1304	36,12,88	122	99	0.000950443	0.0084275	0.85,1.0,1.0	0.937,0.942,0.923	0.016
C20orf27	chr20	-	3760006	3760186	3760081	3760186	3758535	3758678	412	0,2,2	54,161,119	7,1,13	124,81,175	174	99	0.00266347	0.020101	0.0,0.007,0.009	0.031,0.007,0.041	-0.021
MADD	chr11	+	47284940	47285194	47284940	47285065	47285450	47285590	423	5,1,1	2,0,0	9,1,10	17,0,8	228	99	0.00256075	0.0195153	0.521,1.0,1.0	0.187,1.0,0.352	0.327
MADD	chr11	+	47295495	47295576	47295495	47295567	47295896	47296055	424	9,3,3	19,0,1	3,1,17	42,11,62	108	99	0.00228403	0.0177545	0.303,1.0,0.733	0.061,0.077,0.201	0.566
MADD	chr11	+	47295495	47295579	47295495	47295576	47295896	47296055	426	0,0,13	9,3,3	11,2,50	3,1,17	102	99	0.00250134	0.019315	0.0,0.0,0.808	0.781,0.66,0.741	-0.458
APTX	chr9	-	33001515	33001628	33001566	33001628	32989758	32989895	436	0,2,0	9,11,9	4,3,3	13,6,27	150	99	0.00272163	0.0203425	0.0,0.107,0.0	0.169,0.248,0.068	-0.126
PSME3IP1	chr16	-	57178501	57178852	57178709	57178852	57173727	57173869	446	11,6,9	0,0,0	73,37,110	2,0,21	307	99	3.13852e-05	0.000472195	1.0,1.0,1.0	0.922,1.0,0.628	0.15
PSME3IP1	chr16	-	57185544	57186039	57185820	57186039	57173727	57173869	448	0,0,0	28,24,38	6,8,34	44,11,37	375	99	7.7115e-12	3.90939e-10	0.0,0.0,0.0	0.035,0.161,0.195	-0.13
PSME3IP1	chr16	-	57185544	57186039	57185824	57186039	57173727	57173869	449	0,0,0	6,5,6	6,8,34	11,2,6	379	99	3.73086e-09	1.33852e-07	0.0,0.0,0.0	0.125,0.511,0.597	-0.411
PSME3IP1	chr16	-	57185735	57186039	57185820	57186039	57173727	57173869	450	0,0,0	28,24,38	3,0,11	44,11,37	184	99	5.49033e-05	0.00076211	0.0,0.0,0.0	0.035,0.0,0.138	-0.058
PSME3IP1	chr16	-	57185735	57186039	57185824	57186039	57173727	57173869	451	0,0,0	6,5,6	3,0,11	11,2,6	188	99	1.97498e-05	0.000317632	0.0,0.0,0.0	0.126,0.0,0.491	-0.206
ATP2C1	chr3	+	131001219	131001344	131001219	131001314	131016151	131016711	457	51,92,84	13,17,14	36,28,71	17,30,40	129	99	5.00638e-06	9.64867e-05	0.751,0.806,0.822	0.619,0.417,0.577	0.255
RCHY1	chr4	-	75514196	75514430	75514240	75514430	75509176	75509296	463	22,9,42	0,0,1	16,11,74	0,0,14	143	99	0.000112205	0.00137717	1.0,1.0,0.967	1.0,1.0,0.785	0.061
PARP2	chr14	+	20344931	20345126	20344931	20345087	20345393	20345464	464	34,0,0	29,15,55	8,6,61	13,11,37	138	99	0.000538282	0.00508208	0.457,0.0,0.0	0.306,0.281,0.542	-0.224
SMARCA2	chr9	+	2086828	2087071	2086828	2086897	2088499	2088613	477	20,10,28	0,0,0	18,2,83	2,0,5	273	99	0.00101225	0.00887435	1.0,1.0,1.0	0.765,1.0,0.858	0.126
UBA52	chr19	+	18571856	18572607	18571856	18572145	18573292	18573403	503	41,113,93	0,2,0	58,67,71	3,7,19	561	99	1.96416e-08	6.54344e-07	1.0,0.909,1.0	0.773,0.628,0.397	0.37
UBA52	chr19	+	18571856	18572607	18571856	18572179	18573292	18573403	504	41,113,93	0,2,0	58,67,71	15,8,10	527	99	1.03884e-11	5.15439e-10	1.0,0.914,1.0	0.421,0.611,0.572	0.437
BSG	chr19	+	582513	582582	582513	582578	582749	583493	505	1686,3399,3489	208,282,307	3482,2918,4889	250,175,339	103	99	0.000320774	0.00330993	0.886,0.921,0.916	0.93,0.941,0.933	-0.027
ANAPC11	chr17	+	81891712	81891841	81891712	81891833	81893103	81893187	515	0,1,0	1,0,2	6,2,3	0,0,2	107	99	5.43578e-05	0.000759057	0.0,1.0,0.0	1.0,1.0,0.581	-0.527
AURKAIP1	chr1	-	1374996	1375207	1375074	1375207	1374704	1374790	538	174,423,415	48,108,108	719,677,1099	548,531,750	177	99	0	0	0.67,0.687,0.682	0.423,0.416,0.45	0.25
AURKAIP1	chr1	-	1374996	1375207	1375153	1375207	1374704	1374790	539	174,423,415	218,494,430	719,677,1099	1642,1555,2522	256	99	5.03042e-13	3.00793e-11	0.236,0.249,0.272	0.145,0.144,0.144	0.108
AURKAIP1	chr1	-	1375074	1375207	1375153	1375207	1374704	1374790	540	48,108,108	218,494,430	548,531,750	1642,1555,2522	178	99	0.00177897	0.0144047	0.109,0.108,0.123	0.157,0.16,0.142	-0.04
RPS9	chr19	+	54200857	54200961	54200857	54200893	54201159	54201281	547	3,100,2	199,144,304	2,66,53	125,113,98	167	99	0.00107913	0.0094252	0.009,0.292,0.004	0.009,0.257,0.243	-0.068
PEX6	chr6	-	42978268	42979181	42978532	42979181	42974874	42975038	551	31,19,34	10,0,0	22,2,33	0,0,0	363	99	0.0011435	0.00991313	0.458,1.0,1.0	1.0,1.0,1.0	-0.181
YBEY	chr21	+	46286869	46287123	46286869	46286988	46296161	46296230	594	62,119,68	4,8,2	229,238,340	6,3,2	234	99	0.0016311	0.0133934	0.868,0.863,0.935	0.942,0.971,0.986	-0.078
TRDMT1	chr10	-	17157440	17157784	17157461	17157784	17154676	17154734	605	11,3,2	0,0,0	19,5,12	0,11,2	120	99	0.000124133	0.00149989	1.0,1.0,1.0	1.0,0.273,0.832	0.298
NFKBIL1	chr6	+	31557627	31557849	31557627	31557804	31558021	31558829	612	115,213,197	27,61,56	89,103,91	44,48,50	144	99	0.000160862	0.00186664	0.745,0.706,0.707	0.582,0.596,0.556	0.141
SMIM19	chr8	+	42541584	42542155	42541584	42541705	42546468	42546606	621	18,14,36	87,114,210	162,72,262	79,65,149	549	99	0	0	0.036,0.022,0.03	0.27,0.166,0.241	-0.196
SMIM19	chr8	+	42541584	42542373	42541584	42541705	42546468	42546606	622	25,42,39	87,114,210	104,66,127	79,65,149	767	99	0	0	0.036,0.045,0.023	0.145,0.116,0.099	-0.085
SMIM19	chr8	+	42541584	42542373	42541584	42542155	42546468	42546606	624	25,42,39	18,14,36	104,66,127	162,72,262	317	99	0.000381285	0.00376761	0.303,0.484,0.253	0.167,0.223,0.131	0.173
ZCCHC9	chr5	+	81301582	81302055	81301582	81301670	81304740	81305141	635	0,0,0	5,1,8	3,0,10	9,6,11	484	99	0.000234078	0.00249256	0.0,0.0,0.0	0.064,0.0,0.157	-0.074
NME4	chr16	+	398207	398394	398207	398385	398989	399123	647	38,64,87	35,50,48	48,30,34	21,6,13	108	99	0.00423347	0.0293823	0.499,0.54,0.624	0.677,0.821,0.706	-0.18
LYPLA1	chr8	-	54065747	54065813	54065787	54065813	54063327	54063375	654	5,5,14	0,0,0	288,218,489	18,10,28	139	99	0.000287065	0.00300195	1.0,1.0,1.0	0.919,0.939,0.926	0.072
ATP5PF	chr21	-	25734332	25735654	25734938	25735654	25729630	25729801	677	40,25,32	23,39,31	49,28,81	18,14,29	705	99	8.41694e-05	0.00110271	0.196,0.083,0.127	0.277,0.219,0.282	-0.124
ATP5PF	chr21	-	25734332	25735654	25735314	25735654	25729630	25729801	679	40,25,32	24,85,64	49,28,81	194,138,278	1081	99	2.53847e-05	0.000395568	0.132,0.026,0.044	0.023,0.018,0.026	0.045
ATP5PF	chr21	-	25734852	25735654	25735314	25735654	25729630	25729801	683	450,812,897	24,85,64	627,480,976	194,138,278	561	99	0	0	0.768,0.628,0.712	0.363,0.38,0.383	0.327
ATP5PF	chr21	-	25734938	25735654	25735314	25735654	25729630	25729801	686	23,39,31	24,85,64	18,14,29	194,138,278	475	99	1.11022e-16	8.09075e-15	0.166,0.087,0.092	0.019,0.021,0.021	0.095
ATP5PF	chr21	-	25734938	25735654	25735486	25735654	25729630	25729801	687	23,39,31	47,106,103	18,14,29	140,41,180	647	99	0.000159175	0.00186664	0.07,0.053,0.044	0.019,0.05,0.024	0.025
ATP5PF	chr21	-	25734988	25735654	25735314	25735654	25729630	25729801	688	77,117,129	24,85,64	124,98,124	194,138,278	425	99	1.16369e-10	4.93407e-09	0.428,0.243,0.32	0.13,0.142,0.094	0.208
ATP5PF	chr21	-	25735314	25735654	25735486	25735654	25729630	25729801	690	24,85,64	47,106,103	194,138,278	140,41,180	271	99	2.6262e-06	5.46812e-05	0.157,0.227,0.185	0.336,0.551,0.361	-0.226
UQCR10	chr22	+	29767368	29767607	29767368	29767548	29769677	29770413	691	77,176,225	1134,2245,2404	120,150,209	2283,2544,3169	158	99	0.00391619	0.0274997	0.041,0.047,0.055	0.032,0.036,0.04	0.012
ATG4B	chr2	+	241671311	241671425	241671311	241671405	241672190	241673856	720	13,11,13	103,172,152	8,5,11	455,575,585	119	99	4.85154e-10	1.95066e-08	0.095,0.051,0.066	0.014,0.007,0.015	0.059
PRKAR1A	chr17	+	68512378	68512579	68512378	68512548	68515393	68515576	728	0,0,0	26,38,47	7,0,15	125,51,161	130	99	0.00022022	0.00235575	0.0,0.0,0.0	0.041,0.0,0.066	-0.036
DMAC1	chr9	-	7799448	7799778	7799460	7799778	7796499	7798637	738	26,40,44	291,608,801	51,55,48	418,342,412	111	99	5.81523e-06	0.000109364	0.074,0.055,0.047	0.098,0.125,0.094	-0.047
DMAC1	chr9	-	7799460	7799778	7799546	7799778	7796499	7798637	740	291,608,801	3,22,18	418,342,412	29,15,14	185	99	0.00210863	0.0167256	0.981,0.937,0.96	0.885,0.924,0.94	0.043
TPM1	chr15	+	63064063	63064190	63064063	63064142	63065895	63066178	764	2,0,2	8,8,11	9,10,14	2,4,2	147	99	1.1065e-10	4.77842e-09	0.144,0.0,0.109	0.752,0.627,0.825	-0.65
GSTT2B	chr22	-	23958284	23958458	23958326	23958458	23957413	23957932	770	29,20,36	3,4,2	13,8,17	7,1,13	141	99	0.00228322	0.0177545	0.872,0.778,0.927	0.566,0.849,0.479	0.228
COMMD8	chr4	-	47456576	47456729	47456582	47456729	47453058	47453214	797	28,45,37	3,0,0	118,70,189	9,4,13	105	99	0.00298372	0.0219497	0.898,1.0,1.0	0.925,0.943,0.932	0.033
NAA38	chr17	-	7856984	7857198	7857014	7857198	7856680	7856843	813	71,132,81	349,583,410	75,100,108	1301,1679,1607	129	99	0	0	0.135,0.148,0.132	0.042,0.044,0.049	0.093
XRCC4	chr5	+	83077546	83077662	83077546	83077615	83104909	83105058	815	0,0,0	17,12,14	4,0,4	5,4,21	146	99	0.000485662	0.00471901	0.0,0.0,0.0	0.352,0.0,0.114	-0.155
YIF1B	chr19	-	38315716	38315780	38315746	38315780	38309404	38309643	817	0,16,14	5,15,13	17,10,20	8,1,1	129	99	0.00052438	0.00499124	0.0,0.45,0.452	0.62,0.885,0.939	-0.514
YIF1B	chr19	-	38315722	38315780	38315746	38315780	38309404	38309643	818	7,15,12	5,15,13	19,5,7	8,1,1	123	99	0.00671575	0.0432628	0.53,0.446,0.426	0.657,0.801,0.849	-0.302
DNAJB12	chr10	-	72335779	72335931	72335833	72335931	72332834	72334617	823	97,184,132	31,58,34	168,204,184	107,119,82	153	99	4.24801e-05	0.000615302	0.669,0.672,0.715	0.504,0.526,0.592	0.145
DNAJB12	chr10	-	72335785	72335931	72335833	72335931	72332834	72334617	824	38,104,74	31,58,34	80,88,103	107,119,82	147	99	0.00119311	0.0102669	0.452,0.547,0.594	0.335,0.332,0.458	0.156
HMOX2	chr16	+	4476339	4476665	4476339	4476487	4483636	4483754	833	0,0,0	2,15,3	0,0,13	12,6,36	277	99	0.000495415	0.00478516	0.0,0.0,0.0	0.0,0.0,0.114	-0.038
CPZ	chr4	+	8599452	8599582	8599452	8599485	8601122	8601497	839	1,6,1	10,8,12	0,0,0	3,2,6	196	99	0.00129724	0.0110006	0.048,0.275,0.04	0.0,0.0,0.0	0.121
FKRP	chr19	+	46748514	46748717	46748514	46748665	46755411	46758575	846	5,0,3	1,9,11	0,0,1	4,2,1	151	99	0.00715332	0.0458284	0.766,0.0,0.152	0.0,0.0,0.396	0.174
CDV3	chr3	+	133574433	133574592	133574433	133574551	133575038	133575115	868	2,7,3	0,0,0	50,49,85	8,12,6	140	99	2.54439e-05	0.000395568	1.0,1.0,1.0	0.815,0.743,0.909	0.178
CDV3	chr3	+	133574433	133574756	133574433	133574592	133575038	133575115	870	0,0,0	2,7,3	12,13,35	50,49,85	263	99	1.71352e-05	0.000283399	0.0,0.0,0.0	0.083,0.091,0.134	-0.103
DVL1	chr1	-	1339286	1339439	1339361	1339439	1338521	1338653	877	26,5,24	162,122,171	150,35,168	84,23,104	174	99	0	0	0.084,0.023,0.074	0.504,0.464,0.479	-0.422
UIMC1	chr5	-	176968554	176969287	176969052	176969287	176958092	176958154	880	27,16,29	0,0,0	109,28,186	8,0,39	597	99	5.43622e-07	1.25767e-05	1.0,1.0,1.0	0.693,1.0,0.442	0.288
KIZ	chr20	+	21205490	21205584	21205490	21205530	21214534	21214700	890	22,41,69	8,5,12	301,256,625	14,3,15	153	99	4.70815e-08	1.40762e-06	0.64,0.841,0.788	0.933,0.982,0.964	-0.203
RO60	chr1	+	193084578	193084698	193084578	193084657	193091650	193091776	898	2,4,2	0,0,0	37,54,73	41,47,35	140	99	1.2343e-07	3.27088e-06	1.0,1.0,1.0	0.39,0.448,0.596	0.522
NEIL2	chr8	+	11771445	11771590	11771445	11771585	11779597	11779950	904	0,0,0	3,1,12	4,1,19	39,17,108	104	99	5.53936e-05	0.000763241	0.0,0.0,0.0	0.089,0.053,0.143	-0.095
SKA2	chr17	-	59154955	59155186	59155130	59155186	59131280	59131367	913	5,9,10	28,62,32	4,2,0	47,52,88	274	99	6.62166e-06	0.000120638	0.061,0.05,0.101	0.03,0.014,0.0	0.056
SPPL2B	chr19	+	2351433	2351657	2351433	2351594	2352945	2355095	939	10,24,10	179,166,213	185,166,398	424,377,659	162	99	0	0	0.033,0.081,0.028	0.211,0.212,0.27	-0.184
RARS2	chr6	-	87589700	87590032	87589921	87590032	87569516	87569590	944	2,5,8	5,2,12	3,1,4	12,8,42	320	99	0.00133169	0.0112518	0.11,0.436,0.171	0.072,0.037,0.029	0.193
ATXN2L	chr16	+	28835932	28836176	28835932	28836122	28836325	28836490	958	1,4,0	0,18,2	77,58,153	33,37,54	153	99	0.00586903	0.0388377	1.0,0.126,0.0	0.602,0.504,0.647	-0.209
ATXN2L	chr16	+	28835932	28836176	28835932	28836122	28836727	28837237	959	0,0,0	11,62,48	109,112,169	71,66,115	153	99	0	0	0.0,0.0,0.0	0.498,0.523,0.487	-0.503
ATXN2L	chr16	+	28835932	28836176	28835932	28836122	28836750	28837237	960	3,0,4	4,27,17	53,35,66	35,22,31	153	99	7.30384e-09	2.50479e-07	0.327,0.0,0.132	0.495,0.507,0.579	-0.374
ABCD4	chr14	-	74288659	74288765	74288715	74288765	74288206	74288259	974	4,6,2	104,189,214	9,3,10	109,91,127	155	99	0.00369772	0.0261761	0.024,0.02,0.006	0.05,0.021,0.048	-0.023
CLEC10A	chr17	-	7075975	7076071	7075984	7076071	7075730	7075885	991	4,13,3	4,16,13	0,1,3	5,23,26	108	99	3.57515e-05	0.000527674	0.478,0.427,0.175	0.0,0.038,0.096	0.315
PPIH	chr1	+	42659227	42659370	42659227	42659251	42659521	42659566	1012	2,10,10	132,143,216	27,4,29	114,95,157	218	99	3.1559e-07	7.82933e-06	0.007,0.031,0.021	0.097,0.019,0.077	-0.045
HPS1	chr10	-	98433939	98434091	98433982	98434091	98430570	98430670	1026	4,2,4	0,2,0	13,10,27	5,1,13	142	99	0.0058694	0.0388377	1.0,0.411,1.0	0.644,0.875,0.592	0.1
HPS1	chr10	-	98433939	98434091	98433982	98434091	98431130	98431291	1027	3,6,11	55,62,39	18,12,55	43,25,72	142	99	8.71499e-08	2.39098e-06	0.037,0.063,0.164	0.226,0.251,0.348	-0.187
WDR4	chr21	-	42873550	42873691	42873602	42873691	42863439	42863596	1041	4,6,9	1,0,0	28,19,50	0,4,13	151	99	0.000370386	0.0036912	0.724,1.0,1.0	1.0,0.757,0.716	0.084
PEX5	chr12	+	7189685	7190216	7189685	7189750	7190361	7190524	1042	1,4,6	15,12,26	16,0,73	6,8,40	565	99	2.10641e-05	0.000336448	0.012,0.055,0.039	0.318,0.0,0.242	-0.151
STRADA	chr17	-	63704340	63704582	63704431	63704582	63704004	63704047	1048	39,29,31	7,2,7	136,104,284	101,42,101	190	99	0.000463667	0.00452415	0.744,0.883,0.698	0.412,0.563,0.594	0.252
STRADA	chr17	-	63728333	63728413	63728357	63728413	63714005	63714108	1049	9,13,2	4,0,0	10,4,38	17,4,35	123	99	0.000160644	0.00186664	0.644,1.0,1.0	0.321,0.446,0.466	0.47
SREK1	chr5	+	66162413	66162592	66162413	66162483	66163791	66163922	1057	17,5,20	0,0,0	17,2,78	1,0,10	208	99	1.75686e-05	0.000288521	1.0,1.0,1.0	0.89,1.0,0.788	0.107
PCOTH	chr13	+	23891384	23891531	23891384	23891450	23891612	23892103	1058	8,5,3	0,0,0	412,328,586	49,42,53	180	99	1.50883e-05	0.00025497	1.0,1.0,1.0	0.822,0.811,0.859	0.169
BUD31	chr7	+	99408968	99409245	99408968	99409004	99410033	99410169	1062	84,106,131	107,231,217	386,312,762	274,171,468	340	99	0	0	0.186,0.118,0.15	0.291,0.347,0.322	-0.169
BUD31	chr7	+	99408968	99409245	99408968	99409004	99410036	99410169	1063	0,0,1	1,21,2	20,7,25	21,9,18	340	99	4.21303e-09	1.48861e-07	0.0,0.0,0.127	0.217,0.185,0.288	-0.188
PPP4C	chr16	+	30075993	30076100	30075993	30076094	30076314	30076475	1088	37,30,53	198,370,514	107,42,177	590,382,877	105	99	0.00307436	0.0224746	0.15,0.071,0.089	0.146,0.094,0.16	-0.03
MAP11	chr7	-	100158088	100158723	100158588	100158723	100157842	100157938	1108	4,23,21	0,0,0	41,6,69	15,0,22	599	99	4.96788e-08	1.46647e-06	1.0,1.0,1.0	0.311,1.0,0.341	0.449
VTI1A	chr10	+	112668936	112669009	112668936	112668998	112815289	112818744	1109	0,0,0	6,3,18	4,0,14	28,69,67	110	99	0.000178949	0.00202577	0.0,0.0,0.0	0.114,0.0,0.158	-0.091
SMARCB1	chr22	+	23791755	23791894	23791755	23791867	23793558	23793688	1122	59,90,102	29,45,88	49,11,54	246,72,383	126	99	0	0	0.615,0.611,0.477	0.135,0.107,0.1	0.454
ADARB1	chr21	+	45220835	45221014	45220835	45220970	45222017	45222107	1126	14,3,10	0,0,2	34,26,36	2,3,11	143	99	0.0021769	0.0171504	1.0,1.0,0.776	0.922,0.857,0.694	0.101
SNRPB2	chr20	+	16730025	16730164	16730025	16730064	16731667	16731766	1132	57,91,71	17,18,20	53,17,97	37,34,65	199	99	2.82932e-06	5.73736e-05	0.625,0.716,0.638	0.416,0.199,0.426	0.313
NPL	chr1	+	182806144	182806531	182806144	182806232	182812155	182812213	1151	0,0,0	2,9,3	6,5,4	37,7,28	398	99	0.00214662	0.0169692	0.0,0.0,0.0	0.039,0.151,0.034	-0.075
UPF3A	chr13	+	114291633	114291792	114291633	114291780	114298839	114299000	1162	138,121,129	3,2,1	390,408,652	13,10,26	111	99	0.00596556	0.0392986	0.976,0.982,0.991	0.964,0.973,0.957	0.018
WIPI2	chr7	+	5229607	5229738	5229607	5229705	5230834	5233839	1166	143,245,284	97,121,114	515,835,1115	346,827,1077	132	99	0.000174381	0.00198369	0.525,0.603,0.651	0.527,0.431,0.437	0.128
TRIM69	chr15	+	44758612	44758854	44758612	44758803	44759639	44759662	1189	2,7,4	0,0,0	158,136,568	19,13,61	150	99	3.49003e-05	0.000518391	1.0,1.0,1.0	0.846,0.873,0.86	0.14
CAP1	chr1	+	40040582	40040801	40040582	40040783	40059336	40059458	1196	16,11,7	0,1,8	3,2,21	27,3,29	117	99	5.56393e-05	0.000763241	1.0,0.903,0.425	0.086,0.361,0.38	0.5
ZBTB8OS	chr1	-	32650401	32650932	32650784	32650932	32633950	32634072	1226	6,3,10	0,0,0	3,0,14	7,1,1	482	99	2.21668e-09	8.07701e-08	1.0,1.0,1.0	0.081,0.0,0.742	0.726
ZBTB8OS	chr1	-	32650428	32650932	32650432	32650932	32633950	32634072	1227	2,3,1	14,18,9	6,3,3	6,4,0	103	99	0.000708021	0.00652797	0.121,0.138,0.096	0.49,0.419,1.0	-0.518
ZBTB8OS	chr1	-	32650428	32650932	32650784	32650932	32633950	32634072	1228	2,3,1	0,0,0	6,3,3	7,1,1	455	99	5.50893e-13	3.2117e-11	1.0,1.0,1.0	0.157,0.395,0.395	0.684
ZBTB8OS	chr1	-	32650432	32650932	32650784	32650932	32633950	32634072	1229	14,18,9	0,0,0	6,4,0	7,1,1	451	99	2.19114e-12	1.18831e-10	1.0,1.0,1.0	0.158,0.468,0.0	0.791
AP2S1	chr19	-	46850655	46850846	46850763	46850846	46845992	46846142	1305	0,0,0	388,950,842	82,73,185	338,307,426	207	99	0	0	0.0,0.0,0.0	0.104,0.102,0.172	-0.126
FAM47E	chr4	+	76268659	76268813	76268659	76268768	76271567	76271768	1322	23,22,37	4,4,3	63,23,65	23,21,38	144	99	2.96754e-05	0.000449371	0.798,0.791,0.895	0.653,0.43,0.54	0.287
LRRC23	chr12	+	6904821	6905075	6904821	6904903	6905584	6905759	1340	0,0,0	12,13,14	93,42,153	61,33,129	271	99	0	0	0.0,0.0,0.0	0.358,0.317,0.302	-0.326
PGAP2	chr11	+	3797897	3798100	3797897	3797982	3808293	3808315	1346	0,0,0	8,10,15	8,4,7	51,11,59	217	99	0.000153771	0.00182027	0.0,0.0,0.0	0.067,0.142,0.051	-0.087
COMMD4	chr15	+	75336062	75336230	75336062	75336092	75338061	75338133	1360	0,0,0	108,169,168	14,18,35	439,444,801	237	99	0.00647903	0.0418535	0.0,0.0,0.0	0.013,0.017,0.018	-0.016
SEPTIN10	chr2	-	109593046	109593119	109593050	109593119	109585720	109585838	1378	0,0,0	9,5,9	14,0,0	37,23,54	103	99	0.000554802	0.00521693	0.0,0.0,0.0	0.267,0.0,0.0	-0.089
PRSS36	chr16	-	31140491	31140757	31140678	31140757	31140293	31140415	1398	9,14,10	0,1,0	28,37,19	2,10,4	286	99	1.8584e-05	0.000300957	1.0,0.829,1.0	0.829,0.562,0.622	0.272
TRIM45	chr1	-	117118033	117118767	117118087	117118767	117116615	117116745	1408	21,66,48	6,5,2	45,13,38	0,0,2	153	99	0.000378106	0.0037521	0.694,0.895,0.94	1.0,1.0,0.925	-0.132
SAP25	chr7	-	100573296	100573900	100573596	100573900	100573105	100573212	1415	170,391,316	0,0,0	230,178,199	3,6,5	399	99	5.11823e-06	9.70383e-05	1.0,1.0,1.0	0.95,0.88,0.908	0.087
TMEM167B	chr1	+	109092889	109093082	109092889	109093021	109094416	109096934	1419	0,0,0	6,20,20	8,1,4	27,27,87	160	99	0.00120653	0.0103442	0.0,0.0,0.0	0.155,0.022,0.028	-0.068
RPL17	chr18	-	49491516	49491586	49491531	49491586	49490792	49490927	1459	21,43,17	17,14,10	8,0,9	24,5,26	114	99	2.39231e-06	5.026e-05	0.518,0.727,0.596	0.224,0.0,0.231	0.462
RPL17	chr18	-	49492257	49492464	49492274	49492464	49491531	49491584	1465	554,588,794	75,142,216	363,394,655	336,277,557	116	99	0	0	0.863,0.779,0.758	0.48,0.548,0.501	0.29
AMZ2	chr17	+	68250187	68250480	68250187	68250470	68250793	68250967	1490	4,6,17	49,55,69	16,3,52	482,142,945	109	99	5.29081e-05	0.000743467	0.069,0.09,0.183	0.029,0.019,0.048	0.082
RALGAPA1	chr14	-	35548504	35548538	35548507	35548538	35538355	35539690	1512	5,0,6	7,12,15	0,0,0	18,1,41	102	99	3.03707e-06	6.00208e-05	0.409,0.0,0.28	0.0,0.0,0.0	0.23
FCF1	chr14	+	74713143	74713259	74713143	74713200	74713484	74713552	1524	0,1,0	1,1,9	4,4,7	4,4,7	158	99	1.24709e-05	0.000220319	0.0,0.385,0.0	0.385,0.385,0.385	-0.257
DHPS	chr19	-	12680160	12680325	12680195	12680325	12679800	12679922	1572	63,69,69	6,0,4	98,93,135	0,1,3	134	99	0.0077995	0.0495284	0.886,1.0,0.927	1.0,0.986,0.971	-0.048
BTF3	chr5	+	73498424	73498799	73498424	73498558	73499133	73499202	1637	171,201,232	942,934,1274	86,67,152	871,445,1345	340	99	6.44933e-06	0.000119291	0.05,0.059,0.05	0.028,0.042,0.032	0.019
ASB9	chrX	-	15248682	15248935	15248743	15248935	15243986	15244630	1640	57,74,85	49,81,142	126,72,122	65,40,106	160	99	0.00168067	0.013752	0.419,0.361,0.27	0.545,0.527,0.416	-0.146
ATP5MC1	chr17	+	48892786	48892910	48892786	48892840	48893408	48893456	1649	24,34,26	167,225,204	15,10,6	167,134,163	169	99	0.000503609	0.00481767	0.078,0.081,0.069	0.05,0.042,0.021	0.038
ZNF234	chr19	+	44141553	44141733	44141553	44141615	44142313	44142367	1654	8,10,1	0,2,0	10,13,35	0,12,7	217	99	0.00254277	0.0194447	1.0,0.695,1.0	1.0,0.331,0.695	0.223
PRAME	chr22	-	22556811	22557580	22557544	22557580	22550766	22551089	1655	142,82,173	5,0,0	124,24,188	6,0,17	832	99	0.00403697	0.0281863	0.772,1.0,1.0	0.711,1.0,0.568	0.164
GLT8D1	chr3	-	52705446	52706083	52705702	52706083	52700444	52700496	1657	18,6,12	0,0,0	35,10,42	7,2,5	355	99	5.24984e-08	1.53033e-06	1.0,1.0,1.0	0.582,0.582,0.701	0.378
UNC45A	chr15	+	90934885	90935375	90934885	90935330	90935543	90935705	1672	7,6,10	7,5,7	3,0,8	10,3,24	144	99	0.00137488	0.0115748	0.407,0.452,0.495	0.171,0.0,0.186	0.332
SLC52A2	chr8	+	144358612	144359065	144358612	144358783	144359183	144359423	1682	18,41,41	0,2,2	32,11,60	8,0,16	381	99	0.00625749	0.0407611	1.0,0.842,0.842	0.51,1.0,0.494	0.227
PRDX1	chr1	-	45521608	45521938	45521634	45521938	45518937	45519054	1704	4,6,11	0,1,10	4,4,4	3,12,14	125	99	0.00321471	0.023138	1.0,0.826,0.466	0.514,0.209,0.185	0.461
HNRNPH3	chr10	+	68338502	68338669	68338502	68338642	68339139	68339226	1710	15,5,3	42,28,36	6,0,13	154,45,176	126	99	0.000112916	0.00137865	0.219,0.123,0.061	0.03,0.0,0.055	0.106
HNRNPH3	chr10	+	68338502	68338687	68338502	68338642	68339139	68339226	1711	106,128,166	42,28,36	154,61,186	154,45,176	144	99	2.37887e-12	1.2608e-10	0.634,0.759,0.76	0.407,0.482,0.421	0.281
MPRIP	chr17	+	17137915	17138429	17137915	17138075	17142626	17142765	1719	35,12,19	10,19,17	9,0,0	20,1,45	453	99	3.16865e-08	9.8524e-07	0.433,0.121,0.196	0.09,0.0,0.0	0.22
HES4	chr1	-	999691	1000097	999865	1000097	999525	999613	1720	3,15,18	1,0,0	60,102,57	12,20,3	273	99	8.02498e-05	0.00106062	0.521,1.0,1.0	0.645,0.649,0.873	0.118
TENT2	chr5	+	79642831	79642985	79642831	79642910	79645122	79645192	1732	3,1,6	14,4,32	0,0,0	32,13,57	174	99	8.84544e-05	0.00112106	0.109,0.125,0.096	0.0,0.0,0.0	0.11
PCID2	chr13	-	113178961	113179089	113178965	113179089	113177535	113178287	1752	2,0,3	58,122,101	14,18,35	266,207,641	103	99	8.52479e-05	0.00110317	0.032,0.0,0.028	0.048,0.077,0.05	-0.038
PCID2	chr13	-	113208023	113208669	113208598	113208669	113200426	113200516	1755	2,0,0	12,10,18	32,2,108	70,2,70	674	99	7.99246e-11	3.51668e-09	0.024,0.0,0.0	0.063,0.128,0.185	-0.117
EHMT2	chr6	-	31884890	31885016	31884911	31885016	31884644	31884799	1820	37,29,19	82,77,87	18,0,36	107,38,213	120	99	0.00021982	0.00235575	0.271,0.237,0.153	0.122,0.0,0.122	0.139
AIF1	chr6	+	31615233	31615354	31615233	31615293	31615520	31615582	1840	118,172,101	21,31,39	25,36,28	2,2,4	160	99	0.00254315	0.0194447	0.777,0.774,0.616	0.886,0.918,0.812	-0.15
GLOD4	chr17	-	778621	778744	778694	778744	776867	776988	1842	0,0,0	42,30,74	21,10,33	25,14,80	172	99	0	0	0.0,0.0,0.0	0.326,0.291,0.192	-0.27
SCNM1	chr1	+	151166143	151166252	151166143	151166203	151166470	151166541	1853	16,15,27	98,92,109	19,2,7	129,103,199	148	99	8.35271e-06	0.000149835	0.098,0.098,0.142	0.09,0.013,0.023	0.071
ZC3H11A	chr1	+	203849710	203850026	203849710	203850020	203850514	203850681	1857	30,26,29	3,0,2	80,24,82	15,3,14	105	99	0.00176939	0.0143771	0.904,1.0,0.932	0.834,0.883,0.847	0.091
TM2D2	chr8	-	38996212	38996509	38996418	38996509	38995317	38995405	1859	45,66,105	4,7,0	49,21,82	0,0,0	305	99	2.54138e-05	0.000395568	0.785,0.754,1.0	1.0,1.0,1.0	-0.154
BABAM1	chr19	+	17267375	17267527	17267375	17267516	17268755	17269091	1863	11,2,16	0,0,0	14,4,41	6,0,4	110	99	6.49128e-05	0.000880096	1.0,1.0,1.0	0.677,1.0,0.902	0.14
MAP4K4	chr2	+	101887087	101887261	101887087	101887237	101887777	101887937	1865	38,65,69	125,167,149	15,26,38	182,166,264	123	99	2.53676e-11	1.21648e-09	0.197,0.239,0.272	0.062,0.112,0.104	0.143
ZNF266	chr19	-	9418761	9419299	9419216	9419299	9418504	9418631	1873	7,2,3	5,0,0	0,0,0	2,2,4	554	99	0.000206445	0.00224967	0.2,1.0,1.0	0.0,0.0,0.0	0.733
IFT52	chr20	+	43605001	43605216	43605001	43605073	43613849	43613976	1883	0,0,1	122,90,132	24,7,38	123,57,169	242	99	4.44089e-16	3.04593e-14	0.0,0.0,0.003	0.074,0.048,0.084	-0.068
PARP6	chr15	-	72260477	72260688	72260537	72260688	72259607	72259661	1892	17,10,15	17,15,19	30,2,63	138,32,188	159	99	2.26164e-05	0.000358786	0.384,0.293,0.33	0.119,0.037,0.173	0.226
SNCA	chr4	-	89836742	89837161	89836961	89837161	89835546	89835692	1902	0,2,9	7,16,16	0,0,1	2,4,15	318	99	0.00156831	0.0130618	0.0,0.037,0.149	0.0,0.0,0.02	0.055
NKAPD1	chr11	+	112075566	112075684	112075566	112075643	112078214	112078315	1940	0,0,0	13,15,17	15,1,13	14,20,28	140	99	7.0034e-08	1.9677e-06	0.0,0.0,0.0	0.431,0.034,0.247	-0.237
TOMM5	chr9	-	37592252	37592639	37592309	37592639	37588414	37588932	1964	0,1,0	9,20,13	15,13,22	52,118,156	156	99	3.74808e-05	0.000549719	0.0,0.031,0.0	0.155,0.065,0.082	-0.09
TMEM9	chr1	-	201153782	201153959	201153848	201153959	201151760	201151852	1996	0,0,9	5,10,18	0,0,0	9,1,16	165	99	0.000457689	0.00448458	0.0,0.0,0.231	0.0,0.0,0.0	0.077
TMEM9	chr1	-	201154147	201154555	201154361	201154555	201153857	201153959	2000	19,17,15	4,4,0	9,20,48	23,12,24	313	99	0.000939997	0.00836669	0.6,0.573,1.0	0.11,0.345,0.387	0.444
TMEM9	chr1	-	201154147	201154555	201154448	201154555	201153857	201153959	2002	19,17,15	1,1,8	9,20,48	0,0,0	400	99	8.52843e-07	1.9309e-05	0.825,0.808,0.317	1.0,1.0,1.0	-0.35
TMEM9	chr1	-	201154361	201154555	201154444	201154555	201153857	201153959	2006	4,4,0	57,70,105	23,12,24	68,18,96	182	99	4.34008e-12	2.24913e-10	0.037,0.03,0.0	0.155,0.266,0.12	-0.158
TMEM9	chr1	-	201154361	201154555	201154448	201154555	201153857	201153959	2007	4,4,0	1,1,8	23,12,24	0,0,0	186	99	3.79155e-08	1.1483e-06	0.68,0.68,0.0	1.0,1.0,1.0	-0.547
TK2	chr16	-	66549576	66550122	66549937	66550122	66548977	66549009	2014	0,0,0	12,23,31	11,6,3	49,24,75	460	99	0.00466303	0.0320773	0.0,0.0,0.0	0.046,0.051,0.009	-0.035
DHX16	chr6	-	30672634	30673053	30672955	30673053	30671035	30671274	2041	20,5,21	0,0,0	243,77,255	27,18,29	420	99	7.44218e-08	2.06609e-06	1.0,1.0,1.0	0.68,0.502,0.675	0.381
MORC2	chr22	-	30928018	30928207	30928027	30928207	30925129	30926871	2042	99,158,67	16,17,17	284,385,410	64,94,135	108	99	0.00308916	0.0225123	0.85,0.895,0.783	0.803,0.79,0.736	0.066
FDPS	chr1	+	155308865	155309076	155308865	155308965	155309788	155309965	2050	1,4,4	1,6,1	2,0,0	6,7,9	210	99	9.82498e-05	0.00123182	0.32,0.239,0.653	0.136,0.0,0.0	0.359
FDPS	chr1	+	155308865	155309076	155308865	155308965	155310063	155310205	2052	17,29,34	128,161,206	4,4,17	142,66,277	210	99	6.45611e-07	1.47604e-05	0.059,0.078,0.072	0.013,0.028,0.028	0.047
RRM1	chr11	+	4119844	4119970	4119844	4119928	4121603	4121765	2072	0,0,0	9,2,16	8,3,4	31,20,45	141	99	8.05017e-05	0.00106062	0.0,0.0,0.0	0.153,0.095,0.059	-0.102
ZNF32	chr10	-	43645957	43646202	43646059	43646202	43643858	43644801	2075	0,5,8	15,6,8	0,2,1	8,4,15	201	99	0.00260726	0.0197407	0.0,0.291,0.33	0.0,0.198,0.032	0.13
SSBP1	chr7	+	141738320	141738575	141738320	141738503	141739123	141739190	2106	8,11,20	31,86,84	16,16,52	40,25,110	171	99	7.20789e-05	0.000971607	0.13,0.069,0.121	0.188,0.27,0.215	-0.118
TMEM205	chr19	-	11346126	11346268	11346207	11346268	11345519	11345737	2125	37,58,51	0,16,9	78,26,104	2,0,3	180	99	8.60438e-05	0.00110317	1.0,0.666,0.757	0.955,1.0,0.95	-0.161
EIF6	chr20	-	35284175	35284492	35284380	35284492	35279941	35280118	2136	44,38,73	2,2,7	51,60,95	2,2,0	304	99	0.0058131	0.0388377	0.878,0.861,0.773	0.893,0.907,1.0	-0.096
SIRPA	chr20	+	1934714	1934766	1934714	1934754	1937319	1939894	2151	0,0,0	13,11,6	0,0,14	26,9,42	111	99	0.00012227	0.00148507	0.0,0.0,0.0	0.0,0.0,0.229	-0.076
NEK9	chr14	-	75106465	75106702	75106501	75106702	75105949	75105996	2173	0,0,0	4,5,13	0,0,7	4,3,16	135	99	0.00203122	0.0161666	0.0,0.0,0.0	0.0,0.0,0.243	-0.081
TRNT1	chr3	+	3126939	3127289	3126939	3126990	3129013	3129188	2205	1,0,0	1,2,8	7,0,2	4,1,1	398	99	0.000615177	0.00573837	0.199,0.0,0.0	0.303,0.0,0.332	-0.145
SIGMAR1	chr9	-	34637219	34637420	34637266	34637420	34636996	34637089	2210	18,57,76	5,3,0	24,5,51	0,0,0	146	99	0.00483365	0.0331531	0.709,0.928,1.0	1.0,1.0,1.0	-0.121
MSH5	chr6	+	31761817	31761955	31761817	31761865	31762111	31762185	2213	53,55,73	0,1,0	324,248,239	62,53,34	189	99	9.76996e-15	6.32876e-13	1.0,0.966,1.0	0.732,0.71,0.786	0.246
PCM1	chr8	+	17991541	17991700	17991541	17991676	17993482	17993619	2223	2,10,21	5,16,16	240,72,444	101,40,221	123	99	0.00568152	0.0381824	0.244,0.335,0.514	0.657,0.592,0.618	-0.258
CRAT	chr9	-	129108898	129109277	129109178	129109277	129107813	129108077	2235	0,0,0	15,4,10	10,3,26	66,8,216	379	99	0.00146023	0.0122053	0.0,0.0,0.0	0.038,0.089,0.03	-0.052
CRAT	chr9	-	129109102	129109277	129109178	129109277	129107813	129108077	2236	0,0,0	15,4,10	15,1,47	66,8,216	175	99	2.90347e-06	5.83697e-05	0.0,0.0,0.0	0.114,0.066,0.11	-0.097
BCAR1	chr16	-	75242469	75243090	75242913	75243090	75237182	75237344	2253	38,60,100	1,0,2	83,10,97	6,0,5	543	99	0.00330692	0.0235833	0.874,1.0,0.901	0.716,1.0,0.78	0.093
LRRFIP2	chr3	-	37175817	37176360	37176059	37176360	37174538	37174605	2275	2,3,0	18,19,5	27,6,67	62,33,136	341	99	9.7156e-05	0.00122469	0.031,0.044,0.0	0.112,0.05,0.125	-0.071
INKA1	chr3	+	49803260	49803443	49803260	49803363	49804180	49805030	2279	18,19,31	3,4,6	6,51,10	1,0,0	179	99	6.07341e-06	0.000113306	0.768,0.724,0.741	0.768,1.0,1.0	-0.178
AMDHD2	chr16	+	2528451	2528718	2528451	2528559	2528993	2529095	2280	43,117,72	3,17,13	553,870,866	20,97,21	258	99	0.00138975	0.0116579	0.846,0.725,0.68	0.914,0.775,0.941	-0.126
PML	chr15	+	74033155	74033422	74033155	74033414	74034477	74034530	2318	5,1,5	12,14,32	0,0,0	19,12,24	107	99	1.38401e-05	0.000238842	0.278,0.062,0.126	0.0,0.0,0.0	0.155
SUN1	chr7	+	853408	853618	853408	853585	854919	855006	2325	36,6,12	0,0,0	78,12,159	8,0,12	132	99	5.18856e-05	0.000742314	1.0,1.0,1.0	0.88,1.0,0.909	0.07
THAP8	chr19	-	36054134	36054762	36054148	36054762	36039943	36040136	2359	7,12,18	4,2,5	33,34,77	0,0,1	113	99	1.53927e-07	3.98841e-06	0.605,0.84,0.759	1.0,1.0,0.985	-0.26
THAP8	chr19	-	36054148	36054762	36054348	36054762	36039943	36040136	2361	4,2,5	0,5,1	0,0,1	7,4,8	299	99	1.44159e-05	0.000245387	1.0,0.117,0.623	0.0,0.0,0.04	0.567
KAZN	chr1	+	15060171	15060302	15060171	15060297	15063571	15063622	2366	5,8,10	0,0,0	28,25,24	3,7,0	104	99	0.000205881	0.00224967	1.0,1.0,1.0	0.899,0.773,1.0	0.109
GPS1	chr17	+	82051897	82052459	82051897	82051964	82053273	82053366	2376	12,3,9	38,17,47	106,24,176	29,4,67	594	99	0	0	0.05,0.029,0.031	0.379,0.5,0.304	-0.358
CHMP7	chr8	+	23246640	23246994	23246640	23246824	23249209	23249381	2398	2,17,39	1,2,0	33,7,54	7,2,11	269	99	0.00538863	0.0365299	0.424,0.758,1.0	0.634,0.563,0.644	0.114
RBMS1	chr2	-	160286968	160287084	160286977	160287084	160284994	160285044	2414	11,6,10	0,0,0	10,18,23	5,4,15	108	99	2.68456e-08	8.57588e-07	1.0,1.0,1.0	0.647,0.805,0.584	0.321
HNRNPC	chr14	-	21230957	21231072	21230996	21231072	21230318	21230366	2433	183,199,268	454,558,820	170,58,341	690,314,980	138	99	0.00783703	0.0495284	0.224,0.204,0.19	0.15,0.117,0.2	0.05
METTL6	chr3	-	15427373	15427547	15427401	15427547	15426286	15426635	2447	0,0,0	3,25,36	4,0,11	60,33,138	127	99	0.00162027	0.0133515	0.0,0.0,0.0	0.049,0.0,0.059	-0.036
MFAP4	chr17	-	19387040	19387190	19387149	19387190	19386759	19386838	2466	9,4,3	58,44,37	1,0,0	16,4,19	208	99	0.00290457	0.021503	0.069,0.041,0.037	0.029,0.0,0.0	0.039
ARSA	chr22	-	50627555	50628152	50627945	50628152	50627165	50627406	2485	20,15,30	0,3,4	68,29,210	35,37,152	489	99	0.000180027	0.00202813	1.0,0.503,0.603	0.282,0.137,0.219	0.489
ARSA	chr22	-	50627945	50628152	50627990	50628152	50627555	50627792	2492	2,5,13	0,0,1	21,5,33	5,1,11	144	99	1.84373e-05	0.000300669	1.0,1.0,0.899	0.743,0.775,0.673	0.236
NKIRAS2	chr17	+	42022398	42022640	42022398	42022472	42023653	42025638	2497	32,31,83	2,5,16	55,13,84	3,0,0	267	99	3.70666e-06	7.20327e-05	0.856,0.697,0.658	0.872,1.0,1.0	-0.22
RPP25L	chr9	-	34611859	34612097	34612063	34612097	34610494	34611332	2500	1,8,16	23,55,29	20,26,30	23,16,32	303	99	2.05075e-07	5.19822e-06	0.014,0.045,0.153	0.221,0.347,0.234	-0.197
ZDHHC3	chr3	-	44959126	44959460	44959130	44959460	44945167	44945292	2505	0,0,0	15,37,54	28,6,34	508,267,938	103	99	0.000504079	0.00481767	0.0,0.0,0.0	0.05,0.021,0.034	-0.035
LTV1	chr6	+	143857302	143857583	143857302	143857444	143857751	143858007	2520	2,0,2	35,32,50	15,0,8	52,12,96	238	99	0.00035613	0.00358756	0.023,0.0,0.016	0.107,0.0,0.034	-0.034
CDO1	chr5	-	115816227	115816659	115816583	115816659	115813180	115813258	2564	57,24,87	0,0,2	32,6,35	6,0,11	455	99	7.19579e-06	0.000130082	1.0,1.0,0.904	0.537,1.0,0.409	0.319
METTL23	chr17	+	76729689	76729794	76729689	76729777	76732977	76733215	2577	22,30,45	0,0,0	204,100,403	8,1,30	116	99	6.3016e-05	0.000859376	1.0,1.0,1.0	0.956,0.988,0.92	0.045
GMPPA	chr2	+	219498890	219499254	219498890	219498938	219499955	219500015	2581	7,1,4	27,7,9	0,0,1	1,1,12	415	99	0.00544399	0.0366918	0.058,0.033,0.096	0.0,0.0,0.019	0.056
ARHGAP9	chr12	-	57475775	57475931	57475832	57475931	57475482	57475615	2584	0,2,0	1,10,9	50,21,86	65,33,139	156	99	1.29406e-06	2.87405e-05	0.0,0.113,0.0	0.328,0.288,0.282	-0.262
BAZ2B	chr2	-	159337461	159337772	159337566	159337772	159336941	159337077	2591	8,4,9	0,0,0	3,3,8	25,19,122	204	99	0	0	1.0,1.0,1.0	0.055,0.071,0.031	0.948
PSTPIP1	chr15	+	77032297	77032428	77032297	77032394	77032861	77032952	2610	0,1,0	10,7,40	4,0,7	6,5,10	133	99	6.49653e-06	0.000119291	0.0,0.096,0.0	0.332,0.0,0.343	-0.193
RNF214	chr11	+	117238600	117239111	117238600	117238646	117239800	117239860	2618	27,12,20	0,0,0	30,7,54	2,4,0	564	99	0.000214535	0.00231618	1.0,1.0,1.0	0.725,0.235,1.0	0.347
MRPS5	chr2	-	95108174	95108408	95108253	95108408	95106422	95106457	2657	82,140,131	3,2,6	134,109,213	66,23,51	178	99	3.33067e-14	2.09922e-12	0.938,0.975,0.924	0.53,0.725,0.699	0.294
MLX	chr17	+	42567059	42567328	42567059	42567166	42567618	42567655	2659	3,3,9	14,28,39	3,0,1	31,4,40	261	99	0.00369166	0.0261761	0.075,0.039,0.08	0.035,0.0,0.009	0.05
TAX1BP1	chr7	+	27816348	27816490	27816348	27816394	27816889	27817038	2677	18,67,65	190,264,276	41,18,59	304,147,482	195	99	0.00317977	0.0230286	0.046,0.114,0.107	0.064,0.059,0.059	0.028
TAX1BP1	chr7	+	27816348	27816520	27816348	27816490	27816889	27817038	2679	38,91,79	8,17,19	71,56,137	3,4,4	129	99	1.40761e-07	3.68825e-06	0.785,0.804,0.761	0.948,0.915,0.963	-0.159
NPRL3	chr16	-	138366	138698	138641	138698	138149	138334	2688	2,9,2	0,1,8	0,0,2	2,3,8	374	99	0.000782771	0.00710281	1.0,0.704,0.062	0.0,0.0,0.062	0.568
RABL2A	chr2	+	113642030	113642145	113642030	113642108	113643189	113643391	2690	4,1,1	0,1,1	13,9,28	2,12,14	136	99	0.00759833	0.0484134	1.0,0.421,0.421	0.826,0.353,0.593	0.023
PLAAT5	chr11	-	63466109	63466372	63466159	63466372	63461403	63463595	2693	23,9,19	0,0,0	591,581,918	17,19,10	149	99	0.00571781	0.0383159	1.0,1.0,1.0	0.959,0.953,0.984	0.035
CARS1	chr11	-	3001961	3002053	3001969	3002053	3000928	3001248	2769	29,75,39	61,110,97	108,174,122	363,503,523	107	99	0.000323596	0.00332434	0.305,0.387,0.271	0.216,0.242,0.178	0.109
NDST2	chr10	-	73802971	73803081	73803008	73803081	73802673	73802776	2775	59,84,76	4,2,1	101,52,134	13,1,10	136	99	0.00756195	0.0483136	0.915,0.968,0.982	0.85,0.974,0.907	0.045
CTSL	chr9	+	87726118	87726308	87726118	87726249	87727593	87727729	2777	20,29,54	13,14,19	75,21,110	10,0,11	158	99	2.66296e-06	5.49218e-05	0.491,0.565,0.64	0.825,1.0,0.862	-0.33
CTSL	chr9	+	87726118	87726398	87726118	87726249	87727593	87727729	2778	99,80,140	13,14,19	163,41,218	10,0,11	248	99	0.000125128	0.00150412	0.752,0.695,0.746	0.867,1.0,0.888	-0.187
CTSL	chr9	+	87726118	87726308	87726118	87726253	87727593	87727729	2779	20,29,54	166,87,142	75,21,110	130,20,166	154	99	3.26507e-06	6.39845e-05	0.072,0.176,0.196	0.271,0.403,0.299	-0.176
CTSL	chr9	+	87726118	87726398	87726118	87726253	87727593	87727729	2780	99,80,140	166,87,142	163,41,218	130,20,166	244	99	0.00116607	0.0100714	0.195,0.272,0.286	0.337,0.454,0.348	-0.129
PACRGL	chr4	+	20700457	20700787	20700457	20700578	20704465	20704533	2793	2,0,1	20,10,5	61,19,119	7,0,6	308	99	0	0	0.031,0.0,0.06	0.737,1.0,0.864	-0.837
NME6	chr3	-	48301278	48301411	48301295	48301411	48298426	48298523	2804	0,0,5	3,3,5	2,8,6	2,0,2	116	99	0.000298954	0.00311178	0.0,0.0,0.46	0.46,1.0,0.719	-0.573
THTPA	chr14	+	23555981	23557039	23555981	23556343	23558694	23559581	2844	0,0,0	8,6,16	4,16,32	29,6,21	795	99	2.45255e-08	7.94355e-07	0.0,0.0,0.0	0.017,0.249,0.159	-0.142
THTPA	chr14	+	23556742	23557304	23556742	23557039	23558694	23559581	2847	15,21,34	0,0,0	110,68,236	4,16,32	364	99	1.07676e-07	2.88622e-06	1.0,1.0,1.0	0.882,0.536,0.667	0.305
GSTK1	chr7	+	143264991	143265296	143264991	143265092	143267616	143267733	2854	237,380,391	0,1,11	538,458,768	59,51,47	303	99	3.33067e-16	2.35367e-14	1.0,0.992,0.921	0.749,0.746,0.842	0.192
C12orf57	chr12	+	6944475	6944652	6944475	6944565	6945770	6946003	2860	1481,2188,1944	224,335,272	1380,1573,1489	117,114,96	186	99	3.48052e-11	1.59148e-09	0.779,0.777,0.792	0.863,0.88,0.892	-0.096
PHOSPHO2	chr2	+	169694453	169694741	169694453	169694522	169695214	169695247	2871	3,4,1	0,0,0	10,9,8	1,4,4	318	99	6.7468e-09	2.34829e-07	1.0,1.0,1.0	0.757,0.412,0.384	0.482
CDK11B	chr1	-	1642346	1642508	1642385	1642508	1641905	1642001	2916	0,0,0	2,13,3	1,4,9	114,7,98	138	99	0.00535521	0.0364092	0.0,0.0,0.0	0.006,0.291,0.062	-0.12
FAM219A	chr9	-	34405864	34405964	34405915	34405964	34402704	34402807	2926	4,8,1	0,0,4	7,2,2	8,10,22	150	99	0.000600896	0.00562767	1.0,1.0,0.142	0.366,0.117,0.057	0.534
RPL13A	chr19	+	49489849	49489922	49489849	49489912	49490474	49490576	2929	9,8,2	0,3,6	12,1,1	0,0,0	109	99	5.26837e-05	0.000743467	1.0,0.708,0.232	1.0,1.0,1.0	-0.353
CHCHD7	chr8	+	56212761	56212909	56212761	56212889	56214597	56214667	2957	7,17,17	0,0,8	46,40,51	23,42,42	119	99	0.000358448	0.00358756	1.0,1.0,0.639	0.625,0.442,0.503	0.356
EXOSC1	chr10	-	97438662	97438703	97438669	97438703	97437699	97437750	2976	12,5,9	50,70,86	2,0,6	80,120,161	106	99	2.68485e-06	5.49218e-05	0.183,0.063,0.089	0.023,0.0,0.034	0.093
SMIM12	chr1	-	34859454	34859749	34859676	34859749	34850361	34855982	2992	1,5,3	40,74,102	3,3,28	75,36,69	321	99	1.59129e-05	0.00026697	0.008,0.02,0.009	0.012,0.025,0.111	-0.037
PPCS	chr1	+	42457246	42457567	42457246	42457350	42459602	42461230	3020	6,2,13	133,130,236	3,8,28	102,24,85	316	99	3.9638e-07	9.43224e-06	0.014,0.005,0.017	0.009,0.095,0.094	-0.054
PIDD1	chr11	-	800332	800451	800383	800451	800130	800244	3023	114,166,96	52,76,57	164,127,215	60,48,49	150	99	0.00624325	0.0407611	0.591,0.59,0.526	0.643,0.636,0.743	-0.105
KANK1	chr9	+	730050	730248	730050	730194	731157	731266	3052	7,15,11	0,1,0	18,3,13	5,3,0	153	99	0.000347206	0.00352873	1.0,0.907,1.0	0.7,0.393,1.0	0.271
NACA	chr12	-	56724961	56725299	56725262	56725299	56724451	56724523	3053	49,89,72	1410,1578,1751	93,52,157	1024,550,1449	400	99	1.19532e-10	4.97765e-09	0.009,0.014,0.01	0.022,0.023,0.026	-0.013
PSMF1	chr20	+	1164317	1164492	1164317	1164476	1165028	1172246	3069	8,1,2	139,277,277	38,40,74	1367,1025,1781	115	99	0.000674338	0.00626516	0.047,0.003,0.006	0.023,0.033,0.035	-0.012
WDR61	chr15	-	78299455	78299609	78299561	78299609	78295674	78295725	3077	0,0,0	53,41,66	11,6,46	92,10,173	205	99	3.21726e-11	1.50053e-09	0.0,0.0,0.0	0.055,0.225,0.114	-0.131
USP47	chr11	+	11955033	11955164	11955033	11955145	11956000	11961887	3087	191,289,312	0,0,0	212,396,602	8,9,7	118	99	0.00494129	0.0337921	1.0,1.0,1.0	0.957,0.974,0.986	0.028
RNPEP	chr1	+	201996146	201996409	201996146	201996263	201997318	201997554	3092	4,0,0	35,14,54	4,8,4	59,11,61	245	99	0.00423095	0.0293823	0.044,0.0,0.0	0.027,0.227,0.026	-0.079
TSPAN17	chr5	+	176656894	176656956	176656894	176656924	176657517	176659051	3105	113,182,273	22,28,53	113,37,185	8,1,18	131	99	0.000196293	0.00218074	0.795,0.831,0.796	0.914,0.965,0.886	-0.114
CCDC90B	chr11	-	83285552	83286407	83285872	83286407	83280140	83280260	3114	7,8,3	34,31,56	122,62,164	138,73,266	419	99	2.04858e-12	1.13745e-10	0.046,0.057,0.012	0.173,0.167,0.127	-0.117
CCDC90B	chr11	-	83285872	83286407	83286099	83286407	83280140	83280260	3116	34,31,56	0,3,0	138,73,266	102,22,102	326	99	2.55608e-11	1.21648e-09	1.0,0.758,1.0	0.291,0.502,0.442	0.508
KLK11	chr19	-	51024633	51024794	51024637	51024794	51024044	51024310	3142	0,0,3	15,74,40	44,12,98	62,9,65	103	99	0	0	0.0,0.0,0.067	0.406,0.562,0.592	-0.498
BZW1	chr2	+	200811909	200811990	200811909	200811946	200813207	200813281	3168	12,5,37	0,0,0	50,17,98	3,2,8	143	99	0.000101462	0.0012519	1.0,1.0,1.0	0.92,0.855,0.895	0.11
DDX46	chr5	+	134816429	134816606	134816429	134816603	134817495	134817714	3170	43,74,50	9,38,23	70,64,127	15,11,26	102	99	0.00601844	0.0395352	0.823,0.654,0.678	0.819,0.85,0.826	-0.113
OS9	chr12	+	57718145	57718421	57718145	57718376	57718992	57719182	3205	337,629,615	20,38,38	307,155,423	43,17,76	144	99	2.09219e-08	6.87183e-07	0.921,0.919,0.918	0.831,0.862,0.793	0.091
IGSF11	chr3	-	118905595	118905718	118905667	118905718	118904647	118904798	3224	4,2,19	0,0,0	141,57,249	13,1,10	171	99	0.000286032	0.00300195	1.0,1.0,1.0	0.863,0.971,0.935	0.077
RPL6	chr12	-	112409410	112409614	112409586	112409614	112408419	112408656	3230	19,60,64	397,695,674	48,24,57	189,167,247	275	99	5.25519e-10	2.04252e-08	0.017,0.03,0.033	0.084,0.049,0.077	-0.043
EIF3K	chr19	+	38619187	38619327	38619187	38619317	38620336	38620435	3249	548,878,916	47,86,72	567,489,830	34,18,42	109	99	0.000131318	0.00156242	0.914,0.903,0.92	0.938,0.961,0.947	-0.036
ANXA4	chr2	+	69806384	69806498	69806384	69806432	69807905	69807996	3253	56,46,44	0,0,2	19,16,68	1,4,4	165	99	0.000718711	0.00657268	1.0,1.0,0.93	0.919,0.706,0.911	0.131
POLR2H	chr3	+	184362872	184363574	184362872	184363565	184364965	184365049	3255	6,18,6	183,224,208	16,20,30	202,138,304	108	99	0.0008848	0.00796662	0.029,0.069,0.026	0.068,0.117,0.083	-0.048
NAPRT	chr8	-	143575190	143575345	143575229	143575345	143574985	143575093	3273	137,328,266	0,7,1	372,529,638	15,13,13	138	99	0.00235444	0.018241	1.0,0.971,0.995	0.947,0.967,0.972	0.027
PUS1	chr12	+	131929275	131929796	131929275	131929380	131929906	131930135	3287	42,34,72	0,2,3	47,28,54	9,3,13	515	99	8.60962e-05	0.00110317	1.0,0.766,0.822	0.501,0.642,0.444	0.334
LMBR1L	chr12	-	49101168	49101263	49101249	49101263	49100555	49100646	3371	23,7,13	353,454,500	18,15,19	249,200,367	180	99	0.00392685	0.0274997	0.035,0.008,0.014	0.038,0.04,0.028	-0.016
NUDT1	chr7	+	2242904	2243048	2242904	2242975	2244562	2244726	3372	0,0,3	1,17,5	73,58,80	242,225,283	172	99	0.00370417	0.0261761	0.0,0.0,0.257	0.148,0.129,0.14	-0.053
UBE2H	chr7	-	129952502	129952960	129952881	129952960	129880894	129880971	3375	6,16,24	0,0,0	78,49,132	5,1,5	478	99	2.6066e-05	0.000402556	1.0,1.0,1.0	0.764,0.91,0.845	0.16
PIGP	chr21	-	37072847	37073158	37072999	37073158	37072433	37072537	3376	0,6,1	14,61,53	12,8,18	70,12,105	251	99	9.98503e-05	0.00124519	0.0,0.037,0.007	0.063,0.208,0.063	-0.097
RPS10	chr6	-	34425795	34426069	34426031	34426069	34425071	34425221	3391	53,167,104	2419,4109,4010	394,357,597	2722,2246,2967	335	99	0	0	0.006,0.012,0.008	0.041,0.045,0.056	-0.039
ARL5A	chr2	-	151828130	151828421	151828388	151828421	151815138	151815199	3398	0,4,9	1,0,0	10,2,6	0,3,3	357	99	0.00272111	0.0203425	0.0,1.0,1.0	1.0,0.156,0.357	0.162
ZNF577	chr19	-	51886820	51887951	51887895	51887951	51880678	51880877	3402	39,96,58	0,2,0	114,44,95	14,7,48	1174	99	4.04966e-11	1.81612e-09	1.0,0.802,1.0	0.407,0.346,0.143	0.635
MRPL55	chr1	-	228109148	228109312	228109260	228109312	228108954	228109021	3424	63,138,102	51,66,48	111,90,140	44,16,36	211	99	0.00199836	0.0160143	0.367,0.495,0.499	0.542,0.725,0.646	-0.184
BZW2	chr7	+	16646180	16646304	16646180	16646288	16665436	16665501	3425	0,2,10	15,1,16	0,0,0	8,2,10	115	99	0.00019817	0.00219021	0.0,0.633,0.35	0.0,0.0,0.0	0.328
LYSMD4	chr15	-	99733284	99733437	99733344	99733437	99731717	99732007	3426	2,1,4	0,0,7	2,0,0	1,3,19	159	99	0.000836526	0.00756115	1.0,1.0,0.262	0.555,0.0,0.0	0.569
PHF7	chr3	+	52410659	52411247	52410659	52411206	52412810	52412920	3444	1,5,5	0,0,0	2660,663,5409	210,87,430	140	99	8.69169e-05	0.0011076	1.0,1.0,1.0	0.9,0.843,0.899	0.119
PABPC4	chr1	-	39564422	39564542	39564470	39564542	39563835	39563922	3473	218,179,216	73,72,91	358,236,457	72,37,94	147	99	2.6221e-07	6.57498e-06	0.668,0.626,0.615	0.77,0.811,0.766	-0.146
CCNL2	chr1	-	1392678	1392803	1392789	1392803	1390765	1390865	3476	41,38,37	0,1,4	16,8,39	3,2,13	210	99	3.43778e-05	0.000513904	1.0,0.947,0.813	0.715,0.653,0.586	0.269
DPH7	chr9	-	137575708	137576167	137576079	137576167	137574751	137574843	3492	16,12,14	8,10,10	3,6,5	17,9,22	470	99	8.45919e-06	0.000150586	0.296,0.202,0.228	0.036,0.123,0.046	0.174
SDR39U1	chr14	-	24442097	24442260	24442177	24442260	24440782	24440926	3530	3,7,12	31,37,34	22,1,36	18,2,30	179	99	1.3508e-06	2.97175e-05	0.051,0.095,0.163	0.403,0.217,0.399	-0.237
SDR39U1	chr14	-	24442097	24442260	24442177	24442260	24441673	24441795	3531	10,16,34	113,126,201	33,5,40	167,39,118	179	99	0.00641356	0.0416613	0.047,0.066,0.086	0.099,0.066,0.158	-0.041
NPHP1	chr2	-	110164519	110164730	110164687	110164730	110163047	110163132	3574	1,0,0	6,1,2	40,39,74	12,3,23	267	99	4.96636e-10	1.96297e-08	0.058,0.0,0.0	0.553,0.828,0.544	-0.622
PRKCSH	chr19	+	11435256	11435710	11435256	11435706	11436040	11436196	3587	7,14,22	157,168,246	35,15,33	173,71,333	103	99	0.000994395	0.00878382	0.041,0.074,0.079	0.163,0.169,0.087	-0.075
NDUFB8	chr10	-	100529766	100529923	100529857	100529923	100529379	100529506	3627	709,1380,1320	11,24,29	682,584,927	8,4,6	190	99	0.000708224	0.00652797	0.971,0.968,0.96	0.978,0.987,0.988	-0.018
PICK1	chr22	+	38057254	38057489	38057254	38057436	38057752	38057850	3640	5,14,13	11,16,18	18,7,43	5,7,3	152	99	0.000916263	0.00821818	0.228,0.363,0.32	0.701,0.394,0.903	-0.362
PFDN6	chr6	+	33289596	33289628	33289596	33289620	33289769	33289920	3665	4,40,17	32,58,77	33,26,64	57,43,60	107	99	0.00644	0.0417169	0.104,0.39,0.17	0.349,0.359,0.497	-0.18
SRSF5	chr14	+	69767141	69767380	69767141	69767251	69768137	69768282	3676	48,17,30	138,69,75	23,7,48	33,17,55	228	99	0.00092459	0.00826109	0.131,0.097,0.148	0.232,0.152,0.275	-0.094
TANGO2	chr22	+	20036759	20037094	20036759	20036854	20043354	20043443	3684	2,0,7	7,5,7	3,13,25	4,1,9	339	99	0.00326684	0.0234409	0.077,0.0,0.226	0.18,0.792,0.448	-0.372
MRPL52	chr14	+	22833417	22833489	22833417	22833482	22834171	22835037	3713	0,5,8	273,608,493	8,36,24	571,857,738	106	99	1.39291e-05	0.000238842	0.0,0.008,0.015	0.013,0.038,0.029	-0.019
DBI	chr2	+	119366976	119367214	119366976	119367060	119367558	119367644	3724	1,0,0	4,10,14	127,69,202	15,6,20	253	99	0	0	0.089,0.0,0.0	0.768,0.818,0.798	-0.765
DBI	chr2	+	119366976	119367214	119366976	119367060	119367563	119367644	3727	0,0,0	2,12,4	4,0,20	3,2,10	253	99	3.80822e-07	9.22508e-06	0.0,0.0,0.0	0.343,0.0,0.439	-0.261
DBI	chr2	+	119366976	119367214	119366976	119367060	119368187	119368305	3730	0,3,4	485,817,825	292,283,630	906,755,1425	253	99	0	0	0.0,0.001,0.002	0.112,0.128,0.147	-0.128
ZCCHC7	chr9	+	37120471	37120627	37120471	37120623	37126311	37126942	3757	0,0,0	6,2,8	2,2,13	7,0,25	103	99	5.06925e-06	9.68974e-05	0.0,0.0,0.0	0.215,1.0,0.333	-0.516
KCTD18	chr2	-	200504747	200504959	200504769	200504959	200498890	200499084	3772	5,9,12	0,0,0	9,1,12	7,0,5	121	99	5.44704e-07	1.25767e-05	1.0,1.0,1.0	0.513,1.0,0.663	0.275
HMGB2	chr4	-	173334245	173334358	173334271	173334358	173333499	173333669	3821	0,6,30	139,199,292	16,4,20	549,203,879	125	99	0.00224143	0.0175655	0.0,0.023,0.075	0.023,0.015,0.018	0.014
ATG13	chr11	+	46656232	46656412	46656232	46656273	46657094	46657191	3829	0,0,0	9,24,30	20,12,29	83,14,159	238	99	3.45335e-08	1.05963e-06	0.0,0.0,0.0	0.091,0.263,0.071	-0.142
VDAC2	chr10	+	75210541	75210938	75210541	75210716	75211133	75211189	3833	129,174,236	2,0,0	275,80,475	6,1,29	321	99	9.07717e-08	2.46139e-06	0.952,1.0,1.0	0.934,0.961,0.835	0.074
RPS15A	chr16	-	18790243	18790334	18790309	18790334	18788980	18789118	3878	156,223,190	1753,2829,3146	241,201,206	1687,1514,1793	165	99	6.00037e-08	1.70645e-06	0.051,0.045,0.035	0.079,0.074,0.064	-0.029
SIKE1	chr1	-	114780436	114780685	114780448	114780685	114780109	114780215	3922	0,1,1	11,25,17	15,6,6	41,32,118	111	99	0.000173544	0.00198369	0.0,0.034,0.05	0.246,0.143,0.043	-0.116
N4BP2L2	chr13	-	32527407	32527532	32527457	32527532	32522181	32522270	3924	78,71,67	2,8,11	117,60,246	4,1,7	149	99	0.00125762	0.0107035	0.963,0.855,0.802	0.951,0.976,0.959	-0.089
GCFC2	chr2	-	75710443	75710915	75710590	75710915	75706522	75706651	3971	0,0,0	4,9,6	1,6,3	9,19,8	246	99	0.0005284	0.00500906	0.0,0.0,0.0	0.043,0.113,0.131	-0.096
CDKN2AIP	chr4	+	183445534	183445665	183445534	183445634	183446087	183449064	3973	0,0,2	2,1,2	35,9,81	9,0,12	130	99	1.63029e-05	0.00027156	0.0,0.0,0.432	0.748,1.0,0.837	-0.718
HCFC1R1	chr16	-	3023846	3024286	3024180	3024286	3023232	3023361	3977	59,107,89	0,0,0	47,31,73	19,17,35	433	99	0	0	1.0,1.0,1.0	0.361,0.294,0.323	0.674
HCFC1R1	chr16	-	3023846	3024286	3024180	3024286	3023232	3023412	3978	3,34,25	0,0,8	5,9,5	0,0,0	433	99	0.00189788	0.0152616	1.0,1.0,0.417	1.0,1.0,1.0	-0.194
UBL7	chr15	-	74460667	74461188	74461107	74461188	74458683	74458896	4001	0,0,0	14,33,7	3,0,28	45,18,37	539	99	1.30173e-05	0.000228244	0.0,0.0,0.0	0.012,0.0,0.122	-0.045
NTMT1	chr9	+	129626152	129626321	129626152	129626295	129632649	129632865	4005	26,42,42	186,425,453	11,25,37	849,795,1437	125	99	0	0	0.1,0.073,0.068	0.01,0.024,0.02	0.062
NTMT1	chr9	+	129634053	129634306	129634053	129634221	129635207	129636131	4007	265,574,552	63,164,187	1156,2008,2238	152,244,221	184	99	1.11022e-16	8.09075e-15	0.694,0.653,0.614	0.804,0.816,0.845	-0.168
CEP170	chr1	-	243142285	243142463	243142315	243142463	243139936	243140107	4029	1,1,0	11,0,4	106,76,124	261,88,281	129	99	0.005429	0.0366918	0.065,1.0,0.0	0.238,0.399,0.253	0.058
NAT9	chr17	-	74775598	74775707	74775621	74775707	74773575	74773685	4030	2,0,1	62,79,86	2,0,11	44,8,57	122	99	8.55394e-05	0.00110317	0.026,0.0,0.009	0.036,0.0,0.135	-0.045
EIF1AD	chr11	-	66001909	66002157	66002039	66002157	66000302	66000481	4078	4,1,5	18,1,9	18,22,33	18,10,47	229	99	0.00587896	0.0388377	0.088,0.302,0.194	0.302,0.487,0.233	-0.146
ADAMTS13	chr9	+	133455284	133455603	133455284	133455435	133456068	133456215	4087	13,6,9	0,0,1	29,10,37	16,6,13	267	99	1.69701e-07	4.34882e-06	1.0,1.0,0.769	0.402,0.382,0.513	0.491
SUPT7L	chr2	-	27663323	27663840	27663328	27663840	27662178	27662281	4091	0,1,7	30,4,30	1,0,0	14,16,32	104	99	0.0028537	0.0211937	0.0,0.192,0.182	0.064,0.0,0.0	0.103
MGAT1	chr5	-	180808501	180809076	180808647	180809076	180795858	180795875	4118	0,2,2	8,8,13	0,19,54	4,11,8	245	99	0.000204357	0.00224793	0.0,0.092,0.059	0.0,0.411,0.732	-0.331
TRA2A	chr7	-	23522120	23522432	23522131	23522432	23521706	23521840	4140	3,4,2	0,0,0	21,6,13	10,1,11	110	99	4.22469e-07	9.95149e-06	1.0,1.0,1.0	0.654,0.844,0.515	0.329
COX14	chr12	+	50112235	50112497	50112235	50112301	50120035	50120453	4143	0,0,0	231,427,337	24,20,73	241,322,309	295	99	0	0	0.0,0.0,0.0	0.032,0.02,0.073	-0.042
CXorf40A	chrX	+	149541011	149541343	149541011	149541292	149542018	149542066	4156	17,6,14	0,2,6	21,7,2	2,0,0	150	99	0.00296679	0.0218942	1.0,0.664,0.606	0.874,1.0,1.0	-0.201
CXorf40A	chrX	+	149542018	149542085	149542018	149542066	149545367	149545500	4159	6,9,17	13,14,22	22,8,11	9,3,8	118	99	0.0016151	0.0133515	0.279,0.35,0.393	0.672,0.691,0.536	-0.292
NECAB3	chr20	-	33659496	33659732	33659652	33659732	33658721	33658834	4206	101,76,110	5,0,0	195,149,308	52,11,57	255	99	1.09651e-09	4.12431e-08	0.887,1.0,1.0	0.593,0.84,0.677	0.259
TAF6	chr7	-	100114053	100114268	100114083	100114268	100113867	100113954	4219	49,6,56	1,0,1	60,16,120	1,8,15	129	99	4.20138e-05	0.000612351	0.974,1.0,0.977	0.979,0.606,0.86	0.169
TAF6	chr7	-	100118879	100119358	100119203	100119358	100114053	100114268	4221	0,4,0	21,13,15	7,5,19	20,4,68	423	99	0.000196379	0.00218074	0.0,0.067,0.0	0.076,0.226,0.061	-0.099
MTRF1L	chr6	-	152995135	152995319	152995243	152995319	152994512	152994676	4235	22,26,26	4,8,0	132,65,181	3,0,0	207	99	2.03838e-06	4.32137e-05	0.725,0.609,1.0	0.955,1.0,1.0	-0.207
DCAF6	chr1	+	167936558	167937008	167936558	167936692	167951799	167951861	4278	10,3,3	0,0,0	15,0,43	9,3,4	415	99	4.40164e-10	1.80081e-08	1.0,1.0,1.0	0.284,0.0,0.719	0.666
IL32	chr16	+	3065639	3065710	3065639	3065655	3065783	3065826	4281	14,10,18	5,4,1	1,0,1	0,4,1	154	99	0.00169831	0.0138478	0.643,0.616,0.92	1.0,0.0,0.391	0.263
IL32	chr16	+	3065639	3065710	3065639	3065687	3065783	3065826	4282	13,10,14	19,68,47	0,0,1	9,5,18	122	99	3.01634e-06	6.00208e-05	0.357,0.107,0.195	0.0,0.0,0.043	0.205
TLE6	chr19	+	2977563	2977619	2977563	2977610	2978197	2978284	4292	2,0,6	0,3,2	1,0,0	5,6,8	108	99	0.000259211	0.0027352	1.0,0.0,0.733	0.155,0.0,0.0	0.526
CPVL	chr7	-	29146340	29146537	29146428	29146537	29120892	29121071	4300	4,1,1	16,11,27	20,5,19	26,10,19	187	99	3.83719e-07	9.22508e-06	0.117,0.046,0.019	0.289,0.209,0.346	-0.221
SMPD1	chr11	+	6391383	6392196	6391383	6392156	6393215	6393387	4316	0,0,3	24,30,68	15,7,11	55,16,71	139	99	5.53187e-08	1.59263e-06	0.0,0.0,0.03	0.163,0.238,0.099	-0.157
PRELID3A	chr18	+	12429349	12429436	12429349	12429433	12431149	12432234	4373	11,10,16	5,0,2	2,4,10	0,0,0	102	99	0.00113407	0.0098681	0.681,1.0,0.886	1.0,1.0,1.0	-0.144
TNFAIP2	chr14	+	103123460	103123951	103123460	103123483	103126309	103126692	4393	16,1,15	0,0,0	4,0,12	12,2,16	567	99	6.66134e-16	4.43835e-14	1.0,1.0,1.0	0.055,0.0,0.116	0.943
COMMD6	chr13	-	75537483	75537675	75537663	75537675	75530113	75530266	4403	8,23,9	987,1416,1566	30,53,75	548,784,809	279	99	6.03961e-14	3.70642e-12	0.003,0.006,0.002	0.019,0.023,0.032	-0.021
COMMD6	chr13	-	75537498	75537675	75537663	75537675	75530113	75530266	4404	12,24,16	987,1416,1566	31,53,80	548,784,809	264	99	1.11022e-16	8.09075e-15	0.005,0.006,0.004	0.021,0.025,0.036	-0.022
PCBP3	chr21	+	45913950	45914094	45913950	45914025	45917587	45917629	4413	0,0,0	1,4,11	7,0,16	37,16,61	168	99	7.35393e-05	0.000985595	0.0,0.0,0.0	0.1,0.0,0.134	-0.078
RPS19	chr19	+	41860254	41860445	41860254	41860289	41860774	41860845	4460	38,34,31	2229,4377,4199	86,105,137	2511,2582,2510	255	99	1.48193e-06	3.19987e-05	0.007,0.003,0.003	0.013,0.016,0.021	-0.012
SIRT3	chr11	-	236047	236342	236193	236342	233342	233534	4472	18,19,28	0,14,7	8,1,13	13,6,8	245	99	0.00425703	0.0294581	1.0,0.354,0.618	0.199,0.063,0.396	0.438
TMEM230	chr20	-	5112729	5113087	5112742	5113087	5109331	5109445	4501	4,1,11	7,4,1	4,2,2	0,0,2	112	99	0.00201506	0.0160928	0.336,0.181,0.907	1.0,1.0,0.469	-0.348
TRAPPC5	chr19	+	7680832	7681026	7680832	7680878	7682241	7687703	4509	28,40,36	147,413,343	405,491,949	387,415,523	247	99	0	0	0.071,0.037,0.04	0.296,0.322,0.421	-0.297
TRAPPC5	chr19	+	7680832	7681049	7680832	7680878	7682241	7687703	4510	27,35,43	147,413,343	919,908,1375	387,415,523	270	99	0	0	0.063,0.03,0.044	0.465,0.445,0.491	-0.421
TRAPPC5	chr19	+	7680832	7681049	7680832	7681026	7682241	7687703	4511	27,35,43	28,40,36	919,908,1373	405,491,947	122	99	0.000711208	0.00652968	0.439,0.415,0.492	0.648,0.6,0.541	-0.148
SMARCC2	chr12	-	56164302	56164731	56164647	56164731	56162358	56163765	4525	52,61,93	19,14,20	144,91,196	0,0,15	444	99	8.83767e-10	3.3786e-08	0.379,0.493,0.509	1.0,1.0,0.744	-0.454
NCAM2	chr21	+	21534536	21534692	21534536	21534656	21537845	21543329	4562	11,8,9	76,95,108	4,0,0	61,68,69	135	99	2.91495e-05	0.000444291	0.096,0.058,0.058	0.046,0.0,0.0	0.055
SPECC1	chr17	+	20232199	20232414	20232199	20232405	20236859	20239430	4568	4,6,11	2,17,24	16,37,50	158,277,316	108	99	0.00522484	0.0356267	0.647,0.244,0.296	0.085,0.109,0.127	0.289
JMJD4	chr1	-	227732880	227733027	227732928	227733027	227731188	227732676	4575	54,96,102	2,0,1	320,478,608	18,15,28	147	99	0.000129002	0.00154274	0.948,1.0,0.986	0.923,0.955,0.936	0.04
PQBP1	chrX	+	48897911	48898093	48897911	48898014	48898491	48898576	4581	30,41,46	58,31,35	12,5,9	23,19,37	178	99	0.000357484	0.00358756	0.223,0.424,0.422	0.225,0.128,0.119	0.199
PQBP1	chrX	+	48897911	48898093	48897911	48898082	48898491	48898576	4582	30,41,46	90,184,201	12,5,9	62,63,130	110	99	7.75547e-05	0.00103347	0.231,0.167,0.171	0.148,0.067,0.059	0.098
ARHGEF7	chr13	+	111283138	111283399	111283138	111283363	111286146	111286240	4588	0,0,0	8,2,6	3,15,18	28,24,44	135	99	1.51448e-06	3.24016e-05	0.0,0.0,0.0	0.073,0.314,0.231	-0.206
ADD1	chr4	+	2904763	2905108	2904763	2905015	2907742	2907844	4614	8,5,4	113,36,133	1,6,32	79,24,159	192	99	0.00440818	0.0304139	0.035,0.067,0.015	0.006,0.114,0.094	-0.032
USP9X	chrX	+	41229566	41229827	41229566	41229779	41230500	41230596	4619	4,8,20	142,227,195	28,26,56	227,181,307	147	99	1.36582e-06	2.97672e-05	0.019,0.023,0.065	0.077,0.088,0.109	-0.056
GMNN	chr6	+	24774936	24775112	24774936	24775036	24777221	24777297	4620	3,16,4	0,0,0	66,20,152	1,0,9	175	99	0.0025221	0.019411	1.0,1.0,1.0	0.974,1.0,0.905	0.04
GMNN	chr6	+	24774936	24775244	24774936	24775036	24777221	24777297	4621	2,1,5	0,0,0	50,35,88	1,0,9	307	99	0.000168537	0.00194568	1.0,1.0,1.0	0.942,1.0,0.759	0.1

## Sheet: Mutually exclusive exons
geneSymbol	chr	strand	1stExonStart_0base	1stExonEnd	2ndExonStart_0base	2ndExonEnd	upstreamES	upstreamEE	downstreamES	downstreamEE	ID	IJC_SAMPLE_1	SJC_SAMPLE_1	IJC_SAMPLE_2	SJC_SAMPLE_2	IncFormLen	SkipFormLen	PValue	FDR	IncLevel1	IncLevel2	IncLevelDifference
LYRM1	chr16	+	20900297	20900535	20915555	20915714	20899881	20900004	20920121	20920214	0	0,2,0	7,13,42	22,9,34	120,41,278	337	258	3.52127e-05	0.000436105	0.0,0.105,0.0	0.123,0.144,0.086	-0.083
LYRM1	chr16	+	20902485	20902717	20911182	20911264	20900412	20900535	20915555	20915714	1	4,5,2	0,0,0	14,12,34	27,11,77	331	181	4.69996e-10	2.00428e-08	1.0,1.0,1.0	0.221,0.374,0.194	0.737
LYRM1	chr16	+	20902485	20902717	20911182	20911264	20900770	20900889	20915555	20915714	2	4,9,4	0,0,0	12,15,21	27,11,68	331	181	4.73999e-12	2.62442e-10	1.0,1.0,1.0	0.196,0.427,0.144	0.744
LYRM1	chr16	+	20902485	20902717	20915555	20915714	20901041	20901124	20920121	20920214	4	0,0,2	7,13,42	27,16,38	121,42,278	331	258	2.8267e-06	4.92709e-05	0.0,0.0,0.036	0.148,0.229,0.096	-0.146
LYRM1	chr16	+	20902485	20902717	20915555	20915714	20901041	20901175	20920121	20920214	5	0,0,2	7,13,42	22,14,26	120,41,278	331	258	2.77145e-05	0.000365043	0.0,0.0,0.036	0.125,0.21,0.068	-0.122
LYRM1	chr16	+	20902485	20902717	20915555	20915714	20901261	20901462	20920121	20920214	6	0,0,4	7,13,42	26,21,45	122,41,278	331	258	0.000118221	0.00127172	0.0,0.0,0.069	0.142,0.285,0.112	-0.157
LYRM1	chr16	+	20902487	20902717	20915555	20915714	20901041	20901124	20920121	20920214	7	0,0,2	7,13,42	21,13,27	121,42,278	329	258	3.60907e-05	0.000444899	0.0,0.0,0.036	0.12,0.195,0.071	-0.117
MYOM2	chr8	+	2141140	2141177	2142374	2142397	2140722	2140886	2143400	2143456	8	1,6,8	0,2,1	16,8,26	6,8,15	136	122	0.00390979	0.0274633	1.0,0.729,0.878	0.705,0.473,0.609	0.273
C9orf85	chr9	+	71947005	71947112	71971504	71971618	71911638	71911836	71982656	71986057	35	13,5,19	0,1,1	10,4,22	0,4,11	206	213	0.00024941	0.00248154	1.0,0.838,0.952	1.0,0.508,0.674	0.203
LIN7B	chr19	+	49114848	49114967	49115259	49115331	49114369	49114441	49116262	49116472	42	11,19,24	2,20,7	65,77,68	69,117,132	218	171	0.0031946	0.0231747	0.812,0.427,0.729	0.425,0.34,0.288	0.305
STMN1	chr1	-	25901490	25901682	25903640	25903813	25900115	25901087	25904663	25904738	56	735,1077,1515	1502,2724,2698	2484,1888,4212	3602,3265,5634	272	291	9.28317e-05	0.00103101	0.344,0.297,0.375	0.425,0.382,0.444	-0.078
STMN1	chr1	-	25903640	25903813	25904663	25904738	25901490	25901682	25906787	25906877	58	0,0,0	1006,1656,1770	193,211,245	3234,2729,4883	174	272	0	0	0.0,0.0,0.0	0.085,0.108,0.073	-0.089
HLA-DMA	chr6	-	32949610	32949889	32950518	32950803	32949270	32949399	32952948	32953097	69	186,271,177	264,456,348	24,13,57	53,140,124	384	378	0.00177684	0.0138219	0.41,0.369,0.334	0.308,0.084,0.312	0.136
MYD88	chr3	+	38139863	38139998	38140387	38140568	38138660	38139028	38140756	38140848	80	5,5,4	4,1,13	0,0,4	7,12,4	234	280	0.00395623	0.0277378	0.599,0.857,0.269	0.0,0.0,0.545	0.393
ZCCHC17	chr1	+	31319108	31319166	31337174	31337275	31310043	31310164	31338956	31339048	87	38,64,86	83,216,223	19,11,37	155,59,169	157	200	3.61592e-05	0.000444899	0.368,0.274,0.329	0.135,0.192,0.218	0.142
BAX	chr19	+	48955547	48955599	48955686	48955833	48954874	48954962	48956197	48956333	96	6,5,8	211,383,431	12,28,5	149,171,255	151	246	1.52398e-06	2.86889e-05	0.044,0.021,0.029	0.116,0.211,0.031	-0.088
ZNF410	chr14	+	73920979	73921105	73922065	73922206	73909340	73909430	73923394	73923522	101	26,34,86	77,117,124	230,108,447	151,97,264	225	240	2.07703e-09	7.74259e-08	0.265,0.237,0.425	0.619,0.543,0.644	-0.293
SYCE1	chr10	-	133559300	133559360	133560090	133560153	133558876	133558951	133565456	133565583	118	0,0,0	4,11,5	137,136,209	114,101,198	162	159	2.80498e-12	1.70335e-10	0.0,0.0,0.0	0.541,0.569,0.509	-0.54
AP1AR	chr4	+	112262987	112263086	112265008	112265067	112260765	112260862	112265733	112265807	124	2,0,0	2,4,1	61,47,59	42,76,46	198	158	0.000378364	0.00353484	0.444,0.0,0.0	0.537,0.33,0.506	-0.31
NCOR2	chr12	-	124327408	124327633	124330844	124330898	124326190	124326370	124332318	124332467	151	112,151,174	72,126,102	68,34,66	74,38,87	153	324	0.000404801	0.00374466	0.767,0.717,0.783	0.661,0.655,0.616	0.112
PIGF	chr2	-	46613693	46613785	46614936	46615185	46612227	46612344	46616969	46617041	167	26,14,30	23,64,39	26,1,73	105,77,207	348	191	0.00199194	0.0151203	0.383,0.107,0.297	0.12,0.007,0.162	0.166
FBRS	chr16	+	30661179	30661215	30661303	30661333	30660262	30660442	30662419	30662468	172	0,1,2	4,5,11	13,0,26	18,11,35	135	129	0.00441435	0.0304396	0.0,0.16,0.148	0.408,0.0,0.415	-0.172
DMKN	chr19	-	35506125	35506185	35508204	35508240	35505938	35505986	35509910	35509961	174	1,4,9	0,0,0	5,1,6	2,3,1	135	159	0.00064252	0.00557915	1.0,1.0,1.0	0.746,0.282,0.876	0.365
DMKN	chr19	-	35507457	35507511	35509910	35509961	35505938	35505986	35510183	35510252	178	5,11,15	0,0,0	22,13,45	1,3,17	150	153	2.25312e-06	4.07836e-05	1.0,1.0,1.0	0.957,0.815,0.73	0.166
DMKN	chr19	-	35507457	35507511	35509910	35509961	35506125	35506185	35510183	35510252	179	5,7,8	0,0,0	7,2,23	0,0,9	150	153	0.000113569	0.00123224	1.0,1.0,1.0	1.0,1.0,0.723	0.092
DMKN	chr19	-	35508204	35508240	35509910	35509961	35505938	35505986	35510183	35510252	180	5,11,15	1,0,2	22,13,45	2,13,9	150	135	0.00326747	0.0236123	0.818,1.0,0.871	0.908,0.474,0.818	0.163
DMKN	chr19	-	35508204	35508240	35509910	35509961	35506125	35506185	35510183	35510252	181	5,7,8	0,0,0	7,2,23	0,15,9	150	135	7.68985e-06	0.000120634	1.0,1.0,1.0	1.0,0.107,0.697	0.399
SYNJ2BP-COX16	chr14	-	70342657	70342729	70373032	70373131	70329173	70329236	70375675	70375771	185	0,5,8	105,342,219	168,123,225	159,143,277	198	171	0	0	0.0,0.012,0.031	0.477,0.426,0.412	-0.424
BABAM2	chr2	+	28310081	28310153	28327273	28327447	28298337	28298491	28338449	28338900	196	17,43,33	31,106,62	116,106,86	114,58,91	171	273	3.0955e-06	5.32171e-05	0.467,0.393,0.459	0.619,0.745,0.601	-0.215
BABAM2	chr2	+	28310198	28310369	28327273	28327447	28298337	28298491	28338449	28338900	197	0,0,7	31,106,62	18,17,13	114,58,91	270	273	8.9784e-07	1.79807e-05	0.0,0.0,0.102	0.138,0.229,0.126	-0.13
VMP1	chr17	+	59737452	59737543	59738836	59738947	59735337	59735473	59764970	59765138	231	6,4,13	40,44,58	11,1,26	12,1,56	190	210	0.000269459	0.00262827	0.142,0.091,0.199	0.503,0.525,0.339	-0.312
EPB41L3	chr18	-	5394676	5394793	5395066	5395147	5392380	5393478	5395608	5395707	236	24,4,38	32,51,78	455,474,779	462,492,608	180	216	0.00107566	0.00878496	0.474,0.086,0.369	0.542,0.536,0.606	-0.252
EPB41L3	chr18	-	5395066	5395147	5395608	5395707	5392380	5393478	5396200	5396332	237	28,6,61	0,0,2	423,284,668	39,42,70	198	180	5.38553e-06	8.73988e-05	1.0,1.0,0.965	0.908,0.86,0.897	0.1
TEX264	chr3	+	51672209	51672301	51672340	51672392	51671174	51671288	51674270	51674562	242	24,16,56	4,3,0	48,4,62	15,1,13	191	151	0.00162123	0.0127431	0.826,0.808,1.0	0.717,0.76,0.79	0.122
TEX264	chr3	+	51674270	51674562	51684412	51684634	51672209	51672301	51699405	51699574	246	31,19,65	301,543,744	57,6,73	959,715,1443	391	321	0.000811902	0.00688471	0.078,0.028,0.067	0.047,0.007,0.04	0.026
LEPROTL1	chr8	+	30101897	30101973	30104299	30104486	30095407	30095528	30105745	30108524	257	11,27,44	47,76,78	32,47,69	292,263,439	175	286	4.25847e-05	0.000515535	0.277,0.367,0.48	0.152,0.226,0.204	0.181
PIAS2	chr18	-	46815311	46815349	46820932	46821072	46803217	46812612	46827958	46828130	261	19,13,32	12,0,10	1422,1767,2486	5,9,20	239	137	3.74609e-11	1.83169e-09	0.476,1.0,0.647	0.994,0.991,0.986	-0.283
MTERF4	chr2	-	241094276	241094432	241099395	241099894	241089979	241090044	241102252	241102332	277	5,6,12	20,14,39	1,0,4	189,139,161	598	255	1.29508e-12	8.55431e-11	0.096,0.155,0.116	0.002,0.0,0.01	0.118
MTERF4	chr2	-	241097242	241097427	241099395	241099894	241089979	241090044	241102252	241102332	278	5,6,12	2,14,11	1,0,4	24,23,7	598	284	2.29488e-05	0.000317655	0.543,0.169,0.341	0.019,0.0,0.213	0.274
MTERF4	chr2	-	241097242	241097427	241099395	241099894	241094276	241094432	241102252	241102332	279	6,5,12	2,14,28	1,6,11	77,39,30	598	284	0.00337583	0.0242095	0.588,0.145,0.169	0.006,0.068,0.148	0.227
SNRPN	chr15	+	24967931	24968082	24974310	24974456	24962113	24962209	24976304	24976416	294	254,325,413	8,1,33	224,128,361	1,0,7	250	245	3.51509e-05	0.000436105	0.969,0.997,0.925	0.995,1.0,0.981	-0.028
CIB1	chr15	-	90231356	90231507	90232218	90232327	90231094	90231213	90233668	90233703	319	410,932,929	514,991,928	944,725,1140	1466,1885,1837	208	250	1.07492e-05	0.000162534	0.489,0.531,0.546	0.436,0.316,0.427	0.129
CDKL3	chr5	-	134304404	134304567	134306608	134306702	134302589	134302687	134308137	134308466	323	1,0,0	13,21,15	104,46,120	316,280,474	193	262	4.81988e-08	1.34421e-06	0.095,0.0,0.0	0.309,0.182,0.256	-0.217
CDKL3	chr5	-	134308573	134308727	134312291	134312380	134308000	134308466	134319357	134319497	325	0,0,5	29,41,58	24,1,34	115,112,333	188	253	0.00294527	0.0215738	0.0,0.0,0.104	0.219,0.012,0.121	-0.083
KLK10	chr19	-	51015881	51016156	51017109	51017290	51015416	51015550	51019042	51019139	330	25,43,57	25,41,88	6,5,13	26,20,41	280	374	2.56151e-05	0.000349423	0.572,0.583,0.464	0.236,0.25,0.298	0.278
MRO	chr18	-	50800035	50800143	50805153	50805336	50795129	50799390	50806703	50806850	331	68,201,182	131,406,333	28,38,50	81,177,150	282	207	2.72297e-05	0.000362261	0.276,0.267,0.286	0.202,0.136,0.197	0.098
MRO	chr18	-	50809301	50809404	50819580	50819702	50806703	50806850	50819896	50820016	332	0,4,1	47,142,192	0,14,0	39,28,61	221	202	0.000789893	0.00672838	0.0,0.025,0.005	0.0,0.314,0.0	-0.095
TMEM126B	chr11	+	85629131	85629262	85631144	85631316	85628572	85628688	85631686	85631808	350	0,0,4	134,115,201	2,2,8	37,11,60	230	271	9.69051e-06	0.000148312	0.0,0.0,0.023	0.06,0.176,0.136	-0.116
TMEM126B	chr11	+	85631686	85631808	85634085	85634176	85628572	85628688	85635666	85635778	351	29,24,21	4,4,8	21,10,30	0,0,0	221	190	2.53982e-07	5.93939e-06	0.862,0.838,0.693	1.0,1.0,1.0	-0.202
HAUS2	chr15	+	42559338	42559408	42561269	42561402	42558197	42558290	42563748	42563857	355	0,2,0	11,23,9	19,24,44	73,97,148	169	232	2.2432e-06	4.07836e-05	0.0,0.107,0.0	0.263,0.254,0.29	-0.233
ZNF138	chr7	+	64799190	64799398	64820219	64820323	64794427	64794571	64830939	64831076	361	5,14,32	0,0,0	4,9,0	1,2,8	307	203	1.45044e-07	3.71489e-06	1.0,1.0,1.0	0.726,0.748,0.0	0.509
ZNF138	chr7	+	64814917	64815044	64820219	64820323	64794427	64794571	64830939	64831076	362	32,78,42	0,0,0	19,13,22	1,2,8	226	203	8.27582e-07	1.67519e-05	1.0,1.0,1.0	0.945,0.854,0.712	0.163
ZNF138	chr7	+	64815571	64815653	64830939	64831076	64814917	64815044	64831450	64833680	365	25,80,55	5,36,25	9,14,13	25,6,23	181	236	0.00529978	0.0356315	0.867,0.743,0.742	0.319,0.753,0.424	0.285
ZNF138	chr7	+	64815575	64815653	64830939	64831076	64814917	64815044	64831450	64833680	366	29,66,58	5,36,25	7,11,16	25,6,23	177	236	0.00344522	0.0245203	0.885,0.71,0.756	0.272,0.71,0.481	0.296
ODF2	chr9	+	128459566	128459657	128460512	128460666	128456005	128456255	128460941	128461010	381	0,0,2	2,1,2	717,213,1264	35,18,32	190	253	1.26785e-05	0.000185737	0.0,0.0,0.571	0.965,0.94,0.981	-0.772
ODF2	chr9	+	128469182	128469353	128471307	128471468	128460941	128461010	128472912	128473041	382	0,0,0	8,3,4	355,122,561	1318,500,1852	270	260	1.15048e-06	2.25602e-05	0.0,0.0,0.0	0.206,0.19,0.226	-0.207
KANSL1L	chr2	-	210075551	210075756	210098085	210098207	210043938	210044104	210104103	210104301	394	3,3,10	2,1,2	48,31,93	105,37,163	221	304	0.000110976	0.00120759	0.674,0.805,0.873	0.386,0.535,0.44	0.33
IZUMO4	chr19	+	2098435	2098450	2098786	2098804	2098286	2098334	2099254	2099590	400	9,18,6	0,0,0	2346,3728,4910	243,607,596	114	117	5.10679e-06	8.3234e-05	1.0,1.0,1.0	0.908,0.863,0.894	0.112
IZUMO4	chr19	+	2098786	2098804	2098975	2099029	2098435	2098450	2099254	2099590	401	2,12,1	11,13,6	1800,3327,3516	777,2244,1216	117	153	0.000292883	0.00283472	0.192,0.547,0.179	0.752,0.66,0.791	-0.428
ATP6V0E1	chr5	+	172994774	172994822	173020237	173020367	172983770	172983964	173034398	173035445	422	304,466,602	915,1673,1754	162,79,223	711,597,890	147	229	0.000195575	0.00200637	0.341,0.303,0.348	0.262,0.171,0.281	0.093
TADA2A	chr17	+	37442563	37442652	37444695	37444768	37440504	37440662	37458523	37458587	439	1,10,7	0,2,2	22,8,36	19,17,45	188	172	0.000254099	0.00250141	1.0,0.821,0.762	0.514,0.301,0.423	0.448
TADA2A	chr17	+	37444695	37444768	37458523	37458587	37442563	37442652	37462077	37462121	441	6,16,9	2,6,1	17,9,29	29,22,64	172	163	3.65019e-07	8.27891e-06	0.74,0.716,0.895	0.357,0.279,0.3	0.472
GPATCH2L	chr14	+	76177891	76177931	76177987	76178042	76176622	76176690	76180763	76180849	446	0,0,0	8,6,4	2,5,8	105,53,109	139	154	0.00158262	0.0125123	0.0,0.0,0.0	0.021,0.095,0.075	-0.064
FOXP1	chr3	-	70972010	70972180	70972554	70972676	70970735	70970805	70976940	70977042	452	2,23,10	0,0,0	16,7,17	2,13,26	221	269	5.03661e-09	1.69311e-07	1.0,1.0,1.0	0.907,0.396,0.443	0.418
SLC2A8	chr9	+	127403659	127403803	127403958	127404067	127399906	127400006	127404817	127404991	490	1,5,1	68,93,87	52,12,41	180,138,284	243	208	3.80677e-09	1.30295e-07	0.012,0.044,0.01	0.198,0.069,0.11	-0.104
SNF8	chr17	-	48940923	48941062	48943924	48943975	48937019	48937124	48944680	48944842	504	81,146,127	169,296,316	117,114,182	370,364,582	150	238	0.00186462	0.0143517	0.432,0.439,0.389	0.334,0.332,0.332	0.087
PSME3IP1	chr16	-	57174168	57174286	57174619	57174688	57173727	57173869	57178501	57178852	505	1,0,0	7,16,3	14,4,48	6,3,17	168	217	7.07212e-14	5.66522e-12	0.156,0.0,0.0	0.751,0.633,0.785	-0.671
PSME3IP1	chr16	-	57174168	57174286	57178501	57178852	57173727	57173869	57181553	57182550	506	18,8,8	7,15,3	75,38,110	6,1,15	450	217	2.09295e-05	0.00029185	0.554,0.205,0.563	0.858,0.948,0.78	-0.421
PSME3IP1	chr16	-	57174168	57174286	57174619	57174688	57173727	57173869	57185544	57186039	507	1,0,0	7,15,3	11,2,28	6,1,15	168	217	3.15836e-12	1.85801e-10	0.156,0.0,0.0	0.703,0.721,0.707	-0.658
PSME3IP1	chr16	-	57174168	57174286	57174619	57174688	57173727	57173869	57185820	57186039	508	1,0,0	7,15,3	10,2,28	7,1,15	168	217	6.74738e-12	3.57801e-10	0.156,0.0,0.0	0.649,0.721,0.707	-0.64
PSME3IP1	chr16	-	57174168	57174286	57178501	57178852	57173727	57173869	57185820	57186039	509	11,8,8	7,15,3	83,41,126	7,1,15	450	217	4.86732e-07	1.05927e-05	0.431,0.205,0.563	0.851,0.952,0.802	-0.469
PSME3IP1	chr16	-	57174168	57174286	57178709	57178852	57173727	57173869	57185820	57186039	510	0,2,0	7,15,3	12,4,38	7,1,15	242	217	1.02559e-11	5.28952e-10	0.0,0.107,0.0	0.606,0.782,0.694	-0.658
PSME3IP1	chr16	-	57174168	57174290	57174619	57174688	57173727	57173869	57178501	57178852	511	1,0,0	7,15,3	14,4,48	6,1,15	168	221	6.32827e-15	5.81121e-13	0.158,0.0,0.0	0.754,0.84,0.808	-0.748
PSME3IP1	chr16	-	57174619	57174688	57178501	57178852	57173727	57173869	57185820	57186039	512	11,8,8	1,0,0	83,41,126	10,2,28	450	168	5.56717e-05	0.000655012	0.804,1.0,1.0	0.756,0.884,0.627	0.179
PSME3IP1	chr16	-	57174619	57174688	57178501	57178852	57173727	57173869	57186030	57186116	514	11,6,8	1,0,0	85,37,130	10,4,29	450	168	3.34243e-05	0.000421232	0.804,1.0,1.0	0.76,0.775,0.626	0.214
SSBP3	chr1	-	54257126	54257186	54258068	54258149	54251793	54251860	54281437	54281527	531	1,0,1	108,70,158	9,1,11	52,16,78	180	159	3.42287e-09	1.19325e-07	0.008,0.0,0.006	0.133,0.052,0.111	-0.094
LMNA	chr1	+	156137112	156137232	156137653	156137743	156136920	156137028	156138487	156138757	544	1009,1631,1386	211,325,294	758,1076,1073	89,82,143	219	189	1.07524e-09	4.21696e-08	0.805,0.812,0.803	0.88,0.919,0.866	-0.082
ANKS3	chr16	-	4726658	4726780	4726978	4727177	4724749	4724831	4729979	4730151	561	16,24,12	13,14,23	8,5,18	31,10,40	298	221	0.0051137	0.0345657	0.477,0.56,0.279	0.161,0.271,0.25	0.211
BSG	chr19	+	582305	582330	582513	582578	581314	581591	582749	583493	563	454,800,937	125,179,153	857,717,1237	160,93,186	124	164	0.004269	0.0295455	0.828,0.855,0.89	0.876,0.911,0.898	-0.037
SPATA22	chr17	-	3448806	3449149	3462482	3462578	3446471	3446601	3462706	3462767	570	0,0,0	6,11,2	289,69,621	1969,1727,4494	195	442	1.11745e-05	0.000166923	0.0,0.0,0.0	0.25,0.083,0.239	-0.191
ANAPC11	chr17	+	81893103	81893187	81893551	81893614	81891926	81892106	81894466	81894586	575	0,0,0	78,217,220	62,40,47	1452,1550,2679	183	162	4.46838e-05	0.00053749	0.0,0.0,0.0	0.036,0.022,0.015	-0.024
RPS9	chr19	+	54201486	54201609	54206275	54206462	54201159	54201281	54207397	54207647	582	8179,11891,12484	5689,10913,9777	5080,5262,6828	5424,7759,6293	222	286	0.00092656	0.00771792	0.649,0.584,0.622	0.547,0.466,0.583	0.086
PKM	chr15	-	72202453	72202620	72203021	72203188	72200473	72200655	72206727	72206880	593	228,379,408	1711,3299,4043	1451,831,1908	1540,856,1899	266	266	0	0	0.118,0.103,0.092	0.485,0.493,0.501	-0.389
WDR20	chr14	+	102194937	102195120	102208602	102209862	102139896	102140172	102222829	102223673	599	15,23,11	1,14,13	79,27,106	9,2,15	282	1359	4.39909e-05	0.000530852	0.986,0.888,0.803	0.977,0.985,0.971	-0.085
WDR20	chr14	+	102197754	102197847	102208602	102209862	102194937	102195120	102221556	102221658	602	0,0,0	3,1,6	36,26,71	14,6,32	192	1359	3.24751e-09	1.15348e-07	0.0,0.0,0.0	0.948,0.968,0.94	-0.952
WDR20	chr14	+	102197754	102197847	102208602	102209862	102194937	102195120	102222829	102223673	603	0,0,0	4,14,15	35,38,79	19,7,37	192	1359	0	0	0.0,0.0,0.0	0.929,0.975,0.938	-0.947
WDR20	chr14	+	102197754	102197847	102208861	102209862	102194937	102195120	102222829	102223673	604	0,0,0	2,14,9	35,38,79	9,2,13	192	1100	0	0	0.0,0.0,0.0	0.957,0.991,0.972	-0.973
WDR20	chr14	+	102197754	102197847	102221556	102221658	102194937	102195120	102222829	102223673	605	0,0,0	12,9,3	35,38,79	8,4,17	192	201	0	0	0.0,0.0,0.0	0.821,0.909,0.829	-0.853
TMX2	chr11	+	57737835	57738026	57738353	57738430	57737607	57737668	57738663	57738770	613	17,19,12	68,56,71	4,0,7	51,9,54	290	176	0.00157174	0.0124581	0.132,0.171,0.093	0.045,0.0,0.073	0.093
CMC2	chr16	-	80998284	80998351	81001247	81001334	80997313	80997429	81006733	81006885	616	1,3,15	0,1,1	37,39,73	8,0,14	186	166	0.00595548	0.0393375	1.0,0.728,0.93	0.805,1.0,0.823	0.01
CMC2	chr16	-	80998284	80998354	81001247	81001334	80997313	80997429	81006733	81006885	617	1,3,15	0,0,0	37,39,73	12,12,25	186	169	2.34351e-07	5.54925e-06	1.0,1.0,1.0	0.737,0.747,0.726	0.263
GMPPB	chr3	-	49722595	49722754	49722971	49723114	49722230	49722358	49723253	49723302	628	25,24,21	0,0,0	25,13,52	2,2,9	242	258	1.4861e-05	0.000215199	1.0,1.0,1.0	0.93,0.874,0.86	0.112
MRPL43	chr10	-	100986748	100986975	100987089	100987196	100983754	100983817	100987312	100987497	642	77,146,181	80,214,12	199,76,270	516,526,852	206	326	3.57599e-07	8.15977e-06	0.604,0.519,0.96	0.379,0.186,0.334	0.395
UCK2	chr1	+	165896189	165896332	165903181	165903279	165891225	165891322	165905920	165905969	643	10,24,22	36,32,29	19,26,33	174,136,199	242	197	3.03824e-06	5.24724e-05	0.184,0.379,0.382	0.082,0.135,0.119	0.203
FLAD1	chr1	+	154988104	154988849	154989559	154989707	154983343	154983397	154990158	154990257	645	7,7,24	26,38,35	6,2,5	117,86,223	844	247	1.01918e-13	7.83108e-12	0.073,0.051,0.167	0.015,0.007,0.007	0.087
INIP	chr9	-	112694130	112694233	112716460	112716541	112689526	112689617	112717986	112718117	689	20,11,15	9,16,22	3,1,8	12,3,23	180	202	0.00538026	0.0361081	0.714,0.436,0.433	0.219,0.272,0.281	0.27
LYPLA1	chr8	-	54052654	54052756	54055059	54055133	54051011	54051146	54062253	54062324	705	3,4,3	0,0,0	176,142,327	20,10,44	173	201	0.00018121	0.00187949	1.0,1.0,1.0	0.911,0.943,0.896	0.083
LYPLA1	chr8	-	54063327	54063375	54065747	54065813	54062253	54062324	54100907	54100939	711	0,1,1	1,1,3	125,92,247	118,96,204	165	147	0.00103557	0.00849438	0.0,0.471,0.229	0.486,0.461,0.519	-0.255
LYPLA1	chr8	-	54063327	54063375	54065787	54065813	54062253	54062324	54100907	54100939	712	0,0,0	1,1,3	12,15,60	118,96,204	125	147	2.73931e-05	0.000363151	0.0,0.0,0.0	0.107,0.155,0.257	-0.173
NUCB2	chr11	+	17312027	17312120	17315385	17315475	17311871	17311930	17330126	17330297	720	516,1022,790	335,778,425	621,627,1089	474,814,900	192	189	0.00469067	0.0321098	0.603,0.564,0.647	0.563,0.431,0.544	0.092
FAM228B	chr2	+	24139369	24139450	24146747	24146835	24135118	24135187	24146929	24147086	729	7,13,3	40,66,35	5,2,9	101,114,230	180	187	2.77783e-05	0.000365043	0.154,0.17,0.082	0.049,0.018,0.039	0.1
FAM228B	chr2	+	24146929	24147086	24167626	24167683	24135118	24135187	24169355	24169638	733	4,5,3	37,54,41	1,0,0	58,114,104	256	156	0.000810575	0.00688471	0.062,0.053,0.043	0.01,0.0,0.0	0.049
FAM228B	chr2	+	24146929	24147086	24164197	24164335	24139369	24139450	24167626	24167683	734	6,13,0	63,184,100	2,2,4	191,370,491	256	237	1.99538e-05	0.000282428	0.081,0.061,0.0	0.01,0.005,0.007	0.04
PRKRA	chr2	-	178444421	178444500	178445425	178445535	178443266	178443384	178447504	178447586	773	5,2,0	47,79,179	8,21,26	142,101,308	209	178	3.85776e-06	6.45533e-05	0.083,0.021,0.0	0.046,0.15,0.067	-0.053
PMF1	chr1	+	156225556	156225668	156232319	156232425	156212987	156213176	156233627	156233728	779	4,26,10	225,341,352	1,2,2	127,221,180	211	205	3.12517e-05	0.000402954	0.017,0.069,0.027	0.008,0.009,0.011	0.028
CADM1	chr11	-	115178643	115178775	115209573	115209657	115169235	115176592	115214607	115214780	791	68,97,142	76,225,200	96,49,116	320,430,514	183	231	1.59665e-08	4.92735e-07	0.53,0.352,0.473	0.275,0.126,0.222	0.244
CADM1	chr11	-	115198405	115198438	115209573	115209657	115178643	115178775	115214607	115214780	792	76,109,172	10,50,28	128,62,199	111,135,106	183	132	1.57517e-05	0.000225495	0.846,0.611,0.816	0.454,0.249,0.575	0.332
TPM1	chr15	+	63061197	63061273	63061712	63061788	63060868	63060939	63062214	63062277	798	14,56,64	196,170,166	44,23,72	70,48,85	175	175	2.02927e-05	0.00028615	0.067,0.248,0.278	0.386,0.324,0.459	-0.192
ESPN	chr1	+	6448892	6449091	6450443	6450470	6448640	6448802	6451602	6451748	822	483,1109,980	58,115,155	552,319,728	50,37,21	298	126	0.000464716	0.00420986	0.779,0.803,0.728	0.824,0.785,0.936	-0.078
ANKRD39	chr2	-	96853400	96853604	96854337	96854441	96847989	96848444	96857887	96858016	826	24,55,46	33,46,59	18,17,38	57,44,62	203	303	0.00268903	0.0200083	0.521,0.641,0.538	0.32,0.366,0.478	0.179
PPHLN1	chr12	+	42355160	42355222	42398853	42398994	42335882	42335974	42441314	42441429	852	17,14,35	202,250,172	18,2,18	244,256,562	161	240	1.24835e-05	0.000183595	0.111,0.077,0.233	0.099,0.012,0.046	0.088
HMOX2	chr16	+	4483636	4483754	4496145	4496266	4476339	4476487	4505483	4505610	856	7,28,8	0,0,0	22,16,78	9,6,26	217	220	1.58434e-09	6.14954e-08	1.0,1.0,1.0	0.712,0.73,0.753	0.268
STAC3	chr12	-	57249040	57249308	57249570	57249637	57248705	57248803	57250992	57251187	859	1,0,0	8,7,5	8,3,18	97,57,89	166	367	0.000258313	0.00253268	0.217,0.0,0.0	0.154,0.104,0.309	-0.117
RACK1	chr5	-	181238098	181238239	181239066	181239177	181236900	181237042	181239486	181239582	866	1651,2524,2738	7,33,5	1367,1380,1862	167,354,264	210	240	0	0	0.996,0.989,0.998	0.903,0.817,0.89	0.124
BFAR	chr16	+	14644273	14644609	14649803	14649973	14632950	14633018	14655065	14655210	875	34,23,45	14,7,17	34,1,30	41,12,36	435	269	2.82828e-05	0.000369738	0.6,0.67,0.621	0.339,0.049,0.34	0.388
BFAR	chr16	+	14648387	14648592	14655065	14655210	14644273	14644609	14661891	14662065	877	44,28,68	12,17,29	45,10,63	54,23,94	304	244	8.76024e-07	1.76376e-05	0.746,0.569,0.653	0.401,0.259,0.35	0.319
GRK4	chr4	+	2984512	2984608	2988726	2988839	2963570	2964122	2992214	2992292	887	0,0,0	3,8,7	37,3,89	54,13,95	195	212	9.96588e-09	3.15307e-07	0.0,0.0,0.0	0.427,0.201,0.505	-0.378
GRK4	chr4	+	3035385	3035523	3037373	3037511	3029200	3029409	3040571	3040760	891	11,20,11	52,34,16	299,183,473	194,206,354	237	237	0.000159004	0.00166755	0.175,0.37,0.407	0.606,0.47,0.572	-0.232
GRK4	chr4	+	3037373	3037511	3038375	3038513	3035385	3035523	3040571	3040760	892	44,49,15	10,14,4	459,412,819	401,526,570	237	237	3.63299e-08	1.05217e-06	0.815,0.778,0.789	0.534,0.439,0.59	0.273
OFD1	chrX	+	13763744	13763855	13767126	13767284	13762343	13762444	13768053	13768224	893	33,23,38	79,125,111	40,32,122	304,422,519	210	257	0.000643121	0.00557915	0.338,0.184,0.295	0.139,0.085,0.223	0.123
BOLA2-SMG1P6	chr16	-	29446801	29446922	29454015	29454075	29444397	29444499	29454190	29454964	899	6,3,4	5,21,2	8,1,3	23,37,131	159	220	0.00146106	0.0116298	0.624,0.165,0.735	0.325,0.036,0.031	0.377
BOLA2-SMG1P6	chr16	-	29446801	29447026	29454015	29454075	29444397	29444499	29454190	29454964	901	6,3,4	4,21,2	8,1,3	25,37,135	159	324	0.000958389	0.00794788	0.753,0.225,0.803	0.395,0.052,0.043	0.43
NEIL2	chr8	+	11771445	11771590	11779597	11779950	11769709	11769791	11783202	11783399	926	0,0,3	3,16,8	34,6,87	38,7,97	244	452	2.71393e-05	0.000362261	0.0,0.0,0.41	0.624,0.614,0.624	-0.484
TPD52L2	chr20	+	63882718	63882820	63889189	63889238	63873667	63873816	63889849	63891545	930	14,9,23	48,32,54	11,0,1	40,17,60	201	148	0.000190621	0.00196089	0.177,0.172,0.239	0.168,0.0,0.012	0.136
TRUB1	chr10	+	114959725	114959807	114970367	114970440	114951093	114951149	114972134	114972274	973	12,21,10	0,0,3	57,16,78	60,21,52	181	172	4.5731e-09	1.55115e-07	1.0,1.0,0.76	0.474,0.42,0.588	0.426
TBC1D25	chrX	+	48541284	48541442	48544868	48545023	48539618	48539920	48558896	48559024	976	0,0,1	12,10,9	1,0,6	18,2,20	257	254	0.00342679	0.0244818	0.0,0.0,0.099	0.052,0.0,0.229	-0.061
ABCD4	chr14	-	74295147	74295198	74295853	74295974	74293153	74293248	74296332	74296449	1031	2,0,0	13,3,17	2,2,6	5,0,7	220	150	0.000133575	0.00141665	0.095,0.0,0.0	0.214,1.0,0.369	-0.496
ABCD4	chr14	-	74299547	74299675	74300149	74300268	74297929	74298069	74302874	74302934	1036	8,5,11	34,7,36	9,1,16	5,1,4	218	227	3.0775e-05	0.000398171	0.197,0.427,0.241	0.652,0.51,0.806	-0.368
MMP24-AS1-EDEM2	chr20	-	35131641	35131783	35134737	35134949	35126250	35126375	35137879	35138005	1040	24,25,34	36,31,49	4,1,13	36,19,25	311	241	0.000203507	0.00207083	0.341,0.385,0.35	0.079,0.039,0.287	0.224
EIF4G3	chr1	-	20941490	20942330	20950002	20950108	20904882	20904971	20969473	20969596	1042	0,0,0	8,2,5	46,23,82	42,21,95	205	939	1.75855e-09	6.75607e-08	0.0,0.0,0.0	0.834,0.834,0.798	-0.822
EIF4G3	chr1	-	20941490	20942330	20950002	20950111	20904882	20904971	20969473	20969596	1043	1,0,0	8,2,5	47,26,133	42,21,95	208	939	3.92556e-07	8.79746e-06	0.361,0.0,0.0	0.835,0.848,0.863	-0.728
C11orf49	chr11	+	46987207	46987310	47052387	47052518	46936688	46936851	47137644	47137729	1050	8,7,23	28,19,48	73,47,152	101,73,144	202	230	0.00186782	0.0143517	0.245,0.296,0.353	0.451,0.423,0.546	-0.175
EML2	chr19	-	45626704	45626839	45629950	45630046	45624718	45624818	45632860	45632971	1059	23,13,7	26,13,39	5,3,0	30,7,46	195	234	0.000775643	0.00663703	0.515,0.545,0.177	0.167,0.34,0.0	0.243
HDAC11	chr3	+	13483463	13483564	13496735	13496852	13481245	13481394	13498512	13498555	1060	21,15,13	10,10,7	150,59,283	201,97,231	200	216	0.00511019	0.0345657	0.694,0.618,0.667	0.446,0.396,0.57	0.189
MLH1	chr3	+	36996618	36996709	37000954	37001053	36993349	36993890	37004400	37004474	1074	0,0,0	9,1,10	2,3,6	19,0,30	190	198	0.000115764	0.00124886	0.0,0.0,0.0	0.099,1.0,0.172	-0.424
MLH1	chr3	+	37047518	37047683	37048516	37048609	37042267	37042331	37048903	37049017	1076	29,39,48	92,244,168	118,128,177	221,208,392	264	192	2.82721e-08	8.44796e-07	0.186,0.104,0.172	0.28,0.309,0.247	-0.125
MLH1	chr3	+	37047518	37047683	37048903	37049017	37042267	37042331	37050485	37050846	1077	29,39,48	85,120,123	116,128,174	178,244,350	264	213	0.00227307	0.0171163	0.216,0.208,0.239	0.345,0.297,0.286	-0.088
LETMD1	chr12	+	51053777	51053860	51055834	51056021	51048326	51049185	51056143	51056245	1084	0,1,0	19,25,41	4,0,4	33,12,47	182	286	0.00139722	0.0111689	0.0,0.059,0.0	0.16,0.0,0.118	-0.073
LETMD1	chr12	+	51053777	51053860	51055986	51056021	51049033	51049185	51056143	51056245	1085	0,1,0	4,7,9	4,0,4	13,3,20	182	134	0.00173197	0.0135287	0.0,0.095,0.0	0.185,0.0,0.128	-0.073
TCF3	chr19	-	1612206	1612433	1615284	1615520	1609291	1611849	1615685	1615821	1112	44,57,47	63,95,86	391,510,755	359,316,565	335	326	3.91879e-08	1.12628e-06	0.405,0.369,0.347	0.515,0.611,0.565	-0.19
ZNF415	chr19	-	53115209	53115307	53115703	53115811	53107878	53109908	53116312	53116433	1117	5,12,9	9,18,19	49,11,47	14,19,19	207	197	0.00713787	0.0457042	0.346,0.388,0.311	0.769,0.355,0.702	-0.26
ZNF415	chr19	-	53122403	53122612	53122661	53122743	53116312	53116433	53132748	53132920	1119	16,31,29	1,0,0	43,46,57	4,6,14	181	308	6.98649e-06	0.000110988	0.965,1.0,1.0	0.948,0.929,0.874	0.071
ZNF415	chr19	-	53122403	53122612	53122661	53122743	53116312	53116433	53132855	53132920	1120	21,25,52	1,0,0	42,64,54	4,6,15	181	308	2.78626e-06	4.8901e-05	0.973,1.0,1.0	0.947,0.948,0.86	0.073
ZNF415	chr19	-	53122403	53122616	53122661	53122743	53116312	53116433	53123500	53123655	1121	12,16,24	1,0,0	49,53,56	4,6,15	181	312	4.90161e-05	0.000587725	0.954,1.0,1.0	0.955,0.938,0.866	0.065
ZNF415	chr19	-	53122403	53122616	53122661	53122743	53116312	53116433	53129578	53129709	1122	14,16,24	1,0,0	86,65,78	5,6,20	181	312	8.20655e-05	0.000936292	0.96,1.0,1.0	0.967,0.949,0.871	0.058
DNM2	chr19	+	10796060	10796199	10797379	10797518	10795371	10795439	10798485	10798572	1125	51,53,84	26,64,104	35,12,37	142,35,177	238	238	2.7869e-09	1.01871e-07	0.662,0.453,0.447	0.198,0.255,0.173	0.312
DNM2	chr19	+	10798485	10798572	10802287	10802358	10797379	10797518	10805915	10805967	1126	8,16,27	55,37,60	52,26,51	51,13,42	186	170	1.18454e-06	2.31078e-05	0.117,0.283,0.291	0.482,0.646,0.526	-0.321
DNM2	chr19	+	10802287	10802358	10805915	10805967	10798485	10798572	10812263	10812377	1127	53,43,66	26,5,9	53,5,78	2,0,0	170	151	7.57601e-09	2.48032e-07	0.644,0.884,0.867	0.959,1.0,1.0	-0.188
BBIP1	chr10	-	110907679	110907836	110918120	110918213	110901537	110901612	110919120	110919366	1132	73,134,147	2,5,7	926,704,1615	377,342,663	192	256	0	0	0.98,0.973,0.966	0.766,0.733,0.765	0.218
ANAPC16	chr10	+	72223887	72224056	72230365	72230440	72216011	72216072	72233000	72235860	1150	90,111,128	147,274,341	49,65,101	289,323,422	268	174	1.51235e-08	4.70578e-07	0.284,0.208,0.196	0.099,0.116,0.134	0.113
ANAPC16	chr10	+	72223887	72224056	72230365	72230440	72216011	72216138	72233000	72235860	1151	97,178,201	153,289,393	70,72,117	287,339,440	268	174	7.52398e-13	5.24589e-11	0.292,0.286,0.249	0.137,0.121,0.147	0.141
KIAA1217	chr10	+	24536773	24536893	24542692	24542770	24533069	24533237	24544980	24545103	1158	12,12,43	10,11,21	15,23,29	0,0,3	219	177	3.10752e-10	1.37645e-08	0.492,0.469,0.623	1.0,1.0,0.887	-0.434
ASCC2	chr22	-	29832244	29832342	29834488	29834550	29825621	29825780	29838177	29838274	1174	0,0,7	7,6,31	0,0,0	30,2,50	161	197	0.00182821	0.014163	0.0,0.0,0.216	0.0,0.0,0.0	0.072
MARK3	chr14	+	103498501	103498528	103500155	103500200	103491776	103492034	103502881	103503829	1182	38,46,20	54,61,132	13,9,7	83,114,158	126	144	9.83261e-07	1.94841e-05	0.446,0.463,0.148	0.152,0.083,0.048	0.258
BBS5	chr2	+	169493740	169493836	169497626	169497689	169492873	169493009	169499485	169499620	1217	5,2,19	2,0,2	118,138,315	232,426,387	195	162	4.66484e-07	1.02111e-05	0.675,1.0,0.888	0.297,0.212,0.403	0.55
GSTP1	chr11	+	67584133	67584169	67584684	67584772	67583811	67583844	67585137	67585241	1228	5,9,4	627,1015,1117	4,15,20	355,412,477	135	187	9.4164e-08	2.462e-06	0.011,0.012,0.005	0.015,0.048,0.055	-0.03
RPF2	chr6	+	110985005	110985138	110989027	110989065	110982037	110982129	110991746	110991786	1236	17,52,55	0,8,7	44,26,102	28,15,35	232	137	2.67008e-05	0.000359031	1.0,0.793,0.823	0.481,0.506,0.632	0.332
DCAF16	chr4	-	17805106	17805225	17809536	17809692	17800654	17804756	17810446	17810757	1237	4,2,8	0,0,0	16,17,59	14,4,20	255	218	3.78106e-07	8.52436e-06	1.0,1.0,1.0	0.494,0.784,0.716	0.335
DCAF16	chr4	-	17805106	17805225	17809536	17809692	17800654	17804771	17810446	17810757	1238	4,2,8	0,0,0	16,17,61	27,14,26	255	218	1.11585e-08	3.50099e-07	1.0,1.0,1.0	0.336,0.509,0.667	0.496
IMMP1L	chr11	-	31456259	31456386	31463171	31463305	31433459	31433570	31509518	31509622	1245	18,20,10	15,20,23	26,3,51	81,80,128	233	226	0.000465153	0.00420986	0.538,0.492,0.297	0.237,0.035,0.279	0.259
YY1AP1	chr1	-	155672559	155672731	155675009	155675096	155670319	155670464	155676547	155676746	1292	8,3,18	31,24,40	77,15,109	56,18,180	186	271	0.000548442	0.00490471	0.273,0.154,0.396	0.667,0.548,0.469	-0.287
NGLY1	chr3	-	25736003	25736149	25736308	25736400	25733871	25733982	25737333	25737455	1295	3,0,0	68,85,102	119,69,150	277,154,564	191	245	0	0	0.054,0.0,0.0	0.355,0.365,0.254	-0.307
ISYNA1	chr19	-	18436972	18437105	18437598	18437760	18436329	18436479	18437859	18437988	1298	918,1329,1715	4,8,21	976,233,1143	17,3,32	261	232	8.82308e-05	0.000991609	0.995,0.993,0.986	0.981,0.986,0.969	0.013
UPF3A	chr13	+	114282836	114282943	114286518	114286629	114281910	114282127	114291488	114291544	1305	13,7,15	80,48,67	121,37,286	151,187,388	206	210	0.000408025	0.00376523	0.142,0.129,0.186	0.45,0.168,0.429	-0.197
UPF3A	chr13	+	114284093	114284358	114286301	114286400	114282836	114282943	114286518	114286629	1306	30,0,17	39,64,43	9,18,11	177,196,514	364	198	8.31578e-08	2.18943e-06	0.295,0.0,0.177	0.027,0.048,0.012	0.128
WIPI2	chr7	+	5193117	5193171	5199575	5199658	5190232	5190493	5214534	5214704	1311	17,8,17	39,42,51	12,0,11	198,77,333	153	182	1.56974e-12	1.01255e-10	0.341,0.185,0.284	0.067,0.0,0.038	0.235
CCDC84	chr11	+	119012148	119012254	119013231	119013262	119011938	119012003	119014993	119015083	1312	103,67,63	26,24,28	66,21,47	26,41,38	205	130	0.00770604	0.0489262	0.715,0.639,0.588	0.617,0.245,0.44	0.213
MINDY1	chr1	-	151006100	151006247	151006311	151006797	151002164	151002968	151008247	151008393	1353	9,1,3	0,0,0	7,2,9	3,0,16	585	246	5.16146e-07	1.11045e-05	1.0,1.0,1.0	0.495,1.0,0.191	0.438
AARSD1	chr17	-	42951799	42951894	42953723	42953778	42950525	42950728	42954875	42954967	1354	29,57,47	118,161,121	377,524,595	551,1204,1059	154	194	0.000612039	0.00538394	0.236,0.308,0.329	0.463,0.354,0.414	-0.119
ZBTB8OS	chr1	-	32627507	32627544	32631826	32631879	32620822	32621948	32633644	32633727	1362	19,49,49	56,208,93	47,62,68	40,59,68	152	136	7.14032e-09	2.35818e-07	0.233,0.174,0.32	0.513,0.485,0.472	-0.248
ZBTB8OS	chr1	-	32631826	32631879	32633644	32633727	32627507	32627544	32650432	32650932	1366	37,128,41	36,63,52	23,28,27	45,81,61	182	152	2.22215e-05	0.000308723	0.462,0.629,0.397	0.299,0.224,0.27	0.232
WDR53	chr3	-	196560995	196561491	196566876	196567307	196554178	196554807	196568518	196568674	1373	0,3,2	12,25,19	114,62,244	325,313,600	530	595	0.000119515	0.00128197	0.0,0.119,0.106	0.283,0.182,0.313	-0.184
WDR53	chr3	-	196560995	196561491	196566889	196567307	196554178	196554807	196568518	196568674	1374	0,1,2	12,25,19	108,41,196	325,313,600	517	595	9.30474e-06	0.000144166	0.0,0.044,0.108	0.277,0.131,0.273	-0.176
WDR53	chr3	-	196560995	196561491	196567190	196567307	196554178	196554807	196568518	196568674	1375	0,0,0	12,25,19	44,13,97	325,313,600	216	595	2.7148e-07	6.30941e-06	0.0,0.0,0.0	0.272,0.103,0.308	-0.228
MDH1B	chr2	-	206750933	206751075	206755008	206755505	206749019	206749183	206756897	206757040	1396	2,1,4	0,1,0	91,37,202	189,109,323	596	241	2.52336e-05	0.00034547	1.0,0.288,1.0	0.163,0.121,0.202	0.601
NUTF2	chr16	+	67847277	67847456	67860460	67860550	67846932	67846985	67865101	67865229	1416	94,149,165	0,0,0	139,68,106	0,0,13	278	189	0.00038547	0.00357462	1.0,1.0,1.0	1.0,1.0,0.847	0.051
CLTA	chr9	+	36209266	36209320	36210624	36210660	36204067	36204179	36211602	36212059	1425	0,0,0	7,10,12	3,0,14	1,9,1	153	135	2.4717e-06	4.4314e-05	0.0,0.0,0.0	0.726,0.0,0.925	-0.55
LEMD1	chr1	-	205384287	205384364	205416231	205416296	205381378	205381856	205419229	205419352	1428	0,0,0	6,8,12	81,56,123	631,547,825	164	176	9.44745e-06	0.000145182	0.0,0.0,0.0	0.121,0.099,0.138	-0.119
LEMD1	chr1	-	205384287	205384364	205416231	205416296	205381378	205381856	205420454	205420574	1429	0,0,0	13,10,26	62,40,88	697,654,904	164	176	1.74386e-05	0.000248698	0.0,0.0,0.0	0.087,0.062,0.095	-0.081
LEMD1	chr1	-	205384287	205384364	205419229	205419352	205381378	205381856	205420454	205420574	1430	3,2,0	13,10,26	524,254,850	697,654,904	222	176	4.56482e-07	1.00506e-05	0.155,0.137,0.0	0.373,0.235,0.427	-0.248
LEMD1	chr1	-	205416231	205416296	205419229	205419352	205384287	205384364	205420454	205420574	1432	3,2,1	0,0,0	735,378,1142	324,188,404	222	164	1.65871e-06	3.07637e-05	1.0,1.0,1.0	0.626,0.598,0.676	0.367
TOMM20L	chr14	+	58396297	58396341	58402679	58402761	58395929	58396093	58407325	58407468	1433	4,0,2	0,1,0	77,94,102	84,108,222	143	181	0.000364688	0.00344123	1.0,0.0,1.0	0.537,0.524,0.368	0.19
AP2S1	chr19	-	46839464	46839578	46845992	46846142	46838739	46838799	46850763	46850846	1439	388,1004,875	391,891,896	348,312,430	566,606,651	249	213	7.78284e-09	2.52532e-07	0.459,0.491,0.455	0.345,0.306,0.361	0.131
EPB41L2	chr6	-	130867458	130867581	130869562	130870126	130863637	130863718	130878103	130878250	1444	6,1,2	0,0,0	2,2,5	29,35,28	663	222	8.41549e-13	5.76079e-11	1.0,1.0,1.0	0.023,0.019,0.056	0.967
MAPK14	chr6	+	36095986	36096066	36100187	36100267	36076536	36076608	36102570	36102649	1453	3,5,15	0,0,0	5,4,27	0,5,16	179	179	9.77909e-07	1.94806e-05	1.0,1.0,1.0	1.0,0.444,0.628	0.309
FAM47E	chr4	+	76271567	76271768	76280263	76280341	76268659	76268768	76283380	76283783	1454	4,4,4	18,20,26	27,21,38	50,54,89	300	177	0.00194443	0.0148495	0.116,0.106,0.083	0.242,0.187,0.201	-0.108
FAM47E	chr4	+	76278068	76278224	76280263	76280341	76268659	76268768	76283380	76283783	1456	3,9,0	18,20,26	0,2,2	50,54,89	255	177	9.37641e-05	0.00103525	0.104,0.238,0.0	0.0,0.025,0.015	0.101
FAM47E	chr4	+	76278068	76278224	76280263	76280341	76268659	76268813	76283380	76283783	1457	3,9,0	18,20,26	1,0,2	50,52,98	255	177	3.32891e-05	0.000421232	0.104,0.238,0.0	0.014,0.0,0.014	0.105
ATP5MPL	chr14	-	103913960	103913984	103915065	103915189	103912287	103912694	103921469	103921529	1471	346,636,589	114,184,198	394,384,630	174,207,277	223	123	0.000251215	0.00248659	0.626,0.656,0.621	0.555,0.506,0.556	0.095
RECK	chr9	+	36066768	36066870	36080604	36080638	36065576	36065624	36083364	36083562	1476	0,0,0	6,14,11	16,2,23	24,7,34	201	133	8.95001e-10	3.58476e-08	0.0,0.0,0.0	0.306,0.159,0.309	-0.258
PGAP2	chr11	+	3811249	3811424	3822908	3822993	3808293	3808315	3823882	3824135	1488	5,12,5	0,0,0	51,8,108	11,2,22	274	184	1.02476e-06	2.02001e-05	1.0,1.0,1.0	0.757,0.729,0.767	0.249
PGAP2	chr11	+	3811249	3811424	3823612	3823740	3808293	3808315	3823882	3824135	1489	5,12,5	2,0,0	51,8,108	38,3,23	274	227	0.000150052	0.00158248	0.674,1.0,1.0	0.526,0.688,0.796	0.221
MYCBPAP	chr17	+	50521109	50521225	50523596	50523784	50519639	50519787	50524876	50525023	1496	2,0,0	3,1,6	170,56,316	589,196,892	215	287	0.00327699	0.0236358	0.471,0.0,0.0	0.278,0.276,0.321	-0.135
COMMD4	chr15	+	75338061	75338133	75338354	75338420	75336062	75336230	75338645	75338685	1503	0,6,1	93,158,160	11,24,41	382,414,668	171	165	0.000125071	0.00133777	0.0,0.035,0.006	0.027,0.053,0.056	-0.032
TIA1	chr2	-	70228343	70228462	70229058	70229091	70227734	70227822	70229263	70229318	1507	2,10,7	1,0,0	10,11,24	5,10,7	132	218	1.11679e-05	0.000166923	0.768,1.0,1.0	0.768,0.645,0.85	0.168
SEPTIN10	chr2	-	109567814	109567976	109574580	109574767	109565762	109565859	109593050	109593119	1516	0,0,0	22,15,14	14,4,12	209,163,356	286	261	0.00285597	0.0210278	0.0,0.0,0.0	0.058,0.022,0.03	-0.037
SEPTIN10	chr2	-	109585720	109585838	109593050	109593119	109585125	109585321	109613111	109613667	1519	0,0,0	21,8,13	0,2,13	62,44,129	168	217	0.000449495	0.00408965	0.0,0.0,0.0	0.0,0.055,0.115	-0.057
SEPTIN10	chr2	-	109585720	109585838	109593050	109593119	109585125	109585321	109613420	109613667	1520	0,0,0	21,8,13	10,9,20	63,44,129	168	217	4.556e-07	1.00506e-05	0.0,0.0,0.0	0.17,0.209,0.167	-0.182
PCYT2	chr17	-	81905381	81905447	81905669	81905735	81905065	81905154	81906099	81906177	1524	25,41,42	42,53,90	1445,1279,2513	1302,1543,2332	165	165	0.00105337	0.00862157	0.373,0.436,0.318	0.526,0.453,0.519	-0.124
DLG1	chr3	-	197075836	197075870	197076585	197076685	197069218	197069260	197081050	197081117	1530	11,6,4	0,0,2	8,0,8	2,6,11	199	133	2.06456e-05	0.000289089	1.0,1.0,0.572	0.728,0.0,0.327	0.506
FOPNL	chr16	-	15879803	15879888	15884007	15884205	15865718	15867516	15888557	15888603	1545	7,8,4	0,0,0	169,49,162	4,11,15	297	184	7.95551e-05	0.00091041	1.0,1.0,1.0	0.963,0.734,0.87	0.144
TPM2	chr9	-	35684731	35684807	35685063	35685139	35684487	35684550	35685268	35685339	1547	1591,2007,1569	133,232,135	471,1075,646	144,229,181	175	175	0	0	0.923,0.896,0.921	0.766,0.824,0.781	0.123
SLC66A2	chr18	-	79919183	79919400	79933968	79934022	79902419	79904183	79943328	79943462	1562	11,21,29	52,63,73	92,92,162	1223,1088,1385	153	316	8.22379e-09	2.62395e-07	0.304,0.408,0.451	0.134,0.149,0.195	0.228
C3orf67	chr3	-	58831685	58831889	58849031	58849409	58806394	58806456	58863557	58863892	1565	0,2,2	12,19,15	84,37,162	204,198,304	477	303	2.40868e-05	0.000332186	0.0,0.063,0.078	0.207,0.106,0.253	-0.142
C3orf67	chr3	-	58884544	58884709	58913707	58913864	58870172	58870309	58937647	58937762	1567	4,17,13	0,0,0	52,40,173	20,7,45	256	264	5.1392e-08	1.42273e-06	1.0,1.0,1.0	0.728,0.855,0.799	0.206
TMEM8B	chr9	+	35835010	35835218	35841133	35841267	35834460	35834650	35845974	35846068	1582	13,13,15	0,0,0	31,4,56	4,0,8	307	233	2.632e-05	0.000356456	1.0,1.0,1.0	0.855,1.0,0.842	0.101
C10orf82	chr10	-	116663883	116664051	116664173	116664271	116662211	116662697	116664760	116664947	1586	18,77,57	11,10,11	469,697,1194	19,14,16	197	267	1.58673e-12	1.01255e-10	0.689,0.913,0.875	0.971,0.985,0.99	-0.156
ANAPC10	chr4	-	145081659	145081750	145095984	145096111	144994574	144995603	145098119	145098219	1588	13,7,20	16,9,9	34,19,65	2,6,10	226	190	2.78266e-05	0.000365043	0.406,0.395,0.651	0.935,0.727,0.845	-0.352
PSMA4	chr15	+	78542176	78542219	78542482	78542645	78541904	78541930	78544189	78544267	1592	31,30,34	143,197,174	140,77,294	402,156,753	142	262	2.40444e-07	5.65795e-06	0.286,0.219,0.265	0.391,0.477,0.419	-0.172
CCZ1B	chr7	-	6801364	6801523	6811951	6812063	6800947	6801075	6812975	6813037	1607	68,86,75	26,30,6	100,29,187	93,12,138	211	258	6.74133e-05	0.000785793	0.762,0.778,0.939	0.568,0.747,0.624	0.18
CCZ1B	chr7	-	6811951	6812063	6812975	6813037	6801364	6801523	6814763	6814845	1608	42,54,62	0,1,7	38,12,110	13,2,28	161	211	5.97575e-07	1.26397e-05	1.0,0.986,0.921	0.793,0.887,0.837	0.13
SNRPE	chr1	+	203862181	203862222	203863662	203863725	203861598	203861743	203865040	203865119	1618	11,4,8	245,616,435	30,18,22	311,396,384	140	162	5.59909e-08	1.52758e-06	0.049,0.007,0.021	0.1,0.05,0.062	-0.045
MAPK10	chr4	-	86089205	86089277	86098523	86098595	86067772	86067955	86101051	86101217	1624	24,11,27	25,6,10	85,30,92	5,0,1	171	171	3.06422e-14	2.56373e-12	0.49,0.647,0.73	0.944,1.0,0.989	-0.355
IP6K1	chr3	-	49732790	49732972	49738211	49738422	49728102	49728278	49786353	49786540	1625	0,0,0	11,15,29	4,14,5	105,57,203	310	281	0.000364225	0.00344123	0.0,0.0,0.0	0.033,0.182,0.022	-0.079
APOBEC3D	chr22	+	39025069	39025349	39029362	39029519	39022821	39023014	39031693	39031973	1626	3,1,2	11,4,10	1,0,0	7,2,2	379	256	0.00642668	0.0418624	0.156,0.144,0.119	0.088,0.0,0.0	0.11
DAXX	chr6	-	33319379	33319854	33321718	33321977	33318996	33319219	33322861	33322959	1657	40,19,32	153,666,442	25,6,35	587,692,771	358	574	0.000234932	0.00235244	0.295,0.044,0.104	0.064,0.014,0.068	0.099
USP14	chr18	+	166786	166819	178932	179037	163307	163453	180235	180339	1663	0,0,1	2,6,4	2,0,9	14,11,35	132	204	0.000618543	0.00542847	0.0,0.0,0.279	0.181,0.0,0.284	-0.062
ANGPTL1	chr1	-	178864953	178865802	178869113	178869223	178853593	178853787	178870740	178871077	1670	9,3,5	52,37,36	0,0,0	21,6,19	209	948	4.77941e-08	1.34287e-06	0.44,0.269,0.386	0.0,0.0,0.0	0.365
PPP1R12C	chr19	-	55092441	55092544	55092621	55092662	55092221	55092326	55092782	55092865	1671	55,80,86	186,339,292	218,156,291	361,387,820	140	202	0.000833744	0.00705404	0.299,0.254,0.298	0.466,0.368,0.339	-0.107
MAPKAPK5	chr12	+	111868752	111868861	111870270	111870360	111866155	111866231	111871084	111871180	1686	6,0,2	13,28,55	10,12,20	19,16,31	208	189	2.37427e-06	4.2771e-05	0.295,0.0,0.032	0.324,0.405,0.37	-0.257
MAPKAPK5	chr12	+	111868752	111868861	111870270	111870360	111867571	111867669	111871084	111871180	1687	14,9,23	13,28,54	35,33,40	19,16,32	208	189	0.000362017	0.00343323	0.495,0.226,0.279	0.626,0.652,0.532	-0.27
FBRSL1	chr12	+	132571067	132571231	132571306	132571524	132570334	132570540	132572287	132572344	1700	106,50,116	92,85,121	59,18,73	34,5,50	263	317	0.00418948	0.029156	0.581,0.415,0.536	0.677,0.813,0.638	-0.199
HDAC10	chr22	-	50248830	50248890	50249102	50249168	50248661	50248751	50249327	50249454	1727	1,2,1	18,24,17	3,4,3	4,4,4	165	159	2.68891e-05	0.000360276	0.051,0.074,0.054	0.42,0.491,0.42	-0.384
ZFYVE1	chr14	-	72978860	72978969	72981788	72981895	72978136	72978234	72993142	72993357	1733	11,12,22	6,22,21	7,2,4	94,97,114	206	208	5.55112e-16	5.49999e-14	0.649,0.355,0.514	0.07,0.02,0.034	0.465
C5orf63	chr5	-	127052612	127052669	127058881	127059002	127042557	127047915	127071583	127071685	1738	13,34,44	0,9,0	52,42,94	0,0,1	220	156	0.000726642	0.00624614	1.0,0.728,1.0	1.0,1.0,0.985	-0.086
SLC52A2	chr8	+	144358551	144358610	144358612	144359065	91405	91875	144359183	144359423	1755	0,0,1	18,41,41	7,0,9	32,11,60	158	552	4.01018e-06	6.65124e-05	0.0,0.0,0.079	0.433,0.0,0.344	-0.233
KLC1	chr14	+	103679383	103679545	103687080	103687211	103677414	103677523	103700654	103700727	1768	296,348,547	61,119,167	380,323,486	44,44,40	261	230	5.76716e-12	3.10191e-10	0.81,0.72,0.743	0.884,0.866,0.915	-0.131
CHD1L	chr1	+	147259836	147259918	147264421	147264584	147256530	147256562	147265931	147266087	1789	0,0,2	15,5,2	12,0,11	12,5,18	181	262	0.0018038	0.0140027	0.0,0.0,0.591	0.591,0.0,0.469	-0.156
CHD1L	chr1	+	147259836	147259918	147264428	147264584	147256530	147256562	147265931	147266087	1790	0,0,2	15,5,2	12,0,11	12,5,18	181	255	0.00172046	0.0134668	0.0,0.0,0.585	0.585,0.0,0.463	-0.154
MTMR14	chr3	+	9689963	9690143	9697710	9697866	9688943	9689082	9701789	9702393	1792	78,168,197	46,112,105	158,194,243	69,73,94	279	255	0.00341108	0.0244158	0.608,0.578,0.632	0.677,0.708,0.703	-0.09
ATP11C	chrX	-	139731650	139731755	139732434	139732525	139726347	139728962	139737915	139738069	1806	0,0,0	3,5,16	1,2,9	29,48,49	190	204	0.000366981	0.0034456	0.0,0.0,0.0	0.036,0.043,0.165	-0.081
LRRC29	chr16	-	67208311	67208455	67210047	67210348	67207872	67208090	67223825	67223927	1813	1,3,1	17,18,19	13,8,24	19,15,72	400	243	2.66996e-05	0.000359031	0.035,0.092,0.031	0.294,0.245,0.168	-0.183
ATP5PB	chr1	+	111449836	111449873	111454210	111454356	111449463	111449581	111456085	111456249	1826	8,9,24	300,347,439	58,16,97	461,204,736	136	245	1.76397e-10	8.09922e-09	0.046,0.045,0.09	0.185,0.124,0.192	-0.107
AMHR2	chr12	+	53429452	53429625	53430145	53430282	53425688	53425919	53431176	53431672	1828	57,144,149	63,149,183	39,41,35	78,97,60	272	236	0.000139834	0.00147886	0.44,0.456,0.414	0.303,0.268,0.336	0.134
ZDHHC4	chr7	+	6578565	6578720	6580554	6580678	6577433	6577720	6581606	6581680	1855	16,18,15	52,69,112	13,0,8	68,31,126	254	223	0.00348728	0.0247729	0.213,0.186,0.105	0.144,0.0,0.053	0.102
RAB3IP	chr12	+	69800208	69800337	69801608	69801721	69795140	69795344	69812777	69812877	1877	5,0,0	4,13,8	228,105,457	322,233,480	228	212	0.00423989	0.0293982	0.538,0.0,0.0	0.397,0.295,0.47	-0.208
RAB3IP	chr12	+	69800208	69800337	69812777	69812877	69795140	69795344	69812963	69813033	1879	5,0,0	14,2,9	222,98,412	338,288,758	228	199	0.0055476	0.0370332	0.238,0.0,0.0	0.364,0.229,0.322	-0.226
RAB3IP	chr12	+	69801608	69801721	69812777	69812877	69795140	69795344	69812963	69813033	1880	0,0,0	14,2,9	18,33,34	338,288,758	212	199	0.000532332	0.00477197	0.0,0.0,0.0	0.048,0.097,0.04	-0.062
EXOC7	chr17	-	76090328	76090397	76091142	76091235	76089174	76089320	76094413	76094581	1884	10,28,26	0,3,3	31,15,63	11,5,30	192	168	3.43613e-05	0.00042917	1.0,0.891,0.883	0.711,0.724,0.648	0.23
ARHGAP27	chr17	-	45396206	45396284	45396486	45396585	45395982	45396117	45396667	45396790	1892	0,0,0	20,10,5	3,9,3	15,1,13	198	177	1.92033e-06	3.54414e-05	0.0,0.0,0.0	0.152,0.889,0.171	-0.404
KIAA2026	chr9	-	5944870	5944960	5954015	5954095	5929043	5929159	5968018	5969436	1920	7,3,2	0,0,1	2,9,10	5,0,8	179	189	0.000168982	0.00176727	1.0,1.0,0.679	0.297,1.0,0.569	0.271
POMP	chr13	+	28662409	28662507	28664508	28664569	28659129	28659187	28668472	28668574	1921	42,98,104	317,627,515	271,284,469	1302,1292,1819	197	160	0.00344065	0.0245203	0.097,0.113,0.141	0.145,0.151,0.173	-0.039
RPS25	chr11	-	119017361	119017545	119017957	119018053	119015840	119015939	119018281	119018343	1929	389,389,683	2587,4336,3877	812,676,1097	2228,2913,3054	195	283	2.28706e-14	1.957e-12	0.179,0.115,0.204	0.346,0.252,0.343	-0.148
ANKMY1	chr2	-	240507559	240507691	240511860	240512001	240500451	240500565	240512801	240512942	1935	0,2,3	2,19,25	125,134,284	162,164,304	240	231	3.50472e-09	1.21058e-07	0.0,0.092,0.104	0.426,0.44,0.473	-0.381
ANKMY1	chr2	-	240509347	240509455	240511860	240512001	240500451	240500565	240512801	240512942	1936	0,2,3	3,8,4	125,134,284	45,15,40	240	207	4.34587e-07	9.68178e-06	0.0,0.177,0.393	0.706,0.885,0.86	-0.627
ANKMY1	chr2	-	240526228	240526445	240529036	240529509	240525684	240525849	240552913	240553057	1938	1,12,5	1,0,0	28,7,42	37,12,76	572	316	5.84281e-07	1.24284e-05	0.356,1.0,1.0	0.295,0.244,0.234	0.528
MED15	chr22	+	20575112	20575232	20582610	20582747	20568520	20568631	20582839	20582967	1942	5,3,19	35,43,72	17,4,45	47,21,76	219	236	0.00628975	0.0411127	0.133,0.07,0.221	0.28,0.17,0.39	-0.139
TATDN1	chr8	-	124522150	124522200	124522936	124523002	124518817	124518881	124539024	124539088	1944	0,2,6	9,10,24	1,0,0	17,9,31	165	149	0.000750635	0.00643768	0.0,0.153,0.184	0.05,0.0,0.0	0.096
MAP4K4	chr2	+	101860824	101860986	101863820	101864051	101859735	101859864	101864929	101865036	1950	6,1,6	0,0,0	15,12,41	10,12,15	261	330	1.75664e-07	4.40916e-06	1.0,1.0,1.0	0.655,0.558,0.776	0.337
DTNB	chr2	-	25482795	25482873	25531472	25531597	25455404	25455494	25576837	25577004	1971	10,15,13	2,3,6	18,20,53	17,17,33	224	177	0.00755773	0.048147	0.798,0.798,0.631	0.456,0.482,0.559	0.243
MAEA	chr4	+	1315396	1315600	1322380	1322503	1311978	1312161	1327626	1327703	1975	40,52,101	14,26,29	60,9,97	59,8,75	303	222	4.24889e-05	0.000515535	0.677,0.594,0.718	0.427,0.452,0.487	0.208
CCDC9	chr19	+	47266610	47266792	47270406	47270453	47264772	47264946	47270552	47270688	1977	43,59,80	13,31,35	220,174,315	210,163,248	281	146	0.000101774	0.00111713	0.632,0.497,0.543	0.352,0.357,0.398	0.188
RANGAP1	chr22	-	41257947	41258106	41261445	41261580	41256710	41256824	41264663	41264843	1992	136,185,247	147,246,375	518,253,866	1019,556,1688	234	258	8.50654e-05	0.000961775	0.505,0.453,0.421	0.359,0.334,0.361	0.108
TRAPPC12	chr2	+	3424524	3424663	3443778	3443891	3401776	3401893	3457620	3457693	1994	0,0,0	30,39,67	14,0,2	128,73,180	238	212	0.00332206	0.023915	0.0,0.0,0.0	0.089,0.0,0.01	-0.033
CEP78	chr9	+	78254835	78254964	78262906	78262984	78253231	78253277	78264149	78264316	2000	13,5,20	3,1,3	37,24,93	22,22,62	228	177	0.000206619	0.00209119	0.771,0.795,0.838	0.566,0.459,0.538	0.28
EEF1D	chr8	-	143581228	143581328	143586728	143586849	143581053	143581154	143597347	143597415	2002	96,104,99	1039,1930,1566	27,26,45	1400,1642,1627	220	199	0	0	0.077,0.046,0.054	0.017,0.014,0.024	0.041
EEF1D	chr8	-	143581228	143581328	143586728	143586852	143581053	143581154	143597347	143597415	2003	561,873,791	1039,1930,1566	221,225,311	1400,1642,1627	223	199	0	0	0.325,0.288,0.311	0.123,0.109,0.146	0.182
EEF1D	chr8	-	143581285	143581328	143586728	143586849	143581053	143581154	143597347	143597415	2004	96,104,99	9,12,9	27,26,45	8,30,15	220	142	1.17925e-05	0.000174798	0.873,0.848,0.877	0.685,0.359,0.659	0.298
EEF1D	chr8	-	143581285	143581328	143586728	143586852	143581053	143581154	143597347	143597415	2005	561,873,791	9,12,9	221,225,311	8,30,15	223	142	1.11731e-10	5.25833e-09	0.975,0.979,0.982	0.946,0.827,0.93	0.078
DGUOK	chr2	+	73938909	73939022	73946718	73946888	73932597	73932683	73950584	73950732	2020	0,0,0	2,20,32	4,0,4	19,14,22	212	269	0.000185493	0.00191337	0.0,0.0,0.0	0.211,0.0,0.187	-0.133
DGUOK	chr2	+	73950584	73950732	73957124	73957240	73938909	73939022	73958145	73958245	2026	27,83,89	198,440,339	51,34,21	370,475,363	247	215	3.43537e-08	1.00265e-06	0.106,0.141,0.186	0.107,0.059,0.048	0.073
FAHD2B	chr2	-	97090108	97090325	97091461	97091712	97086138	97086198	97094700	97094882	2043	5,43,34	86,99,107	33,6,25	548,354,566	350	316	5.23878e-11	2.49671e-09	0.05,0.282,0.223	0.052,0.015,0.038	0.15
MAPK8	chr10	+	48420154	48420320	48427079	48427143	48410029	48410168	48431192	48431270	2046	0,1,4	5,5,4	74,29,58	40,37,56	265	163	0.00406945	0.0284258	0.0,0.11,0.381	0.532,0.325,0.389	-0.252
MAPK8	chr10	+	48424087	48424159	48424513	48424585	48420154	48420320	48425887	48426070	2047	0,0,1	2,17,33	6,5,27	74,38,90	171	171	3.71987e-06	6.2804e-05	0.0,0.0,0.029	0.075,0.116,0.231	-0.131
NT5C3A	chr7	-	33026816	33026915	33035933	33035988	33024038	33024108	33062567	33062776	2064	0,0,2	11,21,27	3,0,5	7,9,14	154	198	0.000442844	0.00404686	0.0,0.0,0.087	0.355,0.0,0.315	-0.194
RPL36	chr19	+	5690505	5690600	5691318	5691453	5690294	5690327	5691531	5691875	2071	71,136,132	3657,8650,6226	224,236,307	2838,4482,3228	194	234	0	0	0.023,0.019,0.025	0.087,0.06,0.103	-0.061
PHF21A	chr11	-	45945839	45946003	45946075	45946098	45938156	45938312	45948885	45948946	2075	0,0,0	48,16,87	6,2,23	93,65,119	122	263	4.04768e-08	1.15451e-06	0.0,0.0,0.0	0.122,0.062,0.294	-0.159
SNX6	chr14	-	34575755	34575842	34581560	34581600	34567853	34568013	34586229	34586305	2077	15,18,48	79,107,175	1,0,6	95,43,174	139	186	4.25215e-14	3.4803e-12	0.203,0.184,0.268	0.014,0.0,0.044	0.199
KNTC1	chr12	+	122615469	122615526	122618342	122618397	122614990	122615086	122618481	122618545	2081	1,3,0	12,21,11	32,2,50	92,47,110	156	154	0.00198911	0.0151203	0.076,0.124,0.0	0.256,0.04,0.31	-0.135
ERI3	chr1	-	44313168	44313228	44319627	44319744	44308309	44308401	44352849	44352925	2103	10,7,21	56,123,111	8,4,15	156,117,214	216	159	0.00158522	0.0125123	0.116,0.04,0.122	0.036,0.025,0.049	0.056
ERI3	chr1	-	44319627	44319744	44339044	44339322	44308309	44308401	44352849	44352925	2105	39,24,45	10,7,21	83,45,157	8,4,15	377	216	1.47959e-05	0.000215084	0.691,0.663,0.551	0.856,0.866,0.857	-0.225
ERI3	chr1	-	44319627	44319744	44339044	44339322	44313168	44313228	44352849	44352925	2108	39,24,45	144,172,230	84,41,159	254,191,479	377	216	0.00404514	0.0283085	0.134,0.074,0.101	0.159,0.11,0.16	-0.04
ERI3	chr1	-	44339044	44339322	44352849	44352925	44319627	44319744	44355259	44355279	2115	11,10,31	88,187,181	11,2,21	258,111,445	175	377	0.000183324	0.00189619	0.212,0.103,0.27	0.084,0.037,0.092	0.124
STPG1	chr1	-	24383901	24384003	24391560	24391679	24379652	24379823	24401318	24401456	2131	4,7,4	2,1,13	33,11,34	160,28,261	218	201	0.00337292	0.0242095	0.648,0.866,0.221	0.16,0.266,0.107	0.401
ADAL	chr15	+	43334944	43335170	43335695	43335826	43333310	43333434	43336625	43336686	2145	3,7,6	21,9,6	3,3,7	37,21,62	325	230	0.00322586	0.0233565	0.092,0.355,0.414	0.054,0.092,0.074	0.214
COA1	chr7	-	43656032	43656153	43665657	43665722	43648599	43648652	43729428	43729523	2184	4,17,11	0,0,8	8,5,41	0,0,0	164	220	0.00211915	0.0160535	1.0,1.0,0.648	1.0,1.0,1.0	-0.117
NDUFA7	chr19	-	8316495	8316645	8320856	8320906	8311283	8311595	8321307	8321375	2196	0,4,3	332,845,635	5,16,20	487,694,642	149	249	1.28536e-06	2.46907e-05	0.0,0.008,0.008	0.017,0.037,0.049	-0.029
CD55	chr1	+	207340390	207340508	207354006	207354099	207339396	207339417	207359545	207360966	2207	34,32,47	0,0,0	54,57,64	17,10,12	217	192	2.86779e-11	1.45909e-09	1.0,1.0,1.0	0.738,0.835,0.825	0.201
TMEM108	chr3	+	133379751	133381161	133390179	133390334	133229265	133229351	133395863	133397775	2224	0,0,0	15,1,17	25,9,53	162,139,215	1509	254	0.00127181	0.0101987	0.0,0.0,0.0	0.025,0.011,0.04	-0.025
PMS1	chr2	+	189863742	189864228	189867798	189867929	189854238	189855128	189873495	189873656	2229	169,42,86	176,247,212	47,46,90	471,845,1147	585	230	0	0	0.274,0.063,0.138	0.038,0.021,0.03	0.129
CCDC25	chr8	-	27740471	27740517	27748076	27748279	27733315	27736245	27752511	27752587	2271	4,3,10	26,23,11	69,74,83	28,15,26	302	145	7.43783e-12	3.88936e-10	0.069,0.059,0.304	0.542,0.703,0.605	-0.473
NMNAT3	chr3	-	139573597	139573680	139575582	139575994	139560180	139561392	139578871	139579055	2278	0,0,0	4,6,7	4,0,37	59,12,34	511	182	7.78766e-05	0.000895533	0.0,0.0,0.0	0.024,0.0,0.279	-0.101
NMNAT3	chr3	-	139627615	139627761	139637962	139638062	139578871	139579055	139677704	139678050	2280	0,3,2	8,4,2	85,64,233	49,6,52	199	245	0.000529571	0.00475856	0.0,0.48,0.552	0.681,0.929,0.847	-0.475
FAM184A	chr6	-	118961760	118961963	118964666	118964771	118959762	118960184	118966834	118966952	2286	4,5,25	20,21,38	69,66,117	39,62,130	204	302	0.000638314	0.00556309	0.228,0.261,0.493	0.724,0.612,0.571	-0.308
SLC38A6	chr14	+	61030444	61030523	61045345	61045425	61019540	61019580	61046066	61046167	2298	0,0,0	2,19,4	9,1,21	23,8,56	178	179	1.84381e-07	4.56706e-06	0.0,0.0,0.0	0.282,0.112,0.274	-0.223
SLC38A6	chr14	+	61043146	61043212	61043449	61043503	61037624	61037683	61045345	61045425	2300	4,3,5	0,2,2	2,4,16	29,6,28	165	153	0.000288067	0.00279529	1.0,0.582,0.699	0.06,0.382,0.346	0.498
ACTN4	chr19	+	38727945	38728026	38728315	38728381	38726956	38727103	38728995	38729154	2320	251,170,253	2,3,0	109,83,222	2,0,18	180	165	5.49114e-05	0.000649256	0.991,0.981,1.0	0.98,1.0,0.919	0.024
ACTN1	chr14	-	68878457	68878523	68878988	68879069	68877081	68877240	68879961	68880108	2335	48,35,56	82,57,55	67,15,85	49,13,27	180	165	0.000843451	0.00712016	0.349,0.36,0.483	0.556,0.514,0.743	-0.207
LRRFIP2	chr3	-	37065809	37065942	37066223	37066325	37063741	37063791	37072789	37072882	2346	0,0,0	88,29,59	50,16,115	466,367,981	201	232	6.8639e-10	2.83572e-08	0.0,0.0,0.0	0.11,0.048,0.119	-0.092
LRRFIP2	chr3	-	37065809	37065942	37066223	37066325	37063741	37063791	37075023	37075116	2347	0,0,1	137,51,105	28,26,103	558,441,1246	201	232	3.03576e-09	1.099e-07	0.0,0.0,0.011	0.055,0.064,0.087	-0.065
AMDHD2	chr16	+	2528649	2528718	2528993	2529095	2528451	2528559	2529474	2531417	2355	13,23,23	59,95,70	176,258,284	301,596,493	168	201	2.92695e-05	0.000381314	0.209,0.225,0.282	0.412,0.341,0.408	-0.148
ABI1	chr10	-	26755654	26755741	26759061	26759235	26751597	26751783	26763879	26763960	2364	22,22,36	15,1,4	12,4,7	22,5,14	273	186	6.29965e-06	0.00010136	0.5,0.937,0.86	0.271,0.353,0.254	0.473
ABI1	chr10	-	26755654	26755741	26759061	26759238	26751597	26751783	26763879	26763960	2365	22,22,36	15,1,4	12,4,7	22,5,14	276	186	6.49586e-06	0.000103631	0.497,0.937,0.858	0.269,0.35,0.252	0.474
ABI1	chr10	-	26755654	26755741	26759061	26759235	26751597	26751783	26765217	26765318	2366	26,33,50	15,1,5	19,8,10	22,5,20	273	186	3.23966e-05	0.000413468	0.541,0.957,0.872	0.37,0.522,0.254	0.408
ABI1	chr10	-	26755654	26755741	26759061	26759238	26751597	26751783	26765217	26765318	2367	45,36,56	15,1,5	28,12,16	22,5,20	276	186	1.87043e-05	0.000265742	0.669,0.96,0.883	0.462,0.618,0.35	0.361
NTPCR	chr1	+	232956346	232956443	232969908	232970118	232950610	232950744	232978162	232983882	2379	47,13,22	114,306,310	27,2,22	307,491,523	196	309	0.00147491	0.0117153	0.394,0.063,0.101	0.122,0.006,0.062	0.123
NTPCR	chr1	+	232956346	232956447	232969908	232970118	232950610	232950744	232978162	232983882	2380	21,12,19	114,306,310	22,4,7	307,491,523	200	309	4.23987e-05	0.000515535	0.222,0.057,0.087	0.1,0.012,0.02	0.078
CABIN1	chr22	+	24176110	24176275	24177503	24177817	24171712	24171995	24178052	24178628	2415	42,86,75	123,221,181	181,159,251	282,325,397	264	413	0.000898064	0.00751381	0.348,0.378,0.393	0.501,0.434,0.497	-0.104
ZNF83	chr19	-	52635065	52635153	52655560	52655687	52618935	52619062	52660761	52660843	2418	0,2,0	4,2,6	11,0,23	0,6,12	226	187	0.000529288	0.00475856	0.0,0.453,0.0	1.0,0.0,0.613	-0.387
HSD11B1L	chr19	+	5684780	5684905	5684964	5685119	5681026	5681271	5686415	5686527	2421	2,0,2	20,20,30	6,5,10	16,5,7	224	254	2.11966e-07	5.11572e-06	0.102,0.0,0.07	0.298,0.531,0.618	-0.425
HSD11B1L	chr19	+	5684818	5684905	5684964	5685119	5681026	5681271	5686415	5686527	2422	10,9,13	20,20,30	24,5,20	16,5,7	186	254	0.000115681	0.00124886	0.406,0.381,0.372	0.672,0.577,0.796	-0.295
HSD11B1L	chr19	+	5684818	5684905	5684964	5685119	5681026	5681271	5686899	5686991	2423	10,10,14	33,35,28	24,6,24	21,3,22	186	254	9.37615e-05	0.00103525	0.293,0.281,0.406	0.609,0.732,0.598	-0.32
SUN1	chr7	+	832504	832601	838797	838986	816642	816673	841945	842130	2429	0,0,0	12,2,6	5,8,8	48,11,106	196	288	1.09244e-05	0.000164521	0.0,0.0,0.0	0.133,0.517,0.1	-0.25
SUN1	chr7	+	848417	848615	849922	850033	843340	843520	851383	851482	2433	0,4,4	7,3,5	8,2,14	5,0,0	297	210	0.000336289	0.0032217	0.0,0.485,0.361	0.531,1.0,1.0	-0.562
SAP130	chr2	-	127996349	127996491	127999740	127999845	127989563	127989866	128000055	128000146	2448	4,3,6	0,1,0	16,6,39	1,0,11	204	241	0.00112028	0.00912958	1.0,0.78,1.0	0.95,1.0,0.807	0.008
SNTG2	chr2	+	1209102	1209230	1237887	1238017	1173091	1173183	1239737	1239776	2451	0,0,0	1,9,2	16,29,32	7,9,19	227	229	2.95848e-11	1.48516e-09	0.0,0.0,0.0	0.698,0.765,0.629	-0.697
S100A13	chr1	-	153627482	153627598	153631010	153631111	153626319	153626533	153632033	153632240	2475	19,17,38	563,955,1057	46,32,53	197,392,312	200	215	0	0	0.035,0.019,0.037	0.201,0.081,0.154	-0.115
S100A13	chr1	-	153627482	153627598	153632033	153632240	153626319	153626533	153633957	153634361	2476	25,20,27	565,955,1059	33,7,43	197,394,312	306	215	6.92924e-10	2.83572e-08	0.03,0.015,0.018	0.105,0.012,0.088	-0.047
MYEF2	chr15	-	48149162	48149371	48151099	48151171	48149031	48149083	48151472	48151571	2492	2,1,4	59,34,61	55,35,72	139,118,169	171	308	1.01441e-12	6.8201e-11	0.058,0.05,0.106	0.416,0.348,0.434	-0.328
LSM14B	chr20	+	62126303	62126439	62129784	62129952	62124616	62124780	62130218	62130296	2495	33,11,34	48,53,59	97,25,154	428,255,590	235	267	0.0024396	0.018297	0.439,0.191,0.396	0.205,0.1,0.229	0.164
LSM14B	chr20	+	62129784	62129952	62130218	62130296	62124616	62124780	62130529	62130691	2496	5,0,2	27,16,65	84,69,105	188,104,418	267	177	7.84762e-09	2.52532e-07	0.109,0.0,0.02	0.229,0.305,0.143	-0.183
LSM14B	chr20	+	62129784	62129952	62130218	62130296	62126303	62126439	62130529	62130691	2497	15,10,36	27,16,65	29,9,69	187,104,403	267	177	2.50331e-09	9.24015e-08	0.269,0.293,0.269	0.093,0.054,0.102	0.194
RPN2	chr20	+	37234019	37234095	37236579	37236709	37232295	37232391	37241302	37241619	2514	243,653,580	615,1327,1111	791,536,1027	911,937,1150	175	229	3.91305e-05	0.00047989	0.341,0.392,0.406	0.532,0.428,0.539	-0.12
ZNF541	chr19	-	47521853	47521994	47528949	47529038	47521478	47521654	47529576	47529652	2518	0,0,1	8,6,9	63,22,77	184,117,327	188	240	6.46658e-06	0.000103603	0.0,0.0,0.124	0.304,0.194,0.231	-0.202
FAM98C	chr19	+	38405518	38405635	38406909	38407077	38405343	38405421	38408750	38409088	2520	15,19,22	78,50,90	57,70,119	116,80,197	216	267	3.44248e-05	0.00042917	0.192,0.32,0.232	0.378,0.52,0.427	-0.194
CHCHD6	chr3	+	126852646	126852730	126914679	126914750	126733077	126733222	126957415	126957551	2551	38,76,83	52,128,117	412,381,471	298,337,364	183	170	7.59022e-07	1.55311e-05	0.404,0.355,0.397	0.562,0.512,0.546	-0.155
DNAJA4	chr15	+	78264756	78264895	78270496	78270677	78264144	78264393	78273094	78273199	2557	0,0,0	9,5,16	389,102,564	677,359,1027	238	280	4.73787e-10	2.00428e-08	0.0,0.0,0.0	0.403,0.251,0.392	-0.349
APEH	chr3	+	49676055	49676219	49676377	49676515	49675890	49675966	49676608	49676700	2564	23,37,35	51,57,62	64,21,97	64,16,109	263	237	0.00292745	0.0214851	0.289,0.369,0.337	0.474,0.542,0.445	-0.155
KANSL3	chr2	-	96602752	96602862	96604249	96604380	96601642	96601776	96604778	96604857	2571	5,3,1	2,0,0	25,11,83	14,5,25	230	209	0.00185612	0.0143203	0.694,1.0,1.0	0.619,0.667,0.751	0.219
NUBP1	chr16	+	10761756	10761859	10767948	10768032	10761363	10761474	10769046	10769351	2582	65,125,104	78,125,132	151,89,155	79,88,113	202	183	0.00652383	0.0422757	0.43,0.475,0.416	0.634,0.478,0.554	-0.115
METTL6	chr3	-	15415771	15415942	15424954	15425089	15414020	15414162	15426286	15426635	2585	7,26,28	9,46,10	135,171,300	16,28,34	234	270	1.79007e-07	4.46332e-06	0.473,0.395,0.764	0.907,0.876,0.911	-0.354
CD53	chr1	+	110894959	110895055	110897808	110897892	110894326	110894401	110899123	110899936	2587	5,4,2	11,19,21	1,5,4	2,0,1	195	183	0.000132626	0.00141056	0.299,0.165,0.082	0.319,1.0,0.79	-0.521
CD46	chr1	+	207767778	207767823	207770320	207770362	207767012	207767195	207783291	207783330	2588	17,4,20	16,24,18	4,1,10	189,188,263	144	141	1.93179e-13	1.42611e-11	0.51,0.14,0.521	0.02,0.005,0.036	0.37
C1orf162	chr1	+	111477333	111477428	111477650	111477775	111476797	111476867	111477982	111478512	2597	2,27,0	18,28,8	62,32,62	2,7,27	194	224	1.75274e-07	4.40916e-06	0.114,0.527,0.0	0.973,0.841,0.726	-0.633
C1orf162	chr1	+	111477333	111477428	111477725	111477775	111476797	111476867	111477982	111478512	2598	2,27,0	13,28,7	62,32,62	2,7,27	194	149	2.11528e-07	5.11572e-06	0.106,0.425,0.0	0.96,0.778,0.638	-0.615
BIN1	chr2	-	127051153	127051243	127057472	127057601	127050801	127050912	127059010	127059155	2602	41,16,52	119,206,119	17,10,18	236,187,259	228	189	1.13629e-07	2.93024e-06	0.222,0.06,0.266	0.056,0.042,0.054	0.132
BIN1	chr2	-	127052254	127052362	127057472	127057601	127051153	127051243	127059010	127059155	2605	60,45,82	1,0,0	24,13,36	11,21,38	228	207	0	0	0.982,1.0,1.0	0.665,0.36,0.462	0.498
BIN1	chr2	-	127053904	127054012	127057472	127057601	127051153	127051243	127059010	127059155	2606	60,45,82	0,0,0	24,13,36	4,4,0	228	207	0.000781992	0.00667619	1.0,1.0,1.0	0.845,0.747,1.0	0.136
RELCH	chr18	+	62279773	62279856	62280359	62280442	62275373	62275473	62280645	62280709	2620	20,16,4	0,1,0	10,6,25	0,0,10	182	182	0.000384366	0.00357432	1.0,0.941,1.0	1.0,1.0,0.714	0.076
NAP1L4	chr11	-	2959769	2959909	2964679	2964751	2955743	2955766	2969802	2969934	2631	43,37,65	0,0,0	124,34,375	1,2,21	171	239	0.00214637	0.0162271	1.0,1.0,1.0	0.994,0.96,0.961	0.028
CACUL1	chr10	-	118691264	118691403	118695140	118695230	118686597	118686641	118701305	118701408	2634	2,0,8	22,20,16	123,112,285	179,207,345	189	238	0.000205436	0.00208482	0.103,0.0,0.386	0.464,0.405,0.51	-0.297
APOC1	chr19	+	44914671	44914733	44914871	44914949	44914324	44914489	44916189	44916325	2643	7,4,5	356,336,612	3,0,12	100,68,201	161	177	0.00681663	0.0437963	0.021,0.013,0.009	0.032,0.0,0.062	-0.017
CHN1	chr2	-	174846879	174846957	174877839	174878128	174824433	174824518	174915057	174915171	2651	0,0,6	6,9,3	24,5,27	17,0,23	388	177	0.00278083	0.0206099	0.0,0.0,0.477	0.392,1.0,0.349	-0.421
CDC5L	chr6	+	44426481	44426724	44429712	44429910	44426102	44426183	44445654	44445867	2653	54,54,58	137,204,229	58,17,93	368,211,458	342	297	3.21649e-05	0.000412308	0.255,0.187,0.18	0.12,0.065,0.15	0.096
MGMT	chr10	+	129536240	129536377	129707894	129708043	129467240	129467296	129759201	129759341	2692	77,137,90	173,197,224	158,107,185	457,472,518	236	248	0.00101261	0.00832416	0.319,0.422,0.297	0.266,0.192,0.273	0.102
IFT57	chr3	-	108163662	108163729	108165430	108165493	108160811	108162655	108166853	108166985	2693	29,66,73	109,203,163	836,816,1322	814,1171,1406	162	166	5.11066e-11	2.46687e-09	0.214,0.25,0.315	0.513,0.417,0.491	-0.214
IFT57	chr3	-	108163662	108163729	108166853	108166985	108160811	108162655	108167792	108167864	2694	85,124,175	109,203,163	1527,1790,2672	809,1175,1406	231	166	5.45134e-09	1.81631e-07	0.359,0.305,0.436	0.576,0.523,0.577	-0.192
IFT57	chr3	-	108163662	108163729	108167792	108167864	108160811	108162655	108191520	108191643	2695	32,74,95	109,203,163	808,579,1292	809,1172,1405	171	166	0.0011453	0.00931332	0.222,0.261,0.361	0.492,0.324,0.472	-0.148
ATG4D	chr19	+	10547188	10547253	10548903	10549034	10544956	10545130	10551896	10551975	2705	0,1,0	51,90,67	37,20,75	395,292,689	164	230	6.64011e-10	2.77778e-08	0.0,0.015,0.0	0.116,0.088,0.132	-0.107
METTL23	chr17	+	76726969	76727178	76729689	76729777	76726829	76726879	76732977	76733215	2717	15,9,26	0,0,0	49,32,91	7,1,20	308	187	7.79434e-07	1.58625e-05	1.0,1.0,1.0	0.81,0.951,0.734	0.168
C21orf59-TCP10L	chr21	-	32582199	32582415	32603160	32603292	32578693	32578831	32604124	32604283	2724	74,95,120	4,11,7	636,470,1049	2732,2065,4177	231	315	0	0	0.962,0.922,0.959	0.241,0.237,0.255	0.703
PRPF6	chr20	+	64011284	64011503	64016722	64016845	64010199	64010318	64022756	64022878	2727	108,171,218	126,201,192	219,186,384	340,322,525	318	222	0.00117376	0.00950368	0.374,0.373,0.442	0.31,0.287,0.338	0.085
ARHGAP9	chr12	-	57473602	57473708	57474041	57474176	57472268	57472688	57474422	57474476	2728	25,34,25	13,24,22	247,267,528	337,342,587	234	205	0.00582584	0.0386848	0.628,0.554,0.499	0.391,0.406,0.441	0.148
WDR12	chr2	-	202897299	202897415	202899530	202899637	202896064	202896219	202901024	202901119	2734	17,29,16	27,23,18	19,14,57	52,51,145	206	215	0.000335711	0.0032217	0.397,0.568,0.481	0.276,0.223,0.291	0.219
CALML4	chr15	-	68199540	68199681	68205120	68205151	68197439	68197628	68205244	68206110	2736	6,7,7	5,25,17	0,0,0	38,27,47	130	240	4.03555e-12	2.26774e-10	0.689,0.341,0.432	0.0,0.0,0.0	0.487
CYBC1	chr17	-	82446622	82446696	82447579	82447621	82445863	82445960	82449169	82449292	2737	10,28,22	8,26,39	9,1,10	24,15,32	141	173	0.0019039	0.0145992	0.605,0.569,0.409	0.315,0.076,0.277	0.305
UBXN11	chr1	-	26301693	26301722	26302812	26302918	26297961	26298062	26303042	26303167	2741	12,0,0	2,7,3	75,57,137	8,3,17	205	128	4.11477e-05	0.000502991	0.789,0.0,0.0	0.854,0.922,0.834	-0.607
UBXN11	chr1	-	26302812	26302918	26303042	26303167	26301693	26301722	26306591	26306704	2742	0,0,0	18,35,15	29,18,64	92,103,238	224	205	1.55031e-10	7.20608e-09	0.0,0.0,0.0	0.224,0.138,0.197	-0.186
SRP19	chr5	+	112862507	112862583	112864456	112864528	112861187	112861417	112864620	112864732	2745	20,38,58	36,61,31	20,15,59	101,82,298	175	171	6.93428e-07	1.43448e-05	0.352,0.378,0.646	0.162,0.152,0.162	0.3
DAP3	chr1	+	155709772	155709824	155717005	155717128	155689090	155689174	155725381	155725490	2752	1,0,3	12,23,19	3,4,15	7,1,5	151	222	3.0087e-07	6.94954e-06	0.109,0.0,0.188	0.387,0.855,0.815	-0.587
ATP6AP1L	chr5	+	82304933	82305304	82305355	82305481	82304614	82304850	82310156	82310207	2756	14,8,13	1,5,11	5,3,18	26,10,29	470	225	0.000915527	0.00764292	0.87,0.434,0.361	0.084,0.126,0.229	0.409
NAGK	chr2	+	71070740	71070839	71071685	71071827	71068647	71068712	71072640	71072751	2772	5,4,11	128,185,229	5,3,2	313,233,552	198	241	0.000341063	0.00325914	0.045,0.026,0.055	0.019,0.015,0.004	0.029
NAGK	chr2	+	71070740	71070839	71072640	71072751	71068647	71068712	71073481	71073594	2773	4,4,12	96,153,196	4,3,1	399,237,457	198	210	3.21962e-05	0.000412308	0.042,0.027,0.061	0.011,0.013,0.002	0.035
ZNF559	chr19	+	9338493	9338582	9339192	9339319	9333014	9333113	9341101	9341184	2821	0,0,0	1,1,1	1,2,0	0,0,3	188	226	0.00158958	0.0125204	0.0,0.0,0.0	1.0,1.0,0.0	-0.667
MRPL2	chr6	-	43055544	43055618	43055896	43056007	43054028	43054486	43056080	43056196	2833	69,125,152	59,98,123	271,305,351	131,176,209	210	173	0.00281847	0.0208478	0.491,0.512,0.504	0.63,0.588,0.58	-0.097
MCRIP2	chr16	+	642119	642249	647416	647544	641827	642043	648119	648474	2835	107,221,253	4,14,7	650,569,1057	3,11,7	229	227	7.49425e-06	0.000118058	0.964,0.94,0.973	0.995,0.981,0.993	-0.031
MCRIP2	chr16	+	647416	647544	647782	647884	641827	642043	648119	648474	2837	4,14,7	102,226,146	3,11,7	471,720,779	227	201	3.01871e-06	5.23752e-05	0.034,0.052,0.041	0.006,0.013,0.008	0.033
MCRIP2	chr16	+	647416	647544	647782	647884	642119	642249	648119	648474	2838	63,160,221	104,242,148	120,141,128	477,726,790	227	201	3.7409e-12	2.16684e-10	0.349,0.369,0.569	0.182,0.147,0.125	0.278
SMG7	chr1	+	183547102	183547252	183549207	183549288	183545965	183546337	183549763	183549923	2842	0,0,0	11,12,10	60,43,92	82,40,172	249	180	3.93174e-12	2.24288e-10	0.0,0.0,0.0	0.346,0.437,0.279	-0.354
C2CD6	chr2	-	201537435	201537479	201545542	201545621	201534319	201536320	201547504	201547610	2877	1,0,0	0,5,6	98,49,297	99,98,251	178	143	0.000593256	0.00524322	1.0,0.0,0.0	0.443,0.287,0.487	-0.072
PFDN5	chr12	+	53297849	53297924	53298044	53298150	53295450	53295639	53299268	53299451	2879	56,121,118	1272,2223,2148	244,262,334	1888,3212,2546	174	205	6.58362e-13	4.67686e-11	0.049,0.06,0.061	0.132,0.088,0.134	-0.061
NAP1L1	chr12	-	76067370	76067473	76074202	76074239	76060137	76060279	76084566	76084685	2880	17,24,28	491,494,592	27,18,50	289,178,556	136	202	3.34524e-05	0.000421232	0.049,0.067,0.066	0.122,0.131,0.118	-0.063
PPP1R12A	chr12	-	79805591	79805768	79806165	79806333	79798493	79798584	79807225	79807330	2895	0,0,0	6,15,24	7,1,25	45,31,54	267	276	7.42158e-07	1.5269e-05	0.0,0.0,0.0	0.139,0.032,0.324	-0.165
RBM6	chr3	+	49975322	49975392	49999439	49999513	49962575	49962685	50048244	50048319	2906	17,9,28	38,9,9	5,0,8	9,3,43	169	173	0.00539114	0.0361168	0.314,0.506,0.761	0.363,0.0,0.16	0.353
RBM6	chr3	+	50046715	50046833	50047159	50047326	49999439	49999513	50048244	50048319	2908	2,1,9	27,11,17	1,0,0	11,4,6	217	266	0.000249802	0.00248154	0.083,0.1,0.394	0.1,0.0,0.0	0.159
COPE	chr19	-	18910970	18911071	18912983	18913046	18906959	18907112	18919222	18919387	2918	353,793,815	380,1043,945	420,341,566	731,582,884	162	200	0.000361402	0.00343323	0.534,0.484,0.516	0.415,0.42,0.441	0.086
ELOC	chr8	-	73959764	73959818	73964486	73964625	73955910	73956054	73972076	73972191	2925	23,35,30	480,782,598	37,21,72	1458,1219,2286	238	153	0.000375463	0.00351647	0.03,0.028,0.031	0.016,0.011,0.02	0.014
ELOC	chr8	-	73964486	73964629	73970578	73970634	73959764	73959818	73971869	73971908	2928	12,7,24	36,60,76	11,13,11	103,80,143	155	242	0.00677896	0.0436287	0.342,0.154,0.33	0.143,0.202,0.107	0.125
LST1	chr6	+	31587640	31587733	31587943	31587966	31587199	31587318	31588496	31588909	2936	2,28,2	3,9,4	5,1,5	0,2,0	192	122	0.00318576	0.0231552	0.298,0.664,0.241	1.0,0.241,1.0	-0.346
DSN1	chr20	-	36770872	36771193	36771424	36771473	36767968	36768042	36773661	36773763	2950	0,0,0	15,11,12	54,14,107	8,0,20	148	420	0	0	0.0,0.0,0.0	0.95,1.0,0.938	-0.963
TMEM225B	chr7	+	99600204	99600285	99604385	99604596	99598266	99598381	99606747	99606894	2970	0,0,2	6,12,4	128,50,232	998,542,1868	180	310	0.00741099	0.0472921	0.0,0.0,0.463	0.181,0.137,0.176	-0.01
GSDMB	chr17	-	39906960	39906987	39908957	39909042	39906110	39906271	39909755	39909924	2978	5,2,1	1,0,0	2,4,18	1,3,5	184	126	0.00010599	0.00115667	0.774,1.0,1.0	0.578,0.477,0.711	0.336
C22orf23	chr22	-	37947280	37947463	37951459	37951522	37945041	37945173	37953046	37953158	2979	0,0,0	4,4,1	182,75,386	810,536,1295	162	282	3.94731e-06	6.57594e-05	0.0,0.0,0.0	0.281,0.196,0.342	-0.273
RPL22	chr1	-	6192929	6193054	6197651	6197756	6185019	6186816	6199561	6199595	2982	19,94,41	3368,5512,4767	58,99,103	2267,3100,3066	204	224	2.9976e-15	2.82149e-13	0.006,0.018,0.009	0.027,0.034,0.036	-0.021
HFM1	chr1	-	91262480	91262592	91266016	91266107	91262240	91262392	91267744	91267855	2986	1,1,4	32,41,47	30,27,79	68,69,147	190	211	5.45564e-13	3.95009e-11	0.034,0.026,0.086	0.329,0.303,0.374	-0.287
PHOSPHO2	chr2	+	169697360	169697531	169697892	169697982	169695214	169695247	169700945	169701708	2992	28,28,37	0,8,0	77,64,167	87,48,110	270	189	1.98415e-09	7.54579e-08	1.0,0.71,1.0	0.383,0.483,0.515	0.443
UBXN2B	chr8	+	58430518	58430669	58433159	58433243	58416849	58416953	58434394	58434504	2993	7,23,27	13,37,41	40,34,67	29,18,56	250	183	0.000525837	0.00474766	0.283,0.313,0.325	0.502,0.58,0.467	-0.209
IDI1	chr10	-	1043998	1044171	1054167	1054245	1043300	1043393	1056308	1056704	2994	10,6,8	71,63,72	35,38,39	86,145,196	177	272	0.000565493	0.00502142	0.178,0.128,0.146	0.385,0.287,0.234	-0.151
COA8	chr14	+	103574106	103574170	103587273	103587364	103571622	103571820	103590180	103590899	3001	19,29,43	112,205,156	396,416,668	989,1197,1567	163	190	1.44498e-06	2.73384e-05	0.165,0.142,0.243	0.318,0.288,0.332	-0.129
CCDC117	chr22	+	28773724	28773778	28780947	28781172	28772673	28773034	28783507	28783645	3002	2,0,0	2,11,12	34,14,47	93,140,243	153	324	0.00659489	0.0426495	0.679,0.0,0.0	0.436,0.175,0.291	-0.074
FAM76A	chr1	+	27732602	27732657	27734030	27734183	27727471	27727536	27744653	27744811	3014	0,0,0	5,4,2	10,2,12	65,31,98	154	252	3.29685e-05	0.000419346	0.0,0.0,0.0	0.201,0.095,0.167	-0.154
TMEM91	chr19	+	41378280	41378519	41382771	41382921	41363965	41364095	41383862	41384082	3043	13,6,11	7,3,12	13,4,0	83,182,191	338	249	0	0	0.578,0.596,0.403	0.103,0.016,0.0	0.486
EIF2D	chr1	-	206599462	206599612	206599732	206599836	206599002	206599092	206600262	206600308	3057	56,56,90	97,140,142	105,47,173	95,64,202	203	249	0.00127315	0.0101987	0.415,0.329,0.437	0.576,0.474,0.512	-0.127
ACSL1	chr4	-	184764852	184764925	184765890	184765986	184763166	184763255	184766621	184766756	3073	2,1,4	0,0,2	137,62,192	248,122,378	195	172	8.2684e-05	0.000940499	1.0,1.0,0.638	0.328,0.31,0.309	0.564
HSD17B6	chr12	+	56773833	56774165	56784852	56785016	56763323	56763414	56787124	56787790	3081	76,43,154	283,226,540	17,0,52	83,70,379	431	263	6.09234e-05	0.000714568	0.141,0.104,0.148	0.111,0.0,0.077	0.068
HSD17B6	chr12	+	56781973	56782232	56784852	56785016	56773833	56774165	56787124	56787790	3082	174,76,219	283,227,509	29,2,107	82,70,376	358	263	0.000863016	0.0072528	0.311,0.197,0.24	0.206,0.021,0.173	0.116
UBAC2	chr13	+	99243831	99243951	99314096	99314220	99238426	99238554	99340319	99340565	3093	12,6,37	5,2,6	20,8,60	0,0,0	219	223	2.26825e-07	5.40505e-06	0.71,0.753,0.863	1.0,1.0,1.0	-0.225
DCAF1	chr3	-	51398734	51398827	51403142	51403395	51395866	51397124	51412378	51412480	3118	47,35,33	5,14,8	893,854,1444	669,805,901	352	192	3.04982e-05	0.000395951	0.837,0.577,0.692	0.421,0.367,0.466	0.284
PTK2	chr8	-	140925660	140925749	140948665	140948723	140890542	140890769	141001124	141001282	3130	0,0,0	4,4,4	0,2,18	30,10,37	157	188	2.06547e-05	0.000289089	0.0,0.0,0.0	0.0,0.193,0.368	-0.187
CEP192	chr18	+	13096183	13096307	13099475	13099581	13095502	13095681	13100304	13100512	3149	54,40,57	80,77,54	26,3,37	68,40,131	223	205	9.48687e-05	0.00104439	0.383,0.323,0.492	0.26,0.064,0.206	0.223
CENPS-CORT	chr1	+	10440346	10440413	10442264	10442441	10434656	10434690	10451376	10452153	3159	33,61,69	0,13,2	497,365,625	242,299,448	166	276	3.33067e-16	3.38918e-14	1.0,0.886,0.983	0.773,0.67,0.699	0.242
NDUFV3	chr21	+	42896926	42897047	42903181	42904276	42893308	42893381	42908863	42913299	3166	164,301,191	17,127,73	1493,1993,2519	136,206,58	220	1194	0	0	0.981,0.928,0.934	0.983,0.981,0.996	-0.039
FMO5	chr1	-	147201151	147201504	147208851	147209051	147190176	147190249	147212392	147212535	3181	5,2,7	4,2,8	19,4,15	49,28,64	299	452	0.00275999	0.0204958	0.654,0.602,0.569	0.37,0.178,0.262	0.338
CHFR	chr12	-	132859067	132859227	132861466	132861634	132857404	132857559	132872284	132872394	3186	0,2,0	18,2,8	50,9,47	93,48,147	267	259	0.000430273	0.00394155	0.0,0.492,0.0	0.343,0.154,0.237	-0.081
CHFR	chr12	-	132862332	132862425	132869618	132869798	132861466	132861634	132870723	132870783	3187	3,8,15	0,0,0	17,1,45	1,0,12	279	192	1.12169e-05	0.000166923	1.0,1.0,1.0	0.921,1.0,0.721	0.119
CHFR	chr12	-	132862332	132862425	132869618	132869834	132861466	132861634	132870723	132870783	3188	5,2,14	0,0,0	11,1,48	1,0,12	315	192	6.02164e-06	9.73025e-05	1.0,1.0,1.0	0.87,1.0,0.709	0.14
ZNF707	chr8	+	143690056	143690123	143690898	143691199	143684478	143684542	143691599	143691713	3216	2,2,4	11,21,23	1,0,0	10,5,24	166	400	0.000176216	0.00183275	0.305,0.187,0.295	0.194,0.0,0.0	0.198
ZNF707	chr8	+	143690056	143690123	143691072	143691199	143684478	143684542	143691599	143691713	3217	2,2,4	11,21,23	1,0,0	10,5,24	166	226	0.000629794	0.00550157	0.198,0.115,0.191	0.12,0.0,0.0	0.128
HIRIP3	chr16	-	29993905	29994843	29995102	29995217	29993639	29993808	29995342	29995463	3234	38,54,73	43,72,70	210,103,299	546,436,707	214	1037	1.88384e-08	5.76638e-07	0.811,0.784,0.835	0.651,0.534,0.672	0.191
SLC25A39	chr17	-	44320354	44320436	44320621	44320731	44320195	44320276	44321057	44321231	3236	99,109,145	145,273,309	367,282,523	416,385,773	209	181	0.00121993	0.00985633	0.372,0.257,0.289	0.433,0.388,0.369	-0.091
SLC25A39	chr17	-	44320354	44320436	44320621	44320749	44320195	44320276	44321057	44321231	3237	5,18,15	145,273,309	11,9,19	416,385,773	227	181	0.00435238	0.0300673	0.027,0.05,0.037	0.021,0.018,0.019	0.019
CCDC90B	chr11	-	83274638	83274740	83280140	83280260	83273950	83273992	83286099	83286407	3244	0,2,0	101,240,173	91,21,92	663,521,1478	219	201	1.41887e-13	1.06841e-11	0.0,0.008,0.0	0.112,0.036,0.054	-0.065
C2orf74	chr2	+	61159317	61159439	61163051	61163232	61157861	61158012	61164353	61164827	3262	6,12,2	197,226,163	2,2,6	811,788,1042	221	280	2.47867e-05	0.000340592	0.037,0.063,0.015	0.003,0.003,0.007	0.034
KLK11	chr19	-	51024044	51024310	51025591	51025666	51023091	51023228	51027943	51027991	3290	6,7,2	11,57,66	2,3,1	81,39,222	174	365	0.000331873	0.00319565	0.534,0.205,0.06	0.049,0.139,0.009	0.201
KLK11	chr19	-	51024633	51024794	51025591	51025666	51023091	51023228	51027943	51027991	3291	6,7,2	0,2,0	2,3,1	3,7,2	174	260	1.61364e-06	3.00759e-05	1.0,0.839,1.0	0.499,0.39,0.428	0.507
KLK11	chr19	-	51024637	51024794	51025591	51025666	51023091	51023228	51027943	51027991	3292	6,7,2	0,2,1	2,3,1	5,1,1	174	256	0.00788544	0.0496466	1.0,0.837,0.746	0.37,0.815,0.595	0.268
HMGN2	chr1	+	26473482	26473527	26473702	26473732	26472439	26472627	26474084	26474135	3297	216,288,362	252,397,522	227,136,265	477,349,577	144	129	6.4942e-07	1.35086e-05	0.434,0.394,0.383	0.299,0.259,0.291	0.121
RNF10	chr12	+	120566824	120566980	120571190	120571291	120565427	120565529	120575630	120575688	3305	342,433,475	239,389,351	1071,770,1629	510,487,904	255	200	0.000354608	0.00338	0.529,0.466,0.515	0.622,0.554,0.586	-0.084
BZW1	chr2	+	200813207	200813281	200815340	200815517	200812385	200812493	200815666	200815761	3312	0,0,0	42,14,48	194,43,291	686,244,942	173	276	1.60982e-14	1.44309e-12	0.0,0.0,0.0	0.311,0.219,0.33	-0.287
METAP1	chr4	+	99048732	99048876	99057752	99057818	99043248	99043387	99061153	99062809	3319	0,0,0	10,14,30	180,123,284	413,498,406	243	165	5.01765e-12	2.73789e-10	0.0,0.0,0.0	0.228,0.144,0.322	-0.231
C2orf92	chr2	+	97688894	97688993	97690255	97690327	97675844	97675928	97699025	97699136	3323	0,0,0	1,14,8	89,49,146	52,52,48	198	171	8.07132e-14	6.33094e-12	0.0,0.0,0.0	0.596,0.449,0.724	-0.59
ATP5MF	chr7	-	99459146	99459263	99460085	99460193	99458157	99458355	99466110	99466167	3338	262,446,545	769,1854,1552	273,372,384	1721,1966,2242	207	216	2.00765e-09	7.55882e-08	0.262,0.201,0.268	0.142,0.165,0.152	0.091
ATP5MF	chr7	-	99459146	99459263	99460085	99460193	99458157	99458355	99466128	99466167	3339	170,311,337	769,1854,1549	156,184,158	1721,1964,2241	207	216	0	0	0.187,0.149,0.185	0.086,0.089,0.069	0.092
SYTL4	chrX	-	100703092	100703185	100704810	100704886	100701927	100702107	100732003	100732121	3342	0,1,0	6,2,4	2,6,4	3,0,2	175	192	2.04486e-07	4.99927e-06	0.0,0.354,0.0	0.422,1.0,0.687	-0.585
REEP6	chr19	+	1495293	1495387	1495468	1495607	1491180	1491384	1496284	1496453	3352	467,1070,1127	719,1850,1867	949,436,1436	1966,1160,2595	193	238	0.00669948	0.043191	0.445,0.416,0.427	0.373,0.317,0.406	0.064
RAD51C	chr17	+	58694930	58695189	58696692	58696859	58692601	58692788	58703195	58703329	3359	14,26,48	12,28,28	36,14,39	91,26,209	358	266	7.96445e-08	2.1117e-06	0.464,0.408,0.56	0.227,0.286,0.122	0.266
IGSF11	chr3	-	118905595	118905718	118926100	118926256	118904647	118904714	118928508	118928716	3366	2,1,7	0,0,0	86,38,201	9,14,13	255	222	7.42601e-05	0.000857636	1.0,1.0,1.0	0.893,0.703,0.931	0.158
PROCA1	chr17	-	28704306	28704616	28704707	28704843	28703196	28704212	28710870	28711299	3373	0,0,0	2,6,6	126,53,110	1092,1010,1368	235	409	5.44537e-05	0.000646745	0.0,0.0,0.0	0.167,0.084,0.123	-0.125
GMFG	chr19	-	39335260	39335310	39335434	39335531	39333076	39333126	39335973	39336043	3384	2,12,3	14,44,24	7,20,22	14,11,11	196	149	1.01831e-05	0.000154595	0.098,0.172,0.087	0.275,0.58,0.603	-0.367
BRSK2	chr11	+	1456954	1457049	1459191	1459239	1456597	1456687	1460969	1462689	3386	17,42,39	75,109,140	22,20,33	51,30,44	194	147	0.00165202	0.012958	0.147,0.226,0.174	0.246,0.336,0.362	-0.132
CFAP70	chr10	-	73269613	73269715	73274432	73274594	73256368	73256416	73275445	73275598	3394	50,66,46	26,29,33	329,194,435	272,366,473	261	201	0.000366163	0.0034456	0.597,0.637,0.518	0.482,0.29,0.415	0.188
ANXA4	chr2	+	69788053	69788141	69803392	69803515	69781519	69781574	69804532	69804627	3399	57,23,25	1,0,0	14,3,16	2,2,19	187	222	3.17907e-09	1.13992e-07	0.985,1.0,1.0	0.893,0.64,0.5	0.317
ITGA2B	chr17	-	44374353	44374470	44374658	44374760	44372180	44372423	44374997	44375111	3429	14,10,8	2,4,20	17,16,15	55,63,54	201	216	0.000929229	0.00772306	0.883,0.729,0.301	0.249,0.214,0.23	0.407
FAM104A	chr17	-	73212677	73212740	73227164	73227264	73207352	73209768	73232085	73232394	3473	26,81,63	7,7,0	530,370,909	649,687,965	199	162	0	0	0.751,0.904,1.0	0.399,0.305,0.434	0.506
ACP1	chr2	+	272036	272150	272191	272305	271865	271939	275139	275201	3483	184,134,326	142,119,157	1115,1035,1478	295,255,890	213	213	0.000605317	0.00533728	0.564,0.53,0.675	0.791,0.802,0.624	-0.149
RPS12	chr6	+	132816460	132816563	132816959	132817061	132814731	132814782	132817479	132817564	3506	1,2,12	397,640,639	32,25,64	370,715,535	202	201	0	0	0.003,0.003,0.018	0.079,0.034,0.106	-0.065
MYDGF	chr19	-	4664875	4664937	4668594	4668645	4660668	4660750	4670160	4670342	3515	173,308,306	236,427,447	167,148,354	459,356,544	150	161	0.00196592	0.0149832	0.44,0.436,0.424	0.281,0.309,0.411	0.1
DIABLO	chr12	-	122218265	122218397	122224644	122224748	122216758	122216869	122225964	122226568	3520	0,2,7	233,328,327	20,8,38	288,202,539	203	231	2.12757e-10	9.65099e-09	0.0,0.007,0.024	0.073,0.043,0.074	-0.053
DIABLO	chr12	-	122224511	122224644	122224644	122224748	122216758	122216869	122225964	122226568	3521	0,2,7	42,78,131	20,8,38	109,54,188	203	232	2.21565e-08	6.67354e-07	0.0,0.028,0.058	0.173,0.145,0.188	-0.14
TMEM141	chr9	+	136791710	136791777	136791946	136792030	136791343	136791424	136792250	136792358	3544	27,40,29	128,392,413	115,52,64	294,347,351	166	183	0.00025446	0.00250141	0.189,0.101,0.072	0.301,0.142,0.167	-0.083
LGALS9	chr17	+	27643524	27643620	27645313	27645349	27642237	27642348	27645860	27645911	3545	1,2,7	58,70,44	6,2,7	12,6,29	195	135	0.000265587	0.00259723	0.012,0.019,0.099	0.257,0.188,0.143	-0.153
CCDC189	chr16	-	30759011	30759101	30759177	30759247	30757422	30757654	30759341	30759458	3548	23,7,16	6,1,3	166,227,305	203,277,248	169	189	2.0389e-07	4.99927e-06	0.811,0.887,0.856	0.478,0.478,0.579	0.34
NUDT1	chr7	+	2244562	2244726	2249856	2250002	2242221	2242256	2250828	2251145	3566	12,33,35	42,110,68	61,91,104	553,953,824	263	245	1.01012e-09	4.00326e-08	0.21,0.218,0.324	0.093,0.082,0.105	0.157
NUDT1	chr7	+	2244562	2244726	2249856	2250002	2242904	2242975	2250828	2251145	3567	1,17,5	42,110,68	242,225,284	555,946,827	263	245	6.69557e-08	1.80063e-06	0.022,0.126,0.064	0.289,0.181,0.242	-0.167
PIGP	chr21	-	37069551	37069624	37072144	37072310	37065363	37065712	37072433	37072537	3571	11,7,11	27,84,73	57,21,121	97,23,119	265	172	3.26124e-10	1.42774e-08	0.209,0.051,0.089	0.276,0.372,0.398	-0.232
BCL2L13	chr22	+	17683213	17683321	17702242	17702386	17655661	17655832	17726676	17730855	3603	18,15,15	11,4,31	34,43,101	15,1,21	207	243	0.00503457	0.0341534	0.658,0.815,0.362	0.727,0.981,0.85	-0.241
BCL2L13	chr22	+	17688985	17689142	17702242	17702386	17683213	17683321	17726676	17730855	3605	13,31,42	11,4,42	90,78,142	17,1,22	256	243	0.000695542	0.00599248	0.529,0.88,0.487	0.834,0.987,0.86	-0.262
MRPL55	chr1	-	228107667	228107869	228108234	228108318	228106678	228106918	228108954	228109021	3635	38,80,58	271,624,466	38,40,64	423,743,566	183	301	0.00176957	0.0137939	0.187,0.174,0.17	0.129,0.081,0.157	0.055
MRPL55	chr1	-	228107667	228107869	228108234	228108318	228106678	228106918	228109148	228109312	3636	24,16,18	274,639,466	55,53,47	457,785,590	183	301	6.9763e-05	0.000808177	0.126,0.04,0.06	0.165,0.1,0.116	-0.052
LRRC41	chr1	-	46281124	46281385	46285361	46286499	46280395	46280560	46297562	46297633	3645	48,34,35	127,135,212	14,0,29	101,52,196	1237	360	0.000227491	0.00229012	0.099,0.068,0.046	0.039,0.0,0.041	0.044
HDHD5	chr22	-	17138549	17138738	17143097	17143131	17137519	17138357	17145023	17145117	3651	4,8,10	78,182,234	24,10,21	158,127,274	133	288	0.00193054	0.0147733	0.1,0.087,0.085	0.248,0.146,0.142	-0.088
POLR2D	chr2	-	127850589	127850685	127852924	127853105	127843552	127848185	127858027	127858155	3659	12,25,27	13,4,17	34,23,77	93,28,117	280	195	0.00282701	0.02087	0.391,0.813,0.525	0.203,0.364,0.314	0.283
APBB3	chr5	-	140560312	140560504	140560638	140560754	140558267	140558821	140561017	140561101	3662	44,58,82	166,178,201	150,52,182	227,130,288	215	291	0.000978999	0.00810095	0.264,0.306,0.356	0.472,0.351,0.461	-0.119
IQCK	chr16	+	19735352	19735450	19788837	19788922	19733697	19733827	19827025	19827137	3694	0,5,0	7,7,5	73,18,125	95,27,185	197	184	0.00613124	0.0403568	0.0,0.4,0.0	0.418,0.384,0.387	-0.263
EEF1AKNMT	chr1	+	171790451	171790616	171792016	171792235	171787734	171787930	171794395	171794527	3701	68,113,169	70,148,205	143,89,185	88,94,143	264	318	0.00627742	0.0411034	0.539,0.479,0.498	0.662,0.533,0.609	-0.096
TSPAN4	chr11	+	850287	850367	862549	862741	847200	847300	864436	864511	3732	126,139,136	149,232,246	64,33,73	175,150,183	179	291	6.25495e-05	0.000731363	0.579,0.493,0.473	0.373,0.263,0.393	0.172
PIFO	chr1	+	111346909	111347049	111347673	111347772	111346621	111346671	111348515	111348646	3733	8,2,33	3,4,9	101,52,189	203,221,381	239	198	0.00125814	0.0101216	0.688,0.293,0.752	0.292,0.163,0.291	0.329
TIMM9	chr14	-	58410842	58410938	58411906	58411971	58408493	58409168	58427053	58427242	3735	10,4,7	116,249,215	2,0,5	186,197,341	164	195	0.000627409	0.00549348	0.093,0.019,0.037	0.013,0.0,0.017	0.04
TIMM9	chr14	-	58411906	58411971	58424007	58424095	58408494	58409168	58427053	58427242	3738	47,45,79	10,4,7	49,32,72	2,0,5	187	164	0.00620313	0.0407588	0.805,0.908,0.908	0.956,1.0,0.927	-0.087
TIMM9	chr14	-	58411906	58411971	58424007	58424095	58410842	58410938	58427391	58427614	3740	0,1,26	68,114,150	23,5,55	139,104,257	187	164	0.00303248	0.0221695	0.0,0.008,0.132	0.127,0.04,0.158	-0.062
FANCD2	chr3	+	10093284	10093323	10094288	10094363	10092180	10092252	10095199	10095274	3748	0,0,0	6,2,5	17,3,23	79,35,119	138	174	9.89346e-06	0.000150805	0.0,0.0,0.0	0.213,0.098,0.196	-0.169
CNIH4	chr1	+	224360494	224360563	224364108	224364455	224356878	224356993	224365878	224365991	3787	121,154,221	2,0,3	169,132,361	24,9,24	168	446	1.73216e-07	4.40647e-06	0.994,1.0,0.995	0.949,0.975,0.976	0.03
FAM81B	chr5	+	95420283	95420402	95428602	95428732	95413946	95414190	95436799	95436906	3789	1,0,0	3,3,6	263,83,363	351,262,635	218	229	7.25937e-06	0.000114838	0.259,0.0,0.0	0.44,0.25,0.375	-0.269
FBXW2	chr9	-	120776092	120776226	120787768	120788278	120772753	120772840	120793148	120793257	3822	2,7,9	34,48,64	51,6,63	79,40,164	609	233	4.66749e-06	7.67384e-05	0.022,0.053,0.051	0.198,0.054,0.128	-0.085
RNF138	chr18	+	32123517	32123574	32124733	32124845	32113744	32113860	32126692	32126800	3827	0,0,0	17,6,13	253,157,479	1365,1764,2485	156	211	6.09269e-07	1.28151e-05	0.0,0.0,0.0	0.2,0.107,0.207	-0.171
TLE4	chr9	+	79706746	79706899	79707122	79707218	79705888	79705942	79708117	79708250	3836	16,6,17	0,0,0	485,90,916	29,0,75	252	195	8.30379e-05	0.00094168	1.0,1.0,1.0	0.928,1.0,0.904	0.056
GIPC1	chr19	-	14482688	14483006	14491655	14491743	14480592	14480778	14496036	14496127	3839	23,21,38	69,94,94	13,3,23	88,66,111	187	417	0.00313094	0.0228008	0.426,0.333,0.474	0.248,0.092,0.316	0.192
AP3S1	chr5	+	115870016	115870128	115895086	115895158	115841934	115842106	115902884	115902992	3854	0,12,11	99,164,106	2,2,6	140,48,247	211	171	0.0051604	0.0348188	0.0,0.056,0.078	0.011,0.033,0.019	0.024
AP3S1	chr5	+	115906820	115906861	115912088	115912136	115902884	115902992	115913361	115914080	3857	8,4,1	0,3,2	0,0,0	5,2,8	140	147	3.54216e-10	1.5329e-08	1.0,0.583,0.344	0.0,0.0,0.0	0.642
MRRF	chr9	+	122291748	122291840	122313226	122313386	122285168	122285287	122322539	122331335	3864	1,9,17	74,52,50	13,3,17	199,135,386	191	259	0.00266203	0.0198466	0.018,0.19,0.316	0.081,0.029,0.056	0.119
RNF14	chr5	+	141974803	141974955	141978302	141978830	141973582	141973742	141980122	141980351	3868	38,0,69	46,55,109	143,46,282	99,49,203	251	627	0.00523033	0.0352275	0.674,0.0,0.613	0.783,0.701,0.776	-0.324
MEMO1	chr2	-	31891991	31892134	31920797	31920910	31869847	31869952	31943301	31943383	3881	0,0,0	10,9,5	14,1,1	42,9,127	212	242	0.000232774	0.00233705	0.0,0.0,0.0	0.276,0.113,0.009	-0.133
ING4	chr12	-	6653229	6653396	6656726	6656798	6652935	6653050	6663064	6663119	3887	5,8,5	126,176,182	12,12,13	111,49,92	171	266	4.62421e-06	7.63603e-05	0.058,0.066,0.041	0.144,0.276,0.18	-0.145
TCTN1	chr12	+	110641023	110641149	110644966	110645129	110640382	110640517	110647210	110647336	3890	10,20,28	104,159,173	99,45,167	235,259,353	225	262	1.45533e-05	0.000212376	0.101,0.128,0.159	0.329,0.168,0.355	-0.155
HSF2BP	chr21	-	43592224	43592328	43613829	43613947	43529185	43529962	43630321	43630454	3937	0,0,5	15,4,8	111,104,182	154,94,200	217	203	0.000251631	0.00248659	0.0,0.0,0.369	0.403,0.509,0.46	-0.334
HSF2BP	chr21	-	43656586	43656737	43658060	43658320	43644288	43644392	43659385	43659488	3941	0,0,2	1,1,4	36,13,55	134,38,236	359	250	0.00783899	0.0495198	0.0,0.0,0.258	0.158,0.192,0.14	-0.077
TCTEX1D2	chr3	-	196296005	196296069	196306942	196307012	196291218	196291374	196316097	196316231	3946	38,47,47	0,6,7	255,270,350	32,73,95	169	163	0.00185299	0.0143203	1.0,0.883,0.866	0.885,0.781,0.78	0.101
UBE2V2	chr8	+	48043032	48043181	48049852	48049978	48008430	48008470	48060681	48064708	3948	51,30,30	98,86,79	52,18,66	153,122,276	248	225	0.0035146	0.0249199	0.321,0.24,0.256	0.236,0.118,0.178	0.095
ST3GAL4	chr11	+	126408098	126408194	126408306	126408496	126407573	126407634	126409267	126409411	3963	97,113,203	460,540,830	102,40,123	255,146,295	195	289	0.000152227	0.00160093	0.238,0.237,0.266	0.372,0.289,0.382	-0.101
UBE2F	chr2	+	237994743	237994809	238016565	238016633	237973091	237973225	238025341	238025412	3980	4,8,5	35,78,87	22,17,25	84,62,131	165	167	0.000132246	0.00141049	0.104,0.094,0.055	0.21,0.217,0.162	-0.112
MRPL52	chr14	+	22830963	22831037	22833417	22833489	22830186	22830254	22834171	22835037	3986	0,0,0	213,324,344	6,8,25	347,580,522	173	171	5.501e-05	0.000649256	0.0,0.0,0.0	0.017,0.013,0.045	-0.025
MACROH2A1	chr5	-	135350822	135350913	135352945	135353045	135345967	135346057	135360496	135360607	3993	54,83,118	142,151,282	60,16,88	85,29,92	199	190	0.00219339	0.0165493	0.266,0.344,0.285	0.403,0.345,0.477	-0.11
JHY	chr11	+	122956495	122956576	122957362	122957491	122946497	122946792	122959247	122959722	4006	0,1,0	6,12,12	145,63,264	235,207,660	180	228	3.40717e-08	1.00219e-06	0.0,0.095,0.0	0.439,0.278,0.336	-0.319
RPAIN	chr17	+	5425970	5426082	5426235	5426299	5422768	5422829	5428070	5428211	4023	56,78,71	18,32,38	53,46,59	56,39,54	211	163	5.28329e-05	0.000629481	0.706,0.653,0.591	0.422,0.477,0.458	0.198
HSD17B3	chr9	-	96252802	96252910	96254867	96254943	96251417	96251485	96298415	96298462	4029	92,138,242	620,711,1038	58,23,100	206,83,250	175	207	0.000105043	0.00114967	0.149,0.187,0.216	0.25,0.247,0.321	-0.089
NMRAL1	chr16	-	4463659	4463850	4466152	4466402	4461693	4461959	4474092	4474166	4030	2,11,8	185,312,272	18,11,17	145,427,252	349	290	0.0036883	0.0260534	0.009,0.028,0.024	0.094,0.021,0.053	-0.036
MROH7	chr1	+	54679890	54680045	54682655	54682794	54679262	54679439	54686257	54686448	4047	10,6,3	26,14,46	367,177,670	501,240,850	254	238	5.09661e-05	0.000609166	0.265,0.287,0.058	0.407,0.409,0.425	-0.21
MROH7	chr1	+	54682655	54682794	54686257	54686448	54679262	54679439	54692423	54692561	4048	5,4,11	34,6,31	13,8,44	628,418,827	238	290	5.08114e-07	1.09945e-05	0.152,0.448,0.302	0.025,0.023,0.061	0.264
DNAAF1	chr16	+	84172259	84172375	84174668	84174722	84169858	84170356	84175932	84176299	4051	0,2,0	3,2,1	265,255,469	347,174,263	215	153	0.000283971	0.00276267	0.0,0.416,0.0	0.352,0.511,0.559	-0.335
CDRT4	chr17	-	15440207	15440285	15453003	15453085	15436014	15438200	15467459	15467621	4064	0,0,0	1,1,1	95,41,113	120,114,102	181	177	2.50052e-06	4.46182e-05	0.0,0.0,0.0	0.436,0.26,0.52	-0.405
CSNK2A1	chr20	-	508450	508660	527932	528049	505117	505229	543671	543790	4066	0,0,0	12,5,25	28,1,39	99,15,165	216	309	4.19851e-08	1.18853e-06	0.0,0.0,0.0	0.288,0.087,0.253	-0.209
ENKD1	chr16	-	67663936	67664062	67664995	67665168	67663419	67663556	67666070	67666265	4076	42,58,63	15,14,8	278,217,327	29,14,12	272	225	1.54054e-05	0.000222227	0.698,0.774,0.867	0.888,0.928,0.958	-0.145
HAX1	chr1	+	154273479	154273598	154273773	154273961	154272628	154272776	154274949	154275001	4094	0,6,2	191,332,371	13,5,46	560,373,824	218	287	3.30447e-06	5.62956e-05	0.0,0.023,0.007	0.03,0.017,0.068	-0.028
ZCWPW1	chr7	-	100401888	100402041	100403693	100403785	100400815	100401336	100404177	100404244	4165	64,97,69	2,22,19	495,379,780	939,905,967	191	252	0	0	0.977,0.853,0.827	0.41,0.356,0.516	0.458
ZCWPW1	chr7	-	100402515	100402576	100403693	100403785	100401888	100402041	100404177	100404244	4166	50,44,23	2,1,4	480,347,752	328,264,373	191	160	2.27596e-14	1.957e-12	0.954,0.974,0.828	0.551,0.524,0.628	0.351
NFATC3	chr16	+	68214328	68214432	68221195	68221284	68190767	68191775	68226349	68229259	4168	15,12,32	1,3,10	50,54,80	54,60,73	203	188	2.18981e-06	4.00225e-05	0.933,0.787,0.748	0.462,0.455,0.504	0.349
RPL13	chr16	+	89560939	89561063	89561226	89561368	89560656	89560712	89561577	89561598	4172	191,244,342	7754,14391,13115	762,640,827	13460,16655,15355	223	241	0	0	0.026,0.018,0.027	0.058,0.04,0.055	-0.027
C1orf141	chr1	-	67095234	67095421	67096251	67096321	67092165	67093604	67103237	67103382	4177	1,9,3	0,0,0	25,29,23	13,12,31	169	286	1.1024e-07	2.86245e-06	1.0,1.0,1.0	0.765,0.804,0.557	0.291
C1orf141	chr1	-	67096251	67096321	67111576	67111644	67092165	67093604	67115351	67115464	4178	1,0,0	3,10,9	4,0,22	13,13,14	167	169	9.12409e-05	0.00101634	0.252,0.0,0.0	0.237,0.0,0.614	-0.2
C1orf141	chr1	-	67111576	67111644	67115351	67115464	67096251	67096321	67125751	67125909	4179	8,11,7	1,0,0	18,51,71	0,5,21	212	167	0.00017243	0.00179833	0.863,1.0,1.0	1.0,0.889,0.727	0.082
N4BP2L2	chr13	-	32521372	32521449	32527407	32527532	32510291	32518003	32535768	32537027	4212	25,24,42	154,220,208	44,22,114	118,102,260	224	176	3.158e-06	5.40449e-05	0.113,0.079,0.137	0.227,0.145,0.256	-0.1
SMUG1	chr12	-	54187818	54187902	54188514	54188596	54183655	54183959	54188950	54188985	4220	4,3,6	1,12,17	0,2,1	23,4,19	181	183	0.000651044	0.00563489	0.802,0.202,0.263	0.0,0.336,0.051	0.293
SMUG1	chr12	-	54187818	54187905	54188514	54188596	54183655	54183959	54188950	54188985	4222	4,3,6	1,17,17	0,2,1	25,28,23	181	186	9.02403e-05	0.00101118	0.804,0.154,0.266	0.0,0.068,0.043	0.371
FUNDC2	chrX	+	155033402	155033553	155046508	155046584	155026843	155027071	155051669	155051801	4280	155,140,215	151,126,198	411,224,637	186,134,236	250	175	7.47162e-08	1.99508e-06	0.418,0.438,0.432	0.607,0.539,0.654	-0.171
CBWD6	chr9	-	41132227	41132357	41133504	41133570	41131308	41131840	41133673	41133742	4289	6,14,23	37,99,116	39,22,65	56,105,108	165	229	0.000655329	0.00565897	0.184,0.164,0.216	0.491,0.225,0.455	-0.202
CRPPA	chr7	-	16301420	16301466	16308522	16308627	16278128	16278226	16376091	16376241	4290	2,2,4	0,0,0	24,6,11	6,10,12	204	145	5.55686e-08	1.52712e-06	1.0,1.0,1.0	0.74,0.299,0.395	0.522
STARD3NL	chr7	+	38179089	38179145	38207446	38207729	38178244	38178420	38214356	38214434	4298	0,0,0	91,123,133	7,0,20	203,63,323	155	382	2.1864e-07	5.24319e-06	0.0,0.0,0.0	0.078,0.0,0.132	-0.07
IST1	chr16	+	71923287	71923380	71924768	71924817	71922473	71922680	71927613	71931196	4303	56,42,74	92,82,147	138,49,148	97,41,119	192	148	3.34876e-09	1.17833e-07	0.319,0.283,0.28	0.523,0.48,0.489	-0.203
BCAS3	chr17	+	61380505	61380571	61388617	61388708	61368326	61368494	61391976	61392831	4329	11,25,13	19,24,40	12,11,34	80,102,128	165	190	0.000240299	0.00239981	0.4,0.545,0.272	0.147,0.11,0.234	0.242
COX5A	chr15	-	74926765	74926887	74929115	74929232	74919790	74920442	74937914	74938073	4342	208,369,530	15,21,21	1043,855,1817	5,20,13	216	221	2.95164e-12	1.76396e-10	0.934,0.947,0.963	0.995,0.978,0.993	-0.041
CENPH	chr5	+	69202918	69202970	69208195	69208359	69202505	69202569	69209706	69210357	4348	0,0,5	24,36,16	86,55,127	189,207,387	151	263	9.05167e-05	0.00101126	0.0,0.0,0.352	0.442,0.316,0.364	-0.257
AUP1	chr2	-	74528416	74528489	74528750	74528935	74527939	74528006	74529131	74529282	4371	71,133,137	9,4,4	140,75,176	2,0,2	284	172	0.000202322	0.00206435	0.827,0.953,0.954	0.977,1.0,0.982	-0.075
CBFB	chr16	+	67036638	67036755	67066681	67066798	67029726	67029813	67082212	67082308	4404	5,8,1	0,0,1	10,6,10	12,8,15	216	216	6.48774e-07	1.35086e-05	1.0,1.0,0.5	0.455,0.429,0.4	0.405
KIF23	chr15	+	69440767	69441079	69444789	69445041	69440307	69440487	69446008	69446091	4415	1,0,4	5,2,7	61,30,71	33,20,73	411	351	0.00285956	0.0210278	0.146,0.0,0.328	0.612,0.562,0.454	-0.385
ELMOD3	chr2	+	85355075	85355170	85355554	85355598	85354768	85354829	85356966	85357252	4416	8,3,1	6,0,0	8,2,6	0,0,0	194	143	0.00622147	0.0408081	0.496,1.0,1.0	1.0,1.0,1.0	-0.168
PAXX	chr9	+	136992639	136992700	136992924	136992974	136992421	136992562	136993052	136993243	4422	118,214,158	8,24,30	90,89,142	21,18,36	160	149	0.00308379	0.0225009	0.932,0.893,0.831	0.8,0.822,0.786	0.083
DPCD	chr10	+	101594657	101594738	101600737	101600862	101588320	101588400	101601202	101601336	4428	3,11,6	35,88,49	234,221,331	1129,1177,1478	180	224	0.00492131	0.0335666	0.096,0.135,0.132	0.205,0.189,0.218	-0.083
TSKS	chr19	-	49741884	49742020	49745201	49745396	49740058	49740183	49746469	49746798	4433	4,10,10	2,2,7	1397,1232,1387	1638,2176,2078	294	235	0.00366953	0.0259695	0.615,0.8,0.533	0.405,0.312,0.348	0.294
LRTOMT	chr11	+	72088296	72088380	72089028	72089165	72080330	72080885	72093495	72093701	4448	4,2,6	5,1,8	34,10,83	398,364,759	183	236	9.35444e-06	0.000144342	0.508,0.721,0.492	0.099,0.034,0.124	0.488
SFXN5	chr2	-	72961130	72961248	72968447	72968533	72942035	72945099	72971569	72971685	4456	0,0,1	2,2,6	83,32,82	29,13,46	185	217	1.91981e-08	5.82909e-07	0.0,0.0,0.164	0.77,0.743,0.676	-0.675
SFXN5	chr2	-	72961130	72961248	72968447	72968533	72942035	72945099	72988257	72988348	4457	0,0,0	2,2,6	5,2,3	36,12,50	185	217	0.000429224	0.00394154	0.0,0.0,0.0	0.14,0.164,0.066	-0.123
RFFL	chr17	-	35017522	35017606	35021370	35021781	35016369	35016580	35026373	35026561	4459	1,1,0	10,1,5	100,124,224	28,12,48	510	183	2.42073e-12	1.49952e-10	0.035,0.264,0.0	0.562,0.788,0.626	-0.559
PLAAT3	chr11	-	63590099	63590368	63598060	63598163	63574470	63575046	63613999	63614068	4462	426,921,988	906,2417,2424	567,467,659	1718,2211,2594	202	368	3.79115e-06	6.37219e-05	0.461,0.41,0.426	0.375,0.278,0.316	0.109
PLAAT3	chr11	-	63598060	63598163	63613999	63614068	63590099	63590368	63614384	63614469	4463	20,26,54	549,1332,1225	14,16,19	1023,965,1318	168	202	3.38319e-05	0.000424591	0.042,0.023,0.05	0.016,0.02,0.017	0.021
DDX59	chr1	-	200649073	200649226	200659026	200659116	200644036	200644517	200663918	200664086	4464	12,6,24	10,7,9	10,8,19	0,0,5	189	252	0.000320806	0.00309701	0.615,0.533,0.78	1.0,1.0,0.835	-0.302
MORF4L2	chrX	-	103678498	103678600	103684680	103684729	103675497	103677051	103685170	103685260	4478	11,1,21	409,145,310	14,2,14	139,25,174	148	201	0.00370533	0.0261247	0.035,0.009,0.084	0.12,0.098,0.099	-0.063
MORF4L2	chrX	-	103678498	103678620	103684680	103684729	103675497	103677051	103685170	103685260	4479	11,1,21	226,106,174	14,2,14	89,27,89	148	221	0.00790491	0.0496861	0.068,0.014,0.153	0.19,0.1,0.19	-0.082
MFF	chr2	+	227329605	227329783	227330625	227330846	227328677	227328789	227332418	227332588	4494	0,1,2	159,191,269	385,165,713	2069,1454,3595	277	320	0	0	0.0,0.006,0.009	0.177,0.116,0.186	-0.155
MFF	chr2	+	227330625	227330846	227332418	227332588	227325250	227325427	227340291	227340380	4495	14,27,64	235,324,514	37,10,59	2327,2035,3529	320	269	0	0	0.048,0.065,0.095	0.013,0.004,0.014	0.059
MFF	chr2	+	227330625	227330846	227332418	227332588	227329605	227329783	227340291	227340380	4496	0,1,1	172,274,417	791,435,1325	2300,2032,3515	320	269	0	0	0.0,0.003,0.002	0.224,0.153,0.241	-0.204
MFF	chr2	+	227332418	227332588	227340291	227340380	227330625	227330846	227352513	227352573	4498	138,171,244	14,16,22	2019,1428,3531	691,652,1139	269	188	0	0	0.873,0.882,0.886	0.671,0.605,0.684	0.227
MFF	chr2	+	227340291	227340380	227352513	227352573	227332418	227332588	227355676	227355761	4500	173,294,354	109,165,169	2352,2083,3428	493,535,830	188	159	1.55431e-15	1.50051e-13	0.573,0.601,0.639	0.801,0.767,0.777	-0.177
MFF	chr2	+	227342744	227342819	227347225	227347384	227340291	227340380	227352513	227352573	4501	9,13,33	369,575,686	366,403,696	294,200,472	174	258	0	0	0.035,0.032,0.067	0.649,0.749,0.686	-0.65
MFF	chr2	+	227342744	227342819	227347342	227347384	227340291	227340380	227352513	227352573	4502	9,13,33	92,100,175	366,403,696	67,60,142	174	141	0	0	0.073,0.095,0.133	0.816,0.845,0.799	-0.72
MFF	chr2	+	227342744	227342819	227347225	227347384	227340291	227340380	227355676	227355761	4503	10,15,37	126,218,327	192,188,300	90,73,161	174	258	0	0	0.105,0.093,0.144	0.76,0.792,0.734	-0.648
MFF	chr2	+	227347225	227347384	227352513	227352573	227340291	227340380	227355676	227355761	4505	126,218,327	129,191,206	90,73,161	1632,1653,2671	258	159	0	0	0.376,0.413,0.495	0.033,0.026,0.036	0.396
MFF	chr2	+	227347225	227347384	227352513	227352573	227342744	227342819	227355676	227355761	4506	31,62,115	112,165,168	35,34,76	729,789,1261	258	159	0	0	0.146,0.188,0.297	0.029,0.026,0.036	0.18
CTDP1	chr18	+	79728906	79729069	79736354	79736521	79717809	79718016	79753651	79756625	4550	19,24,18	79,111,94	158,97,344	344,259,676	262	266	2.79249e-06	4.8901e-05	0.196,0.18,0.163	0.318,0.275,0.341	-0.132
MICAL2	chr11	+	12243986	12244112	12249183	12249246	12239435	12239585	12255642	12255750	4561	0,0,0	12,3,20	5,5,17	47,6,50	225	162	1.40403e-06	2.66978e-05	0.0,0.0,0.0	0.071,0.375,0.197	-0.214
MICAL2	chr11	+	12249183	12249246	12255642	12255750	12243986	12244112	12256784	12256971	4563	4,1,6	0,0,12	2,0,9	36,8,45	162	207	0.000201747	0.00206407	1.0,1.0,0.39	0.066,0.0,0.204	0.707
DCAF6	chr1	+	168022987	168023047	168038370	168038488	168004532	168004793	168043024	168043140	4567	3,3,0	97,101,122	58,13,63	339,98,678	159	217	2.73953e-10	1.22789e-08	0.041,0.039,0.0	0.189,0.153,0.113	-0.125
FAM193B	chr5	-	177524184	177525205	177531281	177531521	177521973	177522071	177532442	177532641	4573	14,12,35	28,19,19	5,4,9	44,8,44	339	1120	0.000850454	0.00716322	0.623,0.676,0.859	0.273,0.623,0.403	0.286
FAM193B	chr5	-	177524184	177525205	177531281	177531521	177523956	177524032	177532442	177532641	4575	14,12,35	171,169,183	5,2,12	222,214,257	339	1120	2.6061e-06	4.60656e-05	0.213,0.19,0.387	0.069,0.03,0.134	0.186
KHDRBS3	chr8	+	135606954	135607037	135645058	135645117	135581877	135582073	135646992	135647609	4584	12,19,21	25,37,25	1051,791,1482	556,667,808	182	158	8.14941e-06	0.000126787	0.294,0.308,0.422	0.621,0.507,0.614	-0.239
BEND7	chr10	-	13492610	13492876	13496765	13496888	13480898	13481124	13499738	13500080	4604	0,1,1	11,0,10	68,42,85	134,142,198	222	365	0.00786037	0.0495717	0.0,1.0,0.141	0.455,0.327,0.414	-0.018
SERGEF	chr11	-	17878207	17878244	17959469	17959636	17788049	17788413	17988596	17988755	4608	45,41,20	17,25,21	30,28,20	50,44,70	266	136	2.59097e-05	0.000352166	0.575,0.456,0.327	0.235,0.245,0.127	0.25
POLL	chr10	-	101584877	101584919	101585315	101585478	101583507	101583681	101585861	101586156	4633	5,11,12	0,0,0	45,23,147	4,7,24	262	141	1.55656e-06	2.91565e-05	1.0,1.0,1.0	0.858,0.639,0.767	0.245
PTP4A2	chr1	-	31911695	31911826	31915894	31915987	31906420	31908960	31918969	31919658	4646	88,159,137	19,37,49	303,179,509	36,25,47	192	230	3.20648e-07	7.36121e-06	0.847,0.837,0.77	0.91,0.896,0.928	-0.093
FANCL	chr2	-	58163028	58163074	58163433	58163517	58162865	58162947	58165723	58165874	4653	13,12,5	26,31,10	17,19,53	17,11,36	183	145	8.68586e-05	0.00097911	0.284,0.235,0.284	0.442,0.578,0.538	-0.252
MTCH2	chr11	-	47631653	47631711	47635544	47635571	47631035	47631087	47638698	47638805	4659	5,11,5	52,59,62	105,29,163	337,191,647	126	157	0.00238837	0.0179486	0.107,0.189,0.091	0.28,0.159,0.239	-0.097
MTCH2	chr11	-	47634671	47634734	47635544	47635571	47631035	47631087	47638698	47638805	4660	5,11,5	0,1,0	105,29,163	11,8,12	126	162	0.00122896	0.00990802	1.0,0.934,1.0	0.925,0.823,0.946	0.08
IRF3	chr19	-	49664442	49664673	49664673	49664846	49663342	49663514	49665630	49665857	4662	106,87,115	2,14,6	94,40,132	2,0,5	272	330	0.00548984	0.0367127	0.985,0.883,0.959	0.983,1.0,0.97	-0.042
IFI27L1	chr14	+	94096840	94096965	94100738	94100771	94081309	94081449	94101813	94101975	4673	4,52,7	127,305,324	4,7,12	271,255,307	224	132	1.22684e-05	0.00018114	0.018,0.091,0.013	0.009,0.016,0.023	0.025
IFI27L1	chr14	+	94096886	94096965	94100738	94100771	94081309	94081449	94101813	94101975	4674	236,508,409	127,305,324	236,221,229	271,255,307	178	132	6.46042e-08	1.74989e-06	0.579,0.553,0.484	0.392,0.391,0.356	0.159
IFI27L1	chr14	+	94100738	94100771	94101813	94101975	94096840	94096965	94102476	94102709	4675	190,365,466	650,1720,1617	240,174,187	917,1385,1143	132	261	0.00409711	0.028566	0.366,0.296,0.363	0.341,0.199,0.244	0.08
TARBP2	chr12	+	53502014	53502184	53503026	53503129	53501282	53501461	53503712	53503808	4676	66,53,90	15,31,34	65,26,117	46,25,80	269	202	0.00497724	0.0338254	0.768,0.562,0.665	0.515,0.439,0.523	0.173
CREM	chr10	+	35137781	35137879	35148367	35148491	35127000	35127193	35188199	35188388	4681	0,0,0	5,24,11	100,35,202	166,58,448	197	223	2.4295e-12	1.49952e-10	0.0,0.0,0.0	0.405,0.406,0.338	-0.383
CREM	chr10	+	35148367	35148491	35188199	35188388	35127000	35127193	35206894	35207051	4682	6,20,11	2,2,1	179,62,447	2037,2086,3312	223	288	0	0	0.795,0.928,0.934	0.102,0.037,0.148	0.79
CREM	chr10	+	35148367	35148491	35188199	35188388	35137781	35137879	35206894	35207051	4683	1,8,3	2,2,1	254,86,424	2038,2086,3302	223	288	1.20073e-06	2.33028e-05	0.392,0.838,0.795	0.139,0.051,0.142	0.564
GSN	chr9	+	121283318	121283392	121300055	121300126	121281469	121281562	121301962	121302167	4741	0,8,17	12,2,20	0,0,0	3,1,11	173	170	3.59882e-06	6.10341e-05	0.0,0.797,0.455	0.0,0.0,0.0	0.417
GSN	chr9	+	121283318	121283392	121300064	121300126	121281469	121281562	121301962	121302167	4742	0,8,17	8,2,27	0,0,0	7,1,11	173	161	4.96372e-06	8.1254e-05	0.0,0.788,0.369	0.0,0.0,0.0	0.386
GSN	chr9	+	121283318	121283392	121300070	121300126	121281469	121281562	121301962	121302167	4743	0,8,17	8,2,11	0,0,0	3,1,11	173	155	1.31577e-06	2.51465e-05	0.0,0.782,0.581	0.0,0.0,0.0	0.454
COX6C	chr8	-	99887489	99887618	99891907	99892052	99877864	99878265	99893638	99893707	4745	992,2023,2044	629,1137,1076	1445,1693,2174	1057,1352,1460	244	228	0.00464642	0.0319229	0.596,0.624,0.64	0.561,0.539,0.582	0.059
SLC9C2	chr1	-	173529904	173530054	173557339	173557508	173526662	173526714	173573181	173573325	4753	0,0,5	6,60,22	4,0,14	14,18,21	268	249	0.00251911	0.0188183	0.0,0.0,0.174	0.21,0.0,0.382	-0.139
BICDL1	chr12	+	120072510	120072729	120074442	120074586	120071621	120071801	120080886	120081017	4766	8,6,5	0,0,0	54,9,45	68,13,35	318	243	3.58555e-11	1.77626e-09	1.0,1.0,1.0	0.378,0.346,0.496	0.593
PCBP3	chr21	+	45913950	45914025	45914433	45914541	45910901	45911030	45917587	45917629	4777	2,8,15	0,0,0	69,22,109	21,0,29	174	207	2.57355e-06	4.57049e-05	1.0,1.0,1.0	0.796,1.0,0.817	0.129
PCBP3	chr21	+	45913950	45914094	45914433	45914541	45910901	45911030	45917587	45917629	4778	1,4,4	0,0,0	41,6,67	21,0,29	243	207	2.10253e-06	3.86147e-05	1.0,1.0,1.0	0.625,1.0,0.663	0.237
TSNAXIP1	chr16	+	67821098	67821225	67824582	67824779	67814301	67814401	67825136	67825272	4782	0,0,3	4,10,11	76,22,154	236,90,348	226	296	0.00100582	0.00828647	0.0,0.0,0.263	0.297,0.243,0.367	-0.215
TSNAXIP1	chr16	+	67826027	67826076	67826151	67826282	67825666	67825836	67826436	67826562	4784	0,0,0	4,2,2	13,7,7	212,136,311	148	230	0.00143123	0.0114165	0.0,0.0,0.0	0.087,0.074,0.034	-0.065
COPZ2	chr17	-	48032155	48032233	48032685	48032741	48029124	48029176	48033210	48033302	4786	85,56,77	101,105,111	63,94,144	51,59,73	155	177	5.72175e-07	1.224e-05	0.49,0.379,0.442	0.585,0.645,0.693	-0.204
COPZ2	chr17	-	48032155	48032233	48033210	48033302	48029124	48029176	48033862	48033944	4787	69,52,103	101,108,111	70,65,98	49,59,73	191	177	0.000555027	0.00495184	0.388,0.309,0.462	0.57,0.505,0.554	-0.157
PPIL3	chr2	-	200882341	200882435	200885261	200885367	200881420	200881488	200885697	200885772	4797	13,9,12	60,60,49	10,6,19	126,78,172	205	193	0.00584046	0.0387136	0.169,0.124,0.187	0.07,0.068,0.094	0.083
UBE2K	chr4	+	39774833	39774933	39777681	39777810	39745751	39745810	39778359	39782790	4808	1,1,3	46,81,94	5,30,5	193,224,336	199	228	0.00559813	0.0373043	0.024,0.014,0.035	0.029,0.133,0.017	-0.035
MAMSTR	chr19	-	48714365	48714560	48714805	48714908	48713859	48714045	48715261	48715446	4813	48,66,72	90,143,170	16,6,11	56,33,59	202	294	0.000563045	0.0050115	0.437,0.402,0.381	0.294,0.209,0.213	0.168
HK1	chr10	+	69392124	69392308	69394949	69395105	69386322	69386418	69398594	69398828	4836	0,0,0	28,62,83	20,3,31	321,160,526	283	255	1.55583e-05	0.000223577	0.0,0.0,0.0	0.053,0.017,0.05	-0.04
POLQ	chr3	-	121449314	121449426	121460049	121460234	121439991	121440116	121467518	121467640	4841	8,5,9	12,7,15	4,0,1	10,3,12	284	211	0.00495075	0.0337063	0.331,0.347,0.308	0.229,0.0,0.058	0.233
DXO	chr6	-	31970108	31970203	31970342	31970478	31969814	31970024	31970605	31970825	4845	33,59,50	105,160,108	512,454,708	594,712,825	235	194	3.25765e-08	9.65751e-07	0.206,0.233,0.277	0.416,0.345,0.415	-0.153
TMUB2	chr17	+	44187675	44187743	44187906	44188009	44186971	44187109	44188934	44189588	4865	12,2,8	6,2,2	5,0,8	45,2,73	167	202	8.47643e-10	3.43159e-08	0.708,0.547,0.829	0.118,0.0,0.117	0.616
TMUB2	chr17	+	44187675	44187743	44187906	44188009	44186971	44187109	44189021	44189588	4866	0,4,26	2,0,1	8,0,1	13,1,32	167	202	0.000426598	0.003927	0.0,1.0,0.969	0.427,0.0,0.036	0.502
RHBDD2	chr7	+	75881364	75881486	75883697	75883848	75878991	75879260	75887991	75888926	4869	25,17,44	194,253,382	172,25,383	606,315,791	221	250	0.000569594	0.00504593	0.127,0.071,0.115	0.243,0.082,0.354	-0.122
RHBDD2	chr7	+	75881364	75881486	75883733	75883848	75878991	75879260	75887991	75888926	4870	25,17,44	153,223,316	172,25,383	492,250,646	221	214	0.000449699	0.00408965	0.137,0.069,0.119	0.253,0.088,0.365	-0.127
RALY	chr20	+	34073818	34073866	34075873	34076040	34073562	34073635	34076701	34076815	4875	49,119,152	507,1011,1146	268,159,368	1180,1158,1804	147	266	6.94528e-05	0.000807067	0.149,0.176,0.194	0.291,0.199,0.27	-0.08
ZNF480	chr19	+	52314152	52314279	52315833	52315962	52300393	52300484	52321578	52325927	4879	40,30,51	37,62,51	34,26,15	8,13,14	226	228	0.00593598	0.0392776	0.522,0.328,0.502	0.811,0.669,0.519	-0.216
SFT2D2	chr1	+	168235100	168235182	168236588	168236624	168231833	168231919	168236711	168236770	4880	0,6,0	3,3,15	98,65,108	70,91,110	181	135	0.00638722	0.0416775	0.0,0.599,0.0	0.511,0.348,0.423	-0.228
FAM153A	chr5	-	177729022	177729053	177731568	177731599	177724783	177724821	177732029	177732100	4882	17,4,4	6,9,1	2,0,3	27,3,16	130	130	7.91986e-06	0.000123727	0.739,0.308,0.8	0.069,0.0,0.158	0.54
ST7L	chr1	-	112541950	112542090	112550600	112550693	112523514	112526111	112555867	112556018	4894	20,18,16	33,82,108	174,198,337	174,471,342	192	239	0.00100157	0.00826953	0.43,0.215,0.156	0.555,0.344,0.551	-0.216
ST7L	chr1	-	112550600	112550693	112555867	112556018	112523514	112526111	112576985	112577088	4895	16,24,23	0,0,0	166,109,251	15,6,6	250	192	0.000213502	0.00215505	1.0,1.0,1.0	0.895,0.933,0.97	0.067
ST7L	chr1	-	112550600	112550693	112555867	112556018	112541950	112542090	112576985	112577088	4896	21,39,58	16,50,38	168,125,257	260,319,439	250	192	0.000384488	0.00357432	0.502,0.375,0.54	0.332,0.231,0.31	0.181
ST7L	chr1	-	112550600	112550693	112555867	112556018	112541950	112542090	112581991	112582106	4897	5,16,36	16,49,38	4,16,10	247,314,430	250	192	0	0	0.194,0.2,0.421	0.012,0.038,0.018	0.249
ARF5	chr7	+	127589082	127589163	127589484	127589594	127588410	127588565	127590065	127590137	4950	224,381,506	277,645,746	259,159,410	508,376,680	180	209	0.007785	0.0493443	0.484,0.407,0.441	0.372,0.329,0.412	0.073
WNK2	chr9	+	93299069	93299261	93300050	93300149	93297852	93298067	93306776	93306821	4957	7,37,28	2,10,3	9,60,26	10,49,16	291	198	7.80172e-05	0.000895533	0.704,0.716,0.864	0.38,0.454,0.525	0.308
PCSK4	chr19	-	1483837	1483941	1484026	1484127	1483649	1483767	1486852	1487065	4963	0,1,2	5,2,6	389,209,633	592,334,1171	200	203	0.00384611	0.0270666	0.0,0.337,0.253	0.4,0.388,0.354	-0.184
PCSK4	chr19	-	1484026	1484127	1486852	1487065	1483837	1483941	1487140	1487313	4965	4,2,7	0,1,0	529,188,929	442,228,817	312	200	1.26292e-06	2.43841e-05	1.0,0.562,1.0	0.434,0.346,0.422	0.453

## Sheet: Retained intron
geneSymbol	chr	strand	riExonStart_0base	riExonEnd	upstreamES	upstreamEE	downstreamES	downstreamEE	ID	IJC_SAMPLE_1	SJC_SAMPLE_1	IJC_SAMPLE_2	SJC_SAMPLE_2	IncFormLen	SkipFormLen	PValue	FDR	IncLevel1	IncLevel2	IncLevelDifference
TSSC4	chr11	+	2402610	2403876	2402610	2402652	2402844	2403876	1	86,107,140	0,21,4	125,117,317	341,287,396	291	99	0	0	1.0,0.634,0.923	0.111,0.122,0.214	0.703
USP39	chr2	+	85648760	85649283	85648760	85648853	85649016	85649283	7	36,72,65	2,0,2	46,23,64	13,56,30	262	99	2.03015e-12	5.18131e-11	0.872,1.0,0.925	0.572,0.134,0.446	0.548
HNRNPM	chr19	+	8465323	8465515	8465323	8465362	8465479	8465515	36	176,80,155	53,63,38	106,48,232	140,43,265	216	99	3.32122e-05	0.000330433	0.603,0.368,0.652	0.258,0.338,0.286	0.247
CDK5RAP3	chr17	+	47974399	47975337	47974399	47974448	47975158	47975337	65	61,20,62	69,60,85	62,17,90	207,125,539	809	99	2.82108e-13	8.27986e-12	0.098,0.039,0.082	0.035,0.016,0.02	0.049
CDK5RAP3	chr17	+	47975513	47976013	47975513	47975653	47975868	47976013	66	3,21,14	155,195,202	11,9,18	341,358,614	314	99	0.00220266	0.0131935	0.006,0.033,0.021	0.01,0.008,0.009	0.011
CDK5RAP3	chr17	+	47981436	47981781	47981436	47981459	47981586	47981781	67	550,874,639	7,11,8	774,1249,1173	153,198,137	226	99	0	0	0.972,0.972,0.972	0.689,0.734,0.79	0.234
BORCS7	chr10	+	102862872	102864961	102862872	102862932	102863729	102864961	88	16,22,37	0,3,9	35,31,58	35,36,111	896	99	0.000155019	0.00128164	1.0,0.448,0.312	0.099,0.087,0.055	0.506
C18orf21	chr18	+	35972624	35972907	35972624	35972805	35972884	35972907	89	0,15,11	39,82,78	6,6,10	217,115,456	178	99	6.26662e-06	7.50715e-05	0.0,0.092,0.073	0.015,0.028,0.012	0.037
NR2C2AP	chr19	-	19201410	19202041	19201410	19201563	19201930	19202041	119	10,8,4	0,1,1	2,6,1	1,5,1	466	99	7.67845e-05	0.000738894	1.0,0.63,0.459	0.298,0.203,0.175	0.471
GAA	chr17	+	80101580	80101890	80101580	80101625	80101810	80101890	159	0,0,1	7,6,9	26,6,22	12,5,31	284	99	3.72867e-09	8.1064e-08	0.0,0.0,0.037	0.43,0.295,0.198	-0.295
TPM1	chr15	+	63064063	63066178	63064063	63064142	63065895	63066178	160	2,0,0	8,8,11	4,3,8	2,4,2	1852	99	0.000125844	0.00111925	0.013,0.0,0.0	0.097,0.039,0.176	-0.1
DNAJB12	chr10	-	72332834	72335931	72332834	72334617	72335833	72335931	182	39,96,60	31,58,34	67,84,86	107,119,82	1315	99	2.24874e-05	0.000227588	0.087,0.111,0.117	0.045,0.05,0.073	0.049
ZBTB44	chr11	-	130226678	130233382	130226678	130231715	130233307	130233382	190	1,0,2	17,10,5	41,68,68	79,81,88	1691	99	2.40472e-06	3.28272e-05	0.003,0.0,0.023	0.029,0.047,0.043	-0.031
SEC14L1	chr17	+	77213917	77217099	77213917	77214019	77216548	77217099	200	12,36,19	16,15,16	255,240,279	26,29,25	2628	99	3.33067e-16	1.62925e-14	0.027,0.083,0.043	0.27,0.238,0.296	-0.217
RARS2	chr6	-	87513934	87514499	87513934	87514308	87514427	87514499	220	31,61,36	13,11,9	26,60,65	7,3,2	218	99	0.00562985	0.0295064	0.52,0.716,0.645	0.628,0.901,0.937	-0.195
CTNS	chr17	+	3660235	3663103	3660235	3660350	3660616	3663103	233	13,13,18	1,2,0	23,15,19	51,37,72	365	99	1.3789e-13	4.49674e-12	0.779,0.638,1.0	0.109,0.099,0.067	0.714
FAM122C	chrX	+	134807236	134807708	134807236	134807341	134807539	134807708	237	1,0,0	7,2,9	9,6,44	15,15,26	297	99	2.46023e-07	3.81201e-06	0.045,0.0,0.0	0.167,0.118,0.361	-0.2
RHOT2	chr16	+	670891	671203	670891	671000	671082	671203	252	65,48,29	37,37,45	32,10,28	97,33,97	181	99	2.46774e-07	3.81201e-06	0.49,0.415,0.261	0.153,0.142,0.136	0.245
SH3GLB2	chr9	-	129007792	129008791	129007792	129008150	129008683	129008791	253	82,163,139	4,26,1	60,74,80	43,58,39	632	99	3.0385e-09	6.86001e-08	0.763,0.495,0.956	0.179,0.167,0.243	0.542
KIAA1217	chr10	+	24544980	24547843	24544980	24545103	24545826	24547843	270	8,6,20	32,21,26	16,4,18	18,4,6	822	99	0.00174809	0.0110336	0.029,0.033,0.085	0.097,0.107,0.265	-0.107
PAPOLA	chr14	+	96531474	96535597	96531474	96531586	96532510	96535597	271	3,1,5	0,0,0	15,35,64	0,5,9	1023	99	1.96669e-07	3.2068e-06	1.0,1.0,1.0	1.0,0.404,0.408	0.396
TMEM175	chr4	+	948115	948615	948115	948154	948410	948615	273	10,17,7	2,0,0	9,4,12	16,0,5	355	99	0.000445337	0.00311206	0.582,1.0,1.0	0.136,1.0,0.401	0.348
TDRD10	chr1	+	154547408	154548147	154547408	154547479	154547677	154548147	278	9,21,4	2,9,39	68,87,175	666,604,984	297	99	0.000859612	0.00579991	0.6,0.438,0.033	0.033,0.046,0.056	0.312
SLC46A3	chr13	-	28700080	28701581	28700080	28700956	28701500	28701581	286	13,17,10	14,9,22	6,0,2	7,17,15	643	99	0.000119523	0.00107938	0.125,0.225,0.065	0.117,0.0,0.02	0.093
NXF1	chr11	-	62798538	62800486	62798538	62798575	62800376	62800486	289	170,116,163	27,54,54	84,24,86	78,31,137	1900	99	1.85407e-14	6.80213e-13	0.247,0.101,0.136	0.053,0.039,0.032	0.12
MOSPD3	chr7	+	100612539	100612996	100612539	100612602	100612729	100612996	301	0,0,0	7,2,11	27,19,17	2,1,6	226	99	1.11022e-16	5.92455e-15	0.0,0.0,0.0	0.855,0.893,0.554	-0.767
GAPDH	chr12	+	6534516	6534861	6534516	6534569	6534809	6534861	319	11,14,13	1422,1695,2238	54,37,102	985,475,1502	339	99	1.06301e-07	1.94996e-06	0.002,0.002,0.002	0.016,0.022,0.019	-0.017
GAPDH	chr12	+	6534516	6534861	6534516	6534661	6534809	6534861	320	11,14,13	31,11,11	54,37,102	5,0,6	247	99	4.44089e-16	1.862e-14	0.125,0.338,0.321	0.812,1.0,0.872	-0.633
SAP25	chr7	-	100573296	100573900	100573296	100573379	100573596	100573900	359	52,126,124	19,51,26	32,16,18	33,11,24	316	99	5.20922e-06	6.50598e-05	0.462,0.436,0.599	0.233,0.313,0.19	0.254
SAP25	chr7	-	100573296	100573900	100573296	100573400	100573596	100573900	360	28,70,59	132,182,188	3,8,5	210,155,250	295	99	0	0	0.066,0.114,0.095	0.005,0.017,0.007	0.082
MLST8	chr16	+	2206357	2206659	2206357	2206409	2206496	2206659	369	9,7,16	60,99,145	9,3,7	187,68,220	186	99	0.00135736	0.00885303	0.074,0.036,0.055	0.025,0.023,0.017	0.033
DNAJC4	chr11	+	64233893	64234281	64233893	64233980	64234072	64234281	371	21,22,30	150,341,199	55,71,82	1818,2692,2464	191	99	1.34204e-12	3.5808e-11	0.068,0.032,0.072	0.015,0.013,0.017	0.042
AMZ2	chr17	+	68248003	68248705	68248003	68248157	68248639	68248705	382	14,10,14	0,0,0	49,10,44	9,0,16	581	99	1.30797e-07	2.24996e-06	1.0,1.0,1.0	0.481,1.0,0.319	0.4
AMZ2	chr17	+	68248003	68248705	68248003	68248162	68248639	68248705	383	14,10,14	2,1,0	49,10,40	62,3,64	576	99	1.58042e-05	0.000168674	0.546,0.632,1.0	0.12,0.364,0.097	0.532
AMZ2	chr17	+	68248003	68248705	68248003	68248058	68248643	68248705	384	14,12,14	0,0,0	51,15,51	25,0,14	684	99	9.50124e-08	1.85908e-06	1.0,1.0,1.0	0.228,1.0,0.345	0.476
AMZ2	chr17	+	68248003	68248705	68248003	68248157	68248643	68248705	387	14,12,14	0,0,0	51,15,51	3,0,7	585	99	2.4722e-06	3.29814e-05	1.0,1.0,1.0	0.742,1.0,0.552	0.235
STYX	chr14	+	52730165	52730531	52730165	52730210	52730458	52730531	390	0,3,1	1,0,0	20,17,56	36,7,62	347	99	0.00352907	0.0195431	0.0,1.0,1.0	0.137,0.409,0.205	0.416
SLC41A3	chr3	-	126006356	126007225	126006356	126006564	126007113	126007225	398	106,184,219	67,168,114	87,35,111	128,166,174	648	99	4.44089e-16	1.862e-14	0.195,0.143,0.227	0.094,0.031,0.089	0.117
PRAME	chr22	-	22556811	22557580	22556811	22556909	22557544	22557580	425	65,25,62	22,15,50	30,0,38	35,11,55	734	99	4.77025e-05	0.000466689	0.285,0.184,0.143	0.104,0.0,0.085	0.141
PRAME	chr22	-	22556811	22557580	22556811	22556930	22557544	22557580	426	40,9,47	12,32,37	4,0,12	48,3,44	713	99	4.81432e-08	9.74485e-07	0.316,0.038,0.15	0.011,0.0,0.036	0.152
STX4	chr16	+	31034225	31034536	31034225	31034325	31034461	31034536	439	23,51,28	59,195,188	9,6,16	86,87,126	235	99	0.000134526	0.00116128	0.141,0.099,0.059	0.042,0.028,0.051	0.059
PCID2	chr13	-	113177535	113178287	113177535	113177976	113178173	113178287	440	8,21,17	3,16,26	32,21,85	116,85,145	296	99	0.00282632	0.0163636	0.471,0.305,0.179	0.084,0.076,0.164	0.21
LRP10	chr14	+	22876939	22881711	22876939	22877053	22879198	22881711	444	33,43,40	0,0,0	20,13,30	1,0,7	2244	99	5.94521e-06	7.2705e-05	1.0,1.0,1.0	0.469,1.0,0.159	0.457
MRPS21	chr1	+	150293841	150294449	150293841	150293898	150294334	150294449	498	66,68,66	213,348,376	43,36,63	390,512,654	535	99	1.64058e-09	4.01258e-08	0.054,0.035,0.031	0.02,0.013,0.018	0.023
RANGRF	chr17	+	8289502	8290087	8289502	8289588	8289812	8290087	516	12,20,20	36,65,82	44,30,65	1102,1521,1387	323	99	0	0	0.093,0.086,0.07	0.012,0.006,0.014	0.072
PIP4K2C	chr12	+	57601525	57603417	57601525	57601636	57601925	57603417	517	6,6,5	0,2,0	21,4,28	3,2,15	388	99	0.00197631	0.0122115	1.0,0.434,1.0	0.641,0.338,0.323	0.377
TMEM205	chr19	-	11345519	11346268	11345519	11345628	11346126	11346268	518	1,33,14	129,222,282	47,39,67	139,146,221	597	99	2.28706e-14	7.89708e-13	0.001,0.024,0.008	0.053,0.042,0.048	-0.037
TMEM205	chr19	-	11345519	11346268	11345519	11345628	11346207	11346268	520	1,33,14	11,24,33	47,39,67	8,12,44	678	99	1.74339e-05	0.000182745	0.013,0.167,0.058	0.462,0.322,0.182	-0.243
AZIN2	chr1	+	33081152	33081508	33081152	33081294	33081387	33081508	529	1,0,8	18,4,14	2,0,12	161,52,229	192	99	0.0037892	0.020595	0.028,0.0,0.228	0.006,0.0,0.026	0.075
PCYT1B	chrX	-	24558086	24562505	24558086	24562117	24562442	24562505	539	9,13,11	0,0,0	39,18,61	86,138,102	424	99	0	0	1.0,1.0,1.0	0.096,0.03,0.123	0.917
C7orf26	chr7	+	6599828	6600356	6599828	6599892	6600126	6600356	540	11,34,24	0,6,4	79,26,158	3,0,2	333	99	0.00165843	0.0106978	1.0,0.628,0.641	0.887,1.0,0.959	-0.192
IDH3G	chrX	-	153785767	153786272	153785767	153785973	153786211	153786272	548	58,43,39	195,494,375	20,20,25	267,562,362	337	99	1.31896e-07	2.24996e-06	0.08,0.025,0.03	0.022,0.01,0.02	0.028
MED8	chr1	-	43383916	43385106	43383916	43384552	43385045	43385106	550	102,108,100	6,10,12	100,157,238	1,3,5	592	99	7.63997e-06	8.96933e-05	0.74,0.644,0.582	0.944,0.897,0.888	-0.254
AMDHD2	chr16	+	2528451	2528718	2528451	2528559	2528649	2528718	567	21,44,17	23,55,42	96,182,231	378,554,556	189	99	0.00109929	0.00733275	0.324,0.295,0.175	0.117,0.147,0.179	0.117
POLR3H	chr22	-	41543990	41544489	41543990	41544121	41544427	41544489	571	3,5,3	3,4,0	12,7,17	0,0,0	405	99	3.60115e-07	5.4202e-06	0.196,0.234,1.0	1.0,1.0,1.0	-0.523
PML	chr15	+	74034477	74036394	74034477	74034530	74035171	74036394	573	4,6,13	20,6,19	2,0,3	11,2,21	740	99	0.0017456	0.0110336	0.026,0.118,0.084	0.024,0.0,0.019	0.062
PSMD13	chr11	+	244040	244216	244040	244075	244160	244216	582	0,0,2	91,134,139	10,4,14	130,97,254	184	99	0.00018802	0.00149146	0.0,0.0,0.008	0.04,0.022,0.029	-0.028
POMGNT1	chr1	-	46188680	46189357	46188680	46188980	46189241	46189357	584	70,173,138	13,24,14	99,54,106	59,54,103	360	99	0	0	0.597,0.665,0.731	0.316,0.216,0.221	0.413
PPAN	chr19	+	10106222	10106671	10106222	10106412	10106500	10106671	604	1,0,2	33,26,50	4,4,13	32,16,110	187	99	0.000227042	0.0017536	0.016,0.0,0.021	0.062,0.117,0.059	-0.067
OTUD5	chrX	-	48922025	48923295	48922025	48922910	48923136	48923295	606	0,1,4	34,47,45	11,0,18	45,41,41	325	99	1.20361e-05	0.000130837	0.0,0.006,0.026	0.069,0.0,0.118	-0.052
ELOB	chr16	-	2771413	2772102	2771413	2771604	2771993	2772102	607	27,948,47	5,0,4	1802,410,448	118,144,151	488	99	0.000147952	0.00124068	0.523,1.0,0.704	0.756,0.366,0.376	0.243
RABL2A	chr2	+	113642030	113643391	113642030	113642108	113643189	113643391	661	1,0,1	0,1,1	15,19,41	2,12,14	1180	99	0.00705324	0.0366394	1.0,0.0,0.077	0.386,0.117,0.197	0.126
CCDC88A	chr2	-	55295596	55296056	55295596	55295727	55295949	55296056	665	9,2,7	0,0,0	79,35,143	14,7,24	321	99	8.84716e-07	1.26665e-05	1.0,1.0,1.0	0.635,0.607,0.648	0.37
RNF167	chr17	+	4940486	4940993	4940486	4940726	4940922	4940993	694	71,61,118	0,1,7	114,63,207	27,11,41	295	99	2.57206e-09	6.0392e-08	1.0,0.953,0.85	0.586,0.658,0.629	0.31
HMGN3	chr6	-	79201244	79202155	79201244	79201726	79202055	79202155	700	8,15,16	0,4,4	3,5,10	5,4,27	428	99	0.000144465	0.001229	1.0,0.464,0.481	0.122,0.224,0.079	0.507
HMGN3	chr6	-	79201244	79202389	79201244	79202155	79202275	79202389	704	20,26,30	1,4,11	10,5,11	7,19,42	219	99	1.34155e-07	2.24996e-06	0.9,0.746,0.552	0.392,0.106,0.106	0.531
GSTK1	chr7	+	143264991	143265296	143264991	143265092	143265260	143265296	706	94,114,92	142,202,267	47,43,62	454,371,696	267	99	0	0	0.197,0.173,0.113	0.037,0.041,0.032	0.124
NSUN5	chr7	-	73302515	73303740	73302515	73303524	73303599	73303740	708	1,4,3	9,14,34	4,6,14	5,12,19	174	99	0.000164943	0.00134474	0.059,0.14,0.048	0.313,0.221,0.295	-0.194
RPS6KL1	chr14	-	74903950	74907124	74903950	74904999	74907017	74907124	713	5,6,7	0,0,0	5,2,15	1,8,0	2117	99	3.87815e-08	8.13027e-07	1.0,1.0,1.0	0.19,0.012,1.0	0.599
THYN1	chr11	-	134252839	134253352	134252839	134252916	134253226	134253352	724	28,34,31	60,94,83	14,15,24	97,51,194	409	99	8.15091e-06	9.38154e-05	0.101,0.081,0.083	0.034,0.066,0.029	0.045
ELP5	chr17	+	7258587	7259940	7258587	7258683	7259570	7259940	737	5,5,6	29,2,14	25,14,16	0,3,6	986	99	0.000111035	0.0010184	0.017,0.201,0.041	1.0,0.319,0.211	-0.424
MCRIP1	chr17	-	81822360	81823311	81822360	81822907	81823208	81823311	738	49,106,148	71,137,162	106,77,147	745,1291,1288	400	99	0	0	0.146,0.161,0.184	0.034,0.015,0.027	0.138
RBM19	chr12	-	113822056	113823321	113822056	113822646	113823208	113823321	739	0,6,10	18,24,16	1,0,5	80,71,86	661	99	0.00121668	0.00802463	0.0,0.036,0.086	0.002,0.0,0.009	0.037
ARHGDIA	chr17	-	81867720	81869075	81867720	81868584	81868988	81869075	754	167,195,217	7,27,19	149,101,184	49,23,32	503	99	0.000233088	0.00177691	0.824,0.587,0.692	0.374,0.464,0.531	0.245
TSPAN17	chr5	+	176656699	176656956	176656699	176656816	176656894	176656956	782	3,2,5	90,173,270	1,0,15	81,28,124	177	99	0.00446694	0.0238372	0.018,0.006,0.01	0.007,0.0,0.063	-0.012
BCS1L	chr2	+	218659682	218660421	218659682	218659743	218660036	218660421	796	1,3,2	4,1,0	3,1,7	1,0,1	392	99	0.00365006	0.0200242	0.059,0.431,1.0	0.431,1.0,0.639	-0.193
LAT	chr16	+	28986539	28986714	28986539	28986569	28986656	28986714	841	9,8,8	43,78,35	0,3,0	25,25,21	186	99	0.000318513	0.00233709	0.1,0.052,0.108	0.0,0.06,0.0	0.067
SLC35C2	chr20	-	46358386	46358763	46358386	46358558	46358690	46358763	851	18,27,39	0,0,0	20,3,19	6,0,0	231	99	0.00480616	0.0254164	1.0,1.0,1.0	0.588,1.0,1.0	0.137
ZNF577	chr19	-	51886820	51887951	51886820	51886912	51887831	51887951	861	16,16,8	0,2,0	25,5,7	7,1,5	1018	99	0.000178387	0.00143443	1.0,0.438,1.0	0.258,0.327,0.12	0.578
ZNF577	chr19	-	51886820	51887951	51886820	51886912	51887895	51887951	863	16,16,8	0,6,0	25,5,7	14,4,18	1082	99	0.00177993	0.0111151	1.0,0.196,1.0	0.14,0.103,0.034	0.64
PYCR1	chr17	-	81932390	81933376	81932390	81932963	81933306	81933376	876	4,9,7	1,0,0	45,16,46	39,54,54	442	99	1.0048e-07	1.90264e-06	0.473,1.0,1.0	0.205,0.062,0.16	0.682
CCNL2	chr1	-	1390765	1391575	1390765	1390865	1391296	1391575	888	93,97,76	3,15,7	55,23,54	0,0,1	530	99	6.6996e-07	9.83166e-06	0.853,0.547,0.67	1.0,1.0,0.91	-0.28
DPH7	chr9	-	137574751	137576167	137574751	137574843	137576079	137576167	896	15,13,12	8,10,10	5,4,3	17,9,22	1335	99	3.22701e-06	4.20945e-05	0.122,0.088,0.082	0.021,0.032,0.01	0.076
DPH7	chr9	-	137575708	137576167	137575708	137575894	137576079	137576167	898	5,5,6	0,5,1	2,4,3	0,0,0	284	99	0.00034627	0.00247878	1.0,0.258,0.677	1.0,1.0,1.0	-0.355
DBF4B	chr17	+	44750594	44752264	44750594	44750677	44751939	44752264	912	7,1,1	0,0,0	1,1,1	8,6,4	1361	99	4.65517e-13	1.30123e-11	1.0,1.0,1.0	0.009,0.012,0.018	0.987
SETD4	chr21	-	36034540	36036251	36034540	36035960	36036084	36036251	924	1,0,3	37,12,36	5,9,10	47,27,51	223	99	0.00025516	0.00192025	0.012,0.0,0.036	0.045,0.129,0.08	-0.069
PFDN6	chr6	+	33289600	33289920	33289600	33289628	33289774	33289920	925	5,10,1	0,0,2	2,2,4	6,0,7	245	99	0.00291307	0.0166017	1.0,1.0,0.168	0.119,1.0,0.188	0.287
NPFF	chr12	-	53507020	53507484	53507020	53507142	53507372	53507484	929	9,18,5	2,0,0	10,18,12	2,9,0	329	99	0.00303728	0.0171431	0.575,1.0,1.0	0.601,0.376,1.0	0.199
MRPL52	chr14	+	22829886	22830110	22829886	22829948	22830049	22830110	938	18,66,42	10,30,29	19,60,47	50,57,39	200	99	0.00315596	0.0176433	0.471,0.521,0.418	0.158,0.343,0.374	0.178
MRPL52	chr14	+	22829886	22830110	22829886	22829940	22830052	22830110	939	18,71,43	83,125,105	20,66,49	150,261,256	211	99	7.99193e-05	0.000756655	0.092,0.21,0.161	0.059,0.106,0.082	0.072
REC8	chr14	+	24172079	24172608	24172079	24172365	24172466	24172608	982	0,0,0	1,1,4	5,10,2	43,12,138	200	99	0.00284342	0.0163636	0.0,0.0,0.0	0.054,0.292,0.007	-0.118
VAMP1	chr12	-	6462237	6464941	6462237	6462842	6464889	6464941	986	5,1,3	0,0,1	1,0,0	1,1,5	2146	99	0.00398401	0.0214552	1.0,1.0,0.122	0.044,0.0,0.0	0.693
DDIT3	chr12	-	57517268	57517753	57517268	57517438	57517705	57517753	993	6,18,12	49,149,194	7,4,3	194,128,277	366	99	0.000324621	0.0023525	0.032,0.032,0.016	0.01,0.008,0.003	0.02
ACADVL	chr17	+	7219830	7220197	7219830	7220046	7220121	7220197	1020	59,66,39	232,154,197	122,55,162	145,36,348	174	99	9.67142e-06	0.000109175	0.126,0.196,0.101	0.324,0.465,0.209	-0.192
CLN3	chr16	-	28491713	28492074	28491713	28491835	28492019	28492074	1022	2,9,3	29,15,35	1,0,0	24,1,3	283	99	0.0021035	0.012862	0.024,0.173,0.029	0.014,0.0,0.0	0.071
IDH3B	chr20	-	2658394	2658837	2658394	2658522	2658758	2658837	1031	129,354,243	5,36,25	143,138,250	65,125,103	335	99	1.55431e-15	6.08254e-14	0.884,0.744,0.742	0.394,0.246,0.418	0.437
ATP5F1D	chr19	+	1244314	1244825	1244314	1244440	1244736	1244825	1043	22,95,83	204,365,339	21,39,31	212,352,213	395	99	0.000102644	0.000956379	0.026,0.061,0.058	0.024,0.027,0.035	0.02
TRA2A	chr7	-	23521706	23522432	23521706	23521840	23522131	23522432	1053	5,2,8	0,0,0	1,5,6	10,1,11	390	99	2.74114e-13	8.27986e-12	1.0,1.0,1.0	0.025,0.559,0.122	0.765
PTGES2	chr9	-	128125243	128125441	128125243	128125283	128125375	128125441	1066	72,169,140	0,0,1	111,53,150	5,4,8	191	99	2.02979e-06	2.83688e-05	1.0,1.0,0.986	0.92,0.873,0.907	0.095
SETD6	chr16	+	58515790	58516097	58515790	58515880	58515952	58516097	1067	0,0,3	12,4,13	1,1,14	10,8,14	171	99	0.0024104	0.0142919	0.0,0.0,0.118	0.055,0.067,0.367	-0.124
TRIM13	chr13	+	49997041	49997763	49997041	49997216	49997666	49997763	1070	12,0,0	12,10,11	2,0,0	8,5,45	549	99	0.00253459	0.0148781	0.153,0.0,0.0	0.043,0.0,0.0	0.037
NECAB3	chr20	-	33659496	33659732	33659496	33659550	33659652	33659732	1071	15,13,10	58,76,89	37,23,101	129,104,213	201	99	0.000486765	0.00336154	0.113,0.078,0.052	0.124,0.098,0.189	-0.056
SRSF10	chr1	-	23964346	23971439	23964346	23967723	23971337	23971439	1083	7,4,6	0,1,0	34,19,54	10,7,20	3713	99	0.00938638	0.0483316	1.0,0.096,1.0	0.083,0.067,0.067	0.626
MBD1	chr18	-	50268845	50271540	50268845	50269818	50271468	50271540	1113	13,5,15	22,15,16	399,352,733	12,20,31	1749	99	0	0	0.032,0.019,0.05	0.653,0.499,0.572	-0.541
MBD1	chr18	-	50268845	50271540	50268845	50269915	50271468	50271540	1114	13,5,15	0,6,1	399,352,733	0,0,3	1652	99	1.98563e-05	0.000204485	1.0,0.048,0.473	1.0,1.0,0.936	-0.472
XBP1	chr22	-	28796046	28796192	28796046	28796123	28796149	28796192	1124	42,58,66	3,1,0	47,11,65	2,0,21	125	99	0.000197677	0.00154715	0.917,0.979,1.0	0.949,1.0,0.71	0.079
TMUB2	chr17	+	44187202	44187743	44187202	44187431	44187675	44187743	1147	2,2,12	0,0,0	36,2,23	1,0,17	343	99	0.00013004	0.0011393	1.0,1.0,1.0	0.912,1.0,0.281	0.269
SMARCC2	chr12	-	56164302	56164731	56164302	56164368	56164647	56164731	1163	33,32,45	2,1,2	68,31,84	14,18,20	378	99	3.95644e-06	5.04877e-05	0.812,0.893,0.855	0.56,0.311,0.524	0.388
CPT1B	chr22	-	50568860	50569421	50568860	50569081	50569335	50569421	1165	46,74,79	103,120,110	119,207,228	814,1483,1599	353	99	0	0	0.111,0.147,0.168	0.039,0.038,0.038	0.104
TSTD1	chr1	-	161037631	161038075	161037631	161037826	161037912	161038075	1202	11,30,38	174,352,390	19,8,6	299,304,391	185	99	1.10405e-05	0.000122278	0.033,0.044,0.05	0.033,0.014,0.008	0.024

## Sheet: Skipped exon
geneSymbol	chr	strand	exonStart_0base	exonEnd	upstreamES	upstreamEE	downstreamES	downstreamEE	ID	IJC_SAMPLE_1	SJC_SAMPLE_1	IJC_SAMPLE_2	SJC_SAMPLE_2	IncFormLen	SkipFormLen	PValue	FDR	IncLevel1	IncLevel2	IncLevelDifference
LYRM1	chr16	+	20902485	20902717	20900412	20900535	20915555	20915714	2	4,5,2	0,0,1	14,12,34	27,30,24	331	99	5.58193e-06	9.39088e-05	1.0,1.0,0.374	0.134,0.107,0.298	0.612
LYRM1	chr16	+	20911182	20911264	20900770	20900889	20915555	20915714	16	0,0,0	7,4,17	27,11,68	27,9,34	181	99	4.58522e-14	2.7529e-12	0.0,0.0,0.0	0.354,0.401,0.522	-0.426
LYRM1	chr16	+	20911182	20911264	20902485	20902717	20915555	20915714	18	0,0,0	4,5,2	45,35,114	6,6,11	181	99	2.10942e-15	1.45884e-13	0.0,0.0,0.0	0.804,0.761,0.85	-0.805
LYRM1	chr16	+	20915555	20915714	20900297	20900535	20920121	20920214	19	7,13,43	0,1,0	147,71,302	21,9,31	258	99	3.1894e-06	5.75091e-05	1.0,0.833,1.0	0.729,0.752,0.789	0.188
LYRM1	chr16	+	20915555	20915714	20902485	20902717	20920121	20920214	22	11,18,44	0,0,2	126,47,289	21,12,26	258	99	9.85809e-06	0.000153885	1.0,1.0,0.894	0.697,0.6,0.81	0.262
MYOM2	chr8	+	2142374	2142397	2140722	2140886	2143400	2143456	26	0,2,1	7,16,18	6,8,15	54,38,51	122	99	0.00178016	0.0145707	0.0,0.092,0.043	0.083,0.146,0.193	-0.096
PPP2R2A	chr8	+	26363720	26363890	26362683	26362848	26366314	26366406	30	71,96,142	0,0,0	116,33,231	4,20,16	269	99	1.19943e-08	3.50901e-07	1.0,1.0,1.0	0.914,0.378,0.842	0.289
TSSC4	chr11	+	2401838	2401979	2400749	2400798	2402293	2402450	43	2,0,0	40,74,66	16,13,45	193,138,324	240	99	7.20753e-07	1.55033e-05	0.02,0.0,0.0	0.033,0.037,0.054	-0.035
TSSC4	chr11	+	2401838	2402147	2400749	2400798	2402293	2402450	44	2,4,4	40,74,66	72,74,171	193,138,324	408	99	0	0	0.012,0.013,0.014	0.083,0.115,0.114	-0.091
GKAP1	chr9	-	83768817	83768970	83753257	83753359	83780381	83780404	52	17,71,57	10,17,11	2850,2984,7800	160,172,399	252	99	1.38221e-07	3.44622e-06	0.4,0.621,0.671	0.875,0.872,0.885	-0.313
ALKBH6	chr19	-	36010893	36011045	36010566	36010683	36013020	36013089	59	15,37,34	0,0,1	27,33,67	10,0,0	251	99	0.00458089	0.0328987	1.0,1.0,0.931	0.516,1.0,1.0	0.138
ALKBH6	chr19	-	36011403	36011464	36010566	36010683	36013020	36013089	60	8,29,32	0,0,1	27,8,38	10,0,0	160	99	0.000899199	0.00803397	1.0,1.0,0.952	0.626,1.0,1.0	0.109
ALKBH6	chr19	-	36013513	36013588	36013343	36013422	36014174	36014213	62	9,12,1	13,35,16	18,13,56	9,7,11	174	99	7.06097e-08	1.83703e-06	0.283,0.163,0.034	0.532,0.514,0.743	-0.436
ARHGEF28	chr5	+	73923086	73923164	73911274	73911575	73940843	73941993	130	1,1,10	23,6,19	9,9,9	8,0,5	177	99	0.000147697	0.00167156	0.024,0.085,0.227	0.386,1.0,0.502	-0.517
C9orf85	chr9	+	71947005	71947112	71911638	71911836	71971504	71971618	149	31,18,45	0,0,0	23,17,39	0,4,13	206	99	3.44749e-07	7.9811e-06	1.0,1.0,1.0	1.0,0.671,0.59	0.246
C9orf85	chr9	+	71971504	71971618	71947005	71947112	71982656	71986057	152	14,11,19	0,0,0	8,4,21	1,0,5	213	99	0.000869595	0.0078142	1.0,1.0,1.0	0.788,1.0,0.661	0.184
MOK	chr14	-	102251443	102251610	102250811	102250987	102251755	102251804	156	0,0,2	12,11,9	27,4,28	47,33,101	266	99	2.65149e-05	0.000371447	0.0,0.0,0.076	0.176,0.043,0.094	-0.079
MOK	chr14	-	102251443	102251610	102250811	102250990	102251755	102251804	157	0,0,2	6,11,6	31,12,44	126,41,199	266	99	0.000616434	0.00572126	0.0,0.0,0.11	0.084,0.098,0.076	-0.049
MOK	chr14	-	102263545	102263616	102251916	102251995	102283477	102283592	160	2,3,13	0,0,9	67,20,138	0,1,0	170	99	0.00111713	0.00970729	1.0,1.0,0.457	1.0,0.921,1.0	-0.155
DTYMK	chr2	-	241680228	241680319	241678451	241678649	241685768	241685877	164	46,120,102	8,24,19	137,130,136	44,39,52	190	99	0.00304277	0.0230172	0.75,0.723,0.737	0.619,0.635,0.577	0.126
USP39	chr2	+	85637368	85637436	85636052	85636130	85639202	85639391	169	65,69,133	0,0,0	80,17,164	2,8,5	167	99	1.25309e-05	0.00019097	1.0,1.0,1.0	0.96,0.557,0.951	0.177
ARPC4	chr3	+	9801660	9801756	9800184	9800296	9803842	9804013	174	503,695,876	6,10,12	446,343,629	0,0,0	195	99	0.000532347	0.00503415	0.977,0.972,0.974	1.0,1.0,1.0	-0.026
OBSL1	chr2	-	219557822	219558110	219556453	219556723	219559224	219559497	181	74,4,90	0,0,0	10,13,0	1,2,7	387	99	2.12496e-09	7.06833e-08	1.0,1.0,1.0	0.719,0.624,0.0	0.552
OBSL1	chr2	-	219558183	219558459	219557822	219558110	219559224	219559497	182	402,388,472	4,4,15	143,52,133	0,0,0	375	99	6.40683e-05	0.000806538	0.964,0.962,0.893	1.0,1.0,1.0	-0.06
R3HDM1	chr2	+	135641535	135641790	135638895	135639122	135645378	135645527	205	0,0,3	11,10,0	7,5,12	0,1,2	354	99	6.79077e-05	0.000849306	0.0,0.0,1.0	1.0,0.583,0.627	-0.403
SF3A3	chr1	-	37960119	37960175	37956979	37958263	37968043	37968134	207	213,343,389	0,0,19	719,980,1124	0,1,0	155	99	0.00181164	0.0147764	1.0,1.0,0.929	1.0,0.998,1.0	-0.023
CLIP4	chr2	+	29121373	29121521	29097675	29097947	29131257	29131397	211	1,2,1	0,0,0	51,23,144	1,0,18	247	99	0.00010233	0.00121276	1.0,1.0,1.0	0.953,1.0,0.762	0.095
SYNJ2BP	chr14	-	70388469	70388606	70375675	70375771	70416899	70417090	214	10,33,6	0,4,6	260,219,398	3,5,3	236	99	0.000967878	0.00855663	1.0,0.776,0.296	0.973,0.948,0.982	-0.277
LIN7B	chr19	+	49115259	49115331	49114848	49114967	49116262	49116472	223	21,39,47	0,0,0	148,293,292	11,15,7	171	99	3.96425e-05	0.000531827	1.0,1.0,1.0	0.886,0.919,0.96	0.078
LIN7B	chr19	+	49116262	49116472	49115259	49115331	49117854	49118018	224	63,78,93	8,3,3	266,574,472	0,2,0	309	99	8.79517e-09	2.64752e-07	0.716,0.893,0.909	1.0,0.989,1.0	-0.157
FAM118A	chr22	+	45335349	45335382	45332424	45332710	45336327	45336411	245	8,10,16	0,0,0	293,86,360	54,32,54	132	99	1.49699e-07	3.69245e-06	1.0,1.0,1.0	0.803,0.668,0.833	0.232
LYPD6B	chr2	+	149119102	149119163	149038466	149038801	149130882	149130953	254	0,0,6	8,19,39	41,12,49	4,1,6	160	99	0	0	0.0,0.0,0.087	0.864,0.881,0.835	-0.831
CCNL1	chr3	-	157149286	157149385	157147555	157148589	157149484	157149596	271	315,277,263	20,6,25	194,101,258	1,0,4	198	99	4.08219e-08	1.09463e-06	0.887,0.958,0.84	0.99,1.0,0.97	-0.092
FLCN	chr17	-	17223921	17224143	17222500	17222661	17226175	17226322	276	50,33,82	2,0,0	88,52,100	4,4,30	321	99	1.55649e-06	3.06999e-05	0.885,1.0,1.0	0.872,0.8,0.507	0.235
FLCN	chr17	-	17224457	17224511	17223921	17224143	17226175	17226322	277	0,0,0	18,11,45	6,4,0	51,12,35	153	99	0.00267338	0.0206443	0.0,0.0,0.0	0.071,0.177,0.0	-0.083
FLCN	chr17	-	17236475	17236683	17232787	17232901	17236911	17237168	281	0,0,0	5,12,15	5,2,7	8,2,34	307	99	4.2947e-05	0.000568634	0.0,0.0,0.0	0.168,0.244,0.062	-0.158
CATSPER2	chr15	-	43635726	43635826	43635359	43635416	43636040	43636219	307	0,0,5	5,3,19	346,211,491	40,50,73	199	99	0	0	0.0,0.0,0.116	0.811,0.677,0.77	-0.714
RPAP3	chr12	-	47679492	47679594	47670106	47670345	47679703	47679774	319	50,79,75	0,1,0	59,20,132	12,4,4	201	99	2.22449e-07	5.31301e-06	1.0,0.975,1.0	0.708,0.711,0.942	0.205
STMN1	chr1	-	25904663	25904738	25903640	25903813	25906787	25906877	324	427,553,861	0,0,0	1956,1774,3338	35,31,27	174	99	3.59616e-06	6.42605e-05	1.0,1.0,1.0	0.97,0.97,0.986	0.025
NCAPG2	chr7	-	158650831	158650972	158646459	158646563	158652292	158652480	340	8,7,23	0,0,0	174,74,309	11,1,4	240	99	0.00109165	0.00952369	1.0,1.0,1.0	0.867,0.968,0.97	0.065
ZNF280D	chr15	-	56707081	56707143	56704120	56704267	56707262	56707306	380	11,6,9	0,0,0	11,5,16	3,6,6	161	99	6.71632e-09	2.0586e-07	1.0,1.0,1.0	0.693,0.339,0.621	0.449
ZNF280D	chr15	-	56707081	56707150	56704120	56704267	56707262	56707306	381	14,8,24	0,0,0	10,10,20	3,6,6	168	99	2.49223e-09	8.14129e-08	1.0,1.0,1.0	0.663,0.495,0.663	0.393
HLA-DMA	chr6	-	32949610	32949889	32949270	32949399	32950518	32950803	382	391,586,484	0,38,0	65,158,150	0,0,0	378	99	4.07174e-05	0.000543911	1.0,0.802,1.0	1.0,1.0,1.0	-0.066
HLA-DMA	chr6	-	32950518	32950803	32949610	32949889	32952948	32953097	383	316,368,323	3,5,10	36,31,83	0,0,0	384	99	0.000397297	0.00392342	0.964,0.95,0.893	1.0,1.0,1.0	-0.064
ZBTB17	chr1	-	15946934	15947123	15946153	15946294	15948290	15948497	396	22,20,58	0,0,1	107,40,257	6,0,27	288	99	1.85322e-05	0.000270905	1.0,1.0,0.952	0.86,1.0,0.766	0.109
GRSF1	chr4	-	70824293	70824368	70815782	70820861	70825295	70825431	410	283,361,402	5,13,7	236,275,407	0,0,4	174	99	0.000110381	0.00129552	0.97,0.94,0.97	1.0,1.0,0.983	-0.034
CD47	chr3	-	108049618	108049651	108043093	108047292	108050577	108050602	412	2,6,0	6,13,9	345,601,675	0,0,0	132	99	0	0	0.2,0.257,0.0	1.0,1.0,1.0	-0.848
CD47	chr3	-	108050577	108050602	108043093	108047292	108051938	108051970	413	7,13,13	215,540,279	68,57,110	76,106,153	124	99	0	0	0.025,0.019,0.036	0.417,0.3,0.365	-0.334
CD47	chr3	-	108051938	108051970	108043093	108047292	108057476	108057569	414	229,542,308	8,27,22	62,111,161	15,7,23	131	99	0.000331321	0.0033662	0.956,0.938,0.914	0.757,0.923,0.841	0.096
PRMT2	chr21	+	46636438	46636547	46635673	46635763	46636895	46636990	417	91,120,233	15,32,50	42,17,92	43,35,56	208	99	2.97108e-09	9.54853e-08	0.743,0.641,0.689	0.317,0.188,0.439	0.376
PRMT2	chr21	+	46658744	46658920	46649574	46649739	46664294	46665124	418	56,86,129	2,0,0	40,16,84	2,16,3	275	99	1.21891e-05	0.000186541	0.91,1.0,1.0	0.878,0.265,0.91	0.286
PRMT2	chr21	+	46663382	46663554	46649574	46649739	46664294	46665124	421	133,183,219	2,0,0	118,73,130	2,16,3	271	99	9.77079e-07	2.02591e-05	0.96,1.0,1.0	0.956,0.625,0.941	0.146
TEPSIN	chr17	-	81232314	81232518	81231846	81232021	81233431	81233503	427	48,37,52	14,1,6	79,38,110	3,0,5	303	99	0.00518702	0.0365786	0.528,0.924,0.739	0.896,1.0,0.878	-0.194
PHF8	chrX	-	53993600	53993903	53992735	53992839	53995692	53995782	430	2,0,4	5,2,3	83,38,174	0,6,5	402	99	7.22209e-10	2.5874e-08	0.09,0.0,0.247	1.0,0.609,0.896	-0.723
VPS26C	chr21	-	37233361	37233442	37232376	37232451	37238459	37238609	432	0,6,22	2,4,1	34,30,74	1,0,0	180	99	4.34205e-05	0.00057403	0.0,0.452,0.924	0.949,1.0,1.0	-0.524
ZNF667	chr19	-	56471698	56472187	56462337	56462429	56474011	56474124	470	3,9,5	0,0,0	2,1,8	2,0,3	588	99	4.87409e-06	8.32825e-05	1.0,1.0,1.0	0.144,1.0,0.31	0.515
PCBP2	chr12	+	53464759	53464852	53462480	53462567	53465931	53465973	474	1064,1273,1652	270,366,453	1988,1019,2915	384,194,675	192	99	0.00348185	0.0259347	0.67,0.642,0.653	0.727,0.73,0.69	-0.061
PCBP2	chr12	+	53465931	53465973	53462480	53462567	53467220	53467293	476	643,761,984	70,53,77	1053,611,1733	61,34,103	141	99	0.0056346	0.0390916	0.866,0.91,0.9	0.924,0.927,0.922	-0.032
PCBP2	chr12	+	53467804	53467843	53467220	53467293	53468776	53468832	478	753,910,1201	236,269,388	1246,813,1748	681,366,926	138	99	1.7764e-07	4.33773e-06	0.696,0.708,0.689	0.568,0.614,0.575	0.112
PCCA	chr13	+	100515426	100515567	100449251	100449305	100527674	100527752	493	110,251,333	2,17,2	92,89,116	15,10,12	240	99	1.74557e-06	3.37077e-05	0.958,0.859,0.986	0.717,0.786,0.799	0.167
ZCCHC17	chr1	+	31318166	31318236	31310043	31310164	31319108	31319166	506	15,11,22	101,168,223	88,26,136	69,23,126	169	99	0	0	0.08,0.037,0.055	0.428,0.398,0.387	-0.347
BAX	chr19	+	48955686	48955833	48955547	48955599	48956197	48956333	547	311,605,696	6,0,0	235,234,396	1,17,0	246	99	0.000222174	0.002393	0.954,1.0,1.0	0.99,0.847,1.0	0.039
NBAS	chr2	-	15178987	15179116	15166915	15167323	15186741	15186880	548	298,647,527	16,24,18	987,1216,1275	153,196,95	228	99	5.26148e-11	2.19436e-09	0.89,0.921,0.927	0.737,0.729,0.854	0.139
C6orf52	chr6	-	10684848	10684923	10683186	10683232	10686965	10687164	580	2,12,4	2,4,0	29,47,6	65,155,80	174	99	0.000466894	0.00449494	0.363,0.631,1.0	0.202,0.147,0.041	0.535
GSTZ1	chr14	+	77322546	77322732	77321035	77321183	77324869	77324921	588	14,0,0	26,90,108	71,17,146	132,82,255	285	99	4.53937e-12	2.21436e-10	0.158,0.0,0.0	0.157,0.067,0.166	-0.077
SELENOF	chr1	-	86868052	86868102	86862444	86863605	86880661	86880725	594	338,373,473	25,33,63	258,131,538	20,6,21	149	99	0.000271602	0.00285091	0.9,0.882,0.833	0.896,0.936,0.945	-0.054
ZNF410	chr14	+	73922065	73922206	73920979	73921105	73923394	73923522	616	137,178,185	2,3,8	246,154,495	105,49,174	240	99	0	0	0.966,0.961,0.905	0.491,0.565,0.54	0.412
ZNF410	chr14	+	73927106	73927228	73923394	73923522	73931502	73932521	618	12,18,1	110,172,197	8,13,11	424,202,594	221	99	0.00212552	0.0169715	0.047,0.045,0.002	0.008,0.028,0.008	0.017
EPB41L1	chr20	+	36195328	36195364	36194211	36194360	36197858	36198041	634	0,0,1	42,18,42	3,0,6	18,5,53	135	99	0.00194171	0.0156757	0.0,0.0,0.017	0.109,0.0,0.077	-0.056
PPFIBP2	chr11	+	7641032	7641065	7639731	7639870	7641478	7641620	651	0,0,0	9,5,27	18,8,29	14,2,62	132	99	5.7518e-11	2.37169e-09	0.0,0.0,0.0	0.491,0.75,0.26	-0.5
IL15RA	chr10	-	5966144	5966339	5960366	5960567	5977776	5977858	668	10,16,31	2,4,5	9,5,9	1,1,0	294	99	0.00204251	0.0164088	0.627,0.574,0.676	0.752,0.627,1.0	-0.167
OXR1	chr8	+	106737519	106737600	106726106	106726309	106739457	106739583	685	2,0,6	2,2,1	124,109,234	1,0,2	180	99	3.2538e-05	0.000444706	0.355,0.0,0.767	0.986,1.0,0.985	-0.616
C12orf29	chr12	+	88040147	88040265	88035535	88035738	88042824	88042920	687	9,2,33	2,5,3	60,7,125	6,0,1	217	99	0.00223278	0.0176858	0.672,0.154,0.834	0.82,1.0,0.983	-0.381
RIBC1	chrX	+	53428282	53428627	53428002	53428084	53429853	53429972	689	0,1,1	2,2,0	348,234,647	13,9,17	444	99	9.47285e-06	0.000148828	0.0,0.1,1.0	0.857,0.853,0.895	-0.502
CKB	chr14	-	103520468	103520592	103520121	103520311	103521262	103521434	698	3568,6283,6893	15,20,16	4053,3570,5381	128,120,197	223	99	0	0	0.991,0.993,0.995	0.934,0.93,0.924	0.064
VILL	chr3	+	38002395	38002575	38001701	38001860	38004254	38004399	744	27,26,46	3,1,10	32,23,52	0,0,0	279	99	1.14759e-07	2.90271e-06	0.762,0.902,0.62	1.0,1.0,1.0	-0.239
VILL	chr3	+	38003167	38003313	38001701	38001860	38004254	38004399	745	38,45,13	3,1,10	38,28,45	0,0,0	245	99	3.78355e-06	6.71695e-05	0.837,0.948,0.344	1.0,1.0,1.0	-0.29
VILL	chr3	+	38003167	38003313	38002395	38002575	38004254	38004399	746	63,69,34	0,0,0	72,69,89	0,7,9	245	99	2.16438e-06	4.07762e-05	1.0,1.0,1.0	1.0,0.799,0.8	0.134
AP4B1	chr1	-	113895756	113896038	113894194	113895492	113896257	113896465	777	95,197,163	0,0,0	203,211,284	6,5,9	381	99	8.71135e-07	1.82529e-05	1.0,1.0,1.0	0.898,0.916,0.891	0.098
PTGES3L	chr17	-	42971606	42971696	42970288	42970342	42979169	42979268	801	26,13,2	0,0,0	10,20,33	2,0,14	189	99	2.97954e-06	5.39476e-05	1.0,1.0,1.0	0.724,1.0,0.553	0.241
DSTN	chr20	+	17591931	17592063	17570074	17570211	17600737	17601045	823	13,12,22	315,189,280	133,76,171	241,120,450	231	99	0	0	0.017,0.026,0.033	0.191,0.213,0.14	-0.156
BUB1B-PAK6	chr15	+	40274141	40274276	40273550	40273676	40275926	40277487	827	55,155,207	2,12,2	92,48,98	0,0,1	234	99	9.46815e-05	0.00113504	0.921,0.845,0.978	1.0,1.0,0.976	-0.077
ERMARD	chr6	+	169766637	169766667	169762428	169762531	169768102	169768171	832	63,66,105	0,0,0	215,95,353	12,19,51	129	99	2.61768e-12	1.32117e-10	1.0,1.0,1.0	0.932,0.793,0.842	0.144
ERMARD	chr6	+	169775269	169775346	169773318	169773402	169775939	169776065	834	228,303,281	1,0,0	472,355,701	0,17,11	176	99	0.000215206	0.00233174	0.992,1.0,1.0	1.0,0.922,0.973	0.032
ERMARD	chr6	+	169779181	169779295	169776454	169776673	169781329	169781600	839	292,408,306	0,1,1	504,951,1038	4,8,26	213	99	0.000132518	0.00152263	1.0,0.995,0.993	0.983,0.982,0.949	0.025
PTK7	chr6	+	43145199	43145432	43144450	43144606	43146617	43146698	864	69,54,42	0,0,0	180,85,279	19,2,34	332	99	3.35161e-09	1.06773e-07	1.0,1.0,1.0	0.739,0.927,0.71	0.208
GTF3C5	chr9	+	133054943	133054964	133054711	133054809	133056011	133056094	870	0,12,5	48,121,123	33,45,31	182,137,238	120	99	6.93878e-07	1.50287e-05	0.0,0.076,0.032	0.13,0.213,0.097	-0.111
SERPINA5	chr14	+	94581614	94581710	94581425	94581490	94587345	94587981	871	222,178,404	535,499,1068	188,36,245	424,65,410	195	99	0.00640903	0.0436605	0.174,0.153,0.161	0.184,0.219,0.233	-0.049
HNRNPM	chr19	+	8473663	8473708	8471325	8471427	8474166	8474244	875	495,460,482	11,13,16	524,221,922	52,28,104	144	99	1.44329e-14	9.0119e-13	0.969,0.961,0.954	0.874,0.844,0.859	0.102
HNRNPM	chr19	+	8483157	8483211	8474166	8474244	8485602	8486405	877	386,512,482	44,43,50	646,344,1077	31,13,31	153	99	1.73545e-09	5.93528e-08	0.85,0.885,0.862	0.931,0.945,0.957	-0.079
ABHD12	chr20	-	25320198	25320318	25317047	25317078	25323324	25323430	887	25,60,67	0,0,0	85,45,144	3,0,8	219	99	0.00029692	0.00306658	1.0,1.0,1.0	0.928,1.0,0.891	0.06
CTTN	chr11	+	70421469	70421580	70420399	70420510	70422939	70422995	900	147,96,185	77,81,118	87,9,74	68,16,106	210	99	0.00634412	0.0432858	0.474,0.358,0.425	0.376,0.21,0.248	0.141
UBXN1	chr11	-	62676812	62677005	62676497	62676639	62677517	62677634	908	657,1211,935	0,4,0	1580,2287,2248	28,26,12	292	99	7.07505e-07	1.52634e-05	1.0,0.99,1.0	0.95,0.968,0.984	0.029
NEK1	chr4	-	169555719	169555851	169537808	169537911	169555931	169556095	910	1,1,7	0,0,0	2,0,2	3,3,7	231	99	1.11022e-16	8.54324e-15	1.0,1.0,1.0	0.222,0.0,0.109	0.89
NEK1	chr4	-	169561479	169561554	169555931	169556095	169561686	169561737	911	1,4,5	0,0,0	7,8,9	5,0,1	174	99	0.00151852	0.0127246	1.0,1.0,1.0	0.443,1.0,0.837	0.24
NT5DC4	chr2	+	112725173	112725240	112724780	112724888	112725381	112725552	925	2,6,12	0,0,0	19,12,17	7,0,0	166	99	0.00256188	0.0199456	1.0,1.0,1.0	0.618,1.0,1.0	0.127
SFXN4	chr10	-	119161054	119161081	119160914	119160969	119162339	119162414	930	17,11,16	1,0,3	15,16,10	51,24,91	126	99	3.33067e-16	2.49275e-14	0.93,1.0,0.807	0.188,0.344,0.079	0.709
HES6	chr2	-	238239660	238239747	238239486	238239568	238239824	238240038	935	8,9,22	0,0,0	187,205,252	16,10,2	186	99	0.000292421	0.00303423	1.0,1.0,1.0	0.862,0.916,0.985	0.079
NADK2	chr5	-	36208624	36208690	36207169	36207265	36211843	36211922	941	24,7,13	14,12,17	6,0,8	175,100,246	165	99	0	0	0.507,0.259,0.315	0.02,0.0,0.019	0.347
POLI	chr18	+	54291832	54292038	54287280	54287411	54320272	54321266	967	31,24,19	0,0,9	35,1,52	12,12,15	305	99	0.000998537	0.00880275	1.0,1.0,0.407	0.486,0.026,0.529	0.455
CHID1	chr11	-	893426	893519	884067	884169	899339	899401	969	378,939,801	47,64,36	1196,1304,1451	38,37,35	192	99	1.14885e-08	3.37007e-07	0.806,0.883,0.92	0.942,0.948,0.955	-0.079
IFT122	chr3	+	129456113	129456264	129451913	129451998	129458598	129458677	975	0,0,0	2,1,2	5,0,11	28,5,99	250	99	0.00510625	0.0360906	0.0,0.0,0.0	0.066,0.0,0.042	-0.036
IFT122	chr3	+	129466889	129467066	129464634	129464781	129469341	129469417	979	0,2,0	15,0,1	162,19,280	8,1,13	276	99	1.24428e-05	0.000189891	0.0,1.0,0.0	0.879,0.872,0.885	-0.545
SERPINB6	chr6	-	2968778	2968913	2959167	2959342	2971116	2971567	1009	23,3,18	31,90,103	24,0,36	437,216,623	234	99	6.13249e-07	1.34558e-05	0.239,0.014,0.069	0.023,0.0,0.024	0.092
SERPINB6	chr6	-	2968778	2968913	2959167	2959342	2971247	2972165	1010	23,3,12	12,11,26	17,2,25	88,42,161	234	99	0.000197901	0.00216788	0.448,0.103,0.163	0.076,0.02,0.062	0.185
ERP29	chr12	+	112019755	112019894	112013425	112013609	112022149	112023449	1025	910,1589,2044	85,66,112	921,638,1133	49,21,37	238	99	0.004963	0.0351576	0.817,0.909,0.884	0.887,0.927,0.927	-0.044
MTF2	chr1	+	93129277	93129448	93127231	93127299	93133702	93133808	1034	36,25,28	0,0,7	38,19,77	0,0,1	270	99	0.00483042	0.0343969	1.0,1.0,0.595	1.0,1.0,0.966	-0.124
APOL3	chr22	-	36149045	36149142	36145472	36145599	36160668	36160755	1067	7,4,12	0,5,1	1,1,1	0,0,0	196	99	0.00231768	0.0182591	1.0,0.288,0.858	1.0,1.0,1.0	-0.285
PPP3CC	chr8	+	22539468	22539498	22532920	22533018	22540614	22541144	1086	48,107,96	36,47,59	230,166,363	579,558,926	129	99	0	0	0.506,0.636,0.555	0.234,0.186,0.231	0.349
ESYT2	chr7	-	158752780	158752843	158749648	158749723	158759485	158759581	1090	0,0,1	24,4,9	63,6,87	9,0,6	162	99	0	0	0.0,0.0,0.064	0.811,1.0,0.899	-0.882
FLOT1	chr6	-	30741613	30741704	30741189	30741333	30741791	30741867	1093	107,151,191	6,10,5	147,122,229	60,13,87	190	99	1.52091e-08	4.37917e-07	0.903,0.887,0.952	0.561,0.83,0.578	0.258
PIGF	chr2	-	46588074	46588179	46580936	46581591	46592474	46592583	1115	23,68,41	89,134,129	207,174,412	128,165,221	204	99	1.11022e-16	8.54324e-15	0.111,0.198,0.134	0.44,0.339,0.475	-0.27
SLC47A1	chr17	+	19567095	19567228	19566789	19566859	19577326	19579034	1127	29,16,46	2,6,4	6,6,49	0,0,0	232	99	1.07521e-06	2.21051e-05	0.861,0.532,0.831	1.0,1.0,1.0	-0.259
SLC47A1	chr17	+	19572779	19572861	19567095	19567228	19577326	19579034	1129	95,26,26	12,0,15	13,8,78	1,0,0	181	99	6.96888e-06	0.000112946	0.812,1.0,0.487	0.877,1.0,1.0	-0.193
GALT	chr9	+	34647656	34647705	34647088	34647258	34647831	34647961	1135	1,3,17	4,2,5	4,10,4	2,0,1	148	99	0.00729992	0.0486974	0.143,0.501,0.695	0.572,1.0,0.728	-0.32
FBRS	chr16	+	30661179	30661215	30660262	30660442	30661303	30661333	1145	21,2,19	0,0,0	47,5,83	8,0,6	135	99	4.66784e-05	0.000613416	1.0,1.0,1.0	0.812,1.0,0.91	0.093
FBRS	chr16	+	30661303	30661333	30660262	30660442	30662419	30662468	1147	4,5,11	0,0,0	18,11,35	20,0,45	129	99	1.66495e-07	4.08371e-06	1.0,1.0,1.0	0.409,1.0,0.374	0.406
MAPK11	chr22	-	50265581	50265660	50265320	50265494	50266225	50266305	1155	36,20,19	0,0,0	24,22,31	2,2,5	178	99	3.15676e-05	0.000433846	1.0,1.0,1.0	0.87,0.86,0.775	0.165
DMKN	chr19	-	35497646	35497681	35497219	35497538	35498715	35498763	1156	0,0,0	10,12,13	8,9,12	21,8,17	134	99	6.72612e-10	2.41764e-08	0.0,0.0,0.0	0.22,0.454,0.343	-0.339
DMKN	chr19	-	35498873	35498897	35498715	35498763	35499957	35500029	1157	22,20,13	0,0,0	36,25,21	0,0,9	123	99	0.00169812	0.0140041	1.0,1.0,1.0	1.0,1.0,0.653	0.116
DMKN	chr19	-	35506125	35506185	35505938	35505986	35508204	35508240	1160	0,0,0	1,4,2	1,5,1	5,0,1	159	99	0.00067234	0.00618926	0.0,0.0,0.0	0.111,1.0,0.384	-0.498
DMKN	chr19	-	35507457	35507511	35505938	35505986	35508204	35508240	1163	0,0,0	1,4,2	4,22,56	5,0,1	153	99	3.50275e-13	1.93795e-11	0.0,0.0,0.0	0.341,1.0,0.973	-0.771
DMKN	chr19	-	35507457	35507511	35505938	35505986	35510183	35510252	1164	0,0,0	2,2,1	1,3,17	6,11,10	153	99	4.06635e-06	7.10359e-05	0.0,0.0,0.0	0.097,0.15,0.524	-0.257
DMKN	chr19	-	35509910	35509961	35508204	35508240	35510183	35510252	1174	5,11,16	0,0,0	10,5,44	2,25,21	150	99	1.73134e-09	5.93053e-08	1.0,1.0,1.0	0.767,0.117,0.58	0.512
RBCK1	chr20	+	409880	410025	408049	408779	417525	417619	1214	114,148,234	5,12,6	166,108,258	2,0,5	244	99	0.000516674	0.00490077	0.902,0.833,0.941	0.971,1.0,0.954	-0.083
RBCK1	chr20	+	420870	421031	419557	419731	422126	422238	1215	127,211,259	4,17,6	142,64,164	41,19,35	260	99	1.02363e-13	5.93377e-12	0.924,0.825,0.943	0.569,0.562,0.641	0.307
LARP4	chr12	+	50453459	50453672	50441589	50441643	50454313	50454417	1228	9,8,7	0,2,0	12,13,48	0,4,10	312	99	0.00472987	0.0337909	1.0,0.559,1.0	1.0,0.508,0.604	0.149
BABAM2	chr2	+	27892382	27892448	27890614	27890842	27894532	27894684	1232	1,1,10	19,3,20	19,16,52	35,5,32	165	99	0.000542598	0.00510897	0.031,0.167,0.231	0.246,0.658,0.494	-0.323
BABAM2	chr2	+	28310081	28310153	28298337	28298491	28327273	28327447	1236	9,5,3	4,37,15	35,43,41	39,12,17	171	99	0.00271561	0.0208968	0.566,0.073,0.104	0.342,0.675,0.583	-0.286
BABAM2	chr2	+	28310081	28310153	28298337	28298491	28338449	28338900	1237	17,43,33	67,132,144	116,106,86	149,152,237	171	99	2.01807e-05	0.00029246	0.128,0.159,0.117	0.311,0.288,0.174	-0.123
BABAM2	chr2	+	28310081	28310153	28298337	28298491	28338477	28338900	1238	8,13,1	3,3,6	30,47,38	0,0,2	171	99	9.66148e-08	2.47239e-06	0.607,0.715,0.088	1.0,1.0,0.917	-0.502
BABAM2	chr2	+	28310198	28310369	28298337	28298491	28327273	28327447	1239	0,0,5	4,37,15	5,15,24	39,12,17	270	99	5.84934e-06	9.78053e-05	0.0,0.0,0.109	0.045,0.314,0.341	-0.197
BABAM2	chr2	+	28310198	28310369	28298337	28298491	28338449	28338900	1240	0,0,7	67,132,144	18,17,13	149,152,237	270	99	2.29637e-05	0.000326724	0.0,0.0,0.018	0.042,0.039,0.02	-0.028
BABAM2	chr2	+	28327273	28327447	28298337	28298491	28338477	28338900	1242	4,40,15	3,3,6	42,12,17	0,0,2	273	99	4.12922e-05	0.000550591	0.326,0.829,0.476	1.0,1.0,0.755	-0.375
BABAM2	chr2	+	28327273	28327447	28310198	28310369	28338449	28338900	1245	27,69,48	0,0,3	80,61,88	18,17,3	273	99	7.53111e-06	0.000121018	1.0,1.0,0.853	0.617,0.565,0.914	0.252
AACS	chr12	+	125124901	125125024	125124704	125124769	125128160	125128274	1247	29,11,26	0,0,1	80,26,143	9,0,8	222	99	0.000220865	0.00238125	1.0,1.0,0.921	0.799,1.0,0.889	0.078
SMARCA4	chr19	+	11033766	11033865	11033289	11033517	11034122	11034200	1260	5,16,31	27,35,70	134,121,299	177,116,350	198	99	2.44749e-05	0.000346224	0.085,0.186,0.181	0.275,0.343,0.299	-0.155
SMARCA4	chr19	+	11039457	11039553	11034913	11035132	11041306	11041560	1261	1,9,4	73,85,64	115,94,184	274,227,424	195	99	1.11022e-16	8.54324e-15	0.007,0.051,0.031	0.176,0.174,0.181	-0.147
STX5	chr11	-	62831018	62831110	62827560	62827631	62831953	62832051	1304	28,15,20	0,0,0	53,21,94	20,12,56	191	99	8.99281e-15	5.76331e-13	1.0,1.0,1.0	0.579,0.476,0.465	0.493
STX5	chr11	-	62831018	62831262	62827560	62827631	62831953	62832051	1305	63,87,79	0,0,0	138,48,268	20,12,56	343	99	0	0	1.0,1.0,1.0	0.666,0.536,0.58	0.406
TRIT1	chr1	-	39847219	39847297	39844530	39844640	39847547	39847660	1306	39,43,27	10,0,0	72,22,80	0,0,0	177	99	0.000257572	0.00272722	0.686,1.0,1.0	1.0,1.0,1.0	-0.105
AP1B1	chr22	-	29329711	29329720	29327679	29328895	29330377	29330532	1349	70,108,143	54,73,68	177,165,227	54,14,81	108	99	1.23005e-05	0.000187851	0.543,0.576,0.658	0.75,0.915,0.72	-0.203
AP1B1	chr22	-	29339753	29339774	29338989	29339133	29340655	29340857	1350	4,1,0	61,42,67	35,32,148	40,15,60	120	99	0	0	0.051,0.019,0.0	0.419,0.638,0.671	-0.553
BNIP1	chr5	+	173151565	173151694	173146865	173146958	173154321	173154413	1380	2,0,2	37,27,56	11,2,19	65,19,155	228	99	0.000165718	0.00185343	0.023,0.0,0.015	0.068,0.044,0.051	-0.042
CLHC1	chr2	-	55181569	55181744	55177601	55177781	55206269	55206376	1392	0,13,2	6,5,0	28,13,58	0,0,0	274	99	1.92731e-07	4.64895e-06	0.0,0.484,1.0	1.0,1.0,1.0	-0.505
MYBPC3	chr11	-	47333193	47333333	47332813	47332973	47333556	47333752	1404	9,3,2	0,0,0	38,59,65	7,2,0	239	99	0.000331304	0.0033662	1.0,1.0,1.0	0.692,0.924,1.0	0.128
ST7	chr7	+	117134123	117134192	117131884	117131960	117136080	117136235	1408	28,15,13	6,5,16	0,4,1	13,5,12	168	99	2.93079e-06	5.31091e-05	0.733,0.639,0.324	0.0,0.32,0.047	0.443
MARK2	chr11	+	63903985	63904147	63903060	63903158	63904785	63905043	1418	10,6,12	10,8,10	34,2,37	7,0,3	261	99	1.76887e-05	0.000259268	0.275,0.221,0.313	0.648,1.0,0.824	-0.554
MARK2	chr11	+	63906087	63906114	63904785	63905043	63908259	63908304	1419	10,7,0	13,19,24	4,0,0	33,10,36	126	99	0.00049779	0.00475884	0.377,0.224,0.0	0.087,0.0,0.0	0.171
FBXO44	chr1	+	11655669	11655699	11654856	11654952	11655805	11656100	1431	1,2,0	8,9,17	8,6,10	11,0,41	129	99	0.000136086	0.00155464	0.088,0.146,0.0	0.358,1.0,0.158	-0.427
GORASP1	chr3	-	39100746	39100877	39100304	39100454	39101015	39101102	1435	6,2,8	0,0,1	23,5,61	0,0,10	230	99	0.00105256	0.0092232	1.0,1.0,0.775	1.0,1.0,0.724	0.017
PRH1	chr12	-	11047019	11047188	10973654	10973721	11171421	11171611	1455	0,21,14	2,0,3	22,6,10	0,0,0	268	99	0.00176434	0.0144628	0.0,1.0,0.633	1.0,1.0,1.0	-0.456
CCDC74A	chr2	+	131532588	131532781	131531663	131531802	131532863	131532937	1482	444,380,535	1,6,8	1441,1040,1871	63,38,57	292	99	1.66863e-07	4.08815e-06	0.993,0.956,0.958	0.886,0.903,0.918	0.067
CCDC74A	chr2	+	131532709	131532781	131531663	131531802	131532863	131532937	1483	147,172,209	1,6,8	530,501,708	63,38,57	171	99	5.1861e-07	1.14782e-05	0.988,0.943,0.938	0.83,0.884,0.878	0.092
CCDC74A	chr2	+	131532723	131532781	131531663	131531802	131532863	131532937	1484	91,134,125	1,6,8	357,368,518	63,38,57	157	99	3.85706e-06	6.80874e-05	0.983,0.934,0.908	0.781,0.859,0.851	0.111
PSMD4	chr1	+	151262160	151262301	151254733	151254808	151263913	151264028	1495	713,894,1226	11,18,20	1749,1039,3051	17,10,6	240	99	5.4461e-06	9.21201e-05	0.964,0.953,0.962	0.977,0.977,0.995	-0.023
PSMD4	chr1	+	151262160	151262301	151254733	151254808	151264831	151264918	1496	261,281,442	5,5,14	638,363,1055	2,3,4	240	99	4.03805e-06	7.07209e-05	0.956,0.959,0.929	0.992,0.98,0.991	-0.04
PSMD4	chr1	+	151263913	151264028	151254733	151254808	151264831	151264918	1497	311,502,653	5,5,14	889,688,1377	2,3,4	214	99	7.29755e-05	0.000904599	0.966,0.979,0.956	0.995,0.991,0.994	-0.026
JSRP1	chr19	-	2252911	2253003	2252251	2252796	2253619	2253793	1504	2,41,35	0,0,2	44,81,35	6,17,5	191	99	2.67665e-06	4.92386e-05	1.0,1.0,0.901	0.792,0.712,0.784	0.204
VMP1	chr17	+	59834011	59834050	59817711	59817773	59838294	59838397	1524	11,1,4	52,76,146	3,0,0	100,21,90	138	99	0.00301003	0.0228169	0.132,0.009,0.019	0.021,0.0,0.0	0.046
EPB41L3	chr18	-	5394676	5394793	5392275	5393478	5395066	5395147	1544	64,68,150	0,0,2	937,972,1337	64,74,139	216	99	8.32812e-11	3.37667e-09	1.0,1.0,0.972	0.87,0.858,0.815	0.143
EPB41L3	chr18	-	5395066	5395147	5394676	5394793	5395608	5395707	1547	58,23,114	2,2,6	875,881,1380	12,2,5	180	99	0.000330194	0.00335787	0.941,0.863,0.913	0.976,0.996,0.993	-0.083
EPB41L3	chr18	-	5398020	5398143	5397057	5397426	5406776	5406968	1551	0,0,0	8,25,38	87,48,121	220,70,274	222	99	1.39888e-14	8.75964e-13	0.0,0.0,0.0	0.15,0.234,0.165	-0.183
EPB41L3	chr18	-	5410565	5410619	5406776	5406968	5419710	5419931	1553	49,14,31	0,0,0	360,120,433	28,13,72	153	99	1.15417e-08	3.38112e-07	1.0,1.0,1.0	0.893,0.857,0.796	0.151
EPB41L3	chr18	-	5443837	5443880	5438034	5438110	5445139	5445244	1555	11,13,9	0,0,0	72,2,113	3,3,3	142	99	0.00503486	0.0356321	1.0,1.0,1.0	0.944,0.317,0.963	0.259
TEX264	chr3	+	51672209	51672301	51671174	51671288	51674270	51674562	1567	24,16,56	58,93,104	48,4,62	206,70,333	191	99	0.00093215	0.00828771	0.177,0.082,0.218	0.108,0.029,0.088	0.084
TRIM16	chr17	-	15682853	15682951	15680864	15680953	15683035	15683157	1582	6,0,0	2,2,6	3,1,7	0,0,0	197	99	3.45157e-12	1.7261e-10	0.601,0.0,0.0	1.0,1.0,1.0	-0.8
TRIM16	chr17	-	15682853	15682964	15680864	15680953	15683035	15683157	1583	0,0,0	2,2,6	1,1,4	0,0,0	210	99	1.93179e-14	1.18588e-12	0.0,0.0,0.0	1.0,1.0,1.0	-1
KIAA0753	chr17	-	6611918	6612148	6609993	6610160	6620787	6620998	1596	9,8,8	0,0,0	43,4,93	0,0,8	329	99	0.000375027	0.00374581	1.0,1.0,1.0	1.0,1.0,0.778	0.074
BTBD10	chr11	-	13445023	13445181	13421641	13421838	13463091	13463297	1609	0,0,2	2,5,2	38,8,43	8,0,15	257	99	1.87978e-07	4.55945e-06	0.0,0.0,0.278	0.647,1.0,0.525	-0.631
WDSUB1	chr2	-	159271701	159271795	159259809	159259843	159275545	159275638	1614	3,2,8	9,3,0	29,7,42	0,0,0	193	99	6.54819e-07	1.42818e-05	0.146,0.255,1.0	1.0,1.0,1.0	-0.533
WDSUB1	chr2	-	159275545	159275638	159256195	159256375	159279760	159279945	1615	4,4,4	0,4,4	6,5,11	0,0,0	192	99	2.02181e-06	3.85893e-05	1.0,0.34,0.34	1.0,1.0,1.0	-0.44
EFCAB1	chr8	-	48731347	48731503	48730539	48730644	48735093	48735268	1619	0,2,0	3,4,1	512,608,627	246,413,321	255	99	3.1747e-06	5.72915e-05	0.0,0.163,0.0	0.447,0.364,0.431	-0.36
SOS1	chr2	-	38989269	38989314	38987472	38987591	38995122	38995387	1632	3,6,17	0,0,2	19,8,34	4,0,8	144	99	0.00204894	0.0164502	1.0,1.0,0.854	0.766,1.0,0.745	0.114
WAC	chr10	+	28595732	28596041	28590719	28590832	28608185	28608431	1635	16,17,23	3,4,14	40,10,147	2,0,5	408	99	1.36625e-06	2.72926e-05	0.564,0.508,0.285	0.829,1.0,0.877	-0.45
SH2B1	chr16	+	28871779	28871983	28869207	28869383	28872189	28872401	1651	287,323,285	2,20,0	175,56,206	0,0,1	303	99	7.80312e-05	0.000962355	0.979,0.841,1.0	1.0,1.0,0.985	-0.055
FOXK2	chr17	+	82582740	82582934	82571723	82571870	82584012	82584188	1657	31,32,45	0,0,0	165,89,305	5,1,12	293	99	0.000109585	0.00128895	1.0,1.0,1.0	0.918,0.968,0.896	0.073
REEP1	chr2	-	86219969	86220121	86213996	86217110	86227362	86227398	1667	0,6,8	4,0,4	6,4,6	0,0,0	251	99	1.85594e-06	3.57354e-05	0.0,1.0,0.441	1.0,1.0,1.0	-0.52
TOR2A	chr9	-	127732563	127732691	127731523	127732278	127733384	127733557	1678	85,67,72	10,9,2	266,163,492	3,0,3	227	99	8.44765e-10	2.997e-08	0.788,0.765,0.94	0.975,1.0,0.986	-0.156
TOR2A	chr9	-	127734298	127734564	127731523	127733560	127735119	127735294	1679	19,23,41	6,11,6	88,45,192	74,37,138	365	99	0.00290094	0.0221513	0.462,0.362,0.65	0.244,0.248,0.274	0.236
BCAT2	chr19	-	48807755	48808236	48806999	48807074	48810983	48811029	1689	0,0,1	41,58,68	11,4,4	47,5,54	580	99	0.00355617	0.0264252	0.0,0.0,0.003	0.038,0.12,0.012	-0.056
NLE1	chr17	-	35137542	35137640	35137000	35137193	35137813	35137890	1696	11,19,19	0,0,0	19,9,21	1,3,5	197	99	2.81017e-06	5.12206e-05	1.0,1.0,1.0	0.905,0.601,0.679	0.272
PTEN	chr10	+	87925512	87925557	87894024	87894109	87931045	87931089	1704	20,16,29	0,0,0	110,33,169	10,1,19	144	99	4.00294e-06	7.03217e-05	1.0,1.0,1.0	0.883,0.958,0.859	0.1
PTEN	chr10	+	87942610	87942769	87933012	87933251	87952117	87952259	1705	0,0,0	12,37,32	56,22,103	65,50,187	258	99	0	0	0.0,0.0,0.0	0.248,0.144,0.174	-0.189
ATP23	chr12	+	57945627	57945673	57941566	57941888	57946994	57947076	1718	7,3,9	0,0,0	238,57,463	10,2,9	145	99	0.00612681	0.0420393	1.0,1.0,1.0	0.942,0.951,0.972	0.045
KIF1A	chr2	-	240734718	240734745	240726825	240726940	240737062	240737168	1725	0,0,0	3,13,5	11,8,34	32,29,30	126	99	5.68582e-08	1.5007e-06	0.0,0.0,0.0	0.213,0.178,0.471	-0.287
ZCCHC14	chr16	-	87414413	87414541	87413054	87413195	87415275	87415367	1742	7,6,16	0,0,0	158,103,319	4,3,13	227	99	0.000588353	0.00549951	1.0,1.0,1.0	0.945,0.937,0.915	0.068
DGLUCY	chr14	+	91145220	91145313	91114012	91114528	91157638	91157690	1764	9,10,23	7,27,33	5,0,0	14,16,19	192	99	1.08497e-05	0.000167925	0.399,0.16,0.264	0.156,0.0,0.0	0.222
DGLUCY	chr14	+	91147780	91147858	91145220	91145313	91157638	91157690	1766	6,0,23	7,8,18	14,1,8	3,0,0	177	99	9.65364e-06	0.000151233	0.324,0.0,0.417	0.723,1.0,1.0	-0.661
RWDD3	chr1	+	95244210	95244715	95234154	95234315	95246755	95247225	1808	4,31,46	16,8,11	8,1,29	0,0,0	604	99	1.16303e-10	4.63811e-09	0.039,0.388,0.407	1.0,1.0,1.0	-0.722
RWDD3	chr1	+	95246541	95246657	95234154	95234315	95246755	95247225	1809	120,102,166	16,8,11	57,37,72	0,0,0	215	99	6.32428e-09	1.94938e-07	0.775,0.854,0.874	1.0,1.0,1.0	-0.166
RWDD3	chr1	+	95246541	95246657	95244210	95244698	95246755	95247225	1811	143,131,210	2,2,8	80,44,87	0,0,0	215	99	0.00221439	0.0175529	0.971,0.968,0.924	1.0,1.0,1.0	-0.046
MTERF4	chr2	-	241097242	241097427	241094276	241094432	241099395	241099894	1823	20,17,26	1,0,0	72,28,36	0,6,7	284	99	9.02241e-05	0.00109118	0.875,1.0,1.0	1.0,0.619,0.642	0.205
MTERF4	chr2	-	241097242	241097427	241094276	241094432	241102252	241102332	1824	2,14,28	0,0,0	77,39,30	31,20,23	284	99	1.7879e-12	9.25897e-11	1.0,1.0,1.0	0.464,0.405,0.313	0.606
MTERF4	chr2	-	241099395	241099894	241094276	241094432	241102252	241102287	1825	6,5,12	0,0,0	1,6,11	31,20,23	598	99	0	0	1.0,1.0,1.0	0.005,0.047,0.073	0.958
ATG7	chr3	+	11331339	11331428	11315343	11315493	11340644	11340735	1834	28,10,10	0,0,0	25,10,59	12,1,3	188	99	2.14537e-06	4.05229e-05	1.0,1.0,1.0	0.523,0.84,0.912	0.242
ATG7	chr3	+	11332971	11333093	11315343	11315493	11340644	11340735	1835	10,18,11	0,0,0	33,35,73	12,1,3	221	99	1.47239e-05	0.000220182	1.0,1.0,1.0	0.552,0.94,0.916	0.197
ATG7	chr3	+	11347876	11348035	11342134	11342279	11358417	11358612	1837	37,33,53	3,0,0	151,92,227	14,12,25	258	99	3.28794e-05	0.000448811	0.826,1.0,1.0	0.805,0.746,0.777	0.166
CERS4	chr19	+	8257878	8257985	8256948	8257077	8261929	8262420	1852	89,231,239	0,17,13	106,68,80	0,5,0	206	99	0.00432972	0.0314045	1.0,0.867,0.898	1.0,0.867,1.0	-0.034
CERS4	chr19	+	8261687	8261844	8256948	8257077	8261929	8262420	1853	234,540,559	0,17,13	171,323,142	0,5,0	256	99	0.00164095	0.0136199	1.0,0.925,0.943	1.0,0.962,1.0	-0.031
LNPK	chr2	-	175938312	175938383	175937343	175937514	175939551	175939657	1860	2,1,4	0,0,0	192,246,345	6,4,14	170	99	0.00293353	0.0223456	1.0,1.0,1.0	0.949,0.973,0.935	0.048
SNRPN	chr15	+	24920472	24920547	24920010	24920124	24962113	24962209	1890	0,0,3	6,24,13	1,1,13	9,4,12	174	99	0.000259626	0.00274497	0.0,0.0,0.116	0.059,0.125,0.381	-0.15
SNRPN	chr15	+	24967028	24967152	24962113	24962209	24967931	24968082	1894	2,6,25	254,325,413	28,16,24	224,114,361	223	99	7.81582e-07	1.66641e-05	0.003,0.008,0.026	0.053,0.059,0.029	-0.035
SNRPN	chr15	+	24967931	24968082	24962113	24962209	24974310	24974456	1895	483,625,825	1,1,32	464,255,737	0,0,4	250	99	1.5119e-05	0.000225382	0.995,0.996,0.911	1.0,1.0,0.986	-0.028
SNRPN	chr15	+	24974310	24974456	24967931	24968082	24976304	24976416	1897	239,300,413	0,0,0	241,141,379	0,14,0	245	99	0.000977482	0.00863455	1.0,1.0,1.0	1.0,0.803,1.0	0.066
SNRPN	chr15	+	24976304	24976416	24974310	24974456	24976876	24977029	1899	235,432,528	0,0,0	346,326,459	11,20,18	211	99	1.87628e-14	1.15505e-12	1.0,1.0,1.0	0.937,0.884,0.923	0.085
ITGB1BP1	chr2	-	9414177	9414256	9412268	9412405	9423372	9423528	1908	88,93,146	1,6,16	46,32,25	0,0,0	178	99	6.7724e-06	0.000110851	0.98,0.896,0.835	1.0,1.0,1.0	-0.096
ITGB1BP1	chr2	-	9418625	9418732	9412268	9412405	9423372	9423528	1909	61,80,72	1,6,16	35,16,29	0,0,0	206	99	1.95966e-06	3.74684e-05	0.967,0.865,0.684	1.0,1.0,1.0	-0.161
ITGB1BP1	chr2	-	9419989	9420100	9418625	9418732	9422965	9423176	1913	24,17,39	3,0,4	16,5,7	1,0,0	210	99	0.00279738	0.0214656	0.79,1.0,0.821	0.883,1.0,1.0	-0.091
RHNO1	chr12	+	2885282	2885492	2877222	2877282	2887910	2889524	1956	12,15,14	5,1,1	24,3,5	10,3,11	309	99	0.00304069	0.0230094	0.435,0.828,0.818	0.435,0.243,0.127	0.425
AKT2	chr19	-	40265221	40265351	40256925	40257054	40285180	40285345	1975	55,20,65	9,2,11	42,2,80	2,0,4	229	99	0.00218588	0.0173665	0.725,0.812,0.719	0.901,1.0,0.896	-0.18
PLEKHG2	chr19	+	39420948	39420996	39420750	39420852	39421074	39421113	1978	2,6,2	0,0,0	12,7,16	3,0,4	147	99	0.00018613	0.00205231	1.0,1.0,1.0	0.729,1.0,0.729	0.181
YIF1A	chr11	-	66285380	66285536	66284872	66284966	66285700	66285758	1983	558,1181,1084	0,24,5	823,769,887	5,21,38	255	99	4.77196e-05	0.000625969	1.0,0.95,0.988	0.985,0.934,0.901	0.039
SECISBP2	chr9	+	89325426	89325676	89319651	89319797	89325896	89326038	2046	8,1,15	0,0,0	55,6,74	0,0,8	349	99	0.000425775	0.00416326	1.0,1.0,1.0	1.0,1.0,0.724	0.092
SECISBP2	chr9	+	89339863	89339953	89338457	89338580	89341346	89341479	2049	15,29,29	6,7,5	223,85,362	1,0,9	189	99	2.27501e-10	8.67679e-09	0.567,0.685,0.752	0.992,1.0,0.955	-0.314
CLPP	chr19	+	6366257	6366363	6364451	6364639	6368537	6370242	2057	264,427,446	0,13,5	868,1003,1235	5,5,0	205	99	0.00176067	0.014449	1.0,0.941,0.977	0.988,0.99,1.0	-0.02
NEK3	chr13	-	52135728	52135863	52133688	52133815	52136115	52136259	2060	93,101,72	15,4,3	315,190,683	9,9,13	234	99	0.00338829	0.0253501	0.724,0.914,0.91	0.937,0.899,0.957	-0.082
RIN3	chr14	+	92676474	92676606	92659160	92659469	92684986	92685150	2066	147,195,192	4,13,1	49,32,83	1,0,0	231	99	0.000430488	0.00420746	0.94,0.865,0.988	0.955,1.0,1.0	-0.054
SLC27A1	chr19	+	17488847	17488939	17487459	17487529	17489007	17489117	2067	28,23,63	0,0,0	13,4,46	0,3,7	191	99	5.56799e-05	0.000715361	1.0,1.0,1.0	1.0,0.409,0.773	0.273
PTBP1	chr19	+	807868	807902	806407	806556	808359	808452	2083	78,47,83	3,12,0	115,76,298	6,0,3	133	99	0.00445161	0.0321393	0.951,0.745,1.0	0.934,1.0,0.987	-0.075
MPG	chr16	+	79138	79331	78224	78333	79424	79700	2103	2,4,1	138,198,205	10,19,18	87,84,146	292	99	4.17208e-11	1.7534e-09	0.005,0.007,0.002	0.038,0.071,0.04	-0.045
CDKL3	chr5	-	134299655	134299750	134298423	134298710	134302589	134302687	2111	0,0,0	7,10,6	59,44,93	133,185,210	194	99	1.25028e-07	3.14063e-06	0.0,0.0,0.0	0.185,0.108,0.184	-0.159
CDKL3	chr5	-	134302139	134302210	134298423	134298710	134302589	134302687	2112	0,0,0	7,10,6	4,13,61	133,185,210	170	99	0.000106226	0.00125282	0.0,0.0,0.0	0.017,0.039,0.145	-0.067
CDKL3	chr5	-	134306608	134306702	134304404	134304567	134308137	134308466	2115	6,3,0	0,4,5	271,186,369	1,4,7	193	99	3.1604e-05	0.000433846	1.0,0.278,0.0	0.993,0.96,0.964	-0.546
CDKL3	chr5	-	134308573	134308727	134308000	134308466	134319357	134319497	2119	29,41,58	1,7,1	115,112,333	0,0,0	253	99	3.19895e-05	0.000438032	0.919,0.696,0.958	1.0,1.0,1.0	-0.142
CDKL3	chr5	-	134312291	134312380	134308000	134308466	134319357	134319497	2120	0,0,5	1,7,1	24,1,34	0,0,0	188	99	1.59066e-09	5.47437e-08	0.0,0.0,0.725	1.0,1.0,1.0	-0.758
CDKL3	chr5	-	134312291	134312380	134308573	134308727	134319357	134319497	2121	13,5,12	5,11,1	96,41,180	2,9,9	188	99	0.00378422	0.027864	0.578,0.193,0.863	0.962,0.706,0.913	-0.316
CDKL3	chr5	-	134312291	134312380	134308573	134308727	134321790	134321903	2122	13,5,8	0,7,6	43,27,106	0,0,3	188	99	1.28805e-05	0.000195616	1.0,0.273,0.412	1.0,1.0,0.949	-0.421
CDKL3	chr5	-	134319357	134319497	134308573	134308727	134321790	134321903	2123	16,16,6	0,7,6	51,26,87	0,0,3	239	99	5.1111e-05	0.000664473	1.0,0.486,0.293	1.0,1.0,0.923	-0.381
MRO	chr18	-	50800035	50800143	50795129	50799390	50806703	50806850	2143	131,406,333	0,5,0	81,177,150	0,6,6	207	99	0.00155791	0.0130197	1.0,0.975,1.0	1.0,0.934,0.923	0.039
MRO	chr18	-	50801348	50801504	50800035	50800143	50805153	50805336	2144	276,855,539	10,58,51	191,340,387	15,1,0	255	99	7.89064e-07	1.68042e-05	0.915,0.851,0.804	0.832,0.992,1.0	-0.085
MRO	chr18	-	50805153	50805336	50795129	50799390	50806703	50806850	2145	68,201,182	0,5,0	28,38,50	0,6,6	282	99	8.00858e-05	0.000982703	1.0,0.934,1.0	1.0,0.69,0.745	0.166
MRO	chr18	-	50809301	50809404	50806703	50806850	50819580	50819702	2147	87,240,285	0,4,0	62,52,100	0,14,0	202	99	0.000605631	0.00563451	1.0,0.967,1.0	1.0,0.645,1.0	0.107
MRO	chr18	-	50819580	50819702	50809301	50809404	50825308	50825380	2151	53,150,129	20,48,44	39,29,67	7,2,13	221	99	0.00537423	0.0375879	0.543,0.583,0.568	0.714,0.867,0.698	-0.195
TMEM62	chr15	+	43178606	43178711	43169592	43169677	43181180	43181299	2163	25,25,23	0,0,2	8,12,5	1,7,0	204	99	0.000622202	0.00576903	1.0,1.0,0.848	0.795,0.454,1.0	0.2
TMEM126B	chr11	+	85629131	85629262	85628572	85628688	85631686	85631808	2181	0,0,4	32,29,26	2,2,8	28,11,37	230	99	0.00743224	0.0494442	0.0,0.0,0.062	0.03,0.073,0.085	-0.042
TMEM126B	chr11	+	85631144	85631316	85628572	85628688	85631686	85631808	2182	134,115,201	32,29,26	37,11,60	28,11,37	271	99	6.14288e-08	1.6116e-06	0.605,0.592,0.739	0.326,0.268,0.372	0.323
TMEM126B	chr11	+	85631686	85631808	85628572	85628688	85634085	85634279	2183	97,121,95	1,1,11	73,39,104	0,2,1	221	99	0.00559016	0.0388326	0.978,0.982,0.795	1.0,0.897,0.979	-0.04
DDX52	chr17	-	37620872	37620948	37619767	37619839	37621126	37621277	2185	24,54,78	0,9,0	180,226,435	0,3,2	175	99	0.00158323	0.0132061	1.0,0.772,1.0	1.0,0.977,0.992	-0.066
ZNF138	chr7	+	64814058	64814147	64794427	64794571	64814917	64815044	2215	0,1,0	32,74,49	5,1,10	17,10,18	188	99	1.43383e-08	4.15582e-07	0.0,0.007,0.0	0.134,0.05,0.226	-0.134
ZNF138	chr7	+	64814917	64815044	64794427	64794571	64820219	64820323	2216	31,72,42	0,0,1	13,10,18	0,0,6	226	99	0.00606147	0.0416241	1.0,1.0,0.948	1.0,1.0,0.568	0.127
ZNF138	chr7	+	64814917	64815044	64794427	64794571	64830939	64831076	2217	32,78,42	2,8,0	19,13,22	0,0,0	226	99	0.000120371	0.00139851	0.875,0.81,1.0	1.0,1.0,1.0	-0.105
TRAPPC6A	chr19	-	45165126	45165194	45164852	45164970	45178092	45178237	2257	73,142,193	29,31,61	163,156,160	23,29,19	167	99	0.000378536	0.00377741	0.599,0.731,0.652	0.808,0.761,0.833	-0.14
SPATA7	chr14	+	88393392	88393488	88391380	88391455	88396155	88396203	2260	1,2,3	0,0,0	5,0,45	104,11,116	195	99	3.65892e-09	1.16393e-07	1.0,1.0,1.0	0.024,0.0,0.165	0.937
SPATA7	chr14	+	88431171	88431225	88429347	88429463	88433134	88433212	2261	65,97,65	2,11,0	744,606,1064	0,0,3	153	99	1.28524e-05	0.000195324	0.955,0.851,1.0	1.0,1.0,0.996	-0.063
NAALADL1	chr11	-	65046444	65046526	65046188	65046362	65047474	65047565	2270	8,3,4	0,0,1	18,6,12	8,0,8	181	99	7.64876e-05	0.000944918	1.0,1.0,0.686	0.552,1.0,0.451	0.228
NAALADL1	chr11	-	65047474	65047565	65046188	65046362	65047646	65047738	2272	1,0,2	5,10,17	13,0,8	6,12,23	190	99	0.00173438	0.01426	0.094,0.0,0.058	0.53,0.0,0.153	-0.177
ZRANB2	chr1	-	71065677	71065752	71063290	71065137	71066775	71066934	2307	41,19,48	20,6,32	52,64,88	99,222,151	174	99	1.76698e-09	6.0337e-08	0.538,0.643,0.46	0.23,0.141,0.249	0.34
SMOX	chr20	+	4186742	4186832	4183493	4183654	4187269	4187727	2308	0,0,0	33,52,49	15,4,34	116,107,190	189	99	8.74677e-08	2.2462e-06	0.0,0.0,0.0	0.063,0.019,0.086	-0.056
ODF2	chr9	+	128460512	128460666	128459566	128459657	128460941	128461010	2320	2,1,13	0,0,0	54,27,65	739,219,1315	253	99	0	0	1.0,1.0,1.0	0.028,0.046,0.019	0.969
ODF2	chr9	+	128460549	128460666	128459566	128459657	128460941	128461010	2321	2,1,2	0,0,0	37,15,43	739,219,1315	216	99	2.21945e-09	7.36021e-08	1.0,1.0,1.0	0.022,0.03,0.015	0.978
KCNC4	chr1	+	110222963	110223900	110210313	110212177	110225974	110226178	2328	3,14,35	0,5,5	30,19,38	2,0,0	1036	99	0.000430975	0.00420846	1.0,0.211,0.401	0.589,1.0,1.0	-0.326
CEP164	chr11	+	117338565	117338668	117335604	117335680	117344165	117344277	2343	1,3,9	0,0,0	22,28,14	3,4,0	202	99	0.000431853	0.00421326	1.0,1.0,1.0	0.782,0.774,1.0	0.148
CEP164	chr11	+	117382795	117382942	117381700	117381868	117387202	117387412	2348	4,5,11	0,0,1	31,0,55	2,9,31	246	99	4.05302e-06	7.08597e-05	1.0,1.0,0.816	0.862,0.0,0.417	0.512
CHD1	chr5	-	98869013	98869277	98868494	98868635	98869753	98869882	2371	4,35,34	9,1,4	76,195,98	3,3,0	363	99	0.000417863	0.00410057	0.108,0.905,0.699	0.874,0.947,1.0	-0.37
ARPP19	chr15	-	52564189	52564246	52557099	52557222	52568847	52568902	2389	12,16,4	32,54,115	130,90,171	353,284,486	156	99	0.00152936	0.0127965	0.192,0.158,0.022	0.189,0.167,0.183	-0.056
IZUMO4	chr19	+	2098975	2099029	2098435	2098450	2099254	2099590	2412	11,13,6	6,10,3	777,2244,1216	1693,2926,3778	153	99	0.000527507	0.00499486	0.543,0.457,0.564	0.229,0.332,0.172	0.277
IZUMO4	chr19	+	2098975	2099029	2098786	2098804	2099254	2099590	2413	42,33,21	0,8,0	3856,8167,5278	1366,2623,2813	153	99	5.94965e-06	9.91034e-05	1.0,0.727,1.0	0.646,0.668,0.548	0.288
MYOM1	chr18	-	3075724	3075761	3075453	3075476	3079178	3079342	2430	18,8,23	0,1,0	128,65,81	34,10,13	136	99	7.43995e-07	1.59405e-05	1.0,0.853,1.0	0.733,0.826,0.819	0.158
MYOM1	chr18	-	3085044	3085132	3083988	3084027	3086037	3086151	2432	17,10,19	0,0,0	102,43,69	5,4,3	187	99	0.000261875	0.00276474	1.0,1.0,1.0	0.915,0.851,0.924	0.103
FCER1G	chr1	+	161217985	161218077	161215294	161215370	161218240	161218276	2434	75,277,101	2,11,6	24,21,51	0,0,0	191	99	0.000124618	0.00144308	0.951,0.929,0.897	1.0,1.0,1.0	-0.074
WASHC2A	chr10	+	50127159	50127222	50126056	50126179	50127582	50127795	2447	24,13,6	0,3,2	2,0,20	18,2,21	162	99	2.07427e-07	4.98691e-06	1.0,0.726,0.647	0.064,0.0,0.368	0.647
METTL5	chr2	-	169815476	169815528	169812456	169812506	169819560	169819643	2454	313,576,429	3,0,9	278,551,493	2,4,26	151	99	0.00169784	0.0140041	0.986,1.0,0.969	0.989,0.989,0.926	0.017
CAPZB	chr1	-	19342751	19342864	19338774	19339617	19344357	19344434	2466	99,321,313	641,952,1049	130,122,94	2375,2503,3113	212	99	0	0	0.067,0.136,0.122	0.025,0.022,0.014	0.088
ZC3H18	chr16	+	88587541	88587613	88586599	88586684	88598177	88598326	2477	0,0,0	6,4,9	4,1,27	10,4,58	171	99	3.70493e-07	8.51394e-06	0.0,0.0,0.0	0.188,0.126,0.212	-0.175
AGER	chr6	-	32182246	32182388	32181523	32181632	32182567	32182698	2511	114,313,251	4,4,0	73,109,94	3,0,10	241	99	0.00500652	0.035443	0.921,0.97,1.0	0.909,1.0,0.794	0.063
SLC25A1	chr22	-	19177941	19178041	19177119	19177204	19178132	19178240	2514	72,73,90	0,0,0	73,46,225	2,0,12	199	99	6.79569e-05	0.000849306	1.0,1.0,1.0	0.948,1.0,0.903	0.05
CYP51A1	chr7	-	92123119	92123315	92118519	92118615	92123733	92123853	2515	127,144,157	0,0,0	850,668,1363	47,25,36	295	99	1.10367e-09	3.884e-08	1.0,1.0,1.0	0.859,0.9,0.927	0.105
NSMF	chr9	-	137455238	137455307	137454390	137454443	137456410	137456486	2526	72,42,84	24,5,10	34,12,60	18,4,40	168	99	0.000542098	0.00510701	0.639,0.832,0.832	0.527,0.639,0.469	0.223
CMAS	chr12	+	22061280	22061452	22060831	22060926	22062280	22062434	2534	1364,2304,1854	35,26,35	930,508,1474	6,6,4	271	99	1.09388e-06	2.24045e-05	0.934,0.97,0.951	0.983,0.969,0.993	-0.03
SAR1A	chr10	-	70162689	70162759	70161857	70161931	70170412	70170514	2547	6,4,4	27,35,56	20,13,32	60,34,70	169	99	2.09095e-05	0.000301223	0.115,0.063,0.04	0.163,0.183,0.211	-0.113
PAM	chr5	+	103028181	103028238	103025130	103025334	103028886	103031104	2561	85,42,81	29,23,25	37,27,63	10,0,9	156	99	0.00374926	0.0276682	0.65,0.537,0.673	0.701,1.0,0.816	-0.219
PAM	chr5	+	103028184	103028238	103025130	103025334	103028886	103031104	2563	116,64,110	29,23,25	50,45,93	10,0,9	153	99	0.00084038	0.00757681	0.721,0.643,0.74	0.764,1.0,0.87	-0.177
MTERF1	chr7	-	91876877	91876978	91870940	91874764	91880054	91880113	2564	0,0,0	4,12,5	5,4,12	2,0,0	200	99	2.33147e-15	1.59225e-13	0.0,0.0,0.0	0.553,1.0,1.0	-0.851
HLA-DMB	chr6	-	32935341	32935377	32934635	32934987	32937171	32937456	2567	20,69,27	0,10,6	7,14,3	0,0,0	135	99	2.65884e-05	0.000371999	1.0,0.835,0.767	1.0,1.0,1.0	-0.133
HLA-DMB	chr6	-	32935535	32935652	32934635	32934987	32937171	32937456	2568	46,71,43	0,10,6	9,9,13	0,0,0	216	99	1.73306e-05	0.000254751	1.0,0.765,0.767	1.0,1.0,1.0	-0.156
TOR1AIP1	chr1	+	179889309	179889369	179884691	179884769	179900125	179900167	2572	1,3,6	0,0,0	14,5,72	0,0,13	159	99	6.79709e-05	0.000849306	1.0,1.0,1.0	1.0,1.0,0.775	0.075
TOR1AIP1	chr1	+	179889312	179889369	179884691	179884769	179900125	179900167	2573	5,7,6	0,0,0	42,10,78	0,0,13	156	99	0.000204614	0.00223135	1.0,1.0,1.0	1.0,1.0,0.792	0.069
TOR1AIP1	chr1	+	179913997	179914054	179908604	179908673	179917451	179920077	2576	16,15,28	0,0,0	100,46,138	0,0,75	156	99	0.000448548	0.00435476	1.0,1.0,1.0	1.0,1.0,0.539	0.154
TRIM39	chr6	+	30340271	30340361	30339907	30339930	30340504	30340620	2595	0,0,0	9,6,6	26,16,61	31,27,43	189	99	1.79094e-10	6.95191e-09	0.0,0.0,0.0	0.305,0.237,0.426	-0.323
ITGB3BP	chr1	-	63446805	63446856	63440769	63441103	63453917	63453974	2633	17,103,31	0,0,1	210,358,555	16,15,38	150	99	4.3261e-06	7.49743e-05	1.0,1.0,0.953	0.897,0.94,0.906	0.07
ATP6V0A2	chr12	+	123756814	123756986	123754419	123754537	123757926	123761754	2640	31,38,42	0,0,0	169,30,172	3,7,0	271	99	0.00130616	0.0111547	1.0,1.0,1.0	0.954,0.61,1.0	0.145
PIP5K1C	chr19	-	3633436	3633520	3630182	3633169	3638883	3639016	2642	8,0,8	11,2,23	56,9,132	5,0,7	183	99	7.77156e-16	5.55032e-14	0.282,0.0,0.158	0.858,1.0,0.911	-0.776
DDX31	chr9	-	132618329	132618441	132612086	132612255	132625663	132625745	2648	36,54,84	0,8,0	66,29,76	0,0,0	211	99	0.00372192	0.0275034	1.0,0.76,1.0	1.0,1.0,1.0	-0.08
DDX31	chr9	-	132618329	132618441	132612086	132612255	132630263	132630403	2649	26,22,46	0,2,0	40,16,35	1,2,5	211	99	0.00265879	0.0205464	1.0,0.838,1.0	0.949,0.79,0.767	0.111
DDX31	chr9	-	132625663	132625745	132612086	132612255	132630263	132630403	2650	6,17,13	0,2,0	9,5,35	1,2,5	181	99	0.00136176	0.0115843	1.0,0.823,1.0	0.831,0.578,0.793	0.207
TCF20	chr22	-	42168608	42168736	42160012	42161358	42169846	42169896	2661	8,3,11	1,2,3	364,276,495	1,3,2	227	99	5.45639e-05	0.000702675	0.777,0.395,0.615	0.994,0.976,0.991	-0.391
FOXP1	chr3	-	70972010	70972180	70970735	70970805	70972554	70972676	2676	0,0,0	2,10,7	3,14,32	11,6,9	269	99	7.36339e-09	2.24434e-07	0.0,0.0,0.0	0.091,0.462,0.567	-0.373
FOXP1	chr3	-	70972554	70972676	70970735	70970805	70976940	70977042	2678	2,23,10	0,0,0	16,7,17	37,34,62	221	99	0	0	1.0,1.0,1.0	0.162,0.084,0.109	0.882
CENPS	chr1	+	10433841	10433965	10430432	10430568	10434656	10434690	2686	53,90,107	0,0,0	960,671,1286	38,28,39	223	99	6.19403e-07	1.35772e-05	1.0,1.0,1.0	0.918,0.914,0.936	0.077
CENPS	chr1	+	10434656	10434690	10430432	10430568	10440346	10440413	2687	34,74,34	0,0,0	301,236,455	64,38,93	133	99	2.58682e-14	1.57912e-12	1.0,1.0,1.0	0.778,0.822,0.785	0.205
TBL2	chr7	-	73576540	73576701	73574382	73574513	73578419	73578579	2730	5,0,2	35,47,60	107,13,325	420,147,886	260	99	2.48515e-09	8.13029e-08	0.052,0.0,0.013	0.088,0.033,0.123	-0.06
DDX5	chr17	-	64500548	64500773	64498253	64500326	64502009	64502069	2743	1670,1979,2165	18,26,25	2043,947,3314	64,29,128	324	99	5.38469e-12	2.59676e-10	0.966,0.959,0.964	0.907,0.909,0.888	0.062
POP5	chr12	-	120579773	120579923	120579513	120579597	120581114	120581257	2754	152,164,279	1,9,7	86,132,172	6,14,14	249	99	0.000216614	0.00234466	0.984,0.879,0.941	0.851,0.789,0.83	0.111
PIGV	chr1	+	26794112	26795234	26790758	26790893	26797562	26798403	2758	37,12,52	0,0,0	269,97,441	0,0,17	1221	99	0.000110053	0.00129306	1.0,1.0,1.0	1.0,1.0,0.678	0.107
DMAC2L	chr14	+	50314590	50314626	50312323	50313060	50321482	50321594	2759	3,11,9	0,2,0	20,8,6	19,6,15	135	99	1.04655e-07	2.66565e-06	1.0,0.801,1.0	0.436,0.494,0.227	0.548
C20orf27	chr20	-	3754396	3754519	3753507	3754158	3755468	3755607	2773	181,414,282	0,13,3	399,413,430	0,0,3	222	99	0.000952807	0.00844732	1.0,0.934,0.977	1.0,1.0,0.985	-0.025
CARD8	chr19	-	48249522	48249633	48240961	48241063	48249750	48249828	2791	6,31,18	22,17,12	17,38,86	5,3,7	210	99	1.40578e-06	2.79799e-05	0.114,0.462,0.414	0.616,0.857,0.853	-0.445
GLUD1	chr10	-	87089561	87089788	87076575	87076656	87094324	87094843	2797	0,0,3	35,8,17	5,1,7	5,0,2	326	99	5.49913e-05	0.000707345	0.0,0.0,0.051	0.233,1.0,0.515	-0.566
ICA1	chr7	-	8141968	8142055	8141764	8141817	8143874	8143972	2807	0,0,0	33,11,22	25,16,42	345,239,477	186	99	0.000190064	0.00208937	0.0,0.0,0.0	0.037,0.034,0.045	-0.039
ZFAND3	chr6	+	37929958	37929999	37819726	37820016	38061592	38061775	2810	14,23,47	0,0,0	449,194,902	58,25,168	140	99	1.11419e-09	3.9147e-08	1.0,1.0,1.0	0.846,0.846,0.792	0.172
ZFAND3	chr6	+	38082391	38082457	38061592	38061775	38116571	38116739	2811	47,45,80	5,4,1	920,590,1763	106,97,225	165	99	0.00165772	0.0137331	0.849,0.871,0.98	0.839,0.785,0.825	0.084
NDUFA8	chr9	-	122152244	122152408	122148111	122148277	122159626	122159779	2831	351,667,754	0,8,0	1543,1232,2402	21,0,60	263	99	2.3765e-05	0.000337028	1.0,0.969,1.0	0.965,1.0,0.938	0.022
UNKL	chr16	-	1413845	1414055	1403167	1403344	1414614	1414704	2836	4,3,3	0,0,0	44,46,29	3,0,4	309	99	0.000752293	0.00685311	1.0,1.0,1.0	0.825,1.0,0.699	0.159
FAM3A	chrX	-	154512313	154512411	154511847	154511871	154512822	154512936	2851	23,33,28	26,61,48	19,18,52	22,11,13	197	99	0.00373585	0.0275915	0.308,0.214,0.227	0.303,0.451,0.668	-0.224
MADD	chr11	+	47286432	47286534	47285450	47285590	47289390	47289493	2854	13,2,1	0,0,0	26,1,32	5,0,4	201	99	1.42829e-05	0.000214234	1.0,1.0,1.0	0.719,1.0,0.798	0.161
MADD	chr11	+	47292542	47292596	47290609	47290816	47293882	47293983	2856	0,0,0	16,1,8	7,2,20	46,2,80	153	99	1.89499e-05	0.000276087	0.0,0.0,0.0	0.09,0.393,0.139	-0.207
MADD	chr11	+	47326737	47326807	47324470	47324577	47328657	47328704	2859	45,111,79	12,10,17	273,208,484	8,1,11	169	99	1.58256e-11	7.07264e-10	0.687,0.867,0.731	0.952,0.992,0.963	-0.207
DMTN	chr8	+	22069015	22069060	22067526	22067682	22069418	22069518	2861	19,7,6	0,0,2	33,10,26	6,0,12	144	99	0.00114347	0.00990861	1.0,1.0,0.673	0.791,1.0,0.598	0.095
SLC2A8	chr9	+	127397904	127398111	127397375	127397538	127399906	127400006	2887	75,121,141	0,0,0	175,60,378	19,2,11	306	99	1.04857e-08	3.09668e-07	1.0,1.0,1.0	0.749,0.907,0.917	0.142
SLC2A8	chr9	+	127402556	127402753	127399906	127400006	127403659	127403803	2888	105,181,249	1,4,1	396,204,695	23,11,30	296	99	2.11271e-06	3.99751e-05	0.972,0.938,0.988	0.852,0.861,0.886	0.1
SLC2A8	chr9	+	127403958	127404067	127403659	127403803	127404817	127404991	2890	136,179,207	0,1,0	392,300,730	29,1,11	208	99	2.81408e-06	5.12492e-05	1.0,0.988,1.0	0.865,0.993,0.969	0.054
ZNF684	chr1	+	40533142	40533181	40531636	40531787	40540585	40540712	2897	6,36,21	0,0,0	10,4,6	7,9,4	138	99	2.01283e-13	1.14256e-11	1.0,1.0,1.0	0.506,0.242,0.518	0.578
ZNF684	chr1	+	40540585	40540712	40533142	40533181	40541614	40541710	2898	13,56,31	0,0,0	13,14,27	0,0,12	226	99	0.000390822	0.00387426	1.0,1.0,1.0	1.0,1.0,0.496	0.168
UBE2J2	chr1	-	1267732	1267992	1263345	1263386	1273665	1273854	2902	115,74,123	40,31,38	167,75,310	8,0,27	359	99	1.62407e-11	7.24334e-10	0.442,0.397,0.472	0.852,1.0,0.76	-0.434
UBE2J2	chr1	-	1267861	1267992	1263345	1263386	1273665	1273854	2903	180,152,228	40,31,38	657,348,1053	8,0,27	230	99	0	0	0.66,0.679,0.721	0.972,1.0,0.944	-0.285
COL16A1	chr1	-	31670601	31670646	31668801	31668855	31671614	31671659	2905	178,126,84	0,0,0	45,20,48	14,7,22	144	99	0	0	1.0,1.0,1.0	0.688,0.663,0.6	0.35
COL16A1	chr1	-	31684108	31684231	31683949	31684003	31684522	31684630	2909	102,80,82	0,0,0	75,48,121	13,0,10	222	99	2.29891e-08	6.46595e-07	1.0,1.0,1.0	0.72,1.0,0.844	0.145
AHI1	chr6	-	135290422	135290525	135283532	135285647	135300499	135300558	2923	127,124,144	18,2,16	468,482,524	9,23,5	202	99	3.89891e-05	0.000524027	0.776,0.968,0.815	0.962,0.911,0.981	-0.098
AHI1	chr6	-	135323161	135323324	135318518	135318616	135358131	135358187	2924	24,5,18	0,0,0	306,192,344	3,15,2	262	99	0.00121694	0.0104705	1.0,1.0,1.0	0.975,0.829,0.985	0.07
AHI1	chr6	-	135404950	135404977	135394775	135394896	135411347	135411544	2926	3,33,28	0,0,0	188,104,190	7,13,8	126	99	0.000113003	0.00132133	1.0,1.0,1.0	0.955,0.863,0.949	0.078
APTX	chr9	-	32984630	32984857	32974457	32974561	32985970	32986030	2945	123,166,183	0,12,0	265,242,447	1,0,2	326	99	0.000433351	0.00422411	1.0,0.808,1.0	0.988,1.0,0.985	-0.055
AHDC1	chr1	-	27552891	27552929	27534244	27534916	27553073	27553185	2957	4,5,11	4,3,4	4,11,4	0,0,0	137	99	9.23334e-09	2.76418e-07	0.419,0.546,0.665	1.0,1.0,1.0	-0.457
AP2A1	chr19	+	49802533	49802599	49801980	49802141	49802948	49803005	2975	0,0,2	131,187,370	7,7,38	377,162,611	165	99	9.61781e-06	0.00015078	0.0,0.0,0.003	0.011,0.025,0.036	-0.023
SNF8	chr17	-	48936854	48936933	48936169	48936242	48937019	48937124	2979	1,4,14	249,394,476	56,56,72	511,568,746	178	99	0	0	0.002,0.006,0.016	0.057,0.052,0.051	-0.045
RCN2	chr15	+	76941636	76941690	76935525	76935722	76943757	76943871	2990	0,0,0	107,103,94	44,6,61	276,163,671	153	99	1.344e-11	6.05605e-10	0.0,0.0,0.0	0.094,0.023,0.056	-0.058
PSME3IP1	chr16	-	57174168	57174286	57173727	57173869	57178501	57178852	2998	7,16,3	11,6,9	6,3,17	73,37,109	217	99	4.89947e-05	0.000640772	0.225,0.549,0.132	0.036,0.036,0.066	0.256
PSME3IP1	chr16	-	57174168	57174286	57173727	57173869	57185544	57186039	3000	7,15,3	0,0,0	6,1,15	6,8,34	217	99	1.59872e-14	9.9257e-13	1.0,1.0,1.0	0.313,0.054,0.168	0.822
PSME3IP1	chr16	-	57174168	57174290	57173727	57173869	57178501	57178852	3002	7,15,3	11,6,9	6,1,15	73,37,109	221	99	1.15291e-05	0.00017756	0.222,0.528,0.13	0.036,0.012,0.058	0.258
PSME3IP1	chr16	-	57174619	57174688	57173727	57173869	57178501	57178852	3003	1,0,0	11,6,9	14,4,48	73,37,109	168	99	1.11055e-05	0.000171641	0.051,0.0,0.0	0.102,0.06,0.206	-0.106
PSME3IP1	chr16	-	57174619	57174688	57173727	57173869	57185820	57186039	3005	1,0,0	28,24,38	10,2,28	44,11,37	168	99	3.79559e-10	1.40353e-08	0.021,0.0,0.0	0.118,0.097,0.308	-0.167
PSME3IP1	chr16	-	57174619	57174688	57173727	57173869	57186030	57186116	3006	1,0,0	2,7,9	10,4,29	64,28,92	168	99	0.000190503	0.00209314	0.228,0.0,0.0	0.084,0.078,0.157	-0.03
PSME3IP1	chr16	-	57178501	57178852	57173727	57173869	57185820	57186039	3008	11,8,8	28,24,38	83,41,126	44,11,37	450	99	1.11022e-16	8.54324e-15	0.08,0.068,0.044	0.293,0.451,0.428	-0.327
PSME3IP1	chr16	-	57178501	57178852	57173727	57173869	57185824	57186039	3009	16,6,8	6,5,6	74,37,114	11,2,6	450	99	6.33123e-06	0.000104616	0.37,0.209,0.227	0.597,0.803,0.807	-0.467
PSME3IP1	chr16	-	57178709	57178852	57173727	57173869	57185820	57186039	3015	0,2,0	28,24,38	12,4,38	44,11,37	242	99	2.18717e-11	9.63679e-10	0.0,0.033,0.0	0.1,0.129,0.296	-0.164
ANKRD65	chr1	-	1420051	1420592	1418419	1419549	1420796	1421005	3022	29,22,64	0,5,4	21,12,13	1,0,0	640	99	0.000214842	0.00232895	1.0,0.405,0.712	0.765,1.0,1.0	-0.216
MRPS18C	chr4	+	83458345	83458429	83456908	83456958	83460972	83461032	3050	116,157,131	6,3,15	134,122,189	2,0,8	183	99	0.0051958	0.0366014	0.913,0.966,0.825	0.973,1.0,0.927	-0.065
MRPS18C	chr4	+	83459739	83459797	83456908	83456958	83460972	83461032	3051	93,124,111	6,3,15	101,105,156	2,0,8	157	99	0.00537862	0.0376022	0.907,0.963,0.824	0.97,1.0,0.925	-0.067
MRPS18C	chr4	+	83459739	83459797	83458345	83458429	83460972	83461032	3052	296,453,433	12,17,6	381,408,672	3,4,5	157	99	3.03061e-05	0.000418653	0.94,0.944,0.978	0.988,0.985,0.988	-0.033
MPPE1	chr18	-	11886498	11886621	11885675	11885816	11886916	11887025	3068	29,38,40	0,0,0	33,19,37	1,0,11	222	99	2.36076e-05	0.000335013	1.0,1.0,1.0	0.936,1.0,0.6	0.155
MPPE1	chr18	-	11906202	11906309	11896983	11897356	11908200	11908317	3070	34,30,23	8,6,28	36,18,51	0,6,2	206	99	0.00226727	0.0179136	0.671,0.706,0.283	1.0,0.59,0.925	-0.285
RCHY1	chr4	-	75491610	75491637	75490580	75490701	75491723	75491782	3076	38,34,48	0,2,0	57,42,152	4,0,26	126	99	1.99861e-05	0.000290024	1.0,0.93,1.0	0.918,1.0,0.821	0.064
PARP2	chr14	+	20357395	20357520	20357050	20357149	20357637	20357904	3081	202,390,471	26,8,28	410,378,425	4,5,5	224	99	1.84856e-08	5.26707e-07	0.774,0.956,0.881	0.978,0.971,0.974	-0.104
SSBP3	chr1	-	54258068	54258149	54257126	54257186	54281437	54281527	3090	1,0,1	75,51,107	22,1,33	34,14,45	180	99	3.33067e-16	2.49275e-14	0.007,0.0,0.005	0.262,0.038,0.287	-0.192
CTNNAL1	chr9	-	108999066	108999256	108992631	108992819	109013301	109013499	3097	113,68,173	0,5,18	48,18,142	3,0,0	289	99	0.000512778	0.00486805	1.0,0.823,0.767	0.846,1.0,1.0	-0.085
NDFIP2	chr13	+	79543557	79543682	79539681	79539775	79548327	79548394	3127	20,36,22	0,0,0	122,39,246	34,18,51	224	99	4.89975e-12	2.37954e-10	1.0,1.0,1.0	0.613,0.489,0.681	0.406
NDFIP2	chr13	+	79543557	79543682	79539681	79539775	79551016	79551122	3128	11,12,6	0,0,0	54,12,103	44,88,114	224	99	4.66294e-15	3.08799e-13	1.0,1.0,1.0	0.352,0.057,0.285	0.769
NDFIP2	chr13	+	79543617	79543682	79539681	79539775	79548327	79548394	3129	6,19,5	0,0,0	29,11,48	34,18,51	164	99	1.24345e-14	7.85386e-13	1.0,1.0,1.0	0.34,0.269,0.362	0.676
NDFIP2	chr13	+	79548327	79548394	79539681	79539775	79551016	79551122	3131	7,18,14	0,0,0	118,129,244	44,88,114	166	99	7.56606e-12	3.53309e-10	1.0,1.0,1.0	0.615,0.466,0.561	0.453
YWHAZ	chr8	-	100948595	100948900	100924915	100925039	100951928	100952020	3147	115,45,145	0,0,0	1321,665,1886	21,4,52	404	99	8.75967e-06	0.000138804	1.0,1.0,1.0	0.939,0.976,0.899	0.062
LAMP1	chr13	+	113306484	113306606	113297238	113297495	113309642	113309862	3149	152,147,268	0,0,1	394,60,551	25,2,33	221	99	2.38509e-12	1.21501e-10	1.0,1.0,0.992	0.876,0.931,0.882	0.101
MEF2D	chr1	-	156467992	156468299	156463726	156467656	156468779	156469020	3150	96,87,91	0,0,0	105,64,113	0,0,13	406	99	7.16393e-05	0.000889548	1.0,1.0,1.0	1.0,1.0,0.679	0.107
NFIX	chr19	+	13078612	13078735	13075534	13075671	13081679	13081855	3160	5,5,0	0,1,12	42,14,18	0,0,0	222	99	4.04988e-05	0.000541322	1.0,0.69,0.0	1.0,1.0,1.0	-0.437
SMARCA2	chr9	+	2170418	2170472	2161685	2161903	2181570	2181676	3188	7,4,12	119,77,130	11,3,41	107,26,225	153	99	0.00259156	0.0201191	0.037,0.033,0.056	0.062,0.069,0.105	-0.037
SETX	chr9	-	132269402	132269489	132261355	132264985	132269614	132269702	3191	9,0,8	24,18,15	174,98,339	112,76,132	186	99	2.07982e-08	5.87999e-07	0.166,0.0,0.221	0.453,0.407,0.578	-0.35
PARP8	chr5	+	50821212	50821338	50815431	50815524	50822334	50822400	3196	4,1,10	0,0,0	34,13,45	2,4,13	225	99	1.1586e-06	2.35098e-05	1.0,1.0,1.0	0.882,0.588,0.604	0.309
PARP8	chr5	+	50824907	50824975	50822334	50822400	50826754	50826803	3197	20,9,15	0,0,0	58,21,107	5,4,7	167	99	3.08066e-05	0.000424762	1.0,1.0,1.0	0.873,0.757,0.901	0.156
RILP	chr17	-	1646905	1646989	1646150	1646619	1647834	1647957	3217	139,173,158	17,11,13	66,86,43	1,0,0	183	99	2.17675e-08	6.13026e-07	0.816,0.895,0.868	0.973,1.0,1.0	-0.131
RILP	chr17	-	1648349	1648495	1647834	1647957	1648798	1649044	3218	100,288,184	0,13,0	85,86,93	0,0,0	245	99	0.00106139	0.0092857	1.0,0.9,1.0	1.0,1.0,1.0	-0.033
GPT	chr8	+	144504770	144504879	144504603	144504693	144504997	144505131	3227	4,7,2	0,0,0	26,17,82	18,9,9	208	99	3.62324e-07	8.35256e-06	1.0,1.0,1.0	0.407,0.473,0.813	0.436
ANKS3	chr16	-	4699051	4699176	4698799	4698941	4700969	4701134	3320	164,183,161	0,0,0	163,191,222	4,12,22	224	99	1.2804e-11	5.79846e-10	1.0,1.0,1.0	0.947,0.876,0.817	0.12
ALDH1L1	chr3	-	126114556	126114656	126112781	126112880	126118004	126118098	3336	178,177,335	14,2,3	168,190,281	7,27,9	199	99	0.0045429	0.0326796	0.863,0.978,0.982	0.923,0.778,0.94	0.061
ALDH1L1	chr3	-	126130222	126130293	126125615	126125721	126135534	126135662	3337	28,18,46	0,0,0	44,9,22	1,0,9	170	99	0.000120826	0.00140305	1.0,1.0,1.0	0.962,1.0,0.587	0.15
BSG	chr19	+	577773	578121	572595	572701	579499	579656	3342	58,138,228	1224,1968,2423	50,21,49	2227,1015,3842	447	99	6.30672e-06	0.000104335	0.01,0.015,0.02	0.005,0.005,0.003	0.011
CHD2	chr15	+	92929029	92929091	92927243	92927330	92937517	92937625	3353	1,9,6	0,0,0	94,23,125	3,0,20	161	99	0.00012797	0.00147581	1.0,1.0,1.0	0.951,1.0,0.794	0.085
CHD2	chr15	+	92944414	92944515	92942842	92943068	92945820	92945865	3354	7,16,23	0,0,0	110,69,212	49,32,107	200	99	6.47704e-13	3.46086e-11	1.0,1.0,1.0	0.526,0.516,0.495	0.488
IGFN1	chr1	+	201221443	201221746	201218529	201218658	201225823	201226123	3362	156,85,58	4,7,0	23,8,44	0,0,0	402	99	0.00010257	0.00121494	0.906,0.749,1.0	1.0,1.0,1.0	-0.115
ANAPC11	chr17	+	81893103	81893187	81891712	81891833	81893551	81893614	3430	2,0,7	52,155,160	59,77,114	110,179,185	183	99	0	0	0.02,0.0,0.023	0.225,0.189,0.25	-0.207
ANAPC11	chr17	+	81893103	81893187	81891712	81891841	81893551	81893614	3432	1,1,5	102,143,163	65,79,115	197,257,295	183	99	0	0	0.005,0.004,0.016	0.151,0.143,0.174	-0.148
ANAPC11	chr17	+	81893103	81893187	81891712	81891863	81893551	81893614	3434	1,1,5	13,63,39	59,77,112	73,60,98	183	99	0	0	0.04,0.009,0.065	0.304,0.41,0.382	-0.327
ANAPC11	chr17	+	81893103	81893187	81891926	81892106	81894466	81894586	3437	0,0,0	11,13,43	62,40,47	80,95,157	183	99	3.14304e-13	1.7484e-11	0.0,0.0,0.0	0.295,0.186,0.139	-0.207
ANAPC11	chr17	+	81893551	81893614	81891712	81891833	81894466	81894586	3439	130,365,376	62,154,183	741,869,1251	106,107,155	162	99	0	0	0.562,0.592,0.557	0.81,0.832,0.831	-0.254
ANAPC11	chr17	+	81893551	81893614	81891712	81891841	81894466	81894586	3440	180,353,379	80,214,204	828,947,1361	118,102,133	162	99	0	0	0.579,0.502,0.532	0.811,0.85,0.862	-0.303
ANAPC11	chr17	+	81893551	81893614	81891712	81891863	81894466	81894586	3441	91,273,255	22,28,43	704,750,1164	15,25,30	162	99	0	0	0.717,0.856,0.784	0.966,0.948,0.96	-0.172
ANAPC11	chr17	+	81893551	81893614	81891926	81892106	81894466	81894586	3442	78,217,220	11,13,43	1452,1550,2679	80,95,157	162	99	0.000277694	0.00290509	0.813,0.911,0.758	0.917,0.909,0.912	-0.085
ANAPC11	chr17	+	81899241	81899542	81894466	81894586	81899919	81900533	3445	1,5,0	389,958,909	139,85,171	1691,2170,2649	400	99	0.000110729	0.00129822	0.001,0.001,0.0	0.02,0.01,0.016	-0.015
SUSD1	chr9	-	112052398	112052438	112041866	112041960	112058427	112058686	3447	25,55,52	6,8,7	35,10,27	0,0,1	139	99	1.58293e-06	3.11092e-05	0.748,0.83,0.841	1.0,1.0,0.951	-0.177
HAUS1	chr18	+	46122466	46122590	46105193	46105368	46123298	46123364	3451	24,64,48	4,1,4	155,78,209	0,0,0	223	99	4.91625e-05	0.000642048	0.727,0.966,0.842	1.0,1.0,1.0	-0.155
BOLA3	chr2	-	74142271	74142360	74135399	74135658	74145188	74145303	3454	263,397,433	63,119,84	257,233,498	41,46,50	188	99	0.000839662	0.00757637	0.687,0.637,0.731	0.767,0.727,0.84	-0.093
WDYHV1	chr8	+	123435441	123435542	123429982	123430033	123436452	123436601	3468	0,1,8	32,67,42	14,11,18	22,13,57	200	99	7.43714e-09	2.26052e-07	0.0,0.007,0.086	0.24,0.295,0.135	-0.192
NR4A1	chr12	+	52052495	52052645	52051401	52051568	52054326	52055204	3470	4,0,5	8,11,3	0,0,0	12,2,2	249	99	0.00032124	0.00327749	0.166,0.0,0.399	0.0,0.0,0.0	0.188
PPP1R2	chr3	-	195523688	195523786	195519017	195519185	195524818	195524896	3472	8,3,15	0,0,0	123,45,210	5,4,9	197	99	0.000322417	0.00328489	1.0,1.0,1.0	0.925,0.85,0.921	0.101
QPCTL	chr19	+	45698800	45698900	45698546	45698699	45701797	45701914	3478	48,45,52	1,0,2	63,37,66	3,1,11	199	99	0.000884897	0.00791266	0.96,1.0,0.928	0.913,0.948,0.749	0.093
CLEC3B	chr3	+	45030826	45030925	45026302	45026471	45035523	45036071	3480	3840,7923,6074	17,102,112	3261,3536,2562	32,18,25	198	99	0.00337779	0.0252802	0.991,0.975,0.964	0.981,0.99,0.981	-0.007
YAF2	chr12	-	42210547	42210619	42161612	42161765	42237598	42237724	3485	0,0,0	5,4,2	0,4,4	14,9,10	171	99	0.00082466	0.00745332	0.0,0.0,0.0	0.0,0.205,0.188	-0.131
SCLT1	chr4	-	128942995	128943188	128936654	128936851	128946006	128946152	3515	20,12,30	7,0,6	70,81,151	0,0,5	292	99	0.00010867	0.00127956	0.492,1.0,0.629	1.0,1.0,0.911	-0.263
NPAS2	chr2	+	100937752	100937842	100932909	100933001	100948234	100948355	3527	2,2,11	0,0,0	20,19,13	2,3,5	189	99	1.64749e-06	3.2118e-05	1.0,1.0,1.0	0.84,0.768,0.577	0.272
INCENP	chr11	+	62141499	62141511	62140912	62141044	62144981	62145091	3529	7,8,2	0,0,2	3,0,4	13,9,33	111	99	3.73843e-10	1.38474e-08	1.0,1.0,0.471	0.171,0.0,0.098	0.734
UAP1	chr1	+	162562472	162562584	162561898	162562009	162566011	162566348	3536	2,4,2	0,0,0	12,3,35	0,0,12	211	99	9.18924e-05	0.00110768	1.0,1.0,1.0	1.0,1.0,0.578	0.141
UAP1	chr1	+	162592731	162592782	162590322	162590511	162597791	162597858	3539	76,80,76	61,115,176	17,13,26	592,378,924	150	99	0	0	0.451,0.315,0.222	0.019,0.022,0.018	0.31
UAP1	chr1	+	162592734	162592782	162590322	162590511	162597791	162597858	3540	41,27,40	61,115,176	10,4,7	592,378,924	147	99	0	0	0.312,0.137,0.133	0.011,0.007,0.005	0.186
ABCA7	chr19	+	1063759	1063863	1063543	1063678	1064160	1064253	3546	18,17,14	0,0,0	29,39,28	1,0,9	203	99	0.000120258	0.00139794	1.0,1.0,1.0	0.934,1.0,0.603	0.154
C19orf18	chr19	-	57972462	57972504	57966529	57966632	57974098	57974203	3553	2,4,2	0,0,0	79,60,75	4,0,8	141	99	0.00141289	0.0119757	1.0,1.0,1.0	0.933,1.0,0.868	0.066
TRIM33	chr1	-	114397939	114397990	114392792	114397860	114399456	114399609	3554	44,43,35	27,34,41	366,398,547	91,129,129	150	99	9.64303e-09	2.87502e-07	0.518,0.455,0.36	0.726,0.671,0.737	-0.267
UROS	chr10	-	125789282	125789363	125788585	125789005	125794879	125794978	3562	4,11,0	134,284,228	18,41,50	167,220,321	180	99	3.66374e-15	2.44108e-13	0.016,0.021,0.0	0.056,0.093,0.079	-0.064
HNRNPK	chr9	-	83975461	83975505	83974516	83974589	83976994	83977051	3578	282,164,272	2,8,7	238,33,470	17,0,28	143	99	0.000864756	0.00777711	0.99,0.934,0.964	0.906,1.0,0.921	0.02
PEX6	chr6	-	42974002	42974086	42969884	42969987	42974874	42975038	3583	30,21,26	8,0,0	26,2,55	0,0,0	183	99	0.00102245	0.00898098	0.67,1.0,1.0	1.0,1.0,1.0	-0.11
ARMH1	chr1	+	44724538	44724668	44724319	44724392	44724761	44724839	3594	2,13,2	0,0,0	153,150,207	0,12,14	229	99	0.000212832	0.0023106	1.0,1.0,1.0	1.0,0.844,0.865	0.097
PKM	chr15	-	72202453	72202620	72200473	72200655	72203021	72203188	3640	745,1456,1826	113,192,198	694,400,858	739,447,905	266	99	0	0	0.71,0.738,0.774	0.259,0.25,0.261	0.484
PKM	chr15	-	72203021	72203188	72202453	72202620	72206727	72206880	3643	115,187,210	966,1843,2217	716,384,1009	850,456,1047	266	99	0	0	0.042,0.036,0.034	0.239,0.239,0.264	-0.21
PKM	chr15	-	72221167	72221284	72218943	72219110	72229546	72229911	3645	0,0,0	2,1,2	147,12,196	4,0,0	216	99	6.11733e-14	3.60345e-12	0.0,0.0,0.0	0.944,1.0,1.0	-0.981
PKM	chr15	-	72221167	72221284	72218943	72219110	72230895	72231190	3646	0,0,0	3,1,10	146,12,208	3,0,14	216	99	0	0	0.0,0.0,0.0	0.957,1.0,0.872	-0.943
PKM	chr15	-	72221167	72221284	72218943	72219110	72230899	72231624	3647	0,0,0	3,4,6	148,12,196	0,3,0	216	99	0	0	0.0,0.0,0.0	1.0,0.647,1.0	-0.882
PKM	chr15	-	72221167	72221284	72218943	72219110	72231115	72231624	3648	0,0,0	363,336,572	146,12,200	206,53,306	216	99	0	0	0.0,0.0,0.0	0.245,0.094,0.231	-0.19
KLHDC10	chr7	+	130120748	130120903	130116444	130116666	130122053	130122202	3654	6,2,16	0,0,0	396,134,738	9,0,20	254	99	0.00174013	0.0142912	1.0,1.0,1.0	0.945,1.0,0.935	0.04
STRBP	chr9	-	123128213	123128258	123121628	123125673	123132844	123132968	3663	28,30,29	0,0,0	705,438,1135	46,62,59	144	99	1.15072e-06	2.33933e-05	1.0,1.0,1.0	0.913,0.829,0.93	0.109
WDR20	chr14	+	102140052	102140172	102139422	102139729	102194937	102195120	3674	7,22,6	0,0,0	64,19,63	3,13,8	219	99	1.19517e-06	2.4162e-05	1.0,1.0,1.0	0.906,0.398,0.781	0.305
WDR20	chr14	+	102194937	102195120	102139851	102140172	102222829	102223673	3680	15,23,11	0,3,3	79,27,106	0,2,0	282	99	0.00148987	0.0125007	1.0,0.729,0.563	1.0,0.826,1.0	-0.178
WDR20	chr14	+	102197754	102197847	102194937	102195120	102222829	102223673	3687	0,0,0	8,1,3	35,38,79	13,12,33	192	99	4.65561e-12	2.26601e-10	0.0,0.0,0.0	0.581,0.62,0.552	-0.584
WDR20	chr14	+	102208602	102209862	102197754	102197847	102222829	102223673	3693	1,14,9	0,0,0	11,3,23	2,13,11	1359	99	1.18452e-10	4.71522e-09	1.0,1.0,1.0	0.286,0.017,0.132	0.855
CMC2	chr16	-	80981805	80981877	80966447	80976179	80997313	80997429	3722	106,197,165	7,27,18	655,683,1099	13,5,6	171	99	0	0	0.898,0.809,0.841	0.967,0.988,0.991	-0.133
CMC2	chr16	-	80998284	80998351	80997313	80997429	81001247	81001334	3726	0,0,0	1,3,9	9,4,7	41,29,82	166	99	0.000440805	0.00428721	0.0,0.0,0.0	0.116,0.076,0.048	-0.08
CMC2	chr16	-	80998284	80998354	80997313	80997429	81001247	81001334	3728	0,0,0	1,3,9	10,0,6	41,29,82	169	99	0.00170902	0.014078	0.0,0.0,0.0	0.125,0.0,0.041	-0.055
CMC2	chr16	-	80998284	80998354	80997313	80997429	81006733	81006885	3729	0,0,0	61,129,122	12,12,25	440,283,736	169	99	0.00411036	0.0299526	0.0,0.0,0.0	0.016,0.024,0.02	-0.02
SAP30BP	chr17	+	75690670	75690772	75671815	75671863	75693439	75693482	3744	1,1,7	189,190,245	6,5,17	193,83,272	201	99	0.00235735	0.0185181	0.003,0.003,0.014	0.015,0.029,0.03	-0.018
NUMA1	chr11	-	72012400	72012442	72010785	72010854	72012894	72016260	3796	50,27,78	26,38,60	16,5,12	50,14,96	141	99	3.02135e-09	9.69584e-08	0.575,0.333,0.477	0.183,0.2,0.081	0.307
NUMA1	chr11	-	72012894	72016260	72010785	72010854	72016407	72016530	3797	50,50,77	6,1,3	62,16,119	0,0,1	3465	99	1.64391e-06	3.20768e-05	0.192,0.588,0.423	1.0,1.0,0.773	-0.523
GMPPB	chr3	-	49722230	49722358	49721475	49722147	49722595	49722754	3799	27,42,31	2,0,1	41,29,70	6,0,7	227	99	0.00434813	0.0315275	0.855,1.0,0.931	0.749,1.0,0.813	0.075
GMPPB	chr3	-	49722971	49723114	49722595	49722754	49723253	49723302	3804	40,41,52	0,0,0	67,25,129	2,2,7	242	99	8.92299e-05	0.00108095	1.0,1.0,1.0	0.932,0.836,0.883	0.116
IFT172	chr2	-	27445744	27445843	27445295	27445449	27445928	27445988	3809	164,208,141	0,9,0	1027,937,1274	178,119,237	198	99	0	0	1.0,0.92,1.0	0.743,0.797,0.729	0.217
YBEY	chr21	+	46291333	46291462	46286869	46286988	46296161	46296230	3812	119,257,164	4,8,2	1218,1888,1777	6,3,2	228	99	6.93729e-05	0.00086534	0.928,0.933,0.973	0.989,0.996,0.997	-0.049
YBEY	chr21	+	46291333	46291462	46286869	46287123	46296161	46296230	3813	198,423,282	55,86,26	2367,3379,3548	67,98,61	228	99	0	0	0.61,0.681,0.825	0.939,0.937,0.962	-0.241
FAM166A	chr9	-	137245638	137245853	137245306	137245557	137247659	137247751	3815	56,48,38	0,0,0	636,353,718	48,25,55	314	99	5.92916e-09	1.83796e-07	1.0,1.0,1.0	0.807,0.817,0.805	0.19
C1orf54	chr1	+	150274086	150274170	150272789	150272863	150275740	150275799	3821	349,290,309	12,1,22	153,167,251	3,1,3	183	99	0.000819387	0.00740873	0.94,0.994,0.884	0.965,0.989,0.978	-0.038
INO80C	chr18	-	35478281	35478349	35468332	35468742	35497718	35497960	3837	40,131,106	0,9,5	444,478,703	3,0,17	167	99	0.00192316	0.0155604	1.0,0.896,0.926	0.989,1.0,0.961	-0.043
DNAJC10	chr2	+	182732498	182732542	182731029	182731107	182736248	182736386	3841	4,2,14	0,0,0	267,217,413	24,11,19	143	99	0.00023817	0.00254149	1.0,1.0,1.0	0.885,0.932,0.938	0.082
DEPDC5	chr22	+	31861367	31861433	31857444	31857553	31870589	31870744	3860	0,0,0	12,5,15	4,2,7	11,0,12	165	99	3.9361e-05	0.000528376	0.0,0.0,0.0	0.179,1.0,0.259	-0.479
MSRB3	chr12	+	65308528	65308655	65278682	65278865	65326825	65326934	3864	10,6,6	0,0,2	10,7,16	5,0,2	226	99	0.00693114	0.0466215	1.0,1.0,0.568	0.467,1.0,0.778	0.108
KYNU	chr2	+	143029626	143029679	142985947	142986021	143033235	143033321	3875	1,5,2	0,0,0	194,101,244	4,4,8	152	99	0.00606249	0.0416241	1.0,1.0,1.0	0.969,0.943,0.952	0.045
DEGS1	chr1	+	224189576	224190319	224183239	224183418	224192331	224193440	3882	218,167,169	0,0,0	153,91,307	14,1,0	842	99	2.33129e-05	0.000331477	1.0,1.0,1.0	0.562,0.915,1.0	0.174
RNF115	chr1	-	145751437	145751510	145750406	145750500	145752977	145753049	3893	50,15,34	4,0,0	68,55,121	31,19,31	172	99	1.00657e-08	2.98473e-07	0.878,1.0,1.0	0.558,0.625,0.692	0.334
MRPL43	chr10	-	100986748	100986975	100983754	100983817	100987089	100987196	3898	217,528,329	0,4,20	1237,1051,2182	0,3,10	326	99	1.86957e-07	4.54477e-06	1.0,0.976,0.833	1.0,0.991,0.985	-0.056
S100A2	chr1	-	153563414	153563536	153561108	153561591	153563733	153563887	3908	0,0,0	20,26,25	0,2,6	21,11,12	221	99	0.00628011	0.042916	0.0,0.0,0.0	0.0,0.075,0.183	-0.086
FLAD1	chr1	+	154989559	154989707	154988104	154988849	154990158	154990257	3916	38,54,70	7,7,17	172,134,350	6,2,1	247	99	2.61458e-13	1.47265e-11	0.685,0.756,0.623	0.92,0.964,0.993	-0.271
ROBO3	chr11	+	124877266	124877309	124877160	124877184	124877518	124877658	3923	10,7,6	0,0,0	4,1,8	2,0,6	142	99	6.87564e-06	0.000111956	1.0,1.0,1.0	0.582,1.0,0.482	0.312
REXO2	chr11	+	114444540	114444652	114440655	114440739	114445978	114446087	3946	143,177,197	1,0,1	225,151,455	47,50,64	211	99	0	0	0.985,1.0,0.989	0.692,0.586,0.769	0.309
G6PC3	chr17	+	44074968	44075087	44074679	44074770	44075309	44075451	3989	143,169,356	11,20,17	263,124,467	12,7,10	218	99	0.00273647	0.0210425	0.855,0.793,0.905	0.909,0.889,0.955	-0.067
CDH24	chr14	-	23051969	23052083	23049821	23049943	23052472	23052609	4029	8,6,0	5,0,2	5,2,4	0,0,0	213	99	9.23945e-05	0.0011125	0.426,1.0,0.0	1.0,1.0,1.0	-0.525
FAM24B	chr10	-	122850423	122850520	122849093	122849439	122855644	122855786	4050	10,32,25	0,9,0	58,92,82	0,0,0	196	99	0.000219243	0.00236609	1.0,0.642,1.0	1.0,1.0,1.0	-0.119
FAM24B	chr10	-	122850423	122850550	122849077	122849439	122855644	122855786	4051	22,38,32	0,9,0	89,133,125	0,0,0	226	99	0.000263939	0.00278357	1.0,0.649,1.0	1.0,1.0,1.0	-0.117
HTATIP2	chr11	+	20367173	20367281	20363856	20364432	20376579	20376717	4080	24,33,21	0,0,0	194,64,310	8,7,6	207	99	0.000194274	0.00213136	1.0,1.0,1.0	0.921,0.814,0.961	0.101
MS4A4A	chr11	+	60282593	60282739	60280665	60280716	60292224	60292384	4081	1,10,4	5,19,5	0,0,2	7,4,1	245	99	0.00402927	0.0294054	0.075,0.175,0.244	0.0,0.0,0.447	0.016
MS4A4A	chr11	+	60297196	60297325	60292224	60292384	60301000	60301057	4083	43,88,19	0,9,0	8,7,18	0,0,0	228	99	0.000335832	0.00340411	1.0,0.809,1.0	1.0,1.0,1.0	-0.064
ZFAND6	chr15	+	80098415	80098578	80059675	80059809	80120327	80120498	4094	31,41,66	90,77,105	240,79,398	155,43,212	262	99	0	0	0.115,0.167,0.192	0.369,0.41,0.415	-0.24
GUK1	chr1	+	228141123	228141288	228140278	228140363	228145510	228145624	4105	201,389,345	811,1621,1735	294,203,401	700,643,1032	264	99	3.54921e-07	8.19055e-06	0.085,0.083,0.069	0.136,0.106,0.127	-0.044
MZT2A	chr2	-	131491875	131492024	131483959	131484218	131492206	131492397	4136	1164,2576,1891	0,0,57	1091,2335,1683	3,0,0	248	99	2.49406e-06	4.63248e-05	1.0,1.0,0.93	0.993,1.0,1.0	-0.021
ATG10	chr5	+	81976192	81976327	81972022	81972306	81987558	81987678	4137	0,3,4	10,12,9	9,1,22	4,4,15	234	99	0.00100629	0.00885764	0.0,0.096,0.158	0.488,0.096,0.383	-0.238
ATG10	chr5	+	82058494	82058602	81987558	81987678	82164398	82164537	4138	14,13,19	0,0,6	28,9,77	0,0,0	207	99	0.0064312	0.043757	1.0,1.0,0.602	1.0,1.0,1.0	-0.133
KIF9	chr3	-	47282139	47282385	47277281	47277379	47282494	47282799	4148	4,2,3	17,68,42	655,791,1337	389,515,637	345	99	0	0	0.063,0.008,0.02	0.326,0.306,0.376	-0.306
MT1A	chr16	+	56639263	56639329	56638665	56638766	56639858	56640087	4166	14,73,20	11,13,10	2,25,11	0,2,2	165	99	0.00307349	0.0232415	0.433,0.771,0.545	1.0,0.882,0.767	-0.3
NUDT2	chr9	+	34336299	34336341	34329568	34329599	34338712	34338847	4168	2,5,3	3,18,20	0,1,1	53,14,73	141	99	4.00748e-05	0.000536968	0.319,0.163,0.095	0.0,0.048,0.01	0.173
NUDT2	chr9	+	34338712	34338847	34329568	34329599	34339023	34339166	4169	69,104,203	0,6,7	155,74,229	2,0,2	234	99	0.00228055	0.0180055	1.0,0.88,0.925	0.97,1.0,0.98	-0.048
RELL2	chr5	+	141638954	141639021	141638794	141638860	141639463	141639649	4171	23,9,20	1,0,0	52,50,85	24,0,31	166	99	4.03144e-06	7.07087e-05	0.932,1.0,1.0	0.564,1.0,0.621	0.249
ZCCHC9	chr5	+	81304740	81305141	81301586	81301698	81308560	81308711	4189	41,33,54	6,7,5	111,52,131	1,3,1	500	99	4.634e-06	7.96159e-05	0.575,0.483,0.681	0.956,0.774,0.963	-0.318
DTNBP1	chr6	-	15593058	15593081	15533239	15533395	15615266	15615399	4197	56,99,99	0,0,0	72,151,157	4,8,2	122	99	0.00123961	0.0106446	1.0,1.0,1.0	0.936,0.939,0.985	0.047
DTNBP1	chr6	-	15651312	15651363	15637743	15637804	15652086	15652140	4199	36,40,62	0,15,4	41,40,101	1,1,1	150	99	8.10342e-05	0.000992848	1.0,0.638,0.911	0.964,0.964,0.985	-0.121
DTNBP1	chr6	-	15651312	15651408	15637743	15637804	15652086	15652140	4200	9,11,24	0,15,4	9,13,31	1,1,1	195	99	0.00699344	0.0469538	1.0,0.271,0.753	0.82,0.868,0.94	-0.201
ZFYVE21	chr14	+	103729792	103729846	103729090	103729182	103732619	103732762	4202	4,23,10	142,136,254	94,66,117	84,45,123	153	99	0	0	0.018,0.099,0.025	0.42,0.487,0.381	-0.382
INIP	chr9	-	112716460	112716541	112694130	112694233	112717986	112718117	4221	30,31,51	0,0,4	17,1,17	3,0,6	180	99	0.00235392	0.0185112	1.0,1.0,0.875	0.757,1.0,0.609	0.17
TP53I13	chr17	+	29571590	29571719	29569317	29569359	29571831	29572057	4229	95,146,133	0,0,0	419,322,667	16,0,15	228	99	4.93264e-05	0.000642802	1.0,1.0,1.0	0.919,1.0,0.951	0.043
TP53I13	chr17	+	29571590	29571719	29569317	29569359	29571856	29572057	4230	157,225,195	14,7,35	549,558,1053	111,179,164	228	99	0.000453313	0.00439126	0.83,0.933,0.708	0.682,0.575,0.736	0.159
PPOX	chr1	+	161170408	161170519	161169905	161170024	161170619	161170769	4243	132,149,135	4,0,2	99,123,151	5,16,22	210	99	5.73477e-09	1.7853e-07	0.94,1.0,0.97	0.903,0.784,0.764	0.153
KLHDC4	chr16	-	87756393	87756477	87755193	87755292	87761948	87762040	4247	8,4,18	0,0,0	16,23,12	6,5,7	183	99	1.29526e-08	3.77926e-07	1.0,1.0,1.0	0.591,0.713,0.481	0.405
KLHDC4	chr16	-	87756398	87756477	87755193	87755292	87761948	87762040	4248	43,33,33	0,0,0	60,41,33	6,5,7	178	99	6.45427e-08	1.6852e-06	1.0,1.0,1.0	0.848,0.82,0.724	0.203
AK8	chr9	-	132875114	132875199	132863664	132863778	132878171	132878284	4298	4,2,1	0,0,0	56,40,83	5,0,7	184	99	0.000309461	0.0031751	1.0,1.0,1.0	0.858,1.0,0.864	0.093
AK8	chr9	-	132875114	132875199	132866903	132866953	132878171	132878284	4299	5,2,5	0,0,0	167,101,206	13,0,14	184	99	0.000313826	0.00321385	1.0,1.0,1.0	0.874,1.0,0.888	0.079
TRMT1	chr19	-	13109914	13110001	13109768	13109838	13110157	13110306	4300	76,142,138	0,2,2	146,126,188	8,3,25	186	99	8.28935e-07	1.75708e-05	1.0,0.974,0.973	0.907,0.957,0.8	0.094
KDM4C	chr9	+	7049091	7049200	7046861	7046917	7076433	7077263	4306	8,14,14	0,0,0	17,10,13	6,0,0	208	99	0.00595909	0.0409657	1.0,1.0,1.0	0.574,1.0,1.0	0.142
KDM4C	chr9	+	7105401	7105500	7103684	7103870	7128065	7128236	4308	0,0,0	4,4,10	7,6,13	5,9,3	198	99	2.76787e-09	8.94809e-08	0.0,0.0,0.0	0.412,0.25,0.684	-0.449
UBE2G2	chr21	-	44801283	44801398	44788059	44788095	44801705	44801820	4309	0,0,0	29,12,9	4,1,15	78,98,111	214	99	0.00643045	0.043757	0.0,0.0,0.0	0.023,0.005,0.059	-0.029
TERF1	chr8	+	73030335	73030395	73026939	73027052	73032041	73032133	4310	34,43,24	8,13,3	80,49,88	10,4,2	159	99	0.00176404	0.0144628	0.726,0.673,0.833	0.833,0.884,0.965	-0.15
LYPLA1	chr8	-	54063327	54063375	54062253	54062324	54065747	54065813	4325	6,5,16	0,0,0	311,232,554	19,4,50	147	99	0.000123946	0.00143774	1.0,1.0,1.0	0.917,0.975,0.882	0.075
MAP3K4	chr6	+	161098277	161098427	161097079	161097176	161101891	161101992	4330	0,3,4	18,9,12	22,8,25	0,0,3	249	99	0	0	0.0,0.117,0.117	1.0,1.0,0.768	-0.845
CLPB	chr11	-	72302303	72302348	72301802	72301964	72307198	72307254	4349	12,10,8	0,0,0	1685,972,2646	26,14,83	144	99	0.0069452	0.0467017	1.0,1.0,1.0	0.978,0.979,0.956	0.029
CLPB	chr11	-	72372924	72373014	72358879	72359008	72380280	72380384	4351	0,0,0	1,10,4	466,192,938	505,185,912	189	99	6.56925e-10	2.36905e-08	0.0,0.0,0.0	0.326,0.352,0.35	-0.343
CLPB	chr11	-	72402965	72403052	72380280	72380384	72430311	72430363	4352	1,4,2	0,0,0	877,279,1523	35,32,74	186	99	0.000241523	0.0025735	1.0,1.0,1.0	0.93,0.823,0.916	0.11
ALDOA	chr16	+	30066884	30067038	30064278	30064505	30067233	30067366	4368	4,0,0	175,116,141	172,71,335	75,39,132	253	99	0	0	0.009,0.0,0.0	0.473,0.416,0.498	-0.459
ALDOA	chr16	+	30066884	30067038	30065759	30065927	30067233	30067366	4369	5,0,0	604,616,1006	256,112,490	380,194,599	253	99	0	0	0.003,0.0,0.0	0.209,0.184,0.242	-0.211
SRPX	chrX	-	38154461	38154583	38149334	38149894	38156895	38157029	4379	60,94,106	2,2,6	33,39,44	0,0,0	221	99	0.000990711	0.00874082	0.931,0.955,0.888	1.0,1.0,1.0	-0.075
PLEKHA5	chr12	+	19361581	19361706	19359411	19359546	19365963	19366109	4390	32,13,46	8,0,0	57,40,172	0,0,0	224	99	0.000911043	0.00812651	0.639,1.0,1.0	1.0,1.0,1.0	-0.12
HDDC2	chr6	-	125298713	125298816	125292840	125292909	125300537	125300659	4394	237,312,347	155,225,231	790,529,1375	109,95,134	202	99	0	0	0.428,0.405,0.424	0.78,0.732,0.834	-0.363
GAK	chr4	-	851749	851974	850935	851084	859605	859722	4398	401,529,467	5,0,1	906,736,1522	34,20,81	324	99	3.10862e-15	2.09679e-13	0.961,1.0,0.993	0.891,0.918,0.852	0.098
GAK	chr4	-	859605	859722	850935	851084	865121	865244	4399	126,139,158	0,0,0	305,195,603	10,1,18	216	99	1.03952e-05	0.000161347	1.0,1.0,1.0	0.933,0.989,0.939	0.046
LAMB1	chr7	-	107932173	107932377	107931355	107931500	107935414	107935656	4411	295,188,226	0,0,0	79,37,99	4,2,6	303	99	1.86201e-07	4.54156e-06	1.0,1.0,1.0	0.866,0.858,0.844	0.144
NUCB2	chr11	+	17286633	17286713	17282788	17282943	17295323	17295467	4416	4,4,22	85,86,104	28,3,89	76,7,97	179	99	2.06802e-10	7.91769e-09	0.025,0.025,0.105	0.169,0.192,0.337	-0.181
NUCB2	chr11	+	17286633	17286717	17282788	17282943	17295323	17295467	4418	8,9,15	85,86,104	35,6,116	76,7,97	183	99	5.32019e-13	2.87791e-11	0.048,0.054,0.072	0.199,0.317,0.393	-0.245
NUCB2	chr11	+	17291239	17291365	17282788	17282943	17295323	17295467	4419	15,2,14	85,86,104	14,1,27	76,7,97	225	99	0.00736043	0.0490411	0.072,0.01,0.056	0.075,0.059,0.109	-0.035
NUCB2	chr11	+	17315385	17315475	17312027	17312120	17330126	17330297	4423	822,1919,1252	120,261,154	1325,1875,2284	39,49,73	189	99	0	0	0.782,0.794,0.81	0.947,0.952,0.942	-0.152
SNX25	chr4	+	185361923	185362105	185357670	185357737	185362610	185362711	4432	155,147,306	0,0,0	148,101,210	10,5,2	281	99	3.65618e-07	8.41076e-06	1.0,1.0,1.0	0.839,0.877,0.974	0.103
CCDC57	chr17	-	82134072	82134194	82128492	82128597	82151559	82151773	4447	177,228,265	7,0,0	251,272,411	6,0,20	221	99	0.0047378	0.0338286	0.919,1.0,1.0	0.949,1.0,0.902	0.023
SS18	chr18	-	26035830	26035923	26035004	26035127	26038554	26038659	4456	15,1,21	19,4,6	64,23,120	14,1,15	192	99	0.000662787	0.00610905	0.289,0.114,0.643	0.702,0.922,0.805	-0.461
ATP5PF	chr21	-	25734332	25734375	25729630	25729801	25734852	25735654	4459	20,17,22	450,812,897	34,21,53	627,480,976	142	99	0.000504699	0.0048088	0.03,0.014,0.017	0.036,0.03,0.036	-0.014
MANBAL	chr20	+	37298762	37298879	37297346	37297534	37301207	37301413	4467	70,65,150	0,2,10	65,27,122	0,0,0	216	99	0.000104552	0.00123573	1.0,0.937,0.873	1.0,1.0,1.0	-0.063
PRCC	chr1	+	156791696	156791792	156786607	156787174	156794664	156794808	4470	227,361,346	9,18,7	311,238,394	2,1,2	195	99	1.90493e-07	4.60513e-06	0.928,0.911,0.962	0.987,0.992,0.99	-0.056
LLGL2	chr17	+	75574452	75574495	75574212	75574260	75574609	75574668	4481	16,60,30	6,12,9	42,63,71	41,51,56	142	99	2.69076e-06	4.94566e-05	0.65,0.777,0.699	0.417,0.463,0.469	0.259
FAM228B	chr2	+	24135118	24135187	24123468	24123533	24164197	24164335	4487	3,35,26	0,11,0	15,15,10	0,0,0	168	99	0.000103675	0.00122604	1.0,0.652,1.0	1.0,1.0,1.0	-0.116
FAM228B	chr2	+	24135118	24135187	24124329	24124460	24164197	24164335	4488	12,43,38	0,7,0	44,33,106	0,0,0	168	99	0.00520971	0.0366558	1.0,0.784,1.0	1.0,1.0,1.0	-0.072
FAM228B	chr2	+	24137908	24138100	24135118	24135187	24139369	24139450	4489	33,37,23	7,25,12	138,139,414	4,6,20	291	99	9.95748e-12	4.57165e-10	0.616,0.335,0.395	0.921,0.887,0.876	-0.446
FAM228B	chr2	+	24146747	24146835	24139369	24139450	24146929	24147086	4494	88,92,73	6,5,0	191,221,510	1,0,0	187	99	0.000134266	0.00153817	0.886,0.907,1.0	0.99,1.0,1.0	-0.066
FAM228B	chr2	+	24146929	24147086	24135118	24135187	24167626	24167683	4497	0,8,1	2,2,6	1,2,4	0,0,0	256	99	7.53386e-12	3.52559e-10	0.0,0.607,0.061	1.0,1.0,1.0	-0.777
FAM228B	chr2	+	24146929	24147086	24139369	24139450	24164197	24164335	4499	14,16,10	0,0,0	22,20,15	0,0,10	256	99	0.00318636	0.0239954	1.0,1.0,1.0	1.0,1.0,0.367	0.211
FAM228B	chr2	+	24161505	24161613	24135118	24135187	24164197	24164335	4500	38,68,46	10,56,32	127,184,284	21,18,37	207	99	3.9552e-07	8.9758e-06	0.645,0.367,0.407	0.743,0.83,0.786	-0.313
FAM228B	chr2	+	24161505	24161613	24146929	24147086	24169355	24169638	4505	17,86,44	4,5,2	113,182,214	1,0,0	207	99	4.33888e-06	7.51362e-05	0.67,0.892,0.913	0.982,1.0,1.0	-0.169
FAM228B	chr2	+	24164197	24164335	24146929	24147086	24169355	24169638	4509	43,114,104	4,5,2	118,179,39	1,0,0	237	99	0.000146354	0.00165807	0.818,0.905,0.956	0.98,1.0,1.0	-0.1
FAM228B	chr2	+	24167626	24167683	24146929	24147086	24169355	24169638	4513	35,60,35	4,5,2	59,116,108	1,0,0	156	99	1.49183e-05	0.000222543	0.847,0.884,0.917	0.974,1.0,1.0	-0.109
FAM228B	chr2	+	24167626	24167683	24164197	24164335	24169355	24169638	4515	98,236,137	35,111,94	252,489,602	98,167,25	156	99	0.00137379	0.0116775	0.64,0.574,0.48	0.62,0.65,0.939	-0.172
ANKHD1-EIF4EBP3	chr5	+	140535361	140535538	140528183	140529796	140537388	140537589	4516	55,85,128	3,0,0	101,46,150	4,0,19	276	99	7.09535e-05	0.000882537	0.868,1.0,1.0	0.901,1.0,0.739	0.076
XPO6	chr16	-	28101846	28101945	28097975	28098639	28104545	28104707	4534	138,131,143	0,1,0	284,236,510	1,1,19	198	99	0.00100265	0.00883546	1.0,0.985,1.0	0.993,0.992,0.931	0.023
XPO6	chr16	-	28117317	28117462	28112903	28113050	28121669	28121762	4537	118,60,113	0,1,1	165,43,335	9,2,13	244	99	1.62319e-05	0.000239845	1.0,0.961,0.979	0.881,0.897,0.913	0.083
ATG4B	chr2	+	241653511	241653610	241651263	241651335	241654545	241654647	4567	69,120,132	0,0,0	296,129,520	10,0,7	198	99	0.003628	0.0269041	1.0,1.0,1.0	0.937,1.0,0.974	0.03
ZNF621	chr3	+	40529318	40529445	40525778	40525864	40530208	40530316	4571	1,1,2	0,0,0	1,5,15	2,6,0	226	99	2.16257e-05	0.000311132	1.0,1.0,1.0	0.18,0.267,1.0	0.518
UBE2D3	chr4	-	102826484	102826636	102809791	102809855	102868714	102868893	4577	104,62,103	0,0,0	578,385,1082	55,24,80	251	99	4.11748e-12	2.0221e-10	1.0,1.0,1.0	0.806,0.864,0.842	0.163
UBE2D3	chr4	-	102826484	102826844	102809791	102809855	102868714	102868893	4579	103,62,103	0,0,0	557,372,992	55,24,80	459	99	2.88547e-13	1.6169e-11	1.0,1.0,1.0	0.686,0.77,0.728	0.272
METRNL	chr17	+	83081934	83082071	83079608	83079985	83084937	83085323	4580	5,4,6	66,97,104	12,14,41	44,19,62	236	99	2.85327e-14	1.7321e-12	0.031,0.017,0.024	0.103,0.236,0.217	-0.161
METRNL	chr17	+	83081934	83082071	83081145	83081438	83084937	83085323	4581	5,4,6	0,0,0	27,22,56	5,4,10	236	99	1.5641e-06	3.08222e-05	1.0,1.0,1.0	0.694,0.698,0.701	0.302
PRKAR1A	chr17	+	68514986	68515119	68511999	68512142	68515393	68515576	4603	0,0,11	6,9,4	45,10,116	8,2,15	232	99	4.75093e-07	1.06162e-05	0.0,0.0,0.54	0.706,0.681,0.767	-0.538
PRKAR1A	chr17	+	68514986	68515119	68512378	68512548	68515393	68515576	4604	0,0,11	26,38,47	46,10,114	125,51,161	232	99	2.60046e-07	6.11041e-06	0.0,0.0,0.091	0.136,0.077,0.232	-0.118
RPS3A	chr4	+	151100484	151100588	151099572	151099714	151102870	151104205	4612	2870,3681,3960	168,223,239	1899,1395,2334	129,203,156	203	99	0.00261909	0.0203042	0.893,0.89,0.89	0.878,0.77,0.879	0.049
LRIF1	chr1	-	110951287	110952815	110949850	110950123	110963620	110963922	4615	10,4,9	27,25,18	24,26,28	9,2,7	1627	99	1.85856e-10	7.18886e-09	0.022,0.01,0.03	0.14,0.442,0.196	-0.239
FANK1	chr10	+	125997419	125997485	125996549	125996624	126004883	126005049	4639	36,60,46	0,0,0	620,382,879	114,117,135	165	99	1.17684e-14	7.45466e-13	1.0,1.0,1.0	0.765,0.662,0.796	0.259
FANK1	chr10	+	125997419	125997485	125996549	125996624	126008406	126008550	4640	4,25,9	0,0,0	178,93,271	9,25,28	165	99	3.11504e-06	5.62612e-05	1.0,1.0,1.0	0.922,0.691,0.853	0.178
FANK1	chr10	+	126004883	126005049	125996549	125996624	126008406	126008550	4641	20,55,65	0,0,0	751,693,977	9,25,28	265	99	8.28888e-05	0.00101312	1.0,1.0,1.0	0.969,0.912,0.929	0.063
RCOR3	chr1	+	211271527	211271874	211271231	211271309	211274209	211274262	4653	2,0,0	9,5,4	3,0,13	13,3,27	446	99	0.0020152	0.0162031	0.047,0.0,0.0	0.049,0.0,0.097	-0.033
AFTPH	chr2	+	64581189	64581273	64579485	64579546	64585421	64585545	4659	0,0,6	11,11,21	129,64,145	76,42,65	183	99	1.92957e-13	1.09815e-11	0.0,0.0,0.134	0.479,0.452,0.547	-0.448
PI4KB	chr1	-	151293399	151293462	151291796	151293033	151294017	151294138	4667	0,6,5	92,182,138	76,90,173	97,84,83	162	99	0	0	0.0,0.02,0.022	0.324,0.396,0.56	-0.413
PI4KB	chr1	-	151326171	151326373	151315572	151316509	151327270	151327416	4673	8,4,8	10,6,12	16,10,32	2,0,20	301	99	0.00127231	0.0108911	0.208,0.18,0.18	0.725,1.0,0.345	-0.501
ZNF277	chr7	+	112330083	112330216	112327716	112327827	112336103	112336171	4682	65,81,103	0,0,10	113,46,221	0,0,0	232	99	0.000504907	0.0048088	1.0,1.0,0.815	1.0,1.0,1.0	-0.062
PRKRA	chr2	-	178441609	178441704	178436144	178436319	178443266	178443384	4701	114,197,170	3,4,4	253,196,643	0,1,0	194	99	0.00658927	0.0446656	0.951,0.962,0.956	1.0,0.99,1.0	-0.04
PRKRA	chr2	-	178445425	178445535	178444421	178444500	178447504	178447586	4703	6,2,1	19,39,93	45,34,70	79,56,186	209	99	3.70093e-12	1.83402e-10	0.13,0.024,0.005	0.212,0.223,0.151	-0.142
PMF1	chr1	+	156232319	156232425	156225556	156225668	156233627	156233728	4743	115,202,160	2,25,13	61,127,67	1,2,0	205	99	1.08954e-06	2.23366e-05	0.965,0.796,0.856	0.967,0.968,1.0	-0.106
HERPUD2	chr7	-	35635134	35635458	35634311	35634429	35638349	35638472	4757	35,25,75	0,0,2	324,173,595	50,10,111	423	99	1.15117e-07	2.9084e-06	1.0,1.0,0.898	0.603,0.802,0.556	0.312
BPNT1	chr1	-	220062756	220062954	220059685	220059791	220067301	220067393	4773	62,53,56	6,0,3	66,31,77	0,0,0	297	99	6.74316e-05	0.000844499	0.775,1.0,0.862	1.0,1.0,1.0	-0.121
BPNT1	chr1	-	220079726	220079854	220073966	220074071	220089685	220089788	4778	8,6,32	0,0,0	16,8,34	2,0,4	227	99	0.00228652	0.0180461	1.0,1.0,1.0	0.777,1.0,0.788	0.145
VAPA	chr18	+	9944923	9945058	9936985	9937066	9950394	9950568	4807	28,18,38	176,205,254	113,56,127	127,81,187	234	99	0	0	0.063,0.036,0.06	0.273,0.226,0.223	-0.188
MARCHF11	chr5	-	16090888	16091081	16067138	16067793	16177725	16177881	4814	130,135,154	10,7,5	1027,966,1928	8,1,8	292	99	2.35867e-11	1.02887e-09	0.815,0.867,0.913	0.978,0.997,0.988	-0.123
CADM1	chr11	-	115190887	115190941	115178643	115178775	115198405	115198438	4831	36,90,77	37,78,101	39,40,40	123,170,139	153	99	3.052e-13	1.70584e-11	0.386,0.427,0.33	0.17,0.132,0.157	0.228
CADM1	chr11	-	115198405	115198438	115178643	115178775	115214607	115214780	4833	10,50,28	0,0,0	111,135,106	68,103,87	132	99	0	0	1.0,1.0,1.0	0.55,0.496,0.477	0.492
CADM1	chr11	-	115209573	115209657	115178643	115178775	115214607	115214780	4834	76,109,172	0,0,0	128,62,199	68,103,87	183	99	0	0	1.0,1.0,1.0	0.505,0.246,0.553	0.565
CADM1	chr11	-	115209573	115209657	115198405	115198438	115214607	115214780	4835	126,192,288	0,1,0	181,133,258	99,99,88	183	99	0	0	1.0,0.99,1.0	0.497,0.421,0.613	0.486
MCAT	chr22	-	43137080	43137298	43132208	43133486	43141161	43141249	4887	33,129,91	52,80,46	208,144,291	60,41,67	317	99	1.6025e-06	3.14372e-05	0.165,0.335,0.382	0.52,0.523,0.576	-0.246
TPM1	chr15	+	63061197	63061273	63060868	63060939	63061712	63061788	4892	4,18,18	134,126,90	10,7,31	43,26,39	175	99	2.63166e-05	0.000368904	0.017,0.075,0.102	0.116,0.132,0.31	-0.121
TPM1	chr15	+	63064063	63064142	63062575	63062645	63065895	63066178	4894	8,9,25	3,1,7	6,8,8	9,51,58	178	99	2.59254e-11	1.11971e-09	0.597,0.833,0.665	0.27,0.08,0.071	0.558
COQ9	chr16	+	57456503	57456646	57452800	57452936	57458245	57458350	4902	45,25,71	0,0,11	106,32,144	1,0,2	242	99	0.00105345	0.0092273	1.0,1.0,0.725	0.977,1.0,0.967	-0.073
COQ9	chr16	+	57456930	57457015	57456503	57456646	57458245	57458350	4904	65,68,141	3,0,0	200,93,261	10,1,16	184	99	0.000101185	0.00120244	0.921,1.0,1.0	0.915,0.98,0.898	0.043
COQ9	chr16	+	57458245	57458350	57456930	57457015	57459564	57459720	4908	99,98,153	0,0,0	216,122,344	6,14,5	204	99	2.10166e-06	3.98753e-05	1.0,1.0,1.0	0.946,0.809,0.971	0.091
SF3B6	chr2	-	24074075	24074194	24068320	24068459	24076199	24076326	4918	765,1481,1432	5,33,31	1202,973,1885	3,16,1	218	99	6.06883e-08	1.59409e-06	0.986,0.953,0.954	0.995,0.965,0.999	-0.022
ZNF226	chr19	+	44166704	44166882	44165756	44165807	44170034	44170095	4937	0,0,2	88,170,133	6,0,18	80,35,88	277	99	7.20722e-06	0.000116379	0.0,0.0,0.005	0.026,0.0,0.068	-0.03
RPRD1A	chr18	-	36040806	36040865	36033707	36033837	36067253	36067559	4944	0,0,0	2,9,13	34,13,116	60,26,90	158	99	2.70483e-10	1.02269e-08	0.0,0.0,0.0	0.262,0.239,0.447	-0.316
MYO18A	chr17	-	29085603	29085648	29082315	29082438	29086437	29086577	4947	16,56,33	102,122,152	11,4,11	115,90,163	144	99	2.91408e-08	7.9905e-07	0.097,0.24,0.13	0.062,0.03,0.044	0.11
CARM1	chr19	+	10919876	10919966	10919594	10919680	10920435	10920573	4975	31,33,66	0,0,0	153,41,327	7,0,6	189	99	0.00422076	0.0306854	1.0,1.0,1.0	0.92,1.0,0.966	0.038
CARM1	chr19	+	10921374	10921443	10921049	10921127	10921614	10923073	4977	7,26,90	51,63,75	368,242,635	38,36,123	168	99	0	0	0.075,0.196,0.414	0.851,0.798,0.753	-0.572
RNF217	chr6	+	125082448	125082563	125081435	125081507	125082863	125092631	4985	0,0,0	19,4,5	18,4,45	52,57,96	214	99	7.36561e-07	1.58122e-05	0.0,0.0,0.0	0.138,0.031,0.178	-0.116
PLEKHG5	chr1	-	6467824	6467898	6466091	6467572	6469041	6469241	4988	56,54,21	0,0,0	35,60,36	11,0,0	173	99	0.000458884	0.00443737	1.0,1.0,1.0	0.645,1.0,1.0	0.118
PLEKHG5	chr1	-	6467824	6468586	6466091	6467572	6469041	6469241	4989	91,117,62	0,0,0	87,106,81	11,0,0	861	99	0.000816126	0.00738535	1.0,1.0,1.0	0.476,1.0,1.0	0.175
HAUS4	chr14	-	22947867	22948013	22947600	22947731	22950313	22950410	4997	51,56,110	0,0,0	98,127,151	9,1,2	245	99	0.000258417	0.00273484	1.0,1.0,1.0	0.815,0.981,0.968	0.079
HAUS4	chr14	-	22951554	22951689	22950313	22950410	22952327	22952459	4999	37,21,55	0,0,4	51,46,77	33,40,16	234	99	2.90093e-09	9.35058e-08	1.0,1.0,0.853	0.395,0.327,0.671	0.487
SARS1	chr1	+	109236804	109236870	109236390	109236548	109237243	109237373	5006	18,14,17	419,846,670	9,23,43	442,492,656	165	99	0.0031475	0.0237519	0.025,0.01,0.015	0.012,0.027,0.038	-0.009
REXO5	chr16	+	20839754	20839859	20833002	20833123	20840330	20840468	5008	14,18,7	0,0,0	2309,1569,5184	134,83,85	204	99	0.000239329	0.00255137	1.0,1.0,1.0	0.893,0.902,0.967	0.079
PDCD4	chr10	+	110876669	110876753	110875965	110876070	110881232	110881535	5038	5,0,0	49,16,46	4,0,27	21,1,47	183	99	1.90745e-06	3.65544e-05	0.052,0.0,0.0	0.093,0.0,0.237	-0.093
ESPN	chr1	+	6450443	6450470	6448892	6449091	6451602	6451748	5045	334,673,762	121,316,208	294,129,184	215,187,341	126	99	1.42847e-09	4.96307e-08	0.684,0.626,0.742	0.518,0.351,0.298	0.295
SUPT20H	chr13	-	37010551	37010655	37009313	37009809	37012191	37012297	5066	89,99,83	73,132,162	692,640,1443	243,188,341	203	99	0	0	0.373,0.268,0.2	0.581,0.624,0.674	-0.346
TES	chr7	+	116251759	116251975	116250160	116250496	116252317	116252476	5073	13,26,59	0,0,0	915,870,1515	60,45,45	315	99	2.66097e-06	4.89915e-05	1.0,1.0,1.0	0.827,0.859,0.914	0.133
TES	chr7	+	116252317	116252476	116250160	116250496	116257293	116258783	5074	11,17,14	0,0,0	535,685,802	50,62,70	258	99	1.67135e-06	3.24962e-05	1.0,1.0,1.0	0.804,0.809,0.815	0.191
CNOT10	chr3	+	32764454	32764490	32762732	32762863	32764681	32764809	5085	103,140,122	0,1,1	512,522,792	37,43,108	135	99	5.39568e-14	3.19559e-12	1.0,0.99,0.989	0.91,0.899,0.843	0.109
UBAP1	chr9	+	34220907	34220948	34179004	34179240	34234215	34234340	5091	11,7,41	0,3,4	56,28,142	0,0,0	140	99	0.00200876	0.0161633	1.0,0.623,0.879	1.0,1.0,1.0	-0.166
ABHD17A	chr19	-	1881234	1881804	1879920	1880115	1885351	1885496	5116	365,879,670	22,40,12	725,368,844	6,5,23	669	99	0.00156636	0.0130803	0.711,0.765,0.892	0.947,0.916,0.844	-0.113
NAA38	chr17	-	7866490	7866558	7857014	7857198	7883234	7883335	5127	3,31,1	91,252,67	9,4,16	646,512,743	167	99	9.75366e-09	2.89615e-07	0.019,0.068,0.009	0.008,0.005,0.013	0.023
YIF1B	chr19	-	38306913	38306990	38303557	38305507	38307427	38307521	5140	17,31,31	120,376,339	12,8,21	211,315,245	176	99	0.00448491	0.0323263	0.074,0.044,0.049	0.031,0.014,0.046	0.025
CNIH2	chr11	+	66283034	66283147	66282732	66282780	66283247	66283391	5143	9,11,17	0,0,0	155,152,252	15,23,50	212	99	2.64757e-07	6.2015e-06	1.0,1.0,1.0	0.828,0.755,0.702	0.238
SCFD1	chr14	+	30702295	30702375	30700187	30700258	30705822	30705885	5165	249,240,246	0,14,3	217,163,428	1,0,0	179	99	0.000415798	0.00408397	1.0,0.905,0.978	0.992,1.0,1.0	-0.036
RSPH1	chr21	-	42482636	42482708	42477290	42477444	42485668	42485804	5196	11,11,2	0,0,0	345,204,679	24,24,39	171	99	5.04653e-05	0.00065686	1.0,1.0,1.0	0.893,0.831,0.91	0.122
AGPAT5	chr8	+	6724869	6724939	6708641	6708887	6730710	6730826	5247	20,23,9	0,0,0	140,37,207	7,16,0	169	99	0.000152936	0.00172637	1.0,1.0,1.0	0.921,0.575,1.0	0.168
CEP57	chr11	+	95822498	95822576	95821870	95821978	95827785	95828027	5253	5,6,23	0,0,1	145,52,213	10,1,24	177	99	0.000290131	0.00301642	1.0,1.0,0.928	0.89,0.967,0.832	0.08
SLC46A1	chr17	-	28402237	28402321	28400609	28400766	28404615	28405468	5254	6,13,20	3,4,3	2,3,10	0,0,0	183	99	3.33952e-07	7.74753e-06	0.52,0.637,0.783	1.0,1.0,1.0	-0.353
PPHLN1	chr12	+	42351884	42352049	42335882	42335974	42355160	42355222	5260	22,6,30	46,32,61	143,29,330	30,3,52	264	99	0	0	0.152,0.066,0.156	0.641,0.784,0.704	-0.585
PPHLN1	chr12	+	42384939	42384996	42374862	42375074	42387455	42387535	5262	85,120,149	6,11,1	57,28,138	138,81,322	156	99	0	0	0.9,0.874,0.99	0.208,0.18,0.214	0.721
ASPH	chr8	-	61643944	61644001	61643385	61643433	61644599	61644632	5272	35,7,5	0,2,5	9,5,34	0,0,0	156	99	0.000293371	0.00303711	1.0,0.69,0.388	1.0,1.0,1.0	-0.307
ESS2	chr22	-	19138214	19138317	19137322	19137432	19139158	19139292	5277	57,96,103	0,0,0	134,117,162	1,2,9	202	99	0.00115018	0.00995488	1.0,1.0,1.0	0.985,0.966,0.898	0.05
HNRNPDL	chr4	-	82426462	82426633	82426036	82426129	82427189	82427304	5289	1127,1297,1397	0,1,1	1700,1298,2191	22,34,44	270	99	1.11022e-16	8.54324e-15	1.0,0.998,0.998	0.966,0.933,0.948	0.05
HMOX2	chr16	+	4483636	4483754	4476339	4476665	4505483	4505610	5301	5,13,5	0,0,0	10,10,55	4,0,6	217	99	3.10737e-05	0.000428174	1.0,1.0,1.0	0.533,1.0,0.807	0.22
HMOX2	chr16	+	4496145	4496266	4476339	4476487	4505483	4505610	5303	0,0,0	42,39,62	9,6,26	189,101,308	220	99	0.000264041	0.00278357	0.0,0.0,0.0	0.021,0.026,0.037	-0.028
HMOX2	chr16	+	4502743	4502959	4483636	4483754	4505483	4505610	5305	0,0,0	5,23,7	2,8,2	13,11,58	315	99	0.00442073	0.031948	0.0,0.0,0.0	0.046,0.186,0.011	-0.081
RAB28	chr4	-	13369870	13369965	13367723	13368650	13376544	13376622	5322	0,1,4	25,6,6	111,59,220	44,36,62	194	99	1.44603e-11	6.48903e-10	0.0,0.078,0.254	0.563,0.455,0.644	-0.443
ZBTB44	chr11	-	130260855	130261929	130239811	130239896	130314374	130314712	5328	5,14,8	0,2,4	173,48,364	3,0,6	1173	99	0.00729569	0.048684	1.0,0.371,0.144	0.83,1.0,0.837	-0.384
STAC3	chr12	-	57244314	57244366	57244087	57244225	57244915	57244965	5329	21,28,8	0,0,0	74,94,73	0,16,0	151	99	0.000348374	0.00351008	1.0,1.0,1.0	1.0,0.794,1.0	0.069
CXXC1	chr18	-	50285324	50285351	50285001	50285247	50285748	50285928	5344	29,54,85	0,0,0	91,28,121	11,2,46	126	99	2.06867e-11	9.15155e-10	1.0,1.0,1.0	0.867,0.917,0.674	0.181
SPIN1	chr9	+	88462495	88462749	88448940	88448989	88468371	88468605	5373	6,13,10	0,0,0	137,61,167	11,15,29	353	99	4.18577e-07	9.44998e-06	1.0,1.0,1.0	0.777,0.533,0.618	0.357
RACK1	chr5	-	181239066	181239177	181238098	181238239	181239486	181239582	5404	5001,8156,8054	7,33,5	4104,4273,5258	166,355,264	210	99	0	0	0.997,0.991,0.999	0.921,0.85,0.904	0.104
SIRT5	chr6	+	13595476	13595564	13591668	13591894	13596962	13597016	5408	44,41,59	0,11,0	77,24,111	0,0,0	187	99	0.000295168	0.00305282	1.0,0.664,1.0	1.0,1.0,1.0	-0.112
PXMP4	chr20	-	33710554	33710753	33702758	33707969	33714673	33714736	5433	6,23,6	0,0,0	32,5,29	2,0,8	298	99	9.72176e-06	0.000151974	1.0,1.0,1.0	0.842,1.0,0.546	0.204
PSMA6	chr14	+	35307993	35308088	35292381	35292552	35308913	35308995	5434	447,451,618	18,4,19	1908,1173,3447	7,8,14	194	99	3.76167e-11	1.59317e-09	0.927,0.983,0.943	0.993,0.987,0.992	-0.04
ATXN7	chr3	+	63997620	63997687	63995504	63996483	63999449	64003460	5437	0,2,0	2,0,4	147,107,155	42,21,42	166	99	0.00114569	0.00992386	0.0,1.0,0.0	0.676,0.752,0.688	-0.372
PNISR	chr6	-	99403828	99403882	99402539	99402710	99404602	99404702	5455	32,19,15	8,1,0	35,13,55	2,0,1	153	99	0.00591474	0.0407249	0.721,0.925,1.0	0.919,1.0,0.973	-0.082
PNISR	chr6	-	99416348	99416428	99414571	99414690	99425214	99425308	5458	10,11,7	0,4,2	36,5,36	1,1,0	179	99	0.00263063	0.0203792	1.0,0.603,0.659	0.952,0.734,1.0	-0.141
MINDY4	chr7	+	30882180	30882361	30875494	30875656	30882920	30882993	5463	143,280,132	10,12,14	177,164,296	5,9,0	280	99	0.000536079	0.00506031	0.835,0.892,0.769	0.926,0.866,1.0	-0.099
BFAR	chr16	+	14648387	14648592	14644273	14644609	14649803	14649973	5471	79,79,112	7,7,13	73,16,93	3,0,0	304	99	4.2115e-06	7.32205e-05	0.786,0.786,0.737	0.888,1.0,1.0	-0.193
ZFYVE9	chr1	+	52266654	52266831	52263772	52263872	52268462	52268632	5478	19,12,12	0,0,0	13,0,20	3,2,16	276	99	1.4663e-10	5.73248e-09	1.0,1.0,1.0	0.609,0.0,0.31	0.694
COX20	chr1	+	244841943	244842058	244835475	244835736	244842194	244842258	5481	82,107,101	5,8,5	218,193,397	13,1,0	214	99	0.00141622	0.0119915	0.884,0.861,0.903	0.886,0.989,1.0	-0.076
COX20	chr1	+	244841943	244842058	244835475	244835756	244842194	244842258	5482	137,155,131	90,236,164	330,249,511	85,126,122	214	99	3.09968e-08	8.42542e-07	0.413,0.233,0.27	0.642,0.478,0.66	-0.288
ZNF207	chr17	+	32361467	32361515	32360891	32360967	32362913	32362984	5501	28,35,90	5,0,1	54,8,94	11,3,10	147	99	0.00116524	0.0100772	0.79,1.0,0.984	0.768,0.642,0.864	0.167
MAOA	chrX	+	43728172	43728314	43712704	43712796	43731240	43731390	5519	12,4,5	0,0,0	13,15,71	2,0,5	241	99	0.00163826	0.0136028	1.0,1.0,1.0	0.728,1.0,0.854	0.139
BMPR2	chr2	+	202555251	202556531	202552715	202552888	202559695	202567749	5533	20,15,26	0,0,0	37,38,81	3,0,7	1379	99	8.64748e-07	1.81539e-05	1.0,1.0,1.0	0.47,1.0,0.454	0.359
ZNF451	chr6	+	57150718	57150862	57147089	57148693	57152220	57152351	5539	12,12,11	0,0,0	504,434,944	8,16,27	243	99	0.000660638	0.00609198	1.0,1.0,1.0	0.962,0.917,0.934	0.062
NUP42	chr7	+	23197172	23197230	23196679	23196766	23199457	23199542	5555	5,0,0	64,24,50	14,16,44	87,57,102	157	99	1.02445e-09	3.61685e-08	0.047,0.0,0.0	0.092,0.15,0.214	-0.136
NUP42	chr7	+	23197172	23197247	23196679	23196766	23199457	23199542	5556	8,8,0	64,24,50	26,23,71	87,57,102	174	99	1.66851e-06	3.24699e-05	0.066,0.159,0.0	0.145,0.187,0.284	-0.13
MAN2B1	chr19	-	12649135	12649216	12648174	12648402	12649912	12650014	5559	44,68,86	0,9,0	49,53,35	0,0,0	180	99	0.00259245	0.0201191	1.0,0.806,1.0	1.0,1.0,1.0	-0.065
RIOK3	chr18	+	23467398	23467526	23466132	23466276	23473428	23473626	5586	3,8,16	0,0,0	266,127,581	8,5,10	227	99	0.00209508	0.0167775	1.0,1.0,1.0	0.935,0.917,0.962	0.062
ATP5ME	chr4	-	673911	673966	673302	673401	674211	674276	5589	1642,3007,3363	38,73,78	949,1814,1387	68,80,90	154	99	2.5695e-12	1.30287e-10	0.965,0.964,0.965	0.9,0.936,0.908	0.05
GRK4	chr4	+	3007313	3007341	3004230	3004334	3007735	3007828	5595	1,11,1	1,6,1	0,0,0	147,23,262	127	99	6.32827e-15	4.1283e-13	0.438,0.588,0.438	0.0,0.0,0.0	0.488
GRK4	chr4	+	3019640	3019831	3013687	3013828	3022413	3022451	5597	37,50,18	1,6,3	458,269,862	5,0,7	290	99	3.16044e-05	0.000433846	0.927,0.74,0.672	0.969,1.0,0.977	-0.202
GRK4	chr4	+	3038375	3038513	3037373	3037511	3040571	3040760	5608	27,30,13	38,25,11	1096,1263,1470	91,102,251	237	99	0	0	0.229,0.334,0.331	0.834,0.838,0.71	-0.496
TIAL1	chr10	-	119580470	119580846	119579934	119580010	119581921	119582009	5618	27,5,7	36,41,58	16,8,6	87,43,204	475	99	0.000141283	0.00160645	0.135,0.025,0.025	0.037,0.037,0.006	0.035
TIAL1	chr10	-	119593451	119593513	119588151	119588248	119596433	119597029	5622	0,0,3	7,7,14	21,0,30	10,13,28	161	99	0.000202399	0.00221051	0.0,0.0,0.116	0.564,0.0,0.397	-0.282
FLYWCH2	chr16	+	2895219	2895320	2883214	2883366	2896351	2896771	5625	265,377,367	3,10,26	271,293,443	0,0,0	200	99	7.47267e-11	3.05248e-09	0.978,0.949,0.875	1.0,1.0,1.0	-0.066
OFD1	chrX	+	13763744	13763855	13762343	13762444	13767126	13767284	5631	122,70,136	11,5,15	109,136,232	120,141,169	210	99	0	0	0.839,0.868,0.81	0.3,0.313,0.393	0.504
GNAS	chr20	+	58898940	58898985	58895611	58895684	58899948	58900499	5639	164,237,341	0,0,0	721,459,1113	37,35,87	144	99	0	0	1.0,1.0,1.0	0.931,0.9,0.898	0.09
GNAS	chr20	+	58898940	58898985	58895611	58895684	58903527	58903585	5640	217,301,403	186,186,302	408,198,579	86,32,170	144	99	0	0	0.445,0.527,0.478	0.765,0.81,0.701	-0.275
GNAS	chr20	+	58898940	58898985	58895611	58895684	58903530	58903585	5641	799,858,1430	118,74,228	1010,390,1351	49,10,89	144	99	8.5576e-13	4.52828e-11	0.823,0.889,0.812	0.934,0.964,0.913	-0.096
MYH7B	chr20	+	34999570	34999695	34999055	34999405	34999790	34999906	5645	18,32,60	0,0,0	307,200,453	8,0,21	224	99	0.000218664	0.00236217	1.0,1.0,1.0	0.944,1.0,0.905	0.05
NHP2	chr5	-	178150887	178150993	178149464	178149838	178153490	178153560	5662	753,1241,1433	36,86,62	1140,1033,1671	40,42,28	205	99	2.79752e-05	0.000390402	0.91,0.875,0.918	0.932,0.922,0.966	-0.039
CAPN10	chr2	+	240596680	240596942	240596318	240596521	240597887	240598087	5671	119,172,121	0,7,10	224,165,254	41,28,45	361	99	2.60309e-07	6.11041e-06	1.0,0.871,0.768	0.6,0.618,0.608	0.271
SEC14L1	chr17	+	77193420	77193549	77191180	77191312	77194676	77194911	5683	20,11,13	0,0,0	211,29,327	6,2,24	228	99	4.13891e-05	0.000551535	1.0,1.0,1.0	0.939,0.863,0.855	0.114
BCL2L12	chr19	+	49670215	49670488	49669023	49669115	49673697	49673916	5700	96,251,183	1,7,6	272,224,259	0,0,5	372	99	0.00195704	0.0157767	0.962,0.905,0.89	1.0,1.0,0.932	-0.058
THBS3	chr1	-	155195986	155196126	155195587	155195899	155197040	155197213	5747	207,398,245	5,9,1	653,689,888	30,45,45	239	99	2.1955e-06	4.12558e-05	0.945,0.948,0.99	0.9,0.864,0.891	0.076
THBS3	chr1	-	155201093	155201204	155200896	155201004	155201416	155201569	5749	95,46,78	0,0,2	73,14,105	4,0,8	210	99	0.000160979	0.00180875	1.0,1.0,0.948	0.896,1.0,0.861	0.064
TNNT3	chr11	+	1926694	1926709	1925098	1925116	1929809	1929828	5771	1,9,8	23,11,7	0,0,2	3,2,13	114	99	0.000410197	0.00404351	0.036,0.415,0.498	0.0,0.0,0.118	0.277
TNNT3	chr11	+	1932468	1932514	1929809	1929828	1933720	1933837	5775	120,130,104	6,0,1	24,50,76	0,5,9	145	99	0.00106004	0.00927761	0.932,1.0,0.986	1.0,0.872,0.852	0.065
DDHD1	chr14	-	53051843	53051927	53036754	53046949	53054437	53054629	5778	10,8,2	9,10,10	392,272,492	47,46,141	183	99	2.99512e-08	8.19216e-07	0.375,0.302,0.098	0.819,0.762,0.654	-0.487
DDHD1	chr14	-	53093315	53093444	53091784	53091932	53103682	53103856	5779	2,4,4	0,0,0	44,4,99	0,0,8	228	99	0.00142223	0.0120284	1.0,1.0,1.0	1.0,1.0,0.843	0.052
YDJC	chr22	-	21629009	21629187	21628089	21628787	21629307	21629407	5806	51,161,174	0,3,7	133,86,152	7,16,23	277	99	6.16685e-06	0.000102409	1.0,0.95,0.899	0.872,0.658,0.703	0.205
RNF157	chr17	-	76155251	76155317	76154282	76154328	76155561	76155734	5810	10,31,52	0,0,0	46,91,132	30,0,1	165	99	0.000923899	0.00822105	1.0,1.0,1.0	0.479,1.0,0.988	0.178
LRRC56	chr11	+	551650	551827	551130	551302	551902	551967	5822	5,16,5	0,0,0	192,82,309	39,48,85	276	99	1.83204e-08	5.23366e-07	1.0,1.0,1.0	0.638,0.38,0.566	0.472
NEIL2	chr8	+	11770173	11770335	11769709	11769791	11771445	11771585	5846	2,6,2	0,0,4	14,3,36	34,6,89	261	99	0.00715433	0.0478576	1.0,1.0,0.159	0.135,0.159,0.133	0.577
PHF5A	chr22	-	41468123	41468147	41467447	41467614	41468601	41468692	5854	68,58,104	0,0,0	99,51,102	3,4,3	123	99	0.00662251	0.044877	1.0,1.0,1.0	0.964,0.911,0.965	0.053
ALKBH3	chr11	+	43892040	43892129	43889724	43889828	43919037	43919136	5857	58,46,67	0,4,1	82,36,81	11,14,14	188	99	1.10369e-06	2.25422e-05	1.0,0.858,0.972	0.797,0.575,0.753	0.235
ALKBH3	chr11	+	43901515	43901725	43889724	43889828	43919037	43919136	5858	112,214,233	0,4,1	302,308,361	11,14,14	309	99	1.15986e-05	0.000178253	1.0,0.945,0.987	0.898,0.876,0.892	0.089
ARRB2	chr17	+	4715012	4715043	4710631	4710744	4715972	4716033	5860	18,19,14	10,4,10	13,1,5	1,0,0	130	99	2.71721e-06	4.98589e-05	0.578,0.783,0.516	0.908,1.0,1.0	-0.344
TPD52L2	chr20	+	63887563	63887605	63882718	63882820	63889189	63889238	5871	3,0,3	42,57,136	4,4,16	49,15,44	141	99	1.89383e-07	4.58845e-06	0.048,0.0,0.015	0.054,0.158,0.203	-0.117
PEX7	chr6	+	136845614	136845692	136826318	136826469	136866626	136866733	5889	9,19,20	0,0,0	22,11,26	0,0,9	177	99	0.000464034	0.00447332	1.0,1.0,1.0	1.0,1.0,0.618	0.127
SIGLEC7	chr19	+	51144405	51144684	51142300	51142802	51144911	51144959	5925	7,4,24	0,5,4	0,1,5	1,0,0	378	99	0.00418407	0.0304288	1.0,0.173,0.611	0.0,1.0,1.0	-0.072
DYNC2LI1	chr2	+	43795886	43795958	43794456	43794643	43800840	43800917	5935	17,15,26	0,0,0	47,27,57	7,0,2	171	99	0.000397067	0.00392292	1.0,1.0,1.0	0.795,1.0,0.943	0.087
FIP1L1	chr4	+	53440581	53440608	53428026	53428183	53442652	53442707	5945	30,23,51	25,26,47	78,60,83	194,70,297	126	99	0.000406584	0.00401151	0.485,0.41,0.46	0.24,0.402,0.18	0.178
SKA2	chr17	-	59119298	59119495	59109856	59112345	59131280	59131367	5950	62,77,64	30,79,44	65,74,154	20,16,24	296	99	4.14688e-07	9.37185e-06	0.409,0.246,0.327	0.521,0.607,0.682	-0.276
SKA2	chr17	-	59119318	59119495	59109856	59112345	59131280	59131367	5952	117,188,163	30,79,44	133,149,266	20,16,24	276	99	1.57891e-07	3.88139e-06	0.583,0.461,0.571	0.705,0.77,0.799	-0.22
SKA2	chr17	-	59119318	59119495	59109856	59112345	59155130	59155186	5953	65,119,109	17,34,14	73,90,114	11,0,13	276	99	0.00430244	0.0312377	0.578,0.557,0.736	0.704,1.0,0.759	-0.197
SKA2	chr17	-	59131280	59131367	59119298	59119495	59155130	59155186	5956	55,77,50	10,8,4	65,73,152	1,5,0	186	99	1.37933e-05	0.000207317	0.745,0.837,0.869	0.972,0.886,1.0	-0.136
MTDH	chr8	+	97699753	97699852	97690951	97691188	97706625	97706750	5961	42,25,28	3,6,2	43,49,111	20,7,58	198	99	0.00457569	0.032883	0.875,0.676,0.875	0.518,0.778,0.489	0.214
NR1H3	chr11	+	47260408	47260675	47259790	47259979	47261240	47261449	5983	16,14,20	0,0,2	283,152,301	19,14,57	366	99	0.0004138	0.00407168	1.0,1.0,0.73	0.801,0.746,0.588	0.198
NDUFB6	chr9	-	32558909	32558954	32553000	32553944	32570959	32571052	5988	672,1142,1035	20,38,15	892,1331,1541	9,10,12	144	99	2.19012e-07	5.23663e-06	0.959,0.954,0.979	0.986,0.989,0.989	-0.024
CTU2	chr16	+	88709937	88710016	88707135	88707210	88710222	88710282	6034	17,44,57	1,1,6	41,14,72	1,0,0	178	99	0.00149008	0.0125007	0.904,0.961,0.841	0.958,1.0,1.0	-0.084
CERS5	chr12	-	50142052	50142110	50138566	50138617	50143073	50143204	6042	15,37,64	1,4,7	22,4,31	2,0,0	157	99	0.00160322	0.0133565	0.904,0.854,0.852	0.874,1.0,1.0	-0.088
CERS5	chr12	-	50144202	50144364	50143951	50144057	50167100	50167369	6043	0,0,2	19,32,29	0,0,10	22,4,12	261	99	0.00226061	0.0178674	0.0,0.0,0.025	0.0,0.0,0.24	-0.072
MARK4	chr19	+	45298142	45298222	45297675	45297954	45299810	45299855	6057	0,0,11	170,317,389	14,3,7	184,65,153	179	99	0.000220216	0.00237542	0.0,0.0,0.015	0.04,0.025,0.025	-0.025
TTLL3	chr3	+	9818821	9818920	9817644	9817759	9820545	9820741	6081	17,7,24	0,0,1	54,13,69	13,0,19	198	99	5.35614e-06	9.06685e-05	1.0,1.0,0.923	0.675,1.0,0.645	0.201
TTLL3	chr3	+	9833103	9833245	9828959	9829395	9834680	9834907	6086	85,139,99	125,118,147	241,244,292	129,72,107	241	99	1.00193e-10	4.01763e-09	0.218,0.326,0.217	0.434,0.582,0.529	-0.261
TBC1D25	chrX	+	48544868	48545023	48541284	48541442	48558896	48559024	6097	14,17,17	0,0,2	36,5,36	1,0,6	254	99	0.00271227	0.0208785	1.0,1.0,0.768	0.933,1.0,0.7	0.045
CAMLG	chr5	+	134741062	134741523	134738547	134738792	134743986	134744052	6099	164,177,172	17,35,35	786,320,1268	47,5,20	560	99	3.54646e-11	1.50494e-09	0.63,0.472,0.465	0.747,0.919,0.918	-0.339
CAMLG	chr5	+	134741062	134741523	134738547	134738792	134750758	134752153	6100	67,35,53	35,20,43	344,56,499	30,22,2	560	99	1.68965e-05	0.000248993	0.253,0.236,0.179	0.67,0.31,0.978	-0.43
CAMLG	chr5	+	134743986	134744052	134738547	134738792	134750758	134752153	6101	58,97,86	35,20,43	311,166,387	30,22,2	165	99	3.47247e-10	1.29299e-08	0.499,0.744,0.545	0.861,0.819,0.991	-0.294
CAMLG	chr5	+	134743986	134744052	134741062	134741523	134750758	134752153	6102	138,204,170	0,0,0	747,435,1216	41,10,78	165	99	5.41234e-12	2.59959e-10	1.0,1.0,1.0	0.916,0.963,0.903	0.073
RANBP9	chr6	-	13637807	13637955	13632369	13632521	13639562	13639753	6162	46,23,33	0,0,0	220,62,579	13,7,30	247	99	1.61213e-06	3.15977e-05	1.0,1.0,1.0	0.872,0.78,0.886	0.154
RARS2	chr6	-	87541917	87541994	87530783	87530942	87555407	87555505	6167	16,14,39	0,10,2	26,17,60	1,0,2	176	99	0.00714449	0.047821	1.0,0.441,0.916	0.936,1.0,0.944	-0.174
SLC25A29	chr14	-	100295625	100295697	100293293	100293377	100298841	100298885	6179	20,78,56	22,40,24	20,1,20	24,11,25	171	99	0.00546267	0.0380839	0.345,0.53,0.575	0.325,0.05,0.317	0.253
SLC25A29	chr14	-	100295625	100295701	100293293	100293377	100298841	100298885	6180	25,54,32	22,40,24	8,1,17	24,11,25	175	99	0.000173696	0.00193137	0.391,0.433,0.43	0.159,0.049,0.278	0.256
SLC25A29	chr14	-	100295625	100295993	100293293	100293377	100298841	100298885	6182	57,78,85	22,40,24	28,2,27	24,11,25	467	99	9.77987e-05	0.0011692	0.355,0.292,0.429	0.198,0.037,0.186	0.218
SLC25A29	chr14	-	100298026	100298190	100295625	100295656	100298841	100298885	6186	8,5,7	0,4,3	13,2,5	1,0,0	263	99	5.62895e-05	0.00072192	1.0,0.32,0.468	0.83,1.0,1.0	-0.347
SLC25A29	chr14	-	100299014	100299173	100298841	100298885	100306198	100306444	6190	4,0,1	44,62,85	7,7,4	35,42,46	258	99	0.000175813	0.00195036	0.034,0.0,0.004	0.071,0.06,0.032	-0.042
SLC25A29	chr14	-	100305659	100305776	100298841	100298885	100306198	100306444	6191	1,5,2	44,62,85	43,90,85	35,42,46	216	99	0	0	0.01,0.036,0.011	0.36,0.495,0.459	-0.419
CCDC91	chr12	+	28304625	28304711	28259363	28259442	28305648	28305806	6211	0,0,0	3,7,3	132,26,259	1,1,10	185	99	0	0	0.0,0.0,0.0	0.986,0.933,0.933	-0.951
CLK3	chr15	+	74622119	74622216	74620008	74620225	74622493	74622560	6232	95,112,184	2,8,3	204,88,351	22,4,34	196	99	0.000290408	0.00301787	0.96,0.876,0.969	0.824,0.917,0.839	0.075
RERG	chr12	-	15121062	15121119	15111343	15111417	15217428	15217603	6245	25,4,15	0,4,10	16,15,15	0,0,0	156	99	2.61582e-06	4.82836e-05	1.0,0.388,0.488	1.0,1.0,1.0	-0.375
RAB11FIP4	chr17	+	31521165	31521360	31517650	31517877	31521914	31522049	6249	2,4,1	0,0,0	427,300,1086	25,18,73	294	99	5.55166e-05	0.000713682	1.0,1.0,1.0	0.852,0.849,0.834	0.155
SREBF1	chr17	-	17823517	17823607	17820089	17820521	17836726	17836986	6254	9,5,7	11,10,7	14,4,38	6,0,9	189	99	0.00141422	0.0119792	0.3,0.208,0.344	0.55,1.0,0.689	-0.462
PLA2G5	chr1	+	20089788	20089895	20086082	20086227	20090567	20091911	6255	226,223,254	33,22,15	102,55,168	5,3,0	206	99	7.76389e-06	0.000124576	0.767,0.83,0.891	0.907,0.898,1.0	-0.106
BRD1	chr22	-	49818221	49818383	49804203	49804360	49822950	49824331	6268	0,0,0	8,2,11	7,0,29	37,5,54	261	99	5.59042e-06	9.39793e-05	0.0,0.0,0.0	0.067,0.0,0.169	-0.079
SULT1A1	chr16	-	28620062	28620133	28606950	28607077	28623130	28623586	6278	12,10,17	0,0,7	28,8,28	0,0,0	170	99	0.0021059	0.0168457	1.0,1.0,0.586	1.0,1.0,1.0	-0.138
ATXN2L	chr16	+	28836325	28836490	28835932	28836122	28836727	28837237	6284	0,21,5	11,62,48	78,45,103	71,66,115	264	99	5.89975e-10	2.1382e-08	0.0,0.113,0.038	0.292,0.204,0.251	-0.199
ATXN2L	chr16	+	28836325	28836490	28835932	28836122	28836750	28837237	6285	0,21,2	4,27,17	33,37,54	35,22,31	264	99	0.000226214	0.00242694	0.0,0.226,0.042	0.261,0.387,0.395	-0.258
ATXN2L	chr16	+	28836325	28836490	28835932	28836176	28836727	28837237	6286	1,7,3	0,0,0	122,66,202	109,112,169	264	99	8.06214e-09	2.44369e-07	1.0,1.0,1.0	0.296,0.181,0.309	0.738
AP1G2	chr14	-	23561961	23562066	23561511	23561635	23562287	23562415	6290	138,168,156	0,0,0	102,61,81	3,0,8	204	99	9.42717e-05	0.00113074	1.0,1.0,1.0	0.943,1.0,0.831	0.075
BBS1	chr11	+	66515539	66515586	66514405	66514678	66515692	66515731	6293	14,9,7	2,0,0	12,6,31	4,0,4	146	99	0.00278654	0.0213974	0.826,1.0,1.0	0.67,1.0,0.84	0.105
DCUN1D5	chr11	-	103082747	103082839	103066458	103066567	103083255	103083326	6317	84,236,233	1,3,14	225,174,344	2,1,0	191	99	4.17532e-05	0.000555371	0.978,0.976,0.896	0.983,0.989,1.0	-0.041
STOML1	chr15	-	73989107	73989257	73988598	73988802	73990350	73990457	6329	36,42,54	4,5,5	64,31,108	1,1,4	249	99	0.00356589	0.0264884	0.782,0.77,0.811	0.962,0.925,0.915	-0.146
STOML1	chr15	-	73990814	73990945	73990350	73990457	73992090	73992295	6330	0,0,0	19,18,44	9,3,11	26,12,38	230	99	2.09936e-08	5.92756e-07	0.0,0.0,0.0	0.13,0.097,0.111	-0.113
EML3	chr11	-	62605854	62605980	62605641	62605773	62606062	62606214	6352	206,245,175	0,0,0	119,103,163	0,9,6	225	99	3.23167e-06	5.81755e-05	1.0,1.0,1.0	1.0,0.834,0.923	0.081
ABCD4	chr14	-	74295147	74295198	74293153	74293248	74295853	74295974	6362	37,33,57	0,0,0	36,9,28	0,0,7	150	99	0.00438678	0.0317446	1.0,1.0,1.0	1.0,1.0,0.725	0.092
ABCD4	chr14	-	74299547	74299675	74297929	74298069	74302874	74302934	6369	34,7,36	4,0,0	5,1,4	3,0,3	227	99	0.00464048	0.0332502	0.788,1.0,1.0	0.421,1.0,0.368	0.333
CCDC181	chr1	-	169421362	169422313	169419012	169419159	169424810	169424950	6391	2,24,11	0,0,0	243,171,379	21,15,18	1050	99	1.02293e-06	2.11096e-05	1.0,1.0,1.0	0.522,0.518,0.665	0.432
EIF1AY	chrY	+	20584473	20584524	20582589	20582693	20588023	20588105	6408	295,521,542	14,22,10	340,499,599	0,1,11	150	99	9.49518e-07	1.97251e-05	0.933,0.94,0.973	1.0,0.997,0.973	-0.041
CDA	chr1	+	20613841	20613899	20604927	20605039	20618451	20618903	6412	1,3,3	0,0,1	2,6,14	0,1,5	157	99	0.00256071	0.0199436	1.0,1.0,0.654	1.0,0.791,0.638	0.075
SCUBE2	chr11	-	9027363	9027561	9025701	9025854	9029883	9030045	6418	10,5,3	0,0,0	47,31,49	7,12,7	297	99	6.42156e-07	1.40477e-05	1.0,1.0,1.0	0.691,0.463,0.7	0.382
CRBN	chr3	-	3175162	3175266	3174058	3174261	3179620	3179717	6430	6,5,7	1,8,6	62,14,186	1,0,0	203	99	2.0266e-12	1.03966e-10	0.745,0.234,0.363	0.968,1.0,1.0	-0.542
CRBN	chr3	-	3175162	3175269	3174058	3174261	3179620	3179717	6431	8,15,10	1,8,6	118,20,315	1,0,0	206	99	3.14415e-13	1.7484e-11	0.794,0.474,0.445	0.983,1.0,1.0	-0.423
DUSP10	chr1	-	221738933	221739787	221706094	221706466	221741980	221742089	6444	6,11,11	3,6,0	24,12,26	0,0,0	953	99	1.87735e-07	4.55863e-06	0.172,0.16,1.0	1.0,1.0,1.0	-0.556
DENND6B	chr22	-	50314399	50314494	50314206	50314272	50314604	50314700	6446	16,10,31	0,0,0	97,120,200	6,7,16	194	99	1.3477e-05	0.000203261	1.0,1.0,1.0	0.892,0.897,0.864	0.116
DENND6B	chr22	-	50316173	50316253	50316024	50316087	50316369	50316475	6447	21,13,8	0,0,0	83,35,134	10,1,21	179	99	2.51433e-06	4.66057e-05	1.0,1.0,1.0	0.821,0.951,0.779	0.15
CCDC180	chr9	+	97364050	97364128	97362195	97362441	97365672	97365739	6455	9,19,11	0,0,0	138,57,300	14,7,46	177	99	7.48098e-07	1.60127e-05	1.0,1.0,1.0	0.846,0.82,0.785	0.183
REPS1	chr6	-	138907494	138907600	138904014	138905132	138908667	138908816	6464	790,1603,973	41,86,31	975,1167,1447	16,19,22	205	99	1.90786e-10	7.36651e-09	0.903,0.9,0.938	0.967,0.967,0.969	-0.054
REPS1	chr6	-	138926400	138926481	138921036	138921124	138929976	138930098	6466	34,22,47	40,24,59	117,30,189	19,4,22	180	99	0	0	0.319,0.335,0.305	0.772,0.805,0.825	-0.481
AHCYL2	chr7	+	129426442	129426563	129425062	129425141	129427038	129430211	6469	14,16,52	0,8,0	128,133,190	0,0,0	220	99	0.00351923	0.0261953	1.0,0.474,1.0	1.0,1.0,1.0	-0.175
CARD19	chr9	+	93110567	93110721	93107673	93107827	93112217	93112289	6480	184,315,438	11,14,32	278,196,339	5,12,7	253	99	0.00384928	0.0282289	0.867,0.898,0.843	0.956,0.865,0.95	-0.054
CARD19	chr9	+	93111878	93111938	93107673	93107827	93112217	93112289	6482	52,213,144	11,14,32	156,165,186	5,12,7	159	99	6.73622e-05	0.000844499	0.746,0.905,0.737	0.951,0.895,0.943	-0.134
CARD19	chr9	+	93111878	93111938	93110567	93110721	93112217	93112289	6483	163,450,409	34,129,160	372,387,457	86,68,83	159	99	0.00488779	0.0347488	0.749,0.685,0.614	0.729,0.78,0.774	-0.078
AOPEP	chr9	+	95082574	95082719	95080693	95080780	95086681	95087218	6488	88,142,74	22,50,23	55,54,92	63,35,33	244	99	0.005114	0.0361337	0.619,0.535,0.566	0.262,0.385,0.531	0.181
EIF4G3	chr1	-	20810737	20810884	20806291	20807500	20813157	20813239	6500	274,320,290	7,8,8	1338,1455,2343	5,1,2	246	99	6.48427e-09	1.99307e-07	0.94,0.942,0.936	0.991,0.998,0.998	-0.056
FAM122C	chrX	+	134847382	134847475	134845346	134845401	134852799	134852896	6514	6,3,5	10,10,10	10,1,7	3,0,1	192	99	9.855e-05	0.00117561	0.236,0.134,0.205	0.632,1.0,0.783	-0.613
FAM122C	chrX	+	134852799	134852896	134847382	134847475	134854090	134854830	6519	19,30,31	0,18,7	26,19,41	4,0,0	196	99	0.00332731	0.0249623	1.0,0.457,0.691	0.767,1.0,1.0	-0.206
STARD10	chr11	-	72757766	72757884	72755700	72755753	72758529	72758633	6521	114,168,169	7,13,6	4015,4684,5256	53,63,59	217	99	2.27849e-07	5.43011e-06	0.881,0.855,0.928	0.972,0.971,0.976	-0.085
ALDH3A2	chr17	+	19664947	19665047	19663332	19663499	19671720	19671956	6533	328,327,294	0,0,0	134,147,315	5,4,5	199	99	0.000451185	0.00437454	1.0,1.0,1.0	0.93,0.948,0.969	0.051
ALDH3A2	chr17	+	19673150	19673275	19671720	19671956	19675557	19677596	6535	21,95,56	157,286,212	49,72,95	83,106,165	224	99	2.87277e-09	9.2735e-08	0.056,0.128,0.105	0.207,0.231,0.203	-0.117
RGS14	chr5	+	177371474	177371589	177371349	177371396	177371872	177372596	6537	21,140,77	30,36,62	97,66,124	22,4,14	214	99	5.24405e-05	0.000677726	0.245,0.643,0.365	0.671,0.884,0.804	-0.369
GRTP1	chr13	-	113355322	113355481	113350848	113350973	113363761	113363910	6546	27,96,50	13,0,0	39,9,28	0,0,0	258	99	0.00271228	0.0208785	0.444,1.0,1.0	1.0,1.0,1.0	-0.185
FKBP1B	chr2	+	24054472	24054540	24053901	24053949	24060813	24060926	6562	0,0,2	3,6,7	5,1,4	13,9,14	167	99	0.00533281	0.0373536	0.0,0.0,0.145	0.186,0.062,0.145	-0.083
CLASRP	chr19	+	45068419	45068480	45067336	45067594	45069065	45069124	6564	112,152,139	7,8,5	267,296,242	17,37,28	160	99	0.00211305	0.0168905	0.908,0.922,0.945	0.907,0.832,0.842	0.065
HIGD1B	chr17	+	44849253	44849388	44847882	44848252	44850331	44850474	6566	32,42,40	0,2,6	14,18,18	0,0,0	234	99	0.000307407	0.00315995	1.0,0.899,0.738	1.0,1.0,1.0	-0.121
RAB3IL1	chr11	-	61906465	61906684	61904753	61904882	61907392	61907470	6572	68,54,121	1,0,2	329,79,301	22,4,7	318	99	0.000204603	0.00223135	0.955,1.0,0.95	0.823,0.86,0.93	0.097
C11orf49	chr11	+	46987207	46987310	46936688	46936851	47052387	47052518	6578	36,32,74	5,0,12	197,115,400	2,0,6	202	99	2.45583e-06	4.57542e-05	0.779,1.0,0.751	0.98,1.0,0.97	-0.14
DMRT1	chr9	+	916762	916907	893911	894195	967984	969090	6594	159,151,305	1,6,0	208,73,213	8,0,12	244	99	0.00143363	0.0120967	0.985,0.911,1.0	0.913,1.0,0.878	0.035
PPP2R3C	chr14	-	35095047	35095184	35091069	35091207	35096557	35096633	6603	157,270,227	6,18,18	986,973,1157	14,5,5	236	99	7.21645e-15	4.67977e-13	0.917,0.863,0.841	0.967,0.988,0.99	-0.108
PHF10	chr6	-	169705132	169705321	169703901	169704088	169705615	169705724	6610	197,424,219	0,0,0	640,677,908	34,29,23	288	99	1.27565e-13	7.33631e-12	1.0,1.0,1.0	0.866,0.889,0.931	0.105
FUBP3	chr9	+	130634666	130634738	130632201	130632278	130635998	130636126	6627	52,59,44	12,0,0	27,9,31	0,0,0	171	99	0.000327566	0.00333425	0.715,1.0,1.0	1.0,1.0,1.0	-0.095
EML2	chr19	-	45616460	45616558	45615801	45615889	45616764	45616853	6634	46,89,149	2,1,2	111,47,115	9,1,6	197	99	0.0041327	0.0301054	0.92,0.978,0.974	0.861,0.959,0.906	0.049
EML2	chr19	-	45617629	45617697	45616764	45616853	45619059	45619191	6635	59,40,91	9,3,0	87,30,95	1,0,0	167	99	8.37612e-05	0.00102263	0.795,0.888,1.0	0.981,1.0,1.0	-0.099
EML2	chr19	-	45624718	45624818	45621482	45621637	45626704	45626839	6638	55,33,81	0,0,0	62,22,88	0,2,6	199	99	0.00264678	0.0204826	1.0,1.0,1.0	1.0,0.845,0.879	0.092
HDAC11	chr3	+	13500712	13500789	13483463	13483564	13501870	13501933	6649	13,10,13	0,0,0	236,105,407	1,4,21	176	99	0.00104455	0.00916699	1.0,1.0,1.0	0.993,0.937,0.916	0.051
GABPB2	chr1	+	151103561	151103675	151097851	151098002	151107036	151107222	6690	0,0,1	2,4,0	65,29,192	35,9,64	213	99	0.000142522	0.0016197	0.0,0.0,1.0	0.463,0.6,0.582	-0.215
DNAAF2	chr14	-	49628011	49628155	49625173	49626048	49633286	49635230	6705	11,12,75	22,37,15	104,45,176	12,2,14	243	99	1.19191e-06	2.41185e-05	0.169,0.117,0.671	0.779,0.902,0.837	-0.52
RBX1	chr22	+	40953554	40953633	40951377	40951476	40964046	40964117	6709	718,1497,1366	16,36,34	868,852,1027	0,19,16	178	99	0.00169241	0.0139675	0.961,0.959,0.957	1.0,0.961,0.973	-0.019
CEP63	chr3	+	134547334	134547472	134546148	134546288	134549061	134549176	6761	19,10,9	35,42,34	88,46,204	73,39,202	237	99	2.76326e-08	7.63442e-07	0.185,0.09,0.1	0.335,0.33,0.297	-0.196
CEP63	chr3	+	134558141	134558347	134551925	134552012	134559149	134559429	6762	8,3,14	0,5,2	384,239,799	4,0,1	305	99	5.73519e-05	0.000734253	1.0,0.163,0.694	0.969,1.0,0.996	-0.369
CEP63	chr3	+	134558141	134558347	134551925	134552012	134561376	134565028	6763	2,0,5	68,149,66	138,97,351	121,136,195	305	99	0	0	0.009,0.0,0.024	0.27,0.188,0.369	-0.265
CEP63	chr3	+	134559149	134559429	134551925	134552012	134561376	134565028	6764	5,9,14	68,149,66	288,370,603	121,136,195	379	99	0	0	0.019,0.016,0.053	0.383,0.415,0.447	-0.386
LETMD1	chr12	+	51049012	51049185	51048326	51048478	51056349	51056502	6769	8,4,30	7,2,8	6,3,11	0,2,0	272	99	0.00131196	0.0111954	0.294,0.421,0.577	1.0,0.353,1.0	-0.354
LETMD1	chr12	+	51049033	51049185	51048326	51048478	51056349	51056502	6771	28,19,39	7,2,8	28,4,18	0,2,0	251	99	0.00118975	0.0102689	0.612,0.789,0.658	1.0,0.441,1.0	-0.127
LETMD1	chr12	+	51053777	51053860	51048326	51049185	51056349	51056502	6779	0,0,1	8,4,30	3,0,10	6,3,11	182	99	4.84344e-06	8.28236e-05	0.0,0.0,0.018	0.214,0.0,0.331	-0.176
LETMD1	chr12	+	51058031	51058128	51056349	51056502	51059360	51060424	6789	128,83,118	10,1,11	128,45,174	0,0,4	196	99	2.04949e-05	0.000296031	0.866,0.977,0.844	1.0,1.0,0.956	-0.09
LETMD1	chr12	+	51058074	51058128	51056349	51056502	51059360	51060424	6790	30,15,29	10,1,11	34,13,43	0,0,4	153	99	6.52068e-05	0.000819925	0.66,0.907,0.63	1.0,1.0,0.874	-0.226
HPS1	chr10	-	98429790	98429889	98429145	98429642	98430570	98430670	6804	120,147,81	0,16,9	90,60,105	61,25,83	198	99	4.77396e-15	3.15197e-13	1.0,0.821,0.818	0.425,0.545,0.387	0.427
HPS1	chr10	-	98431130	98431291	98430570	98430670	98433982	98434091	6806	114,127,83	0,2,0	127,63,210	5,1,13	260	99	1.22147e-05	0.000186802	1.0,0.96,1.0	0.906,0.96,0.86	0.078
RHOT2	chr16	+	669552	669606	668655	668699	670122	670175	6818	188,120,132	7,3,1	85,43,92	17,0,9	153	99	0.000159969	0.00179926	0.946,0.963,0.988	0.764,1.0,0.869	0.088
RHOT2	chr16	+	670674	670773	670455	670557	670891	671000	6820	146,155,179	0,6,1	177,52,187	11,3,11	198	99	8.49371e-05	0.00103468	1.0,0.928,0.989	0.889,0.897,0.895	0.079
SIN3B	chr19	+	16862883	16862979	16862351	16862559	16863679	16863796	6844	10,0,1	8,6,35	10,7,23	4,0,18	195	99	0.000131381	0.00151036	0.388,0.0,0.014	0.559,1.0,0.393	-0.517
ELMO3	chr16	+	67202626	67202790	67202396	67202533	67203118	67203223	6871	22,20,7	0,0,0	126,86,242	4,8,3	263	99	0.000391078	0.00387426	1.0,1.0,1.0	0.922,0.802,0.968	0.103
SH3GLB2	chr9	-	129009452	129009467	129009105	129009346	129009770	129009871	6886	0,4,0	220,402,442	34,37,58	238,205,284	114	99	0	0	0.0,0.009,0.0	0.11,0.136,0.151	-0.129
SH3GLB2	chr9	-	129012235	129012298	129010669	129010693	129014410	129014503	6887	136,188,204	0,0,0	175,102,187	19,2,15	162	99	5.39457e-12	2.59676e-10	1.0,1.0,1.0	0.849,0.969,0.884	0.099
SH3GLB2	chr9	-	129021090	129021219	129014770	129014904	129028091	129028331	6889	80,92,91	2,0,7	57,39,67	0,0,0	228	99	0.00233393	0.0183672	0.946,1.0,0.85	1.0,1.0,1.0	-0.068
UBE2V1	chr20	-	50084128	50084254	50081123	50082914	50096671	50096811	6895	105,110,144	0,0,0	277,286,823	9,12,28	225	99	2.05855e-07	4.95458e-06	1.0,1.0,1.0	0.931,0.913,0.928	0.076
TCF3	chr19	-	1612206	1612433	1609291	1611849	1615284	1615520	6913	38,57,61	28,33,25	243,246,365	232,345,408	326	99	9.77571e-05	0.0011692	0.292,0.344,0.426	0.241,0.178,0.214	0.143
TCF3	chr19	-	1615284	1615520	1612206	1612433	1615685	1615821	6916	19,24,25	28,38,28	167,168,352	124,73,205	335	99	6.95877e-06	0.0001129	0.167,0.157,0.209	0.285,0.405,0.337	-0.165
UMAD1	chr7	+	7676101	7676208	7673308	7673453	7801669	7801743	6930	0,0,4	20,10,16	2,5,5	4,1,0	206	99	1.31639e-05	0.000199227	0.0,0.0,0.107	0.194,0.706,1.0	-0.598
PEX5	chr12	+	7202240	7202351	7201750	7201841	7202611	7202704	6935	53,35,47	16,17,21	121,26,246	17,3,58	210	99	0.00256512	0.0199637	0.61,0.493,0.513	0.77,0.803,0.667	-0.208
PFDN1	chr5	-	140300415	140300582	140281448	140281533	140303040	140303101	6938	209,205,381	21,30,44	181,84,234	8,0,12	266	99	5.86217e-06	9.79448e-05	0.787,0.718,0.763	0.894,1.0,0.879	-0.168
PRKAR1B	chr7	-	579255	579377	551388	551470	584507	584568	6939	92,174,118	0,3,7	261,147,257	0,0,1	221	99	0.00296208	0.0225072	1.0,0.963,0.883	1.0,1.0,0.991	-0.048
SLC30A5	chr5	+	69128003	69128132	69123198	69123425	69129446	69131067	6950	190,342,181	18,5,9	128,95,222	3,0,5	228	99	0.0035394	0.0263096	0.821,0.967,0.897	0.949,1.0,0.951	-0.072
PITPNC1	chr17	+	67687065	67687184	67675478	67675542	67692571	67697256	6954	50,101,119	0,2,0	35,55,42	0,18,7	218	99	1.18125e-07	2.97409e-06	1.0,0.958,1.0	1.0,0.581,0.732	0.215
STAT6	chr12	-	57107604	57107743	57107230	57107314	57108162	57108299	6957	23,27,40	7,1,3	1,2,9	0,0,0	238	99	7.78238e-06	0.000124781	0.577,0.918,0.847	1.0,1.0,1.0	-0.219
STRADA	chr17	-	63704004	63704047	63702831	63703751	63704340	63704582	6961	61,48,46	0,0,1	193,138,396	3,0,16	142	99	0.00654065	0.0444049	1.0,1.0,0.97	0.978,1.0,0.945	0.016
STRADA	chr17	-	63723297	63723326	63714005	63714108	63726637	63726695	6967	0,0,0	23,9,3	2,0,8	25,1,78	128	99	0.00303621	0.0229835	0.0,0.0,0.0	0.058,0.0,0.073	-0.044
STRADA	chr17	-	63726637	63726695	63714005	63714108	63728357	63728413	6969	23,8,2	4,0,0	20,0,79	17,4,35	157	99	0.000247819	0.00263288	0.784,1.0,1.0	0.426,0.0,0.587	0.59
ZNF415	chr19	-	53115209	53115307	53107878	53109908	53116312	53116433	6978	9,18,19	21,25,48	14,19,19	52,96,73	197	99	0.00590129	0.0406462	0.177,0.266,0.166	0.119,0.09,0.116	0.095
ZNF415	chr19	-	53123500	53123655	53122661	53122743	53132748	53132920	6989	0,0,0	4,19,5	16,7,20	8,0,12	254	99	2.06873e-10	7.91769e-09	0.0,0.0,0.0	0.438,1.0,0.394	-0.611
ZNF415	chr19	-	53123500	53123655	53122661	53122743	53132855	53132920	6990	0,0,0	27,9,30	18,9,23	14,20,9	254	99	6.4726e-14	3.80248e-12	0.0,0.0,0.0	0.334,0.149,0.499	-0.327
DNM2	chr19	+	10808568	10808580	10805915	10805967	10812263	10812377	6995	110,82,137	42,7,16	119,27,152	3,2,2	111	99	1.12831e-08	3.31426e-07	0.7,0.913,0.884	0.973,0.923,0.985	-0.128
BBIP1	chr10	-	110907679	110907836	110901537	110901612	110918120	110918213	7023	2,5,9	70,125,145	666,551,1201	877,634,1541	256	99	0	0	0.011,0.015,0.023	0.227,0.252,0.232	-0.221
BBIP1	chr10	-	110907679	110907836	110901537	110901612	110919120	110919366	7024	2,5,7	5,10,2	377,342,663	8,3,5	256	99	2.33147e-15	1.59225e-13	0.134,0.162,0.575	0.948,0.978,0.981	-0.679
BBIP1	chr10	-	110918120	110918213	110901537	110901612	110919120	110919366	7025	73,134,147	5,10,2	926,704,1615	8,3,5	192	99	1.395e-07	3.46829e-06	0.883,0.874,0.974	0.984,0.992,0.994	-0.08
CHURC1	chr14	+	64926006	64926080	64923990	64924126	64932137	64935366	7037	55,66,86	25,57,50	116,187,194	14,11,6	173	99	0	0	0.557,0.399,0.496	0.826,0.907,0.949	-0.41
CHURC1	chr14	+	64926009	64926080	64923990	64924126	64932137	64935366	7038	226,386,354	25,57,50	503,636,747	14,11,6	170	99	0	0	0.84,0.798,0.805	0.954,0.971,0.986	-0.156
MCFD2	chr2	-	46909022	46909177	46907809	46907969	46915722	46915806	7062	158,262,255	0,6,0	124,94,313	17,2,12	254	99	1.10899e-06	2.26081e-05	1.0,0.945,1.0	0.74,0.948,0.91	0.116
MCFD2	chr2	-	46909022	46909177	46907809	46907969	46915980	46916112	7063	99,155,163	0,0,0	113,84,295	14,17,11	254	99	1.18727e-12	6.20733e-11	1.0,1.0,1.0	0.759,0.658,0.913	0.223
MCFD2	chr2	-	46910779	46910873	46909022	46909177	46915722	46915868	7065	4,3,5	61,109,93	7,6,11	30,22,61	193	99	2.5559e-05	0.000358975	0.033,0.014,0.027	0.107,0.123,0.085	-0.08
BAZ1A	chr14	-	34786125	34786221	34785776	34786001	34792774	34792921	7082	11,54,46	3,12,7	131,126,152	76,101,99	195	99	8.18226e-07	1.73776e-05	0.651,0.696,0.769	0.467,0.388,0.438	0.274
FMO1	chr1	+	171283143	171283216	171281977	171282333	171285201	171285958	7129	15,19,34	7,2,6	5,10,6	0,1,0	172	99	6.08534e-05	0.000771257	0.552,0.845,0.765	1.0,0.852,1.0	-0.23
ANAPC16	chr10	+	72220053	72220379	72215999	72216138	72223887	72224056	7138	70,97,85	97,177,201	90,152,170	69,71,117	425	99	1.51101e-13	8.64442e-12	0.144,0.113,0.09	0.233,0.333,0.253	-0.157
ANAPC16	chr10	+	72220053	72220379	72216011	72216072	72223887	72224056	7139	29,48,33	90,110,128	90,104,137	48,64,101	425	99	0	0	0.07,0.092,0.057	0.304,0.275,0.24	-0.2
ANAPC16	chr10	+	72223887	72224056	72216011	72216138	72230365	72230440	7141	328,490,623	18,61,91	448,450,723	24,32,48	268	99	0.00462273	0.0331556	0.871,0.748,0.717	0.873,0.839,0.848	-0.075
KIAA1217	chr10	+	24536773	24536893	24533069	24533237	24542692	24542770	7184	17,21,31	3,5,4	7,2,8	0,0,1	219	99	0.000167232	0.00186749	0.719,0.655,0.778	1.0,1.0,0.783	-0.21
KIAA1217	chr10	+	24542692	24542770	24533069	24533237	24544980	24545103	7186	10,11,21	2,4,7	0,0,3	5,4,13	177	99	1.26067e-10	4.98206e-09	0.737,0.606,0.627	0.0,0.0,0.114	0.619
KIAA1217	chr10	+	24542692	24542770	24536773	24536893	24544980	24545103	7187	16,18,24	4,3,19	2,0,5	10,21,24	177	99	9.01058e-11	3.63988e-09	0.691,0.77,0.414	0.101,0.0,0.104	0.557
PPP1R35	chr7	-	100435630	100435767	100435282	100435533	100435847	100436064	7222	98,257,163	0,0,0	1739,1951,2185	53,22,47	236	99	1.63695e-06	3.20085e-05	1.0,1.0,1.0	0.932,0.974,0.951	0.048
PAPOLA	chr14	+	96562818	96562893	96556174	96556413	96564954	96567095	7232	4,2,20	6,1,12	26,55,77	0,7,7	174	99	5.67684e-06	9.52855e-05	0.275,0.532,0.487	1.0,0.817,0.862	-0.462
PRELID3B	chr20	-	59037190	59037280	59036689	59036760	59038465	59038634	7242	29,63,55	0,0,0	131,111,291	6,4,10	189	99	9.04126e-05	0.00109225	1.0,1.0,1.0	0.92,0.936,0.938	0.069
BLCAP	chr20	-	37521318	37521451	37517416	37519350	37527792	37527931	7249	2,0,4	62,51,72	5,12,23	144,125,139	232	99	0.000618218	0.00573452	0.014,0.0,0.023	0.015,0.039,0.066	-0.028
MARK3	chr14	+	103491776	103492034	103480386	103480490	103502881	103503829	7271	237,347,444	21,15,11	448,270,650	10,2,13	357	99	0.000475985	0.00456837	0.758,0.865,0.918	0.926,0.974,0.933	-0.097
MARK3	chr14	+	103498501	103498528	103491776	103492034	103500155	103500200	7272	61,67,68	14,23,61	26,24,24	59,77,83	126	99	1.95678e-10	7.54205e-09	0.774,0.696,0.467	0.257,0.197,0.185	0.433
[truncated: 2,350 more rows]
