# Supplementary material for: Altered mRNAs Profiles in the Testis of Patients With “Secondary Idiopathic Non-Obstructive Azoospermia”
Source: Front Cell Dev Biol. 2022 May 12;10:824596. doi: 10.3389/fcell.2022.824596 (PMC9133692; doi:10.3389/fcell.2022.824596)
Supplement: Supplementary file 8 [file Table5.XLSX]

## Sheet: case_vs_control
ID	Description	GeneRatio	BgRatio	pvalue	p.adjust	qvalue	geneID	Count
hsa04974	Protein digestion and absorption	73/3400	103/8075	2.68157e-09	7.85175e-07	4.6682e-07	COL4A6/COL4A5/COL4A4/COL4A3/COL4A2/COL4A1/SLC36A3/ATP1A4/ATP1A3/ATP1A2/ATP1A1/SLC36A4/SLC36A2/COL17A1/MEP1B/PRSS3/COL15A1/DPP4/SLC7A7/COL11A1/COL11A2/CPB2/CPB1/COL18A1/KCNE3/CELA2A/COL23A1/SLC3A1/COL6A3/COL19A1/COL27A1/SLC38A2/MME/COL14A1/COL26A1/CELA3A/ATP1B3/COL9A3/COL9A1/COL22A1/ATP1B2/COL5A1/SLC8A1/SLC8A2/MEP1A/SLC15A1/COL1A2/COL1A1/PGA3/PGA4/PGA5/COL6A1/COL6A2/COL6A5/COL6A6/CELA3B/ACE2/KCNN4…	73
hsa04512	ECM-receptor interaction	64/3400	88/8075	4.84676e-09	7.85175e-07	4.6682e-07	ITGA9/ITGA2/ITGA3/ITGA4/ITGA5/COL4A6/COL4A5/COL4A4/COL4A3/COL4A2/COL4A1/ITGAV/ITGA6/FN1/DAG1/FRAS1/LAMB2/LAMB4/ITGA2B/LAMB1/LAMA5/DMP1/SPP1/CD44/COL6A3/NPNT/LAMC1/COL9A3/COL9A1/THBS2/ITGB5/ITGB7/ITGB8/CHAD/ITGA8/TNN/ITGA1/COL1A2/COL1A1/COL6A1/COL6A2/COL6A5/COL6A6/FREM2/FREM1/COMP/RELN/LAMC3/HMMR/LAMA1/LAMA2/CD36/HSPG2/GP9/ITGA11/ITGA10/SDC4/COL2A1/VTN/TNR/TNC/SV2B/GP6/LAMC2	64
hsa05166	Human T-cell leukemia virus 1 infection	132/3400	219/8075	3.15695e-08	3.40951e-06	2.02709e-06	SMAD3/AKT1/PRKACG/IL2RG/BAX/HLA-B/PPP3CA/HLA-DRB1/ESPL1/CDKN1A/PTTG1/PTTG2/CCNA2/CCNA1/E2F2/E2F1/ADCY4/ADCY1/ADCY3/ADCY8/HLA-DPA1/IL15RA/POLB/TBPL1/HLA-F/MAD1L1/CCNE2/MMP7/TNFRSF1A/SLC25A31/ELK1/CREB5/KAT5/MSX2/ATF4/BUB1B/HLA-DRA/PRKACB/RANBP1/TSPO/TGFB1/ETS1/JUN/TGFB3/ATF6B/ETS2/CREB3L3/VDAC3/PPP3CC/HLA-DPB1/HLA-DOA/NFATC3/HLA-DQA1/HLA-DQA2/PIK3R3/PIK3R1/NFKBIA/PIK3CD/HLA-DMB/HLA-DMA/RELB/MAD2L1…	132
hsa04080	Neuroactive ligand-receptor interaction	190/3400	341/8075	1.62976e-07	1.3201e-05	7.84857e-06	GRIN1/GRP/HRH3/PYY/LHCGR/APLNR/S1PR5/GALR3/NMU/NMB/CALCRL/GRIN2C/GRIN2A/GABRA3/GNRH1/P2RY8/P2RY1/P2RY6/ADRA2B/OXT/GPR35/NPY2R/S1PR4/POMC/FPR2/FPR3/PRSS3/CNR2/ADRA2A/EDNRB/CYSLTR2/HTR2C/HTR2B/MTNR1A/GRIA3/NPBWR1/F2RL3/TRH/GABRQ/GABRD/CHRM5/GALR1/INSL3/RLN2/NMBR/CRH/KISS1R/PTH2/VIP/ADORA2B/AGT/GIP/GABRA5/CHRNE/HTR5A/GCGR/CALCR/CALCB/F2R/NTSR1/PRLR/GAL/UTS2B/PTGER4/PTGER3/OXTR/S1PR3/S1PR2/S1PR1/MC5R…	190
hsa05418	Fluid shear stress and atherosclerosis	88/3400	139/8075	3.09294e-07	2.00422e-05	1.19159e-05	ASS1/ITGAV/RAC2/CALM1/AKT1/CALML4/MAP3K5/GSTA4/ITGA2B/CAV3/CAV1/CYBA/TNFRSF1A/GPC1/MGST2/MGST3/MGST1/NQO1/CALML3/GSTA3/MAPK12/MAPK13/PRKCZ/TRPV4/HMOX1/GSTA5/GSTA1/GSTA2/ACTB/TXN2/MMP9/MMP2/PECAM1/JUN/VCAM1/CTNNB1/NOS3/SRC/PIK3R3/PIK3R1/PDGFA/PIK3CD/MEF2A/IL1R2/IL1R1/PIAS4/THBD/GSTO2/GSTO1/CCL2/FOS/CALML5/GSTP1/GSTM2/GSTM4/SQSTM1/MAPK7/MAPK8/MAPK9/GSTM1/BMPR2/AKT2/NCF2/TXN/PIK3R2/CALM3/ICAM1/HSP90…	88
hsa05412	Arrhythmogenic right ventricular cardiomyopathy	54/3400	77/8075	5.5257e-07	2.98388e-05	1.77404e-05	ITGA9/ATP2A1/ITGA2/ITGA3/ITGA4/ITGA5/ITGAV/GJA1/ITGA6/SGCA/LMNA/DAG1/ACTN3/ITGA2B/ACTN2/DSG2/CACNB1/CACNG6/CACNA1S/LEF1/ACTB/JUP/CACNG2/CTNNB1/ITGB5/ITGB7/ITGB8/SLC8A1/SLC8A2/CACNA2D1/CACNG4/CACNG7/ITGA8/ITGA1/CACNG8/CACNA1C/CACNB2/DSP/DSC2/LAMA1/LAMA2/PKP2/CACNG3/CACNG5/TCF7/CACNB4/ITGA11/ITGA10/SGCG/SGCD/SGCB/CTNNA2/CTNNA3/RYR2	54
hsa04024	cAMP signaling pathway	124/3400	216/8075	3.20822e-06	0.000148495	8.82863e-05	GRIN1/ATP2A1/ATP1A4/ATP1A3/ATP1A2/ATP1A1/LHCGR/RAC2/CALM1/AKT1/CALML4/PRKACG/GRIN2C/GRIN2A/RAP1A/OXT/CFTR/POMC/CNGB1/CNGB3/LIPE/ADCY4/ADCY1/ADCY3/ADCY8/ADCY10/GNAI2/GNAI1/GRIA3/HHIP/RAPGEF3/VIP/HCAR3/HCAR2/HCAR1/GIP/CALML3/CREB5/F2R/PTGER3/HCN2/CACNA1S/OXTR/PRKACB/VAV3/GRIN2B/CHRM2/PLD2/JUN/AMH/ATP1B3/PAK1/CREB3L3/SSTR2/ATP1B2/ORAI1/GRIA1/ATP2B1/ATP2B4/PIK3R3/PIK3R1/NFKBIA/GLI3/GLI1/PIK3CD/SOX9/C…	124
hsa04151	PI3K-Akt signaling pathway	189/3400	354/8075	8.06289e-06	0.000326547	0.000194146	ITGA9/ITGA2/ITGA3/ITGA4/ITGA5/COL4A6/COL4A5/COL4A4/COL4A3/COL4A2/COL4A1/ITGAV/FLT3/ITGA6/AKT1/IRS1/GYS2/EREG/PPP2R3B/NTRK2/DDIT4/IL3RA/IL2RG/FGFR4/FN1/SYK/ANGPT2/IL6R/INSR/CDKN1A/FGF20/GNG10/GNG11/GNG12/LAMB2/LAMB4/ITGA2B/NTF3/BRCA1/PPP2R5B/LAMB1/EIF4E1B/LAMA5/CDK6/CDKN1B/FGF8/FGF7/FGF4/NGFR/GNG7/GNG4/GNG3/CCNE2/MTOR/PPP2R1B/PKN2/PIK3CG/SPP1/PDGFRB/PDGFRA/CREB5/F2R/PRLR/EIF4EBP1/COL6A3/BCL2L11/AT…	189
hsa04964	Proximal tubule bicarbonate reclamation	20/3400	23/8075	1.14115e-05	0.000410813	0.000244246	ATP1A4/ATP1A3/ATP1A2/ATP1A1/SLC25A10/SLC38A3/GLS/CA4/CA2/ATP1B3/AQP1/ATP1B2/GLUD2/PCK2/PCK1/MDH1/SLC4A4/ATP1B1/GLUD1/GLS2	20
hsa05414	Dilated cardiomyopathy	61/3400	96/8075	1.6883e-05	0.00047632	0.000283192	ITGA9/ATP2A1/ITGA2/ITGA3/ITGA4/ITGA5/ITGAV/ITGA6/PRKACG/SGCA/LMNA/DAG1/ITGA2B/ADCY4/ADCY1/ADCY3/ADCY8/AGT/TPM4/TPM3/TPM2/TPM1/CACNB1/CACNG6/CACNA1S/PRKACB/ACTB/TGFB1/TGFB3/CACNG2/ITGB5/ITGB7/ITGB8/SLC8A1/SLC8A2/CACNA2D1/CACNG4/CACNG7/ITGA8/ITGA1/CACNG8/IGF1/CACNA1C/CACNB2/MYBPC3/LAMA1/LAMA2/TNNI3/CACNG3/CACNG5/ADRB1/CACNB4/ITGA11/ITGA10/SGCG/SGCD/SGCB/MYH6/MYH7/ADCY6/RYR2	61
hsa04510	Focal adhesion	114/3400	201/8075	1.70196e-05	0.00047632	0.000283192	ITGA9/ITGA2/ITGA3/ITGA4/ITGA5/COL4A6/COL4A5/COL4A4/COL4A3/COL4A2/COL4A1/ITGAV/ITGA6/RAC2/VCL/AKT1/RAP1A/FN1/SHC1/LAMB2/LAMB4/ITGA2B/CAV3/CAV1/LAMB1/LAMA5/ACTN4/PRKCG/MYLK3/SPP1/ELK1/PAK6/PAK3/PDGFRB/PDGFRA/FYN/ZYX/MYL12A/COL6A3/PRKCA/VAV3/LAMC1/ACTB/PIP5K1C/JUN/COL9A3/COL9A1/PAK1/THBS2/CTNNB1/ITGB5/ITGB7/ITGB8/SRC/EGF/CHAD/PIK3R3/PIK3R1/ITGA8/TNN/PDGFA/ITGA1/PIK3CD/CDC42/IGF1/ARHGAP35/CAPN2/COL1A…	114
hsa04925	Aldosterone synthesis and secretion	62/3400	98/8075	1.76415e-05	0.00047632	0.000283192	ATP1A4/ATP1A3/ATP1A2/ATP1A1/CALM1/CALML4/PRKACG/KCNK9/LDLR/POMC/GNAQ/HSD3B2/LIPE/ADCY4/ADCY1/ADCY3/ADCY8/CACNA1I/STAR/PRKCG/AGT/CALML3/CREB5/CAMK1G/ATF4/CACNA1S/PRKD3/PRKCA/PRKACB/CYP11A1/PLCB3/PLCB4/ATF6B/ATP1B3/CREB3L3/ATP1B2/ORAI1/ATP2B1/ATP2B4/CACNA1H/CACNA1C/ITPR2/ITPR3/ITPR1/CALML5/CREB3L1/CREB3/CREB1/CALM3/ATP1B1/CAMK1/NPR1/CAMK2D/CAMK2B/KCNK3/NPPA/AGTR1/CAMK4/NR4A2/MC2R/ATP2B2/ADCY6	62
hsa04514	Cell adhesion molecules	88/3400	149/8075	1.93328e-05	0.000481833	0.00028647	SPN/ITGA9/ITGA4/ITGAV/ITGAM/NRXN3/NLGN3/ITGA6/HLA-B/HLA-DRB1/PTPRF/CLDN16/NLGN2/CTLA4/HLA-DPA1/CD274/CD276/ESAM/MPZL1/HLA-F/PTPRC/CLDN9/CLDN1/CLDN3/CLDN5/CLDN6/ICOSLG/CD28/CD22/HLA-DRA/NRCAM/CD58/VTCN1/NLGN1/CADM3/PDCD1LG2/PECAM1/VCAM1/ITGB7/ITGB8/HLA-DPB1/CD8A/CD8B/HLA-DOA/CLDN23/HLA-DQA1/HLA-DQA2/ITGA8/SIGLEC1/HLA-DMB/HLA-DMA/CLDN17/NECTIN2/NECTIN3/NECTIN1/L1CAM/HLA-G/CLDN10/CLDN11/CNTNAP1/HLA-…	88
hsa04020	Calcium signaling pathway	113/3400	201/8075	3.14863e-05	0.000728683	0.000433233	GRIN1/ATP2A1/SPHK2/PLCZ1/LHCGR/CALM1/CALML4/PRKACG/GRIN2C/GNA14/GRIN2A/PPP3CA/PLCD4/GNAQ/MCOLN2/EDNRB/CYSLTR2/CASQ1/ADCY4/ADCY1/ADCY3/ADCY8/HTR2C/HTR2B/CACNA1I/CHRM5/SLC25A31/PRKCG/ADORA2B/MYLK3/HTR5A/CALML3/PDGFRB/PDGFRA/F2R/NTSR1/CAMK1G/PLCD3/PLCD1/PTGER3/CACNA1S/OXTR/PRKCA/PRKACB/PHKA1/PTGFR/P2RX3/PDE1C/PDE1A/CHRM3/CHRM2/PLCB3/PLCB4/PPIF/VDAC3/TPCN1/ASPH/NOS1/NOS3/EGF/ITPKA/PHKG2/ORAI1/PPP3CC/…	113
hsa05410	Hypertrophic cardiomyopathy	57/3400	90/8075	3.64735e-05	0.000787828	0.000468397	ITGA9/ATP2A1/ITGA2/ITGA3/ITGA4/ITGA5/ITGAV/ITGA6/SGCA/LMNA/DAG1/ITGA2B/ACE/AGT/TPM4/TPM3/TPM2/TPM1/CACNB1/CACNG6/CACNA1S/ACTB/TGFB1/TGFB3/CACNG2/ITGB5/ITGB7/ITGB8/SLC8A1/SLC8A2/CACNA2D1/CACNG4/CACNG7/ITGA8/ITGA1/CACNG8/IGF1/CACNA1C/PRKAB2/CACNB2/MYBPC3/LAMA1/LAMA2/TNNI3/CACNG3/CACNG5/PRKAG2/CACNB4/ITGA11/ITGA10/SGCG/SGCD/SGCB/MYH6/MYH7/RYR2/EDN1	57
hsa04218	Cellular senescence	90/3400	156/8075	5.44204e-05	0.00105161	0.000625227	SMAD3/IGFBP3/MYBL2/RAD9B/CALM1/AKT1/FOXM1/CALML4/ZFP36L1/HLA-B/PPP3CA/HIPK4/CDKN1A/CCNA2/CCNA1/E2F2/E2F1/HLA-F/CDK6/CCNE2/MTOR/SLC25A31/GADD45G/CALML3/EIF4EBP1/GADD45A/MAPK12/MAPK13/RASSF5/CDK1/TRPV4/TGFB1/ETS1/TGFB3/PPID/VDAC3/PPP3CC/GADD45B/NFATC3/PIK3R3/PIK3R1/PIK3CD/ZFP36L2/CHEK2/CHEK1/CAPN2/FOXO3/CDC25A/ITPR2/ITPR3/ITPR1/CCNE1/HLA-G/CDKN2A/NFATC1/NFATC2/CALML5/HLA-C/SQSTM1/HLA-A/LIN54/HLA-E/…	90
hsa04261	Adrenergic signaling in cardiomyocytes	87/3400	150/8075	5.51771e-05	0.00105161	0.000625227	ATP2A1/ATP1A4/ATP1A3/ATP1A2/ATP1A1/CALM1/AKT1/PPP2R3B/CALML4/PRKACG/GNAQ/ADCY4/ADCY1/ADCY3/ADCY8/PPP2R5B/GNAI2/GNAI1/RAPGEF3/PPP2R1B/AGT/PIK3CG/CALML3/TPM4/TPM3/TPM2/TPM1/CREB5/MAPK12/MAPK13/CACNB1/CACNG6/ATF4/CACNA1S/SCN1B/PRKCA/PRKACB/SCN5A/PLCB3/PLCB4/CACNG2/ATF6B/SCN7A/ATP1B3/CREB3L3/ATP1B2/SLC8A1/SLC8A2/ATP2B1/CACNA2D1/ATP2B4/CACNG4/PIK3R5/CACNG7/CACNG8/PPP2R2C/CACNA1C/CACNB2/PPP2R3C/CALML5/…	87
hsa04022	cGMP-PKG signaling pathway	95/3400	167/8075	7.20116e-05	0.00129621	0.000770651	ATP2A1/ATP1A4/ATP1A3/ATP1A2/ATP1A1/CALM1/AKT1/IRS1/CALML4/PDE5A/PPP3CA/ADRA2B/CNGB1/GNAQ/INSR/ADRA2A/EDNRB/ADCY4/ADCY1/ADCY3/ADCY8/GNAI2/GNAI1/SLC25A31/PIK3CG/MYLK3/CALML3/CREB5/RGS2/ATF4/CACNA1S/IRS2/PLCB3/PLCB4/PPIF/ATF6B/KCNMB1/KCNMB3/GUCY1A1/ATP1B3/CREB3L3/VDAC3/NOS3/ATP1B2/PPP3CC/SLC8A1/SLC8A2/NFATC3/ATP2B1/ATP2B4/PIK3R5/MEF2A/CACNA1C/ITPR2/ITPR3/ITPR1/NFATC1/NFATC2/CALML5/CREB3L1/OPRD1/AKT2…	95
hsa00010	Glycolysis / Gluconeogenesis	44/3400	67/8075	7.98026e-05	0.00136084	0.000809079	ADH6/ADH5/ADH4/ENO3/ENO4/ACSS1/LDHAL6B/PKLR/ALDH3A2/MINPP1/PDHA2/LDHAL6A/ALDH1B1/GPI/AKR1A1/PGAM2/ALDH2/ADH1B/ADH1A/HK3/HK1/GAPDHS/PCK2/PCK1/PGM1/ALDH9A1/PGM2/ALDH3B2/ALDH3B1/PFKP/PFKL/PGK2/PGK1/PDHA1/PGAM4/PGAM1/GALM/FBP1/FBP2/G6PC2/ALDH7A1/ALDOC/LDHB/LDHC	44
hsa05165	Human papillomavirus infection	173/3400	331/8075	9.12426e-05	0.00147813	0.000878811	ITGA9/ITGA2/ITGA3/ITGA4/ITGA5/COL4A6/COL4A5/COL4A4/COL4A3/COL4A2/COL4A1/ITGAV/ATP6V0E1/ITGA6/AKT1/EIF2AK2/PPP2R3B/CSNK1A1L/PRKACG/BAX/HLA-B/ATP6V1B2/FN1/PARD6A/WNT3/WNT2/WNT1/WNT8A/CDKN1A/CCNA2/CCNA1/E2F1/WNT10B/LAMB2/LAMB4/ITGA2B/MX1/ATP6AP1/PPP2R5B/LAMB1/HES2/HES6/OASL/TLR3/TBPL1/HLA-F/LAMA5/TUBG1/SLC9A3R1/CDK6/CDKN1B/ISG15/RBPJL/CCNE2/IRF9/MTOR/NOTCH2/HEY2/TNFRSF1A/PPP2R1B/WNT2B/WNT11/SPP1/PDG…	173
hsa05225	Hepatocellular carcinoma	95/3400	168/8075	9.7935e-05	0.001511	0.000898351	SMAD3/AKT1/CSNK1A1L/BAX/SHC1/DPF3/DPF1/WNT3/WNT2/WNT1/GSTA4/WNT8A/CDKN1A/E2F2/E2F1/WNT10B/CDK6/MTOR/GAB1/WNT2B/WNT11/GADD45G/PRKCG/MGST2/MGST3/MGST1/NQO1/ELK1/SMARCA4/GADD45A/GSTA3/FZD1/FZD2/FZD9/PRKCA/HMOX1/LEF1/GSTA5/GSTA1/GSTA2/ACTB/TGFB1/TGFB3/CTNNB1/GADD45B/PIK3R3/PIK3R1/ACTL6A/WNT16/BAK1/PIK3CD/IGF2/FRAT1/FZD10/GSTO2/GSTO1/SHC4/CDKN2A/GSTP1/GSTM2/GSTM4/BRAF/GSTM1/ARID2/WNT7A/WNT7B/TXNRD3/TG…	95
hsa04926	Relaxin signaling pathway	75/3400	129/8075	0.000158585	0.00233552	0.00138857	COL4A6/COL4A5/COL4A4/COL4A3/COL4A2/COL4A1/AKT1/PRKACG/SHC1/EDNRB/GNG10/GNG11/GNG12/ADCY4/ADCY1/ADCY3/ADCY8/GNAI2/GNAI1/GNG7/GNG4/GNG3/MMP13/INSL3/RLN2/CREB5/MAPK12/MAPK13/ATF4/PRKCA/PRKCZ/PRKACB/TGFB1/MMP9/MMP2/JUN/PLCB3/PLCB4/ATF6B/CREB3L3/NOS1/NOS3/SRC/RXFP2/PIK3R3/PIK3R1/NFKBIA/PIK3CD/ARRB2/ARRB1/COL1A2/COL1A1/SHC4/FOS/MAPK8/MAPK9/GNG8/CREB3L1/TGFBR2/TGFBR1/AKT2/CREB3/CREB1/PIK3R2/VEGFD/COL3A1…	75
hsa04145	Phagosome	86/3400	152/8075	0.000200757	0.00265664	0.00157948	ITGA2/ITGA5/ITGAV/ITGAM/ATP6V0E1/MRC1/OLR1/MRC2/DYNC1LI1/MPO/TAP2/RAB7B/HLA-B/ATP6V1B2/CTSS/HLA-DRB1/MARCO/C1R/STX18/RILP/DYNC2H1/ATP6AP1/CLEC7A/HLA-DPA1/HLA-F/HGS/TUBA3C/TUBA3E/TUBA3D/CYBA/TUBA1A/SEC22B/RAB7A/FCGR2B/FCGR2A/SEC61A2/CYBB/HLA-DRA/TLR2/TLR6/TLR4/TAP1/ACTB/TUBA8/THBS2/NOS1/ITGB5/LAMP2/HLA-DPB1/TUBB8/TUBB3/HLA-DOA/HLA-DQA1/HLA-DQA2/TUBAL3/CORO1A/HLA-DMB/HLA-DMA/HLA-G/SFTPA2/COMP/HLA-C…	86
hsa04658	Th1 and Th2 cell differentiation	56/3400	92/8075	0.000204988	0.00265664	0.00157948	RUNX3/ZAP70/IL2RG/PPP3CA/HLA-DRB1/DLL1/DLL3/IL12RB2/HLA-DPA1/RBPJL/NOTCH2/IL12B/MAF/PRKCQ/MAPK12/MAPK13/HLA-DRA/IL5/NFKBIB/NFKBIE/TYK2/JUN/PPP3CC/HLA-DPB1/MAML2/MAML3/HLA-DOA/NFATC3/HLA-DQA1/HLA-DQA2/NFKBIA/HLA-DMB/HLA-DMA/NOTCH3/NFATC1/NFATC2/FOS/IL13/DLL4/MAPK8/MAPK9/STAT5A/CD3D/CD3E/IFNGR1/IFNGR2/JAK3/IKBKB/IKBKG/CD4/PPP3R2/JAG1/CHUK/LAT/STAT6/STAT4	56
hsa05222	Small cell lung cancer	56/3400	92/8075	0.000204988	0.00265664	0.00157948	ITGA2/ITGA3/COL4A6/COL4A5/COL4A4/COL4A3/COL4A2/COL4A1/ITGAV/ITGA6/AKT1/BAX/FN1/CDKN1A/E2F2/E2F1/LAMB2/LAMB4/ITGA2B/LAMB1/LAMA5/CDK6/CDKN1B/CCNE2/ZBTB17/GADD45G/CKS2/GADD45A/LAMC1/GADD45B/PIK3R3/PIK3R1/NFKBIA/BAK1/PIK3CD/CCNE1/LAMC3/AKT2/MYC/CCND1/POLK/LAMA1/LAMA2/PIK3R2/BCL2L1/TRAF1/TRAF2/DDB2/IKBKB/IKBKG/RARB/TP53/CDKN2B/TRAF3/CHUK/LAMC2	56
hsa04972	Pancreatic secretion	61/3400	102/8075	0.000219229	0.00273193	0.00162425	ATP2A1/ATP1A4/ATP1A3/ATP1A2/ATP1A1/RAP1A/CFTR/PLA2G5/PLA2G3/GNAQ/PRSS3/ADCY4/ADCY1/ADCY3/ADCY8/PLA2G2A/SLC12A2/CPB2/CPB1/PRKCG/CELA2A/RAB27B/PRKCA/CA2/PLA2G12B/CHRM3/PLCB3/PLCB4/CELA3A/CCK/ATP1B3/SLC4A2/CLCA2/ATP1B2/ATP2B1/ATP2B4/AMY2B/ITPR2/ITPR3/ITPR1/CELA3B/SLC4A4/SCTR/CD38/CPA2/ATP1B1/CPA3/CPA1/SCT/SLC26A3/PLA2G1B/KCNQ1/PLA2G10/PNLIPRP1/PNLIPRP2/ATP2B2/KCNMA1/ADCY6/RYR2/CCKAR/PLA2G2C	61
hsa05169	Epstein-Barr virus infection	110/3400	202/8075	0.000229769	0.00275723	0.00163929	RUNX3/AKT1/EIF2AK2/TAP2/BAX/HLA-B/HLA-DRB1/SYK/SAP30/CDKN1A/CCNA2/CCNA1/E2F2/E2F1/SNW1/HLA-DPA1/CIR1/OAS1/OAS2/HLA-F/RIPK1/CDK6/CDKN1B/ISG15/RBPJL/VIM/CCNE2/IRF9/CR2/GADD45G/PSMD11/IRF7/CD44/GADD45A/MAPK12/MAPK13/BCL2L11/HLA-DRA/LYN/TLR2/NFKBIB/NFKBIE/TAP1/TYK2/CD58/JUN/TRADD/GADD45B/HLA-DPB1/HLA-DOA/HLA-DQA1/HLA-DQA2/PIK3R3/PIK3R1/NFKBIA/BAK1/PIK3CD/HLA-DMB/HLA-DMA/RELB/MAVS/NCOR2/NFKB2/CXCL10/C…	110
hsa04610	Complement and coagulation cascades	52/3400	85/8075	0.000286503	0.00331525	0.00197105	ITGAX/ITGAM/CFH/CFD/CFB/C1S/C1R/F2RL3/F5/TFPI/CFHR1/KLKB1/CPB2/CR2/C9/C6/F2R/F13B/PROS1/A2M/SERPINF2/F13A1/F2/FGG/FGB/C8B/C8G/C2/THBD/BDKRB1/SERPINA1/SERPINA5/SERPINC1/F12/SERPINE1/F3/F8/C1QC/C1QB/C1QA/VSIG4/ITGB2/SERPING1/CFI/F10/KNG1/FGA/CLU/VTN/C3AR1/C7/PLAT	52
hsa04970	Salivary secretion	56/3400	93/8075	0.000305908	0.00341773	0.00203198	ATP1A4/ATP1A3/ATP1A2/ATP1A1/CALM1/CALML4/PRKACG/PRB2/GNAQ/ADCY4/ADCY1/ADCY3/ADCY8/SLC12A2/PRKCG/DMBT1/CALML3/PRKCA/TRPV6/PRKACB/LYZ/PRH2/PRH1/CHRM3/PLCB3/PLCB4/GUCY1A1/ATP1B3/SLC4A2/NOS1/ATP1B2/ATP2B1/ATP2B4/AMY2B/ITPR2/ITPR3/ITPR1/LYZL1/CALML5/KCNN4/CD38/LPO/CALM3/ATP1B1/CAMP/ADRB1/ADRB2/AQP5/ATP2B2/KCNMA1/ADCY6/CST2/CST1/CST4/PRKG2/RYR3	56
hsa04725	Cholinergic synapse	66/3400	113/8075	0.000321593	0.00347321	0.00206497	AKT1/PRKACG/ACHE/GNAQ/GNG10/GNG11/GNG12/ADCY4/ADCY1/ADCY3/ADCY8/GNAI2/GNAI1/CHRM5/GNG7/GNG4/GNG3/SLC18A3/PRKCG/PIK3CG/FYN/CREB5/ATF4/CACNA1S/PRKCA/PRKACB/CHRM3/CHRM2/PLCB3/PLCB4/CHRM4/KCNJ14/KCNJ18/CREB3L3/PIK3R5/PIK3R3/PIK3R1/CHRNA4/CHRNA6/CHRNA3/PIK3CD/CACNA1A/CACNA1B/CACNA1C/KCNJ6/KCNJ4/ITPR2/ITPR3/ITPR1/FOS/GNG8/CREB3L1/AKT2/CREB3/CREB1/PIK3R2/CAMK2D/CAMK2B/KCNQ2/KCNQ3/KCNQ1/CAMK4/PIK3R6/ADCY…	66
hsa04921	Oxytocin signaling pathway	86/3400	154/8075	0.000363402	0.00379814	0.00225815	CALM1/CAMKK2/CALML4/PRKACG/PPP3CA/OXT/GNAQ/CDKN1A/ADCY4/ADCY1/ADCY3/ADCY8/GNAI2/GNAI1/PLA2G4A/PLA2G4E/PLA2G4C/PRKCG/PIK3CG/MYLK3/ELK1/CALML3/CAMK1G/RGS2/CACNB1/CACNG6/CACNA1S/OXTR/PRKCA/PRKACB/ACTB/JUN/PLCB3/PLCB4/CACNG2/GUCY1A1/KCNJ14/KCNJ18/NOS3/SRC/PPP3CC/NFATC3/CACNA2D1/CACNG4/PIK3R5/CACNG7/CACNG8/CACNA1C/PRKAB2/KCNJ6/KCNJ4/KCNJ9/CACNB2/ITPR2/ITPR3/ITPR1/NFATC1/NFATC2/FOS/CALML5/MAPK7/PPP1R12…	86
hsa04971	Gastric acid secretion	47/3400	76/8075	0.000389408	0.00382328	0.0022731	ATP1A4/ATP1A3/ATP1A2/ATP1A1/CALM1/ATP4A/CALML4/PRKACG/CFTR/GNAQ/ADCY4/ADCY1/ADCY3/ADCY8/GNAI2/GNAI1/EZR/KCNE2/PRKCG/MYLK3/CALML3/PRKCA/PRKACB/CA2/ACTB/CHRM3/SLC9A4/PLCB3/PLCB4/ATP1B3/KCNJ15/SLC4A2/SSTR2/ATP1B2/GAST/ITPR2/ITPR3/ITPR1/CALML5/CALM3/ATP1B1/KCNK10/CAMK2D/CAMK2B/KCNQ1/ADCY6/MYLK	47
hsa05212	Pancreatic cancer	47/3400	76/8075	0.000389408	0.00382328	0.0022731	SMAD3/RAC2/AKT1/BAX/CDKN1A/E2F2/E2F1/BRCA2/CDK6/MTOR/GADD45G/GADD45A/ARHGEF6/TGFB1/PLD2/TGFB3/EGF/GADD45B/PIK3R3/PIK3R1/BAK1/PIK3CD/CDC42/CDKN2A/MAPK8/MAPK9/BRAF/TGFBR2/TGFBR1/AKT2/CCND1/POLK/ARAF/PIK3R2/BCL2L1/RPS6KB1/DDB2/IKBKB/IKBKG/TP53/STAT3/VEGFA/EGFR/SMAD4/CHUK/RAD51/TGFA	47
hsa04611	Platelet activation	71/3400	124/8075	0.000438337	0.00400423	0.00238068	ITGA2/AKT1/FCER1G/PRKACG/RAP1A/P2RY1/SYK/GNAQ/ITGA2B/ADCY4/ADCY1/ADCY3/ADCY8/GNAI2/GNAI1/F2RL3/PLA2G4A/PLA2G4E/PLA2G4C/PIK3CG/MYLK3/FYN/FCGR2A/PTGS1/F2R/MYL12A/MAPK12/MAPK13/PRKCI/PRKCZ/PRKACB/LYN/ARHGEF12/ACTB/PLCB3/PLCB4/GUCY1A1/F2/NOS3/SRC/FGG/FGB/ORAI1/PIK3R5/PIK3R3/PIK3R1/PIK3CD/ARHGAP35/COL1A2/COL1A1/ITPR2/ITPR3/ITPR1/P2RX1/TBXAS1/LCP2/APBB1IP/AKT2/PIK3R2/BTK/VASP/COL3A1/GP9/FGA/TLN1/ARHGEF…	71
hsa04670	Leukocyte transendothelial migration	66/3400	114/8075	0.000452908	0.00400423	0.00238068	ITGA4/ITGAM/RAC2/VCL/PTPN11/RAP1A/CLDN16/ESAM/GNAI2/GNAI1/ACTN4/EZR/CLDN9/CLDN1/CLDN3/CLDN5/ITK/CYBA/RAPGEF3/PRKCG/CLDN6/MYL12A/CYBB/MAPK12/MAPK13/RASSF5/CXCL12/PRKCA/VAV3/ACTB/MMP9/MMP2/PECAM1/VCAM1/CTNNB1/CLDN23/PIK3R3/PIK3R1/MSN/PIK3CD/CDC42/CLDN17/ARHGAP35/CLDN10/CLDN11/PXN/THY1/JAM2/NCF2/NCF4/ITGB2/JAM3/PIK3R2/ICAM1/CD99L2/CD99/CLDN18/VASP/RAPGEF4/CXCR4/MYLPF/CLDN34/CTNNA2/CTNNA3/MYL7/MYL9	66
hsa04724	Glutamatergic synapse	66/3400	114/8075	0.000452908	0.00400423	0.00238068	GRIN1/PRKACG/GRIN2C/GRIN2A/PPP3CA/GNAQ/SHANK1/GNG10/GNG11/GNG12/ADCY4/ADCY1/ADCY3/ADCY8/GNAI2/GNAI1/GRIA3/PLA2G4A/PLA2G4E/GNG7/GNG4/GNG3/PLA2G4C/PRKCG/SLC38A3/SLC38A2/GLS/PRKCA/PRKACB/GRM7/GRM3/GRIN2B/PLD2/PLCB3/PLCB4/GRIA1/PPP3CC/CACNA1A/CACNA1C/GRIK2/GRK3/ITPR2/ITPR3/ITPR1/DLG4/GRIN3B/GRIK1/GRIK4/GRIK5/GNG8/SHANK2/HOMER1/HOMER3/HOMER2/GRM5/GRM6/GRM2/SLC1A7/SLC1A3/PPP3R2/GLS2/SLC38A1/GRM8/GRM4/A…	66
hsa05146	Amoebiasis	60/3400	102/8075	0.000457273	0.00400423	0.00238068	COL4A6/COL4A5/COL4A4/COL4A3/COL4A2/COL4A1/ITGAM/VCL/PRKACG/GNA14/RAB7B/FN1/GNAQ/LAMB2/LAMB4/MUC2/ADCY1/LAMB1/SERPINB9/SERPINB3/SERPINB4/LAMA5/ACTN4/C9/PRKCG/IL12B/ARG2/RAB7A/PRKCA/PRKACB/TLR2/TLR4/CTSG/LAMC1/HSPB1/TGFB1/PLCB3/PLCB4/TGFB3/C8B/C8G/PIK3R3/PIK3R1/SERPINB6/PIK3CD/COL1A2/COL1A1/IL1R2/IL1R1/RAB5B/LAMC3/LAMA1/LAMA2/ITGB2/PIK3R2/PRDX1/CD1D/COL3A1/CD14/LAMC2	60
hsa04934	Cushing syndrome	86/3400	155/8075	0.000483085	0.00411893	0.00244888	PRKACG/RAP1A/LDLR/PDE11A/POMC/GNAQ/WNT3/WNT2/WNT1/HSD3B2/WNT8A/CDKN1A/E2F2/E2F1/WNT10B/RASD1/ADCY4/ADCY1/ADCY3/ADCY8/GNAI2/GNAI1/CDK6/CDKN1B/CACNA1I/STAR/CCNE2/CRH/WNT2B/WNT11/FH/AGT/CREB5/FZD1/FZD2/FZD9/KMT2D/ATF4/CACNA1S/PRKACB/CYP11A1/LEF1/PLCB3/PLCB4/ATF6B/CREB3L3/CTNNB1/ORAI1/KMT2A/WNT16/NR5A1/CYP11B1/CACNA1H/CACNA1C/ITPR2/ITPR3/ITPR1/FZD10/CCNE1/CDKN2A/CREB3L1/BRAF/WNT7A/WNT7B/CRHR2/WDR5/CC…	86
hsa04068	FoxO signaling pathway	74/3400	131/8075	0.000580373	0.00482156	0.00286662	SMAD3/PLK3/PLK4/AKT1/IRS1/S1PR4/INSR/CDKN1A/PLK1/PLK2/CDKN1B/GADD45G/GADD45A/MAPK12/MAPK13/BCL2L11/S1PR1/IRS2/CAT/TGFB1/TGFB3/TNFSF10/EGF/GADD45B/PIK3R3/PIK3R1/PIK3CD/PCK2/PCK1/IGF1/PRKAB2/FOXO3/FOXO4/IL7R/CDKN2D/SOD2/MAPK8/MAPK9/BRAF/FBXO25/TGFBR2/TGFBR1/CCNB3/CCNB1/TPTEP2-CSNK1E/AKT2/FOXG1/CCND1/CCND2/ARAF/PIK3R2/SGK3/SGK2/PRKAG2/HOMER1/HOMER3/HOMER2/G6PC2/IKBKB/SLC2A4/CREBBP/SETD7/CDKN2B/STAT3…	74
hsa04066	HIF-1 signaling pathway	63/3400	109/8075	0.000642874	0.00520728	0.00309595	AKT1/PDK1/ANGPT2/IL6R/ENO3/ENO4/INSR/LDHAL6B/CDKN1A/TIMP1/EIF4E1B/CDKN1B/MTOR/PRKCG/CUL2/EIF4EBP1/PDHA2/LDHAL6A/CYBB/ELOB/ELOC/PRKCA/HMOX1/EPO/TLR4/NOS3/EGF/HK3/HK1/PIK3R3/PIK3R1/PIK3CD/IGF1/HIF1A/TEK/EGLN1/AKT2/SERPINE1/PIK3R2/PFKP/PFKL/PGK2/PGK1/PDHA1/RPS6KB1/IFNGR1/IFNGR2/CAMK2D/CAMK2B/CREBBP/FLT1/LTBR/NPPA/STAT3/VEGFA/EGLN2/EGFR/EIF4E/MAP2K2/ALDOC/EDN1/LDHB/LDHC	63
hsa04014	Ras signaling pathway	122/3400	232/8075	0.000704797	0.00556962	0.00331137	GRIN1/FLT3/ZAP70/RAC2/CALM1/AKT1/PTPN11/NTRK2/CALML4/PRKACG/GRIN2A/RAP1A/FGFR4/ANGPT2/PLA2G5/PLA2G3/SHC1/INSR/FGF20/GNG10/GNG11/GNG12/NTF3/PLA2G2A/RIN1/RASA4/FGF8/FGF7/FGF4/NGFR/PLA2G4A/PLA2G4E/GNG7/GNG4/GNG3/PLA2G4C/GAB1/PRKCG/ELK1/PAK6/PAK3/CALML3/PDGFRB/PDGFRA/RASSF5/RAPGEF5/PRKCA/FGFR1/PRKACB/FLT3LG/GRIN2B/REL/PLA2G12B/ETS1/PLD2/FGF9/ETS2/FGF19/FGF10/FGF17/PAK1/RASAL1/RASAL3/RASAL2/EGF/EFNA4/…	122
hsa00601	Glycosphingolipid biosynthesis - lacto and neolacto series	20/3400	27/8075	0.000757412	0.0058429	0.00347385	B4GALT2/GCNT2/B3GNT4/B3GNT5/B3GNT2/B3GNT3/ABO/A4GALT/B4GALT1/FUT2/B3GALT5/B3GALT1/B4GALT4/FUT3/ST3GAL3/ST3GAL6/ST3GAL4/FUT1/ST8SIA1/B3GALT2	20
hsa00350	Tyrosine metabolism	25/3400	36/8075	0.000824714	0.00609523	0.00362387	ADH6/ADH5/ADH4/TYRP1/AOC3/AOC2/GSTZ1/MIF/FAH/TH/ADH1B/ADH1A/COMT/TAT/DCT/ALDH3B2/ALDH3B1/GOT1L1/LRTOMT/MAOB/HPD/AOX1/GOT2/GOT1/IL4I1	25
hsa04110	Cell cycle	70/3400	124/8075	0.000827747	0.00609523	0.00362387	SMAD3/PCNA/ESPL1/CDKN1A/PTTG1/PTTG2/CCNA2/CCNA1/E2F2/E2F1/SMC1B/PLK1/CDK6/CDKN1B/CDC6/MAD1L1/CCNE2/ZBTB17/SMC1A/DBF4/GADD45G/GADD45A/BUB1B/CDC25C/CDK1/TTK/WEE1/TGFB1/YWHAH/TGFB3/GADD45B/ORC5/ORC1/CDC45/MAD2L2/MAD2L1/CHEK2/CHEK1/CCNH/CDC25B/CDC25A/CCNE1/CDKN2A/CDKN2D/MCM7/MCM5/MCM4/PKMYT1/CDC20/SMC3/BUB1/BUB3/MCM2/CCNB3/CCNB1/CDC14A/ANAPC11/ANAPC10/MYC/CCND1/CCND3/CCND2/CREBBP/TP53/CDKN2B/RBL2/SMA…	70
hsa00220	Arginine biosynthesis	17/3400	22/8075	0.000857721	0.00609709	0.00362498	ASS1/GPT2/OTC/ARG2/CPS1/GLS/NAGS/NOS1/NOS3/ASL/GLUD2/GOT1L1/GLUD1/GOT2/GOT1/GLS2/GPT	17
hsa04668	TNF signaling pathway	64/3400	112/8075	0.000885215	0.00609709	0.00362498	AKT1/MAP3K5/LIF/BCL3/RIPK1/TNFRSF1B/TNFRSF1A/RPS6KA4/CREB5/BAG4/MAPK12/MAPK13/TAB3/ATF4/CXCL5/CXCL6/MMP9/JUN/ATF6B/VCAM1/TRADD/CREB3L3/CASP10/PIK3R3/PIK3R1/NFKBIA/PIK3CD/SOCS3/CXCL10/MLKL/CCL2/CCL5/FOS/MAPK8/MAPK9/CREB3L1/MMP14/CSF1/CASP8/AKT2/CREB3/CREB1/PIK3R2/VEGFD/ICAM1/TRAF1/PGAM5/CX3CL1/JUNB/TRAF2/LTA/IKBKB/IKBKG/MAP3K8/MAP3K7/TRAF3/JAG1/CHUK/IL18R1/CEBPB/MAP3K14/MAP2K3/MAP2K4/EDN1	64
hsa05224	Breast cancer	81/3400	147/8075	0.000921315	0.00609709	0.00362498	AKT1/CSNK1A1L/BAX/SHC1/WNT3/WNT2/WNT1/WNT8A/CDKN1A/FGF20/E2F2/E2F1/WNT10B/DLL1/DLL3/BRCA1/BRCA2/CDK6/FGF8/FGF7/FGF4/MTOR/NOTCH2/HEY2/WNT2B/WNT11/GADD45G/GADD45A/FZD1/FZD2/FZD9/FGFR1/LEF1/FGF9/JUN/ESR2/ESR1/FGF19/FGF10/FGF17/TNFSF11/CTNNB1/EGF/GADD45B/PIK3R3/PIK3R1/WNT16/BAK1/PIK3CD/IGF1/FRAT1/NOTCH3/NFKB2/FZD10/SHC4/FOS/FGF18/DLL4/BRAF/WNT7A/WNT7B/AKT2/MYC/CCND1/POLK/ARAF/FZD4/PIK3R2/FRAT2/TCF7/R…	81
hsa04911	Insulin secretion	51/3400	86/8075	0.000921781	0.00609709	0.00362498	ATP1A4/ATP1A3/ATP1A2/ATP1A1/PRKACG/FFAR1/GNAQ/ADCY4/ADCY1/ADCY3/ADCY8/PRKCG/GIP/CREB5/ATF4/CACNA1S/PRKCA/PRKACB/CHRM3/PLCB3/PLCB4/ATF6B/CCK/KCNMB1/KCNMB3/ATP1B3/KCNJ11/CREB3L3/SNAP25/ATP1B2/CACNA1C/ITPR3/KCNN3/KCNN2/KCNN1/CREB3L1/KCNN4/CREB3/CREB1/ATP1B1/CAMK2D/CAMK2B/SLC2A2/RAPGEF4/GLP1R/KCNMA1/KCNU1/ADCY6/ABCC8/RYR2/CCKAR	51
hsa04933	AGE-RAGE signaling pathway in diabetic complications	58/3400	100/8075	0.000922091	0.00609709	0.00362498	COL4A6/COL4A5/COL4A4/COL4A3/COL4A2/COL4A1/SMAD3/AKT1/BAX/FN1/PLCD4/CDKN1B/AGT/CYBB/MAPK12/MAPK13/PLCD3/PLCD1/PRKCA/PRKCZ/TGFB1/MMP2/AGER/JUN/PLCB3/PLCB4/TGFB3/VCAM1/NOS3/PIK3R3/PIK3R1/PIK3CD/CDC42/EGR1/COL1A2/COL1A1/THBD/CCL2/NFATC1/MAPK8/MAPK9/TGFBR2/TGFBR1/AKT2/CCND1/SERPINE1/F3/PIK3R2/STAT5A/VEGFD/ICAM1/COL3A1/AGTR1/STAT3/VEGFA/VEGFB/SMAD4/EDN1	58
hsa04010	MAPK signaling pathway	150/3400	294/8075	0.00104909	0.00679807	0.00404174	FLT3/MECOM/RAC2/AKT1/EREG/NTRK2/PRKACG/RAP1A/MAP3K5/PPP3CA/FGFR4/ANGPT2/INSR/FGF20/GNG12/NTF3/DUSP6/CACNA1I/FGF8/FGF7/FGF4/NGFR/PLA2G4A/PLA2G4E/PLA2G4C/DUSP8/PPM1A/TNFRSF1A/PTPN7/GADD45G/PRKCG/RPS6KA4/ELK1/PDGFRB/PDGFRA/GADD45A/MAPK12/MAPK13/CACNB1/CACNG6/ATF4/CACNA1S/PRKCA/MAP3K20/FGFR1/PRKACB/FLT3LG/HSPB1/TGFB1/FGF9/JUN/TGFB3/CACNG2/FGF19/FGF10/FGF17/TRADD/PAK1/EGF/PPP3CC/GADD45B/EFNA4/EFNA1/NF…	150
hsa04927	Cortisol synthesis and secretion	40/3400	65/8075	0.00119052	0.00756327	0.00449668	PRKACG/LDLR/POMC/GNAQ/HSD3B2/ADCY4/ADCY1/ADCY3/ADCY8/CACNA1I/STAR/AGT/CREB5/ATF4/CACNA1S/PRKACB/CYP11A1/PLCB3/PLCB4/ATF6B/CREB3L3/ORAI1/NR0B1/NR5A1/CYP11B1/CACNA1H/CACNA1C/ITPR2/ITPR3/ITPR1/CREB3L1/CREB3/CREB1/MRAP/PDE8B/KCNK3/CYP17A1/AGTR1/MC2R/ADCY6	40
hsa04924	Renin secretion	42/3400	69/8075	0.00123929	0.0077217	0.00459088	CALM1/CALML4/PRKACG/PPP3CA/GNAQ/ACE/GNAI2/GNAI1/AGT/CALML3/PTGER4/CACNA1S/PRKACB/REN/PDE1C/PDE1A/PLCB3/PLCB4/GUCY1A1/CLCA2/AQP1/ORAI1/PPP3CC/CACNA1C/ITPR2/ITPR3/ITPR1/CALML5/CREB1/CALM3/EDNRA/ADRB1/ADRB2/NPR1/NPPA/AGTR1/PPP3R2/ADORA1/KCNMA1/ADCY6/PRKG2/EDN1	42
hsa05214	Glioma	45/3400	75/8075	0.00129025	0.0078876	0.00468951	CALM1/AKT1/CALML4/BAX/SHC1/CDKN1A/E2F2/E2F1/CDK6/MTOR/GADD45G/PRKCG/CALML3/PDGFRB/PDGFRA/CAMK1G/GADD45A/PRKCA/EGF/GADD45B/PIK3R3/PIK3R1/PDGFA/BAK1/PIK3CD/IGF1/SHC4/CDKN2A/CALML5/BRAF/AKT2/CCND1/POLK/ARAF/PIK3R2/CALM3/CAMK1/CAMK2D/CAMK2B/DDB2/TP53/CAMK4/EGFR/MAP2K2/TGFA	45
hsa05226	Gastric cancer	81/3400	149/8075	0.00156541	0.00939247	0.00558422	SMAD3/AKT1/CSNK1A1L/BAX/SHC1/WNT3/WNT2/WNT1/WNT8A/CDKN1A/FGF20/E2F2/E2F1/WNT10B/SHH/MUC2/REG4/CDKN1B/FGF8/FGF7/FGF4/CCNE2/MTOR/GAB1/WNT2B/WNT11/GADD45G/GADD45A/FZD1/FZD2/FZD9/LEF1/TGFB1/FGF9/JUP/TGFB3/FGF19/FGF10/FGF17/CTNNB1/EGF/GADD45B/PIK3R3/PIK3R1/WNT16/BAK1/PIK3CD/FRAT1/FZD10/CDH17/CCNE1/SHC4/FGF18/BRAF/WNT7A/WNT7B/TGFBR2/TGFBR1/TERT/AKT2/MYC/CCND1/POLK/HGF/ARAF/FZD4/PIK3R2/FRAT2/TCF7/RPS6KB…	81
hsa05416	Viral myocarditis	37/3400	60/8075	0.00170467	0.010042	0.00597041	RAC2/HLA-B/HLA-DRB1/SGCA/DAG1/PRF1/CAV1/HLA-DPA1/HLA-F/FYN/CD28/EIF4G3/HLA-DRA/ACTB/HLA-DPB1/HLA-DOA/HLA-DQA1/HLA-DQA2/HLA-DMB/HLA-DMA/HLA-G/HLA-C/HLA-A/HLA-E/CASP8/CCND1/LAMA1/LAMA2/ITGB2/ICAM1/ABL2/CXADR/SGCG/SGCD/SGCB/MYH6/MYH7	37
hsa04625	C-type lectin receptor signaling pathway	59/3400	104/8075	0.00175379	0.0101469	0.00603276	CALM1/PLK3/AKT1/PTPN11/FCER1G/CALML4/PPP3CA/SYK/PYCARD/IL23A/CLEC7A/BCL3/IRF9/IL12B/CALML3/MAPK12/MAPK13/ARHGEF12/CYLD/JUN/PAK1/LSP1/SRC/PPP3CC/NFATC3/PIK3R3/PIK3R1/NFKBIA/KSR1/PIK3CD/RELB/EGR3/ITPR2/ITPR3/ITPR1/NFKB2/NFATC1/NFATC2/CALML5/MAPK8/MAPK9/CASP1/CASP8/AKT2/MRAS/NLRP3/PIK3R2/CLEC4M/CCL17/CALM3/CD209/IKBKB/IKBKG/MALT1/RRAS/PPP3R2/CHUK/MAP3K14/STAT2	59
hsa04914	Progesterone-mediated oocyte maturation	57/3400	100/8075	0.00179295	0.0101915	0.00605928	CPEB1/CPEB3/CPEB2/AKT1/PRKACG/SPDYE5/SPDYE3/CCNA2/CCNA1/AURKA/ADCY4/ADCY1/ADCY3/ADCY8/PLK1/GNAI2/GNAI1/MAD1L1/SPDYE16/SPDYE17/MAPK12/MAPK13/CDC25C/CDK1/PRKACB/SPDYA/SPDYC/PIK3R3/PIK3R1/PIK3CD/IGF1/MAD2L2/MAD2L1/MOS/CDC25B/CDC25A/PKMYT1/MAPK8/MAPK9/BRAF/SPDYE4/SPDYE6/BUB1/SPDYE1/CCNB3/CCNB1/AKT2/ANAPC11/ANAPC10/ARAF/PIK3R2/SPDYE2B/HSP90AA1/RPS6KA3/CCNB2/ADCY6/FZR1	57
hsa05205	Proteoglycans in cancer	107/3400	205/8075	0.00202411	0.0113071	0.00672254	ITGA2/ITGA5/ITGAV/AKT1/PTPN11/PRKACG/FN1/WNT3/WNT2/WNT1/WNT8A/CDKN1A/WNT10B/SHH/LUM/CAV3/CAV1/EZR/MTOR/GAB1/TFAP4/CD63/WNT2B/HSPB2/WNT11/PRKCG/IL12B/GPC1/CD44/ELK1/DCN/IHH/MAPK12/MAPK13/FZD1/FZD2/FZD9/PRKCA/FGFR1/PRKACB/TIMP3/TLR2/TLR4/VAV3/ARHGEF12/ACTB/TGFB1/MMP9/MMP2/CBL/ESR1/PAK1/CTNNB1/ITGB5/SRC/PIK3R3/PIK3R1/MSN/WNT16/PIK3CD/CDC42/IGF2/IGF1/HIF1A/COL1A2/COL1A1/ITPR2/ITPR3/ITPR1/FZD10/TIAM1/…	107
hsa05030	Cocaine addiction	31/3400	49/8075	0.00222277	0.0122064	0.00725721	GRIN1/PRKACG/GRIN2C/GRIN2A/SLC18A2/GNAI2/GNAI1/CREB5/RGS9/ATF4/PRKACB/GRM3/GRIN2B/JUN/ATF6B/TH/CREB3L3/DLG4/GRIN3B/BDNF/CREB3L1/GPSM1/DRD2/DRD1/CREB3/CREB1/PDYN/MAOB/GRM2/SLC6A3/CDK5R1	31
hsa04015	Rap1 signaling pathway	109/3400	210/8075	0.0023536	0.0127094	0.0075563	GRIN1/ITGAM/RAC2/CALM1/AKT1/CALML4/GRIN2A/RAP1A/P2RY1/FGFR4/ANGPT2/PARD6A/GNAQ/INSR/FGF20/ITGA2B/ADCY4/ADCY1/ADCY3/ADCY8/SKAP1/GNAI2/GNAI1/F2RL3/FGF8/FGF7/FGF4/NGFR/SIPA1L3/SIPA1L2/RAPGEF3/PRKCG/ADORA2B/CALML3/PDGFRB/PDGFRA/F2R/MAPK12/MAPK13/RASSF5/RAPGEF5/PRKD3/FARP2/LPAR1/PRKCI/PRKCA/PRKCZ/FGFR1/PFN3/VAV3/GRIN2B/ACTB/FGF9/PLCB3/PLCB4/FGF19/FGF10/FGF17/CTNNB1/SRC/EGF/EFNA4/EFNA1/PIK3R3/PIK3R1/PD…	109
hsa04728	Dopaminergic synapse	72/3400	132/8075	0.00247189	0.0130732	0.00777256	CALM1/AKT1/PPP2R3B/CALML4/PRKACG/GRIN2A/SLC18A2/PPP3CA/GNAQ/GNG10/GNG11/GNG12/PPP2R5B/GNAI2/GNAI1/GRIA3/GNG7/GNG4/GNG3/PPP2R1B/PRKCG/CALML3/CREB5/MAPK12/MAPK13/ATF4/SCN1A/PRKCA/PRKACB/GRIN2B/PLCB3/PLCB4/ATF6B/TH/CREB3L3/GRIA1/PPP3CC/PPP2R2C/CACNA1A/CACNA1B/CACNA1C/ARRB2/ARRB1/KCNJ6/KCNJ9/ITPR2/ITPR3/ITPR1/CALY/PPP2R3C/FOS/CALML5/COMT/MAPK8/MAPK9/GNG8/CREB3L1/DRD2/DRD3/DRD1/AKT2/CREB3/CREB1/KIF5A/…	72
hsa04923	Regulation of lipolysis in adipocytes	35/3400	57/8075	0.00250166	0.0130732	0.00777256	AKT1/IRS1/PRKACG/INSR/LIPE/ADCY4/ADCY1/ADCY3/ADCY8/GNAI2/GNAI1/PTGS1/ABHD5/PTGER3/IRS2/PRKACB/AQP7/FABP4/PIK3R3/PIK3R1/PIK3CD/NPY1R/MGLL/AKT2/PIK3R2/ADRB1/ADRB2/PLIN1/NPR1/NPPA/NPY/ADORA1/ADCY6/TSHR/PRKG2	35
hsa04380	Osteoclast differentiation	70/3400	128/8075	0.00257997	0.0131391	0.00781173	AKT1/PPP3CA/SYK/IRF9/CYBA/TNFRSF1A/FYN/FCGR2B/FCGR2A/CALCR/MAPK12/MAPK13/TEC/CTSK/TYK2/CYLD/TGFB1/JUN/TNFSF11/FOSL2/PPP3CC/PIK3R3/PIK3R1/NFKBIA/SIRPG/LILRB5/LILRB4/LILRB2/LILRB1/PIK3CD/RELB/SOCS3/IL1R1/NFKB2/NFATC1/NFATC2/FOS/SQSTM1/MAPK8/MAPK9/LCP2/CSF1/TGFBR2/TGFBR1/AKT2/FCGR2C/NCF2/NCF4/CREB1/PIK3R2/BTK/IFNGR1/IFNGR2/FCGR3A/JUNB/TRAF2/PPARG/IKBKB/IKBKG/MAP3K7/PPP3R2/SPI1/CAMK4/TREM2/FHL2/ACP5/…	70
hsa05032	Morphine addiction	52/3400	91/8075	0.00259537	0.0131391	0.00781173	PRKACG/GABRA3/PDE11A/GNG10/GNG11/GNG12/PDE7B/ADCY4/ADCY1/ADCY3/ADCY8/GNAI2/GNAI1/GABRQ/GABRD/GNG7/GNG4/GNG3/PRKCG/GABRA5/PRKCA/PRKACB/PDE1C/PDE1A/PDE7A/GABRA1/CACNA1A/CACNA1B/GRK3/ARRB2/ARRB1/KCNJ6/KCNJ9/GABRG3/GABRG2/PDE10A/GNG8/DRD1/GABRA6/GABRA2/OPRM1/GABRR1/PDE8B/GABRA4/ADORA1/GRK6/GRK4/SLC32A1/ADCY6/PDE4A/PDE4B/PDE4C	52
hsa04920	Adipocytokine signaling pathway	41/3400	69/8075	0.00269344	0.0133046	0.00791012	AKT1/PTPN11/IRS1/CAMKK2/POMC/MTOR/TNFRSF1B/TNFRSF1A/PRKCQ/AGRP/IRS2/NFKBIB/NFKBIE/ACSL5/ACSBG2/TRADD/NFKBIA/PCK2/PCK1/PRKAB2/SOCS3/CPT1B/MAPK8/MAPK9/LEPR/AKT2/PRKAG2/CD36/ACSL1/ACSL6/ACSL4/G6PC2/TRAF2/PPARA/IKBKB/IKBKG/SLC2A4/STAT3/NPY/CHUK/STK11	41
hsa04115	p53 signaling pathway	43/3400	73/8075	0.00271019	0.0133046	0.00791012	GTSE1/IGFBP3/ZMAT3/TP53I3/BAX/CDKN1A/SERPINB5/CDK6/CCNE2/MDM4/GADD45G/SHISA5/PERP/GADD45A/CDK1/RRM2/TNFRSF10B/CCNG1/PMAIP1/GADD45B/CD82/IGF1/PPM1D/CHEK2/CHEK1/CCNE1/CDKN2A/COP1/SIVA1/CCNB1/TP53AIP1/CASP8/CCND1/CCND3/CCND2/SERPINE1/BCL2L1/SESN1/DDB2/TP53/TP73/CCNB2/STEAP3	43
hsa05145	Toxoplasmosis	62/3400	112/8075	0.00302605	0.0146334	0.00870018	IL10RA/IL10RB/ITGA6/AKT1/ALOX5/LDLR/HLA-DRB1/LAMB2/LAMB4/HLA-DPA1/LAMB1/GNAI2/GNAI1/LAMA5/TNFRSF1A/CCR5/IL12B/PIK3CG/MAPK12/MAPK13/HLA-DRA/TLR2/TLR4/NFKBIB/TYK2/LAMC1/TGFB1/TGFB3/PPIF/CIITA/LY96/HLA-DPB1/HLA-DOA/HLA-DQA1/HLA-DQA2/PIK3R5/NFKBIA/HSPA2/HLA-DMB/HLA-DMA/MAPK8/MAPK9/LAMC3/CASP8/AKT2/IRAK1/IRGM/LAMA1/LAMA2/BCL2L1/HSPA6/IFNGR1/IFNGR2/IKBKB/IKBKG/MAP3K7/STAT3/HSPA1L/CHUK/PIK3R6/LAMC2/MAP2…	62
hsa00604	Glycosphingolipid biosynthesis - ganglio series	12/3400	15/8075	0.00322691	0.0153753	0.00914125	GLB1/ST6GALNAC6/HEXA/B4GALNT1/HEXB/B3GALT4/ST3GAL2/ST3GAL1/ST3GAL5/ST8SIA1/ST6GALNAC4/ST6GALNAC3	12
hsa04060	Cytokine-cytokine receptor interaction	147/3400	295/8075	0.00385764	0.0181141	0.0107696	IL10RA/CNTF/IL10RB/CSF2RB/CSF2RA/BMP6/BMP5/MPL/IL3RA/CCL21/CCL23/CCL24/CCL27/CCL26/IL2RG/IL17RB/LIF/IL6R/IL18RAP/IL23A/IL36G/IL21/IL12RB2/IL13RA2/IL15RA/CX3CR1/BMP2/ACVRL1/NGFR/TNFRSF14/TNFRSF19/TNFRSF1B/TNFRSF1A/CCR5/IL36RN/CCR6/IL12B/THPO/IL31RA/IL21R/GDF11/PRLR/CSF3R/CXCL11/CXCL12/CXCL16/TNFRSF8/CXCL5/CXCL6/IL7/IL5/EPO/GHR/GH2/CCL4L1/TGFB1/TNFRSF12A/TGFB3/INHBC/AMH/TNFRSF18/TNFSF13/TNFSF12/TNF…	147
hsa00360	Phenylalanine metabolism	13/3400	17/8075	0.00430237	0.0199138	0.0118396	AOC3/AOC2/MIF/TAT/PAH/ALDH3B2/ALDH3B1/GOT1L1/MAOB/HPD/GOT2/GOT1/IL4I1	13
hsa00620	Pyruvate metabolism	25/3400	39/8075	0.00453251	0.0206835	0.0122972	ACOT12/ACAT1/ME1/ACSS1/HAGH/LDHAL6B/ME3/PKLR/FH/ALDH3A2/PDHA2/LDHAL6A/ALDH1B1/ALDH2/PCK2/PCK1/GRHPR/MDH1/ALDH9A1/PDHA1/ACYP1/GLO1/ALDH7A1/LDHB/LDHC	25
hsa04810	Regulation of actin cytoskeleton	111/3400	218/8075	0.00483064	0.0217379	0.0129241	ITGA9/ITGA2/ITGA3/ITGA4/ITGA5/ITGAX/ITGAV/ITGAM/ITGAE/ITGA6/RAC2/VCL/FGFR4/FN1/BAIAP2/ACTR2/FGF20/GNG12/ITGA2B/CYFIP2/ACTN4/EZR/FGF8/FGF7/FGF4/CHRM5/ACTR3C/MYLK3/PAK6/PAK3/PDGFRB/PDGFRA/F2R/MYL12A/MYH11/CXCL12/NCKAP1L/LPAR1/FGFR1/ARHGEF6/PFN3/VAV3/ARHGEF12/MYH14/ACTB/CHRM3/CHRM2/PIP5K1C/FGF9/CHRM4/F2/FGF19/FGF10/FGF17/MYH9/PAK1/ITGB5/ITGB7/ITGB8/SRC/EGF/LIMK2/SSH3/PIK3R3/PIK3R1/ITGA8/MSN/PDGFA/IT…	111
hsa05235	PD-L1 expression and PD-1 checkpoint pathway in cancer	50/3400	89/8075	0.0049632	0.0219996	0.0130797	ZAP70/AKT1/PTPN11/PPP3CA/CD274/MTOR/PRKCQ/CD28/MAPK12/MAPK13/CSNK2A2/TLR2/TLR4/TLR9/NFKBIB/NFKBIE/JUN/EGF/PPP3CC/NFATC3/PIK3R3/PIK3R1/TICAM1/NFKBIA/PIK3CD/HIF1A/NFATC1/NFATC2/FOS/AKT2/TIRAP/PIK3R2/RPS6KB1/CD3D/CD3E/IFNGR1/IFNGR2/CSNK2B/IKBKB/IKBKG/MAP3K3/CD4/STAT3/PPP3R2/EGFR/CHUK/LAT/ALK/MAP2K3/MAP2K2	50
hsa02010	ABC transporters	28/3400	45/8075	0.00505738	0.0219996	0.0130797	DEFB1/ABCG2/ABCG8/TAP2/CFTR/ABCG4/ABCA13/TAP1/ABCB7/ABCB6/ABCD3/ABCA8/ABCA9/ABCA2/ABCB11/ABCC12/ABCC10/ABCC11/ABCA6/ABCA4/ABCA5/ABCA1/ABCD1/ABCC8/ABCC5/ABCC2/ABCC3/ABCB4	28
hsa04371	Apelin signaling pathway	73/3400	137/8075	0.00509249	0.0219996	0.0130797	SMAD3/SPHK2/APLNR/CALM1/AKT1/CALML4/PRKACG/GNAQ/GNG10/GNG11/GNG12/LIPE/ADCY4/ADCY1/ADCY3/ADCY8/ADCY10/GNAI2/GNAI1/GNG7/GNG4/GNG3/MTOR/PIK3CG/MYLK3/SPP1/CALML3/PRKACB/PLCB3/PLCB4/TFAM/NOS1/NOS3/SLC8A1/SLC8A2/PIK3R5/MEF2A/EGR1/PRKAB2/ITPR2/ITPR3/ITPR1/NOTCH3/UCP1/CALML5/APLN/GNG8/TGFBR1/AKT2/CCND1/SERPINE1/MRAS/CALM3/BECN1/PRKAG2/HDAC4/RPS6KB1/PLIN1/AGTR1/RRAS/ACTA2/CAMK4/JAG1/SMAD4/PIK3R6/KLF2/ADC…	73
hsa04918	Thyroid hormone synthesis	43/3400	75/8075	0.00541487	0.0228524	0.0135867	ATP1A4/ATP1A3/ATP1A2/ATP1A1/ASGR1/PRKACG/GNAQ/ADCY4/ADCY1/ADCY3/ADCY8/PRKCG/CREB5/ATF4/PRKCA/PRKACB/PLCB3/PLCB4/ATF6B/ATP1B3/TG/CREB3L3/ATP1B2/GSR/PAX8/ITPR2/ITPR3/ITPR1/TTF2/TTF1/CREB3L1/GPX3/GPX2/GPX6/CREB3/CREB1/ATP1B1/TTR/GPX5/GPX8/ALB/ADCY6/TSHR	43
hsa00480	Glutathione metabolism	34/3400	57/8075	0.00554831	0.0228524	0.0135867	GGCT/GSTA4/GGT1/HPGDS/GGT5/GGT6/G6PD/MGST2/MGST3/MGST1/GSTA3/GSTA5/GSTA1/GSTA2/RRM2/CHAC2/GSR/GSTO2/GSTO1/GSTP1/GSTM2/GSTM4/GSTM1/GPX3/GPX2/GPX6/IDH1/GSTT2B/GCLC/GPX5/GPX4/GPX8/GSTM5/OPLAH	34
hsa04720	Long-term potentiation	39/3400	67/8075	0.00556316	0.0228524	0.0135867	GRIN1/CALM1/CALML4/PRKACG/GRIN2C/GRIN2A/RAP1A/PPP3CA/GNAQ/ADCY1/ADCY8/RAPGEF3/PRKCG/CALML3/ATF4/PRKCA/PRKACB/GRIN2B/PLCB3/PLCB4/GRIA1/PPP3CC/CACNA1C/ITPR2/ITPR3/ITPR1/CALML5/BRAF/ARAF/CALM3/RPS6KA3/PPP1R1A/CAMK2D/CAMK2B/GRM5/CREBBP/PPP3R2/CAMK4/MAP2K2	39
hsa00590	Arachidonic acid metabolism	36/3400	61/8075	0.00558757	0.0228524	0.0135867	ALOX5/PLB1/PLA2G5/PLA2G3/ALOX12B/GGT1/HPGDS/GGT5/PLA2G2A/PLA2G4A/PLA2G4E/PLA2G4C/PTGIS/PTGS1/PTGDS/PLA2G12B/LTC4S/CYP2J2/PLA2G6/TBXAS1/CBR3/ALOX15B/CBR1/GPX3/GPX2/GPX6/CYP4F8/CYP4F2/PTGES/AKR1C3/ALOX15/PLA2G1B/PLA2G10/GPX5/GPX8/PLA2G2C	36
hsa04114	Oocyte meiosis	69/3400	129/8075	0.00564256	0.0228524	0.0135867	CPEB1/CPEB3/CPEB2/PLCZ1/CALM1/CALML4/PRKACG/PPP3CA/SPDYE5/SPDYE3/REC8/ESPL1/PTTG1/PTTG2/AURKA/SMC1B/ADCY4/ADCY1/ADCY3/ADCY8/PPP2R5B/PLK1/MAD1L1/SPDYE16/CCNE2/SMC1A/SLK/PPP2R1B/SPDYE17/CALML3/MAPK12/MAPK13/CDC25C/CDK1/PRKACB/YWHAH/SPDYA/SPDYC/PPP3CC/IGF1/MAD2L2/MAD2L1/MOS/FBXO43/ITPR2/ITPR3/ITPR1/CCNE1/CALML5/PKMYT1/CDC20/SMC3/SPDYE4/SPDYE6/BUB1/SPDYE1/CCNB1/ANAPC11/ANAPC10/CALM3/SPDYE2B/STAG3/RPS…	69
hsa04659	Th17 cell differentiation	58/3400	107/8075	0.00738802	0.0295521	0.01757	SMAD3/ZAP70/IL2RG/PPP3CA/HLA-DRB1/IL6R/IL23A/IL21/HLA-DPA1/MTOR/RORC/PRKCQ/IL21R/MAPK12/MAPK13/HLA-DRA/NFKBIB/NFKBIE/TYK2/TGFB1/JUN/PPP3CC/HLA-DPB1/HLA-DOA/NFATC3/HLA-DQA1/HLA-DQA2/NFKBIA/HLA-DMB/HLA-DMA/FOXP3/HIF1A/IL1R1/NFATC1/NFATC2/FOS/MAPK8/MAPK9/TGFBR2/TGFBR1/STAT5A/HSP90AA1/CD3D/CD3E/IFNGR1/IFNGR2/JAK3/IKBKB/IKBKG/IL17F/CD4/STAT3/PPP3R2/AHR/SMAD4/CHUK/LAT/STAT6	58
hsa05218	Melanoma	41/3400	72/8075	0.00765074	0.0302017	0.0179562	AKT1/BAX/CDKN1A/FGF20/E2F2/E2F1/CDK6/FGF8/FGF7/FGF4/GADD45G/PDGFRB/PDGFRA/GADD45A/FGFR1/FGF9/FGF19/FGF10/FGF17/EGF/GADD45B/PIK3R3/PIK3R1/PDGFA/BAK1/PIK3CD/IGF1/CDKN2A/FGF18/BRAF/AKT2/CCND1/POLK/HGF/ARAF/PIK3R2/DDB2/TP53/FGF1/EGFR/MAP2K2	41
hsa05230	Central carbon metabolism in cancer	40/3400	70/8075	0.00773685	0.0302017	0.0179562	FLT3/AKT1/PDK1/LDHAL6B/MTOR/G6PD/PDGFRB/PDGFRA/NTRK3/PDHA2/LDHAL6A/GLS/FGFR1/RET/PGAM2/HK3/HK1/PIK3R3/PIK3R1/PIK3CD/HIF1A/FGFR3/AKT2/MYC/PIK3R2/PFKP/PFKL/PDHA1/PGAM4/PGAM1/SLC7A5/SLC2A2/SLC1A5/IDH1/TP53/GLS2/EGFR/MAP2K2/LDHB/LDHC	40
hsa04640	Hematopoietic cell lineage	54/3400	99/8075	0.00809699	0.0312312	0.0185683	ITGA2/ITGA3/ITGA4/ITGA5/ITGAM/FLT3/ITGA6/CSF2RA/IL3RA/HLA-DRB1/IL6R/ITGA2B/HLA-DPA1/CR2/THPO/CD44/CD22/CD24/CSF3R/MME/HLA-DRA/FLT3LG/IL7/IL5/EPO/HLA-DPB1/CD8A/CD8B/HLA-DOA/HLA-DQA1/HLA-DQA2/ITGA1/HLA-DMB/HLA-DMA/IL1R2/IL1R1/IL7R/DNTT/IL5RA/CSF1/CD38/CD33/CD34/CD36/CD3D/CD3E/CD1D/CD14/CD19/GP9/CD4/CD5/CD8B2/CD9	54
hsa04713	Circadian entrainment	53/3400	97/8075	0.00827871	0.0315565	0.0187617	GRIN1/CALM1/CALML4/PRKACG/GRIN2C/GRIN2A/GNAQ/GNG10/GNG11/GNG12/RASD1/ADCY4/ADCY1/ADCY3/ADCY8/ADCY10/MTNR1A/GNAI2/GNAI1/GRIA3/CACNA1I/GNG7/GNG4/GNG3/PRKCG/CALML3/PRKCA/PRKACB/GRIN2B/PLCB3/PLCB4/GUCY1A1/NOS1/NOS1AP/GRIA1/CACNA1H/CACNA1C/KCNJ6/KCNJ9/ITPR3/ITPR1/FOS/CALML5/GNG8/CREB1/CALM3/CAMK2D/CAMK2B/ADCY6/PRKG2/RYR1/RYR3/RYR2	53
hsa04210	Apoptosis	71/3400	136/8075	0.0105749	0.0398405	0.0236868	AKT1/CSF2RB/IL3RA/MAP3K5/BAX/CTSD/CTSS/LMNA/PRF1/LMNB2/LMNB1/ENDOG/RIPK1/SPTA1/TUBA3C/TUBA3E/TUBA3D/TNFRSF1A/HRK/TUBA1A/GADD45G/GADD45A/BCL2L11/ATF4/CTSK/CTSO/CTSC/CTSF/CTSZ/CTSV/BIRC5/ACTB/JUN/TUBA8/TRADD/TNFSF10/TNFRSF10B/PMAIP1/GADD45B/CASP10/PIK3R3/PIK3R1/TUBAL3/NFKBIA/NGF/BAK1/PIK3CD/CAPN2/ITPR2/ITPR3/ITPR1/AIFM1/FOS/MAPK8/MAPK9/TUBA4A/TP53AIP1/CASP6/CASP8/AKT2/PIK3R2/BCL2L1/TRAF1/TRAF2/IKBK…	71
hsa05031	Amphetamine addiction	39/3400	69/8075	0.0107774	0.0401365	0.0238628	GRIN1/CALM1/CALML4/PRKACG/GRIN2C/GRIN2A/SLC18A2/PPP3CA/GRIA3/PRKCG/CALML3/CREB5/ATF4/PRKCA/PRKACB/GRIN2B/JUN/ATF6B/TH/CREB3L3/GRIA1/PPP3CC/CACNA1C/GRIN3B/FOS/CALML5/CREB3L1/DRD1/CREB3/CREB1/CALM3/PDYN/MAOB/CAMK2D/CAMK2B/PPP3R2/CAMK4/ARC/SLC6A3	39
hsa00532	Glycosaminoglycan biosynthesis - chondroitin sulfate / dermatan sulfate	14/3400	20/8075	0.0109224	0.0402144	0.0239091	CHST3/CHST7/B3GAT3/CHPF/CHPF2/CHST13/CHST12/CHST15/XYLT1/CHSY1/XYLT2/CHST11/CSGALNACT1/CHSY3	14
hsa05321	Inflammatory bowel disease	37/3400	65/8075	0.0110688	0.0402955	0.0239574	SMAD3/IL2RG/HLA-DRB1/IL18RAP/IL23A/IL21/IL12RB2/HLA-DPA1/RORC/IL12B/MAF/IL21R/HLA-DRA/IL5/TLR2/TLR4/TLR5/TGFB1/JUN/TGFB3/HLA-DPB1/HLA-DOA/HLA-DQA1/HLA-DQA2/HLA-DMB/HLA-DMA/FOXP3/NFATC1/IL18/IL13/IFNGR1/IFNGR2/IL17F/STAT3/IL18R1/STAT6/STAT4	37
hsa00514	Other types of O-glycan biosynthesis	28/3400	47/8075	0.0116267	0.041507	0.0246776	B4GALT2/GALNTL5/C1GALT1C1L/B4GALT1/PLOD3/POMT1/GALNTL6/GALNT5/GALNT3/LFNG/POGLUT1/GALNT12/C1GALT1C1/GALNT14/GALNT18/MFNG/ST3GAL3/OGT/COLGALT2/GALNT8/GALNT7/GALNT1/GALNT2/POFUT1/ST6GAL2/ST6GAL1/GALNT10/GALNT15	28
hsa04913	Ovarian steroidogenesis	30/3400	51/8075	0.0116578	0.041507	0.0246776	LHCGR/ALOX5/BMP6/PRKACG/LDLR/INSR/HSD3B2/ACOT2/ADCY4/ADCY1/ADCY3/ADCY8/PLA2G4A/PLA2G4E/HSD17B1/HSD17B7/STAR/PLA2G4C/CYP19A1/CYP1B1/PRKACB/CYP11A1/CYP2J2/IGF1/BMP15/LHB/AKR1C3/CYP17A1/ACOT1/ADCY6	30
hsa05210	Colorectal cancer	47/3400	86/8075	0.0123782	0.0435928	0.0259177	SMAD3/RAC2/AKT1/EREG/BAX/CDKN1A/MTOR/GADD45G/GADD45A/BCL2L11/BIRC5/LEF1/TGFB1/JUN/TGFB3/CTNNB1/EGF/PMAIP1/GADD45B/PIK3R3/PIK3R1/BAK1/PIK3CD/FOS/MAPK8/MAPK9/BRAF/TGFBR2/TGFBR1/AKT2/MYC/CCND1/MSH2/DCC/POLK/ARAF/PIK3R2/TCF7/AREG/RPS6KB1/AXIN2/DDB2/TP53/EGFR/SMAD4/MAP2K2/TGFA	47
hsa05220	Chronic myeloid leukemia	42/3400	76/8075	0.0137766	0.0479959	0.0285356	SMAD3/MECOM/AKT1/PTPN11/BAX/SHC1/CDKN1A/E2F2/E2F1/CDK6/CDKN1B/GADD45G/GADD45A/TGFB1/CBL/TGFB3/GADD45B/PIK3R3/PIK3R1/NFKBIA/BAK1/PIK3CD/SHC4/CDKN2A/BRAF/TGFBR2/TGFBR1/AKT2/MYC/CCND1/POLK/ARAF/PIK3R2/STAT5A/BCL2L1/DDB2/IKBKB/IKBKG/TP53/SMAD4/CHUK/MAP2K2	42
hsa00603	Glycosphingolipid biosynthesis - globo and isoglobo series	11/3400	15/8075	0.0144846	0.0499257	0.0296829	A4GALT/FUT2/HEXA/B3GALT5/HEXB/ST3GAL2/ST3GAL1/A3GALT2/FUT1/ST8SIA1/GBGT1	11
hsa00030	Pentose phosphate pathway	19/3400	30/8075	0.0153664	0.0519212	0.0308693	H6PD/G6PD/PRPS1L1/GPI/RGN/TKTL1/TKT/TKTL2/PGM1/PGM2/PFKP/PFKL/FBP1/FBP2/IDNK/RBKS/PRPS2/ALDOC/PRPS1	19
hsa04929	GnRH secretion	36/3400	64/8075	0.0153841	0.0519212	0.0308693	AKT1/GNRH1/GNAQ/CACNA1I/KISS1R/PRKCG/HCN1/SPP1/HCN2/CACNA1S/PRKCA/PLCB3/PLCB4/ESR2/KCNJ11/PIK3R3/PIK3R1/PIK3CD/CACNA1H/CACNA1C/ARRB2/ARRB1/KCNJ6/KCNJ9/ITPR2/ITPR3/ITPR1/LHB/KISS1/KCNN3/KCNN2/KCNN1/KCNN4/AKT2/PIK3R2/MAP2K2	36
hsa04727	GABAergic synapse	48/3400	89/8075	0.015714	0.0523931	0.0311499	ABAT/PRKACG/GABRA3/GNG10/GNG11/GNG12/ADCY4/ADCY1/ADCY3/ADCY8/GNAI2/GNAI1/GABRQ/GABRD/GNG7/GNG4/GNG3/PRKCG/GABRA5/SLC38A3/SLC38A2/CACNA1S/GLS/HAP1/PRKCA/PRKACB/NSF/SRC/GABRA1/CACNA1A/CACNA1B/CACNA1C/KCNJ6/GABRG3/GABRG2/GNG8/GABRA6/GABRA2/GABRR1/GABRA4/SLC6A13/SLC6A12/GLS2/SLC38A1/SLC32A1/GAD2/PLCL1/ADCY6	48
hsa00512	Mucin type O-glycan biosynthesis	20/3400	32/8075	0.0158473	0.0523931	0.0311499	GALNTL5/GCNT4/GCNT3/C1GALT1C1L/GALNTL6/GALNT5/GALNT3/GALNT12/C1GALT1C1/GALNT14/GALNT18/ST3GAL2/ST3GAL1/GALNT8/GALNT7/GALNT1/GALNT2/GALNT10/GALNT15/ST6GALNAC1	20
hsa04064	NF-kappa B signaling pathway	55/3400	104/8075	0.0166325	0.0544336	0.032363	ZAP70/CCL21/SYK/RIPK1/TNFRSF1A/GADD45G/PRKCQ/TRIM25/GADD45A/CSNK2A2/TAB3/CXCL12/LYN/TLR4/CYLD/CCL4L1/CARD10/VCAM1/TRADD/TNFSF11/LBP/LY96/GADD45B/TICAM1/NFKBIA/RELB/TNFSF13B/IL1R1/NFKB2/PIAS4/CARD11/CCL13/IRAK1/TIRAP/ICAM1/BCL2L1/TRAF1/BTK/CSNK2B/TRAF2/LTA/CD14/IKBKB/IKBKG/LTBR/MAP3K7/MALT1/TRAF3/DDX58/EDARADD/CARD14/CHUK/LAT/MAP3K14/EDA2R	55
hsa05033	Nicotine addiction	24/3400	40/8075	0.0168539	0.0546065	0.0324659	GRIN1/GRIN2C/GRIN2A/GABRA3/GRIA3/GABRQ/GABRD/GABRA5/GRIN2B/GABRA1/GRIA1/CHRNA4/CHRNA6/CACNA1A/CACNA1B/GABRG3/GABRG2/GRIN3B/GABRA6/GABRA2/GABRR1/GABRA4/SLC32A1/CHRNB2	24
hsa05164	Influenza A	86/3400	171/8075	0.0177162	0.0568322	0.0337891	NUP98/TMPRSS11D/TPSD1/AKT1/EIF2AK2/BAX/HLA-DRB1/PRSS3/PYCARD/MX1/HLA-DPA1/OAS1/OAS2/TLR3/CDK6/IRF9/KPNA5/KPNA2/TNFRSF1A/SLC25A31/IL12B/IRF7/TPSAB1/TRIM25/CALCOCO2/HLA-DRA/PRKCA/TLR7/TLR4/NFKBIB/TYK2/ACTB/TRADD/TNFSF10/TNFRSF10B/CIITA/HLA-DPB1/HLA-DOA/HLA-DQA1/HLA-DQA2/PIK3R3/PIK3R1/TICAM1/NFKBIA/BAK1/PIK3CD/HLA-DMB/HLA-DMA/MAVS/SOCS3/CXCL10/CCL2/CCL5/DNAJB1/IL18/NXF2/TPSB2/IL33/RNASEL/CASP1/CASP8…	86
hsa04142	Lysosome	66/3400	128/8075	0.018609	0.0585869	0.0348324	IGF2R/LAPTM4B/HYAL4/GGA1/CTSD/CTSS/PPT1/IDUA/GLB1/ATP6AP1/PSAP/HGSNAT/LGMN/CD63/CD68/CLTCL1/HEXA/NAGLU/DNASE2B/ARSA/HEXB/CTSK/CTSO/CTSA/CTSC/CTSF/CTSZ/CTSV/DNASE2/CTSG/AP1S2/LITAF/SLC11A2/LAMP2/ASAH1/LAPTM5/SGSH/ABCA2/AP3B1/AP3B2/AP4M1/AP1M2/AP1M1/SCARB2/LIPA/CLN5/HYAL3/HYAL2/GAA/AP4S1/AP1G2/TCIRG1/MANBA/AP3S2/LAMP3/NEU1/CTNS/SPAM1/FUCA2/PPT2/AP3M1/AP3M2/ACP5/NAPSA/GM2A/TPP1	66
hsa00531	Glycosaminoglycan degradation	13/3400	19/8075	0.0186249	0.0585869	0.0348324	HYAL4/IDUA/GLB1/HGSNAT/HEXA/NAGLU/HEXB/SGSH/HPSE2/HYAL3/HYAL2/SPAM1/HPSE	13
hsa04922	Glucagon signaling pathway	56/3400	107/8075	0.0202691	0.0631461	0.037543	CALM1/AKT1/GYS2/CALML4/PRKACG/PPP3CA/GNAQ/LDHAL6B/PPP4C/PPP4R3C/CALML3/GCGR/CREB5/PDHA2/LDHAL6A/ATF4/PRKACB/PHKA1/PLCB3/PLCB4/CREB3L3/PHKG2/PGAM2/PPP3CC/PCK2/PCK1/PRKAB2/ITPR2/ITPR3/ITPR1/CALML5/CPT1B/PYGL/CREB3L1/PYGM/AKT2/CREB3/CREB1/PFKP/PFKL/CALM3/PDHA1/PRKAG2/PGAM4/PGAM1/FBP1/FBP2/G6PC2/CAMK2D/CAMK2B/PPARA/SLC2A2/CREBBP/PPP3R2/LDHB/LDHC	56
hsa04540	Gap junction	47/3400	88/8075	0.0207064	0.0638942	0.0379878	GJA1/PRKACG/GNAQ/ADCY4/ADCY1/ADCY3/ADCY8/HTR2C/HTR2B/GNAI2/GNAI1/TUBA3C/TUBA3E/TUBA3D/TUBA1A/PRKCG/PDGFRB/PDGFRA/CDK1/LPAR1/PRKCA/PRKACB/PLCB3/PLCB4/TUBA8/GUCY1A1/SRC/EGF/TUBB8/TUBB3/TUBAL3/PDGFA/ITPR2/ITPR3/ITPR1/MAPK7/TUBA4A/DRD2/DRD1/TUBB/ADRB1/GRM5/EGFR/TUBB4B/ADCY6/PRKG2/MAP2K2	47
hsa05217	Basal cell carcinoma	35/3400	63/8075	0.0211627	0.0642918	0.0382242	PTCH2/BAX/WNT3/WNT2/WNT1/WNT8A/CDKN1A/WNT10B/SHH/BMP2/HHIP/WNT2B/WNT11/GADD45G/GADD45A/FZD1/FZD2/FZD9/LEF1/CTNNB1/GADD45B/GLI3/GLI1/WNT16/BAK1/FZD10/WNT7A/WNT7B/POLK/FZD4/TCF7/AXIN2/DDB2/TP53/GLI2	35
hsa04270	Vascular smooth muscle contraction	68/3400	133/8075	0.0213614	0.0642918	0.0382242	CALM1/CALCRL/CALML4/PRKACG/ACTG2/PLA2G5/PLA2G3/GNAQ/ADCY4/ADCY1/ADCY3/ADCY8/PLA2G2A/PLA2G4A/PLA2G4E/PLA2G4C/PRKCG/ADORA2B/AGT/PRKCQ/MYLK3/CALML3/CALCB/MYH11/CACNA1S/PRKCA/PRKACB/ARHGEF12/MYH14/PLA2G12B/PLCB3/PLCB4/KCNMB1/KCNMB3/GUCY1A1/MYH9/AVP/PPP1R14A/CACNA1C/ITPR2/ITPR3/ITPR1/PLA2G6/CALML5/PPP1R12C/BRAF/CALD1/ARAF/CALM3/EDNRA/NPR1/NPPB/NPPA/AGTR1/PLA2G1B/ACTA2/PLA2G10/ARHGEF1/KCNMA1/KCNU1/ADCY…	68
hsa04614	Renin-angiotensin system	15/3400	23/8075	0.0214332	0.0642918	0.0382242	KLK1/ATP6AP2/ACE/AGT/MME/CTSA/CTSG/REN/PREP/KLK2/ACE2/THOP1/CPA3/AGTR1/ENPEP	15
hsa01200	Carbon metabolism	61/3400	118/8075	0.0216355	0.0642918	0.0382242	GPT2/ADH5/ACAT1/ME1/ENO3/ENO4/GLDC/ACSS1/ME3/PKLR/H6PD/G6PD/FH/PRPS1L1/CPS1/PDHA2/GPI/RGN/TKTL1/CAT/PSAT1/SHMT1/AMT/SHMT2/PGAM2/GLUD2/HK3/HK1/TKT/SDHD/TKTL2/SDSL/PCCB/PCCA/MDH1/GOT1L1/PFKP/PFKL/PGK2/PGK1/PDHA1/MCEE/PGAM4/PGAM1/ACADS/FBP1/FBP2/ACO1/IDNK/GLUD1/IDH1/OGDHL/GOT2/GOT1/HAO1/PGP/GPT/SUCLG2/PRPS2/ALDOC/PRPS1	61
hsa04978	Mineral absorption	33/3400	59/8075	0.0219856	0.0642918	0.0382242	ATP1A4/ATP1A3/ATP1A2/ATP1A1/CLCN2/SLC40A1/FTL/HMOX2/HEPH/TRPV6/HMOX1/MT1X/MT1M/MT1E/ATP1B3/ATP1B2/SLC11A2/SLC8A1/SLC8A2/ATP2B1/ATP2B4/FTH1/CYBRD1/SLC34A2/STEAP1/ATP1B1/ATP7B/SLC46A1/SLC26A3/ATP7A/SLC5A1/ATP2B2/MT2A	33
hsa05163	Human cytomegalovirus infection	110/3400	225/8075	0.0220259	0.0642918	0.0382242	ITGAV/IL10RA/IL10RB/RAC2/CALM1/AKT1/CALML4/PRKACG/TAP2/BAX/HLA-B/PPP3CA/IL6R/GNAQ/CDKN1A/E2F2/E2F1/GNG10/GNG11/GNG12/ADCY4/ADCY1/ADCY3/ADCY8/GNAI2/GNAI1/HLA-F/RIPK1/CDK6/GNG7/GNG4/GNG3/MTOR/TNFRSF1A/CCR5/PRKCG/ELK1/CALML3/PDGFRA/CREB5/EIF4EBP1/MAPK12/MAPK13/ATF4/PTGER4/PTGER3/CXCL12/PRKCA/PRKACB/TAP1/ARHGEF12/CCL4L1/PLCB3/PLCB4/ATF6B/TRADD/CREB3L3/CTNNB1/SRC/PPP3CC/NFATC3/PIK3R3/PIK3R1/CCL3/NFKBI…	110
hsa05215	Prostate cancer	51/3400	97/8075	0.0234342	0.0677918	0.0403051	AKT1/SRD5A2/KLK3/CDKN1A/E2F2/E2F1/CDKN1B/CCNE2/MTOR/PDGFRB/PDGFRA/CREB5/ATF4/FGFR1/LEF1/MMP9/CREB3L3/CTNNB1/EGF/PIK3R3/PIK3R1/NFKBIA/PDGFA/PIK3CD/IGF1/IL1R2/CCNE1/GSTP1/CREB3L1/BRAF/AKT2/CCND1/CREB3/CREB1/ARAF/PIK3R2/SPINT1/HSP90AA1/TCF7/TMPRSS2/IKBKB/IKBKG/CREBBP/NKX3-1/TP53/EGFR/CHUK/MAP2K2/TGFA/PLAT/ETV5	51
hsa00250	Alanine, aspartate and glutamate metabolism	22/3400	37/8075	0.0247759	0.071039	0.0422356	ASS1/ABAT/GPT2/RIMKLA/CPS1/GFPT1/GLS/ALDH5A1/ASL/GLUD2/NIT2/DDO/GOT1L1/ASRGL1/GLUD1/GOT2/GOT1/GLS2/GAD2/GPT/ASNS/IL4I1	22
hsa04310	Wnt signaling pathway	80/3400	160/8075	0.0253877	0.0721545	0.0428989	SMAD3/RAC2/CSNK1A1L/PRKACG/PPP3CA/DAAM2/WNT3/WNT2/WNT1/WNT8A/LGR6/DKK2/WNT10B/MMP7/WNT2B/WNT11/SERPINF1/PRKCG/GPC4/SFRP2/NKD1/TBL1X/FZD1/FZD2/FZD9/CSNK2A2/SENP2/ROR2/PRKCA/PRKACB/TBL1XR1/LEF1/JUN/PLCB3/PLCB4/CTNND2/CTNNB1/PPP3CC/RSPO2/NFATC3/RSPO4/PORCN/WNT16/SFRP1/SFRP4/FRAT1/RNF43/FZD10/NFATC1/NFATC2/BAMBI/MAPK8/MAPK9/WNT7A/WNT7B/TPTEP2-CSNK1E/MYC/CCND1/CCND3/CCND2/FZD4/CACYBP/FRAT2/CXXC4/TCF7/…	80
hsa05167	Kaposi sarcoma-associated herpesvirus infection	95/3400	193/8075	0.02587	0.0728858	0.0433336	CALM1/AKT1/EIF2AK2/CALML4/BAX/HLA-B/PPP3CA/SYK/ANGPT2/CDKN1A/E2F2/E2F1/GNG10/GNG11/GNG12/TLR3/HLA-F/CDK6/GNG7/GNG4/GNG3/IRF9/MTOR/TNFRSF1A/CCR5/PIK3CG/CLEC2B/IRF7/CALML3/MAPK12/MAPK13/LYN/TYK2/LEF1/JUN/TRADD/CTNNB1/SRC/PPP3CC/CCR4/NFATC3/PIK3R5/PIK3R3/PIK3R1/TICAM1/NFKBIA/BAK1/PIK3CD/HIF1A/ITPR2/ITPR3/ITPR1/HLA-G/NFATC1/NFATC2/FOS/CALML5/HLA-C/HLA-A/MAPK8/MAPK9/GNG8/HCK/HLA-E/CASP8/AKT2/MYC/CCND1…	95
hsa04071	Sphingolipid signaling pathway	61/3400	119/8075	0.0264999	0.0733719	0.0436226	SPHK2/S1PR5/RAC2/AKT1/PPP2R3B/FCER1G/MAP3K5/BAX/CTSD/SMPD2/S1PR4/GNAQ/PPP2R5B/GNAI2/GNAI1/TNFRSF1A/PPP2R1B/ASAH2/PRKCG/FYN/MAPK12/MAPK13/ACER2/FCER1A/S1PR3/S1PR2/S1PR1/PRKCA/PRKCZ/PLD2/PLCB3/PLCB4/TRADD/NOS3/ASAH1/PIK3R3/PIK3R1/PIK3CD/PPP2R2C/PPP2R3C/MAPK8/MAPK9/OPRD1/MS4A2/AKT2/DEGS2/SGMS2/PIK3R2/PPP2R2B/TRAF2/CERS2/KNG1/TP53/NSMAF/CERS4/CERS3/CERS1/ACER1/ADORA1/CERS6/MAP2K2	61
hsa04935	Growth hormone synthesis, secretion and action	61/3400	119/8075	0.0264999	0.0733719	0.0436226	IGFBP3/AKT1/IRS1/PRKACG/SHC1/GNAQ/ADCY4/ADCY1/ADCY3/ADCY8/ADCY10/GNAI2/GNAI1/MTOR/PRKCG/CREB5/MAPK12/MAPK13/ATF4/CACNA1S/IRS2/PRKCA/PRKACB/GHRHR/GHR/GH2/PLCB3/PLCB4/ATF6B/CREB3L3/SSTR3/SSTR2/PIK3R3/PIK3R1/PIK3CD/IGF1/CACNA1C/SOCS3/ITPR2/ITPR3/ITPR1/SHC4/FOS/CSH2/CSH1/MAPK8/MAPK9/CREB3L1/AKT2/CREB3/CREB1/PIK3R2/STAT5A/IGFALS/JUNB/CREBBP/STAT3/ADCY6/MAP2K3/MAP2K2/MAP2K4	61
hsa04660	T cell receptor signaling pathway	54/3400	104/8075	0.0267219	0.0733719	0.0436226	ZAP70/AKT1/PPP3CA/CTLA4/PTPRC/ITK/PRKCQ/PAK6/PAK3/FYN/CD28/MAPK12/MAPK13/TEC/IL5/NFKBIB/NFKBIE/VAV3/JUN/PAK1/PPP3CC/CD8A/CD8B/NFATC3/PIK3R3/PIK3R1/NFKBIA/PIK3CD/CDC42/NFATC1/NFATC2/FOS/CARD11/MAPK8/MAPK9/LCP2/AKT2/BUB1B-PAK6/PIK3R2/CD3D/CD3E/IKBKB/IKBKG/MAP3K8/MAP3K7/MALT1/CD4/PPP3R2/CHUK/LAT/CD8B2/NCK2/MAP3K14/MAP2K2	54
hsa05142	Chagas disease	53/3400	102/8075	0.0275403	0.0749837	0.0445809	AKT1/GNA14/GNAQ/ADCY1/ACE/GNAI2/GNAI1/TNFRSF1A/PPP2R1B/IL12B/MAPK12/MAPK13/TLR2/TLR6/TLR4/TLR9/TGFB1/JUN/PLCB3/PLCB4/TGFB3/PIK3R3/PIK3R1/CCL3/TICAM1/NFKBIA/PIK3CD/PPP2R2C/CCL2/CCL5/FOS/MAPK8/MAPK9/TGFBR2/TGFBR1/CASP8/AKT2/IRAK1/SERPINE1/C1QC/C1QB/C1QA/PIK3R2/PPP2R2B/CD3D/CD3E/IFNGR1/IFNGR2/IKBKB/IKBKG/KNG1/CHUK/MAP2K4	53
hsa04750	Inflammatory mediator regulation of TRP channels	51/3400	98/8075	0.0292529	0.0789829	0.0469586	CALM1/CALML4/PRKACG/GNAQ/ADCY4/ADCY1/ADCY3/ADCY8/HTR2C/HTR2B/PLA2G4A/PLA2G4E/PLA2G4C/PRKCG/PRKCQ/CALML3/MAPK12/MAPK13/PTGER4/PRKCA/TRPV4/TRPV2/PRKACB/PLCB3/PLCB4/TRPV1/CYP2J2/SRC/TRPM8/PIK3R3/PIK3R1/NGF/PIK3CD/IGF1/IL1R1/ITPR2/ITPR3/ITPR1/PLA2G6/CALML5/BDKRB1/ASIC4/MAPK8/MAPK9/PIK3R2/CALM3/CAMK2D/CAMK2B/KNG1/ADCY6/MAP2K3	51
hsa01521	EGFR tyrosine kinase inhibitor resistance	42/3400	79/8075	0.0303069	0.0811524	0.0482485	AKT1/BAX/IL6R/SHC1/EIF4E1B/GAS6/MTOR/GAB1/PRKCG/PDGFRB/PDGFRA/EIF4EBP1/BCL2L11/PRKCA/SRC/EGF/PIK3R3/PIK3R1/PDGFA/PIK3CD/IGF1/FOXO3/SHC4/FGFR3/BRAF/NF1/AKT2/HGF/ARAF/PIK3R2/NRG1/NRG2/BCL2L1/RPS6KB1/STAT3/VEGFA/EGFR/AXL/EIF4E/MAP2K2/TGFA/KDR	42
hsa01230	Biosynthesis of amino acids	40/3400	75/8075	0.0320536	0.085126	0.050611	ASS1/GPT2/ENO3/ENO4/OTC/PYCR1/PKLR/PRPS1L1/ARG2/CPS1/TKTL1/PSAT1/SHMT1/CBS/NAGS/MAT1A/SHMT2/PGAM2/ASL/TKT/TKTL2/SDSL/PAH/GOT1L1/PFKP/PFKL/PGK2/PGK1/PGAM4/PGAM1/ACO1/IDH1/GOT2/GOT1/MAT2A/GPT/ASNS/PRPS2/ALDOC/PRPS1	40
hsa01524	Platinum drug resistance	39/3400	73/8075	0.0329572	0.0868141	0.0516146	AKT1/MAP3K5/BAX/GSTA4/CDKN1A/BRCA1/MGST2/MGST3/MGST1/GSTA3/BIRC5/GSTA5/GSTA1/GSTA2/PMAIP1/PIK3R3/PIK3R1/BAK1/PIK3CD/POLH/GSTO2/GSTO1/CDKN2A/GSTP1/GSTM2/GSTM4/GSTM1/CASP8/AKT2/MSH2/PIK3R2/BCL2L1/ATP7B/TP53/TOP2A/ATP7A/GSTT2B/GSTM5/ABCC2	39
hsa05130	Pathogenic Escherichia coli infection	96/3400	197/8075	0.0338409	0.0884231	0.0525712	PTPN11/MYO1H/MYO1F/MYO1A/BAX/BAIAP2/ACTR2/PYCARD/CLDN16/ABI1/CYFIP2/RIPK1/SLC9A3R1/EZR/TUBA3C/TUBA3E/TUBA3D/CLDN9/CLDN1/CLDN3/CLDN5/TNFRSF1A/ACTR3C/TUBA1A/CLDN6/PAK3/FYN/FCGR2A/CYTH4/F2R/MYH11/MAPK12/MAPK13/TAB3/NCKAP1L/LPAR1/TLR4/TLR5/NFKBIB/ARHGEF12/MYH14/ACTB/JUN/WASF3/TUBA8/F2/MYH9/TRADD/PAK1/TNFSF10/TNFRSF10B/SRC/MYO6/BAIAP2L1/TUBB8/TUBB3/CLDN23/TUBAL3/NFKBIA/BAK1/CDC42/CLDN17/WIPF3/WIPF1/IL…	96
hsa04630	JAK-STAT signaling pathway	80/3400	162/8075	0.0353291	0.0902009	0.0536282	IL10RA/CNTF/IL10RB/AKT1/PTPN11/CSF2RB/CSF2RA/MPL/IL3RA/IL2RG/LIF/IL6R/CDKN1A/IL23A/IL21/IL12RB2/IL13RA2/IL15RA/STAM/IRF9/MTOR/IL12B/THPO/PDGFRB/PDGFRA/IL21R/PRLR/CSF3R/IL7/IL5/EPO/TYK2/GHR/GH2/IFNL1/EGF/PIK3R3/PIK3R1/PDGFA/CNTFR/PIK3CD/PRL/SOCS6/SOCS3/PIAS2/PIAS4/IL7R/IL20/IL13/CSH2/CSH1/IL5RA/LEPR/IFNL3/AKT2/MYC/CCND1/CCND3/CCND2/PIK3R2/STAT5A/IFNLR1/BCL2L1/IFNGR1/IFNGR2/IL20RA/IL20RB/JAK3/CREBB…	80
hsa05161	Hepatitis B	80/3400	162/8075	0.0353291	0.0902009	0.0536282	SMAD3/AKT1/BAX/PCNA/CDKN1A/CCNA2/CCNA1/E2F2/E2F1/ATP6AP1/TLR3/CCNE2/PRKCG/IRF7/ELK1/CREB5/MAPK12/MAPK13/ATF4/PRKCA/BIRC5/TLR2/TLR4/TYK2/TGFB1/MMP9/JUN/TGFB3/ATF6B/CREB3L3/VDAC3/SRC/NFATC3/CASP10/PIK3R3/PIK3R1/TICAM1/NFKBIA/PIK3CD/MAVS/EGR3/CCNE1/NFATC1/NFATC2/FOS/MAPK8/MAPK9/CREB3L1/BRAF/TGFBR2/TGFBR1/CASP8/AKT2/MYC/IRAK1/CREB3/CREB1/ARAF/TIRAP/PIK3R2/STAT5A/HSPG2/JAK3/DDB2/IKBKB/IKBKG/CREBBP/MAP…	80
hsa05340	Primary immunodeficiency	22/3400	38/8075	0.0358559	0.0902009	0.0536282	ZAP70/IGLL1/TAP2/IL2RG/PTPRC/TAP1/CIITA/AICDA/ORAI1/CD8A/CD8B/IL7R/BTK/CD3D/CD3E/JAK3/CD19/IKBKG/CD4/DCLRE1C/CD8B2/RAG2	22
hsa04950	Maturity onset diabetes of the young	16/3400	26/8075	0.0358664	0.0902009	0.0536282	HNF4A/PKLR/ONECUT1/RFX6/NKX6-1/HNF4G/IAPP/PAX4/PAX6/HNF1B/FOXA3/FOXA2/NEUROD1/MNX1/SLC2A2/MAFA	16
hsa04915	Estrogen signaling pathway	69/3400	138/8075	0.0359133	0.0902009	0.0536282	CALM1/AKT1/CALML4/PRKACG/CTSD/POMC/SHC1/GNAQ/ADCY4/ADCY1/ADCY3/ADCY8/GNAI2/GNAI1/KRT17/KRT15/KRT12/KRT34/KRT33B/CALML3/CREB5/ATF4/NCOA2/PRKACB/MMP9/MMP2/JUN/PLCB3/PLCB4/ESR2/ESR1/ATF6B/CREB3L3/NOS3/SRC/PIK3R3/PIK3R1/HSPA2/PIK3CD/KCNJ6/KCNJ9/ITPR2/ITPR3/ITPR1/SHC4/KRT33A/FOS/CALML5/KRT9/CREB3L1/FKBP4/AKT2/KRT28/KRT23/KRT26/KRT27/OPRM1/CREB3/CREB1/PIK3R2/CALM3/HSP90AA1/HSPA6/HSPA1L/EGFR/FKBP5/ADCY6…	69
hsa04744	Phototransduction	17/3400	28/8075	0.0362722	0.0902079	0.0536324	CALM1/CALML4/GUCA1A/GUCA1C/CNGB1/CALML3/RGS9/GNAT1/GUCY2D/CALML5/PDE6G/CALM3/SAG/GNAT2/PDE6B/GRK7/GRK1	17
hsa00630	Glyoxylate and dicarboxylate metabolism	18/3400	30/8075	0.036473	0.0902079	0.0536324	HYI/ACAT1/GLDC/ACSS1/HOGA1/AFMID/CAT/SHMT1/AMT/SHMT2/GRHPR/PCCB/PCCA/MDH1/MCEE/ACO1/HAO1/PGP	18
hsa05152	Tuberculosis	88/3400	180/8075	0.0374289	0.091871	0.0546212	ITGAX/ITGAM/SPHK2/IL10RA/IL10RB/CALM1/PLK3/AKT1/MRC1/MRC2/FCER1G/CALML4/BAX/CTSD/PPP3CA/CTSS/HLA-DRB1/SYK/IL23A/ATP6AP1/CLEC7A/HLA-DPA1/TNFRSF1A/IL12B/RAB7A/CALML3/FCGR2B/FCGR2A/MAPK12/MAPK13/HLA-DRA/HSPD1/TLR2/TLR1/TLR6/TLR4/TLR9/ARHGEF12/TGFB1/TGFB3/TRADD/CIITA/LSP1/SRC/LBP/LAMP2/PPP3CC/HLA-DPB1/HLA-DOA/HLA-DQA1/HLA-DQA2/CASP10/KSR1/CORO1A/HLA-DMB/HLA-DMA/CALML5/IL18/MAPK8/MAPK9/RAB5B/NFYA/CASP…	88
hsa04928	Parathyroid hormone synthesis, secretion and action	54/3400	106/8075	0.0401819	0.0978868	0.0581978	PRKACG/GNAQ/CDKN1A/ADCY4/ADCY1/ADCY3/ADCY8/GNAI2/GNAI1/SLC9A3R1/MMP17/MMP13/PRKCG/CASR/CREB5/ATF4/PRKCA/FGFR1/PRKACB/PLD2/PLCB3/PLCB4/PTHLH/ATF6B/CREB3L3/TNFSF11/MEF2A/EGR1/GCM2/ARRB2/ARRB1/MMP15/SLC34A2/ITPR2/ITPR3/ITPR1/FOS/CREB3L1/BRAF/MMP14/CREB3/CREB1/ARAF/GCM1/SOST/EGFR/ARHGEF1/NR4A2/ADCY6/PTH1R/PDE4A/PDE4B/PDE4C/MAFB	54
hsa03320	PPAR signaling pathway	40/3400	76/8075	0.0407237	0.0984661	0.0585422	OLR1/ME1/ACOX2/PLIN2/PLTP/ME3/LPL/SLC27A5/SLC27A4/FADS2/ACSL5/SCD5/ACSBG2/AQP7/FABP6/FABP7/FABP4/FABP5/FABP3/FABP1/PCK2/PCK1/CYP27A1/UCP1/CPT1B/SCP2/GK/APOA5/CD36/HMGCS2/PLIN1/ACSL1/ACSL6/ACSL4/SCD/NR1H3/PPARG/PPARA/GK2/APOA2	40
hsa05170	Human immunodeficiency virus 1 infection	102/3400	212/8075	0.0427688	0.102645	0.0610268	RAC2/CALM1/AKT1/CALML4/TAP2/BAX/HLA-B/PPP3CA/GNAQ/GNG10/GNG11/GNG12/GNAI2/GNAI1/HLA-F/RIPK1/GNG7/GNG4/GNG3/MTOR/TNFRSF1B/TNFRSF1A/CCR5/PRKCG/PAK6/PAK3/CALML3/MAPK12/MAPK13/CDC25C/ELOB/ELOC/CDK1/PRKCA/TLR2/TLR4/BST2/TAP1/WEE1/AP1S2/JUN/TRADD/PAK1/PPP3CC/LIMK2/NFATC3/PIK3R3/PIK3R1/NFKBIA/BAK1/PIK3CD/CHEK1/ITPR2/ITPR3/ITPR1/AP1M2/AP1M1/HLA-G/NFATC1/NFATC2/FOS/CALML5/HLA-C/HLA-A/MAPK8/MAPK9/GNG8/PXN/…	102
hsa05223	Non-small cell lung cancer	38/3400	72/8075	0.04323	0.102989	0.0612313	AKT1/BAX/CDKN1A/E2F2/E2F1/CDK6/GADD45G/PRKCG/GADD45A/RASSF5/PRKCA/RET/EGF/GADD45B/PIK3R3/PIK3R1/BAK1/PIK3CD/FOXO3/CDKN2A/BRAF/AKT2/CCND1/POLK/HGF/ARAF/KIF5A/PIK3R2/STAT5A/JAK3/DDB2/RARB/TP53/STAT3/EGFR/ALK/MAP2K2/TGFA	38
hsa04012	ErbB signaling pathway	44/3400	85/8075	0.045006	0.106438	0.0632816	AKT1/EREG/SHC1/CDKN1A/CDKN1B/MTOR/GAB1/PRKCG/ELK1/PAK6/PAK3/EIF4EBP1/PRKCA/CBL/JUN/PAK1/SRC/EGF/PIK3R3/PIK3R1/PIK3CD/SHC4/MAPK8/MAPK9/BRAF/AKT2/MYC/ARAF/BUB1B-PAK6/PIK3R2/STAT5A/NRG1/NRG3/NRG2/ABL2/AREG/RPS6KB1/CAMK2D/CAMK2B/EGFR/NCK2/MAP2K2/MAP2K4/TGFA	44
hsa04973	Carbohydrate digestion and absorption	26/3400	47/8075	0.0461516	0.108356	0.0644221	ATP1A4/ATP1A3/ATP1A2/ATP1A1/AKT1/SI/PLCB3/PLCB4/ATP1B3/ATP1B2/HK3/HK1/PIK3R3/PIK3R1/PIK3CD/AMY2B/AKT2/PIK3R2/ATP1B1/MGAM2/G6PC2/LCT/SLC2A5/SLC2A2/MGAM/SLC5A1	26
hsa04940	Type I diabetes mellitus	24/3400	43/8075	0.048236	0.112435	0.0668473	HLA-B/HLA-DRB1/PRF1/ICA1/HLA-DPA1/HLA-F/PTPRN/CPE/IL12B/CD28/HLA-DRA/HSPD1/HLA-DPB1/HLA-DOA/HLA-DQA1/HLA-DQA2/HLA-DMB/HLA-DMA/HLA-G/HLA-C/HLA-A/HLA-E/LTA/GAD2	24
hsa04216	Ferroptosis	23/3400	41/8075	0.0492431	0.113963	0.0677555	SLC39A14/SLC40A1/FTMT/FTL/PRNP/CYBB/HMOX1/SAT2/ACSL5/SLC39A8/VDAC3/SLC11A2/FTH1/SAT1/SLC3A2/ACSL1/ACSL6/ACSL4/ALOX15/TP53/STEAP3/GCLC/GPX4	23
hsa05132	Salmonella infection	118/3400	249/8075	0.0499064	0.114678	0.0681812	AKT1/DYNC1LI1/FHOD1/RAB7B/BAX/ACTR2/PYCARD/RILP/DYNC2H1/ABI1/CYFIP2/RIPK1/PTPRC/TUBA3C/TUBA3E/TUBA3D/TNFRSF1A/ACTR3C/TUBA1A/PIK3CG/RAB7A/FYCO1/ANXA2/PAK3/CYTH4/MYL12A/MAPK12/MAPK13/TAB3/NCKAP1L/EXOC5/PFN3/TLR2/TLR6/TLR4/TLR5/TLR9/CSE1L/PIK3C2A/PIK3C2G/KLC3/LEF1/ACTB/TXN2/JUN/WASF3/TUBA8/TRADD/PAK1/TNFSF10/TNFRSF10B/CTNNB1/MYO6/LY96/TUBB8/TUBB3/TUBAL3/NFKBIA/BAK1/PIK3CD/CDC42/PFN2/MLKL/AHNAK/FOS/I…	118
hsa00910	Nitrogen metabolism	11/3400	17/8075	0.0510173	0.115854	0.06888	CPS1/CA5B/CA9/CA4/CA2/GLUD2/CA12/CA7/CA3/GLUD1/CA14	11
hsa05216	Thyroid cancer	21/3400	37/8075	0.0511331	0.115854	0.06888	BAX/CDKN1A/CCDC6/GADD45G/TPM3/GADD45A/RET/LEF1/CTNNB1/GADD45B/BAK1/PAX8/BRAF/MYC/CCND1/POLK/TCF7/PPARG/DDB2/TP53/MAP2K2	21
hsa04392	Hippo signaling pathway - multiple species	17/3400	29/8075	0.0539284	0.121257	0.0720921	RASSF4/LATS2/LIMD1/PAK1/TEAD2/SAV1/DCHS2/FRMD1/WWTR1/NF2/TPTEP2-CSNK1E/FAT4/TEAD4/RASSF2/AJUBA/DCHS1/YAP1	17
hsa01040	Biosynthesis of unsaturated fatty acids	16/3400	27/8075	0.0542661	0.121257	0.0720921	ACOT7/ACOT2/ELOVL6/TECR/FADS1/FADS2/SCD5/HSD17B4/SCP2/SCD/ELOVL5/ELOVL1/HACD1/HACD2/HSD17B12/ACOT1	16
hsa00270	Cysteine and methionine metabolism	27/3400	50/8075	0.0595881	0.131337	0.0780853	BHMT2/DNMT3B/DNMT3A/LDHAL6B/CDO1/LDHAL6A/TST/PSAT1/CBS/AHCYL2/MAT1A/ADI1/SDSL/TAT/MDH1/GOT1L1/ENOPH1/DNMT1/GOT2/GOT1/KYAT3/MAT2A/MPST/GCLC/IL4I1/LDHB/LDHC	27
hsa04340	Hedgehog signaling pathway	27/3400	50/8075	0.0595881	0.131337	0.0780853	PTCH2/CSNK1A1L/PRKACG/CSNK1G2/SHH/SMURF1/SMURF2/CSNK1G1/BOC/HHIP/CUL3/IHH/PRKACB/GLI3/GLI1/GRK3/ARRB2/ARRB1/DHH/MOSMO/GAS1/TPTEP2-CSNK1E/KIF3A/CCND1/CCND2/SPOP/GLI2	27
hsa04912	GnRH signaling pathway	47/3400	93/8075	0.0611274	0.133819	0.0795612	CALM1/CALML4/PRKACG/GNRH1/GNAQ/ADCY4/ADCY1/ADCY3/ADCY8/PLA2G4A/PLA2G4E/PLA2G4C/ELK1/CALML3/MAPK12/MAPK13/ATF4/CACNA1S/PRKCA/PRKACB/MMP2/PLD2/JUN/PLCB3/PLCB4/SRC/CDC42/CACNA1C/EGR1/ITPR2/ITPR3/ITPR1/LHB/CALML5/MAPK7/MAPK8/MAPK9/MMP14/CALM3/CAMK2D/CAMK2B/MAP3K3/EGFR/ADCY6/MAP2K3/MAP2K2/MAP2K4	47
hsa04930	Type II diabetes mellitus	25/3400	46/8075	0.0629937	0.136324	0.0810506	IRS1/INSR/PKLR/MTOR/IRS2/PRKCZ/KCNJ11/HK3/HK1/PIK3R3/PIK3R1/PIK3CD/CACNA1A/CACNA1B/CACNA1C/CACNA1E/SOCS3/MAPK8/MAPK9/PIK3R2/IKBKB/SLC2A4/SLC2A2/ABCC8/MAFA	25
hsa04390	Hippo signaling pathway	76/3400	157/8075	0.0631132	0.136324	0.0810506	SMAD7/SMAD1/SMAD3/BMP6/BMP5/PARD6A/WNT3/WNT2/WNT1/WNT8A/WNT10B/LATS2/BMP2/PPP2R1B/WNT2B/WNT11/NKD1/FZD1/FZD2/FZD9/PRKCI/PRKCZ/BIRC5/DLG2/LEF1/ACTB/TGFB1/YWHAH/TGFB3/AMH/LIMD1/CTNNB1/TEAD2/SAV1/ID2/WNT16/CRB1/PPP2R2C/LLGL2/DLG4/FZD10/FRMD1/GDF6/WWTR1/NF2/GDF5/WNT7A/WNT7B/TGFBR2/TGFBR1/BMPR2/TPTEP2-CSNK1E/MYC/CCND1/CCND3/CCND2/SERPINE1/ITGB2/FZD4/PPP2R2B/TCF7/AREG/AXIN2/SNAI2/TEAD4/FGF1/BMPR1A/TP73…	76
hsa00380	Tryptophan metabolism	23/3400	42/8075	0.0664832	0.142653	0.084813	ACAT1/HAAO/KYNU/AFMID/INMT/ACMSD/TDO2/ALDH3A2/KMO/IDO2/ALDH1B1/CYP1B1/CAT/ALDH2/ALDH9A1/AOC1/AANAT/MAOB/TPH2/AOX1/KYAT3/ALDH7A1/IL4I1	23
hsa01522	Endocrine resistance	49/3400	98/8075	0.0687887	0.146629	0.0871768	AKT1/PRKACG/BAX/SHC1/CDKN1A/E2F2/E2F1/DLL1/DLL3/ADCY4/ADCY1/ADCY3/ADCY8/CDKN1B/MTOR/NOTCH2/BIK/MAPK12/MAPK13/PRKACB/MMP9/MMP2/JUN/ESR2/ESR1/SRC/PIK3R3/PIK3R1/PIK3CD/IGF1/NOTCH3/SHC4/CDKN2A/FOS/ABCB11/DLL4/MAPK8/MAPK9/BRAF/AKT2/CCND1/ARAF/PIK3R2/RPS6KB1/TP53/EGFR/JAG1/ADCY6/MAP2K2	49
hsa00410	beta-Alanine metabolism	17/3400	30/8075	0.0767548	0.161157	0.0958146	ABAT/AOC3/AOC2/ALDH3A2/ALDH1B1/CARNS1/ALDH2/CNDP2/DPYD/DPYS/UPB1/ALDH9A1/ALDH3B2/ALDH3B1/ACADS/ALDH7A1/GAD2	17
hsa04062	Chemokine signaling pathway	91/3400	192/8075	0.076991	0.161157	0.0958146	RAC2/AKT1/PRKACG/CCL21/CCL23/CCL24/CCL27/CCL26/RAP1A/SHC1/GNAQ/GNG10/GNG11/GNG12/ADCY4/ADCY1/ADCY3/ADCY8/CX3CR1/GNAI2/GNAI1/GNG7/GNG4/GNG3/ITK/CCR5/CCR6/PIK3CG/CXCL11/CXCL12/CXCL16/PRKCZ/CXCL5/CXCL6/PRKACB/LYN/NFKBIB/VAV3/CCL4L1/PLCB3/PLCB4/PAK1/SRC/FGR/CCR2/CCR4/PIK3R5/PIK3R3/PIK3R1/CCL3/NFKBIA/PIK3CD/CXCL14/CDC42/GRK3/ARRB2/ARRB1/FOXO3/CXCL10/SHC4/CCL2/CCL1/CCL5/TIAM1/CCL13/GNG8/PXN/BRAF/HCK/AK…	91
hsa00330	Arginine and proline metabolism	27/3400	51/8075	0.0770967	0.161157	0.0958146	PYCR1/HOGA1/LOC102724788/ALDH3A2/ARG2/GAMT/AZIN2/ALDH1B1/SAT2/CARNS1/NOS1/NOS3/ALDH2/CNDP2/AGMAT/P4HA3/GATM/ALDH9A1/AOC1/SAT1/GOT1L1/PRODH2/OAT/MAOB/GOT2/GOT1/ALDH7A1	27
hsa00650	Butanoate metabolism	16/3400	28/8075	0.0782579	0.162536	0.0966342	ABAT/AACS/ACAT1/BDH2/OXCT1/OXCT2/ACSM4/L2HGDH/ALDH5A1/HMGCL/ACSM3/ACSM5/ACADS/HMGCS2/ACSM6/GAD2	16
hsa04916	Melanogenesis	50/3400	101/8075	0.0792191	0.163484	0.097198	CALM1/CALML4/PRKACG/POMC/GNAQ/WNT3/WNT2/WNT1/TYRP1/WNT8A/EDNRB/WNT10B/ADCY4/ADCY1/ADCY3/ADCY8/GNAI2/GNAI1/WNT2B/WNT11/PRKCG/CALML3/FZD1/FZD2/FZD9/PRKCA/PRKACB/LEF1/PLCB3/PLCB4/CREB3L3/CTNNB1/WNT16/FZD10/CALML5/CREB3L1/WNT7A/WNT7B/DCT/CREB3/CREB1/FZD4/CALM3/TCF7/CAMK2D/CAMK2B/CREBBP/ADCY6/MAP2K2/EDN1	50
hsa00533	Glycosaminoglycan biosynthesis - keratan sulfate	9/3400	14/8075	0.0799418	0.163931	0.0974641	CHST6/B4GALT2/CHST1/B3GNT2/B4GALT1/B4GALT4/ST3GAL3/ST3GAL2/ST3GAL1	9
hsa00340	Histidine metabolism	13/3400	22/8075	0.0816745	0.166431	0.0989503	ALDH3A2/ALDH1B1/CARNS1/HNMT/ALDH2/CNDP2/ALDH9A1/AOC1/ALDH3B2/ALDH3B1/MAOB/HDC/ALDH7A1	13
hsa00230	Purine metabolism	63/3400	130/8075	0.082735	0.167538	0.0996085	PNP/ENTPD5/PDE5A/PDE11A/NT5E/NUDT16/PDE7B/ADCY4/ADCY1/ADCY3/ADCY8/ADCY10/NT5C1B/GDA/PKLR/PRPS1L1/ALLC/HPRT1/GUCY2D/NT5C3B/AK9/AK8/AK7/AK5/AK4/PRUNE1/PDE1C/PDE1A/PDE7A/GUCY1A1/RRM2/GMPR/GMPS/NT5C1B-RDH14/PDE10A/NME4/NME7/NME2/NME3/PGM1/ENTPD8/URAD/PDE6G/PDE6D/ENTPD6/ENTPD3/ENTPD2/PAPSS1/PAPSS2/PGM2/PDE8B/AMPD3/AMPD1/NPR1/ITPA/PDE6B/LOC390877/ADCY6/PDE4A/PDE4B/PDE4C/PRPS2/PRPS1	63
hsa05162	Measles	67/3400	139/8075	0.0840154	0.169074	0.100522	AKT1/EIF2AK1/EIF2AK2/EIF2AK4/IL2RG/BAX/MX1/OAS1/OAS2/CDK6/CDKN1B/CCNE2/IRF9/IL12B/IRF7/FCGR2B/CD28/CSNK2A2/TLR2/TLR7/TLR4/TLR9/NFKBIB/TYK2/JUN/TRADD/PIK3R3/PIK3R1/NFKBIA/MSN/HSPA2/BAK1/PIK3CD/MAVS/CCNE1/FOS/MAPK8/MAPK9/CASP8/AKT2/IRAK1/CCND1/CCND3/CCND2/PIK3R2/CLEC4M/STAT5A/BCL2L1/HSPA6/CD3D/CD3E/CD209/CSNK2B/JAK3/IKBKB/IKBKG/MAP3K7/TP53/RAB9A/RAB9B/TRAF3/STAT3/HSPA1L/DDX58/TP73/CHUK/STAT2	67
hsa05213	Endometrial cancer	30/3400	58/8075	0.0882608	0.176522	0.10495	AKT1/BAX/CDKN1A/GADD45G/ELK1/GADD45A/LEF1/CTNNB1/EGF/GADD45B/PIK3R3/PIK3R1/BAK1/PIK3CD/FOXO3/BRAF/AKT2/MYC/CCND1/POLK/ARAF/PIK3R2/TCF7/AXIN2/DDB2/TP53/EGFR/CTNNA2/CTNNA3/MAP2K2	30
hsa05211	Renal cell carcinoma	35/3400	69/8075	0.0917022	0.182279	0.108373	AKT1/PTPN11/RAP1A/CDKN1A/GAB1/FH/PAK6/PAK3/CUL2/ELOB/ELOC/TGFB1/ETS1/JUN/TGFB3/PAK1/TFE3/PIK3R3/PIK3R1/PIK3CD/CDC42/HIF1A/BRAF/EGLN1/AKT2/HGF/ARAF/BUB1B-PAK6/PIK3R2/EPAS1/CREBBP/VEGFA/EGLN2/MAP2K2/TGFA	35
hsa04960	Aldosterone-regulated sodium reabsorption	20/3400	37/8075	0.0960122	0.189683	0.112774	ATP1A4/ATP1A3/ATP1A2/ATP1A1/IRS1/INSR/PRKCG/PRKCA/HSD11B2/SCNN1A/ATP1B3/ATP1B2/PIK3R3/PIK3R1/PIK3CD/IGF1/NEDD4L/PIK3R2/ATP1B1/FXYD4	20
hsa04612	Antigen processing and presentation	39/3400	78/8075	0.0966747	0.189834	0.112864	TAP2/HLA-B/CTSS/HLA-DRB1/HLA-DPA1/HLA-F/LGMN/IFI30/HLA-DRA/TAP1/CIITA/KLRD1/PSME3/PSME1/HLA-DPB1/CD8A/CD8B/HLA-DOA/HLA-DQA1/HLA-DQA2/HSPA2/HLA-DMB/HLA-DMA/HLA-G/HLA-C/HLA-A/HLA-E/NFYA/CREB1/CD74/HSP90AA1/HSPA6/TAPBP/KLRC1/CD4/HSPA1L/B2M/CD8B2/KLRC2	39
hsa05133	Pertussis	38/3400	76/8075	0.100106	0.195387	0.116166	ITGA5/ITGAM/CALM1/CALML4/C1S/C1R/PYCARD/IL23A/GNAI2/GNAI1/IL12B/CALML3/MAPK12/MAPK13/CXCL5/CXCL6/TLR4/JUN/LY96/TICAM1/C2/FOS/SFTPA2/CALML5/MAPK8/MAPK9/CASP1/IRAK1/C1QC/C1QB/C1QA/ITGB2/TIRAP/NLRP3/CALM3/SERPING1/CD14/NOD1	38
hsa00310	Lysine degradation	32/3400	63/8075	0.101838	0.197578	0.117469	MECOM/ACAT1/DOT1L/NSD1/NSD2/PLOD2/PLOD3/ALDH3A2/AASS/SETD1A/KMT2D/ALDH1B1/PLOD1/HYKK/BBOX1/ALDH2/KMT2C/KMT2B/KMT2A/PRDM7/CAMKMT/COLGALT2/ALDH9A1/SETMAR/SUV39H1/SUV39H2/SETD7/TMLHE/EZH2/ALDH7A1/PRDM9/PRDM6	32
hsa00052	Galactose metabolism	17/3400	31/8075	0.1051	0.201493	0.119796	B4GALT2/GLB1/B4GALT1/SI/HK3/HK1/PGM1/PGM2/PFKP/PFKL/GAA/MGAM2/GALT/GALM/G6PC2/LCT/MGAM	17
hsa01523	Antifolate resistance	17/3400	31/8075	0.1051	0.201493	0.119796	ABCG2/TYMS/FOLR1/SHMT1/SHMT2/FOLR2/FOLR3/GGH/FPGS/DHFR/IKBKB/IKBKG/SLC46A1/CHUK/ABCC5/ABCC2/ABCC3	17
hsa05204	Chemical carcinogenesis	41/3400	83/8075	0.107771	0.205399	0.122119	ADH6/ADH5/ADH4/GSTA4/HPGDS/NAT2/NAT1/MGST2/MGST3/MGST1/GSTA3/CYP3A4/CYP1B1/CYP3A43/GSTA5/GSTA1/GSTA2/ADH1B/ADH1A/SULT1A2/EPHX1/GSTO2/GSTO1/GSTP1/GSTM2/GSTM4/GSTM1/CBR1/ALDH3B2/ALDH3B1/UGT1A6/AKR1C2/SULT2A1/CYP2A13/UGT2B10/UGT2B15/HSD11B1/KYAT3/CYP2C18/GSTT2B/GSTM5	41
hsa04917	Prolactin signaling pathway	35/3400	70/8075	0.111274	0.210836	0.125351	LHCGR/AKT1/SHC1/PRLR/MAPK12/MAPK13/ESR2/ESR1/TH/TNFSF11/SRC/PIK3R3/PIK3R1/PIK3CD/PRL/FOXO3/SOCS6/SOCS3/LHB/SHC4/FOS/MAPK8/MAPK9/AKT2/CCND1/CCND2/PIK3R2/STAT5A/GALT/SLC2A2/CYP17A1/STAT3/MAP2K2/SOCS7/ELF5	35
hsa04931	Insulin resistance	52/3400	108/8075	0.118833	0.223848	0.133087	AKT1/PTPN11/IRS1/GYS2/INSR/PTPRF/MTOR/TNFRSF1A/AGT/PRKCQ/CREB5/GFPT1/SLC27A5/SLC27A3/IRS2/PRKCZ/SLC27A4/CREB3L3/NOS3/PIK3R3/PIK3R1/NFKBIA/PIK3CD/PCK2/PCK1/PRKAB2/SOCS3/OGT/PPP1R3A/CPT1B/PYGL/MAPK8/MAPK9/CREB3L1/PYGM/AKT2/CREB3/CREB1/MLXIPL/PIK3R2/PRKAG2/RPS6KB1/RPS6KA3/CD36/G6PC2/NR1H3/PPARA/IKBKB/SLC2A4/SLC2A2/STAT3/PTPA	52
hsa05140	Leishmaniasis	38/3400	77/8075	0.119763	0.224296	0.133353	ITGA4/ITGAM/HLA-DRB1/HLA-DPA1/CYBA/IL12B/EEF1A1/ELK1/FCGR2A/CYBB/MAPK12/MAPK13/HLA-DRA/TLR2/TLR4/NFKBIB/MARCKSL1/TGFB1/JUN/TGFB3/HLA-DPB1/HLA-DOA/HLA-DQA1/HLA-DQA2/NFKBIA/HLA-DMB/HLA-DMA/EEF1A2/FOS/FCGR2C/NCF2/NCF4/IRAK1/ITGB2/IFNGR1/IFNGR2/FCGR3A/MAP3K7	38
hsa04961	Endocrine and other factor-regulated calcium reabsorption	27/3400	53/8075	0.121798	0.226797	0.13484	ATP1A4/ATP1A3/ATP1A2/ATP1A1/PRKACG/GNAQ/KLK1/CLTCL1/PRKCG/PRKCA/PRKACB/PLCB3/PLCB4/ESR1/ATP1B3/ATP1B2/SLC8A1/SLC8A2/ATP2B1/ATP2B4/KLK2/AP2B1/ATP1B1/ATP2B2/ADCY6/PTH1R/DNM1	27
hsa04726	Serotonergic synapse	55/3400	115/8075	0.124029	0.22963	0.136525	APP/ALOX5/PRKACG/SLC18A2/GNAQ/ALOX12B/GNG10/GNG11/GNG12/HTR2C/HTR2B/GNAI2/GNAI1/PLA2G4A/PLA2G4E/GNG7/GNG4/GNG3/PLA2G4C/RAPGEF3/PRKCG/HTR5A/PTGS1/CACNA1S/PRKCA/PRKACB/PLCB3/PLCB4/SLC6A4/CYP2J2/CACNA1A/CACNA1B/CACNA1C/KCNJ6/KCNJ9/HTR7/ITPR2/ITPR3/ITPR1/KCNN2/GNG8/BRAF/ALOX15B/HTR3A/ARAF/KCND2/HTR1D/HTR1E/HTR1F/MAOB/TPH2/ALOX15/DUSP1/CYP2C18/HTR6	55
hsa00565	Ether lipid metabolism	25/3400	49/8075	0.131074	0.239932	0.14265	PLB1/PLA2G7/PLA2G5/PLA2G3/PLA2G2A/PLA2G4A/PLA2G4E/PLA2G4C/PLPP3/PLPP2/PAFAH1B1/PAFAH1B3/PLA2G12B/PLD2/PLD3/GAL3ST1/SELENOI/PLA2G6/GDPD1/UGT8/PLA2G1B/PLA2G10/CHPT1/ENPP6/PLA2G2C	25
hsa04672	Intestinal immune network for IgA production	25/3400	49/8075	0.131074	0.239932	0.14265	ITGA4/HLA-DRB1/HLA-DPA1/IL15RA/ICOSLG/CD28/CXCL12/HLA-DRA/IL5/TGFB1/TNFSF13/ITGB7/AICDA/HLA-DPB1/HLA-DOA/HLA-DQA1/HLA-DQA2/HLA-DMB/HLA-DMA/TNFSF13B/LOC102723996/CCR10/LTBR/CXCR4/MAP3K14	25
hsa04662	B cell receptor signaling pathway	40/3400	82/8075	0.131989	0.240249	0.142838	RAC2/AKT1/PPP3CA/SYK/IFITM1/CR2/FCGR2B/CD22/LYN/NFKBIB/NFKBIE/VAV3/JUN/PPP3CC/CD81/NFATC3/PIK3R3/PIK3R1/NFKBIA/LILRB5/LILRB4/LILRB2/LILRB1/PIK3CD/NFATC1/NFATC2/FOS/CARD11/RASGRP3/AKT2/PIK3R2/BTK/CD19/IKBKB/IKBKG/INPPL1/MALT1/PPP3R2/CHUK/MAP2K2	40
hsa00983	Drug metabolism - other enzymes	39/3400	80/8075	0.136743	0.247512	0.147157	MPO/GSTA4/NAT2/NAT1/MGST2/MGST3/MGST1/GSTA3/HPRT1/CYP3A4/TYMP/CMPK1/GSTA5/GSTA1/GSTA2/RRM2/GMPS/DPYD/DPYS/TK1/GSTO2/GSTO1/NME4/NME7/NME2/NME3/GSTP1/GSTM2/GSTM4/GSTM1/UPB1/UCKL1/TPMT/UGT1A6/UGT2B10/UGT2B15/ITPA/GSTT2B/GSTM5	39
hsa04550	Signaling pathways regulating pluripotency of stem cells	67/3400	143/8075	0.141348	0.252252	0.149974	SMAD1/SMAD3/AKT1/PCGF6/ESRRB/LIF/FGFR4/WNT3/WNT2/WNT1/WNT8A/JARID2/WNT10B/MEIS1/PCGF5/ONECUT1/WNT2B/WNT11/LEFTY2/MAPK12/MAPK13/FZD1/FZD2/FZD9/ZIC3/HOXA1/FGFR1/TBX3/INHBC/CTNNB1/PIK3R3/PIK3R1/ID2/ID3/WNT16/PIK3CD/ESX1/IGF1/PAX6/FZD10/FGFR3/ISL1/WNT7A/WNT7B/BMPR2/AKT2/MYC/FZD4/PIK3R2/OTX1/TCF7/TCF3/AXIN2/COMMD3-BMI1/ACVR1/JAK3/HOXB1/DLX5/NODAL/STAT3/DUSP9/BMPR1A/SMAD4/SOX2/INHBA/MAP2K2/BMPR1B	67
hsa05017	Spinocerebellar ataxia	67/3400	143/8075	0.141348	0.252252	0.149974	GRIN1/ATP2A1/AKT1/ATG2B/GRIN2C/GRIN2A/MAP3K5/GNAQ/TBPL1/GRIA3/RBPJL/MTOR/SLC25A31/PRKCG/ATXN3L/PSMD11/KAT5/ATXN1L/RB1CC1/PRKCA/GRIN2B/PLCB3/PLCB4/PPIF/FGF14/VDAC3/MYOD1/GRIA1/PSMB7/PIK3R3/PIK3R1/XBP1/PIK3CD/CACNA1A/PSMA6/PSMA4/PSMA8/ITPR2/ITPR3/ITPR1/ADRM1/GRIN3B/PSMC1/PSMC5/MAPK8/MAPK9/ATXN1/SPTBN2/RELN/NFYA/AKT2/PIK3R2/KCND3/BECN1/PDYN/SLC25A4/ATXN2L/SLC25A6/VDAC1/TRAF2/SLC25A5/TBP/PSMD2/ULK2/W…	67
hsa00980	Metabolism of xenobiotics by cytochrome P450	38/3400	78/8075	0.141697	0.252252	0.149974	ADH6/ADH5/ADH4/GSTA4/HPGDS/CYP2F1/MGST2/MGST3/MGST1/GSTA3/CYP3A4/CYP1B1/GSTA5/GSTA1/GSTA2/AKR1C1/ADH1B/ADH1A/EPHX1/GSTO2/GSTO1/GSTP1/GSTM2/GSTM4/CBR3/GSTM1/CBR1/ALDH3B2/ALDH3B1/UGT1A6/SULT2A1/CYP2A13/UGT2B10/UGT2B15/HSD11B1/AKR7L/GSTT2B/GSTM5	38
hsa05221	Acute myeloid leukemia	33/3400	67/8075	0.143393	0.253631	0.150794	ITGAM/FLT3/AKT1/MPO/CCNA2/CCNA1/DUSP6/MTOR/EIF4EBP1/LEF1/JUP/PIK3R3/PIK3R1/PIK3CD/BRAF/AKT2/MYC/CCND1/ARAF/PIK3R2/STAT5A/TCF7/RPS6KB1/CD14/IKBKB/IKBKG/STAT3/SPI1/CHUK/PIM2/PML/CEBPA/MAP2K2	33
hsa04260	Cardiac muscle contraction	42/3400	87/8075	0.144037	0.253631	0.150794	ATP2A1/COX4I2/ATP1A4/ATP1A3/ATP1A2/ATP1A1/COX7B/COX6B2/COX7A1/TPM4/TPM3/TPM2/TPM1/CACNB1/CACNG6/CACNA1S/CACNG2/ATP1B3/ASPH/ATP1B2/SLC8A1/SLC8A2/CACNA2D1/CACNG4/CACNG7/CACNG8/CACNA1C/CACNB2/COX8C/COX8A/COX7B2/TNNI3/CACNG3/CACNG5/ATP1B1/COX5A/HRC/CACNB4/COX7A2/MYH6/MYH7/RYR2	42
hsa04975	Fat digestion and absorption	22/3400	43/8075	0.146678	0.256886	0.152729	ABCG8/ACAT1/PLA2G5/PLA2G3/LIPF/PLA2G2A/MTTP/PLPP3/PLPP2/SLC27A4/PLA2G12B/FABP1/DGAT2/NPC1L1/CD36/GOT2/PLA2G1B/PLA2G10/PNLIPRP1/PNLIPRP2/ABCA1/PLA2G2C	22
hsa04072	Phospholipase D signaling pathway	69/3400	148/8075	0.149426	0.260291	0.154754	SPHK2/AKT1/PTPN11/FCER1G/SYK/SHC1/INSR/ADCY4/ADCY1/ADCY3/ADCY8/PLA2G4A/PLA2G4E/PLA2G4C/MTOR/GAB1/RAPGEF3/AGT/PIK3CG/PDGFRB/PDGFRA/PLPP3/PLPP2/FYN/CYTH4/F2R/FCER1A/LPAR1/PRKCA/PTGFR/GRM7/GRM3/PLD2/PIP5K1C/PLCB3/PLCB4/F2/AVP/EGF/PIK3R5/PIK3R3/PIK3R1/PDGFA/PIK3CD/SHC4/LPAR2/MS4A2/AKT2/MRAS/PIK3R2/LPAR3/GRM5/GRM6/GRM2/RAPGEF4/AGTR1/RRAS/DGKK/DGKH/DGKI/DGKA/DGKD/EGFR/GRM8/GRM4/PIK3R6/ADCY6/MAP2K2/DNM1	69
hsa00790	Folate biosynthesis	14/3400	26/8075	0.154949	0.267244	0.158888	ALPL/ALPG/MOCOS/TH/GGH/CBR1/FPGS/PAH/PCBD1/AKR1C3/MOCS2/DHFR/TPH2/GCH1	14
hsa05135	Yersinia infection	64/3400	137/8075	0.155067	0.267244	0.158888	ITGA4/ITGA5/ZAP70/RAC2/AKT1/FN1/GNAQ/BAIAP2/ACTR2/PYCARD/SKAP2/ACTR3C/PKN2/FCGR2A/MAPK12/MAPK13/TLR4/VAV3/ARHGEF12/ACTB/PIP5K1C/JUN/MEFV/SRC/CD8A/CD8B/NFATC3/PIK3R3/PIK3R1/TICAM1/NFKBIA/PIK3CD/CDC42/WIPF3/WIPF1/CCL2/NFATC1/NFATC2/ARHGEF28/FOS/IL18/MAPK8/MAPK9/PXN/LCP2/CASP1/AKT2/IRAK1/NLRP3/PIK3R2/RPS6KA3/TRAF2/RHOG/IKBKB/IKBKG/MAP3K7/CD4/ARHGEF1/CHUK/LAT/CD8B2/MAP2K3/MAP2K2/MAP2K4	64
hsa04722	Neurotrophin signaling pathway	56/3400	119/8075	0.156473	0.26824	0.15948	CALM1/AKT1/PTPN11/IRS1/NTRK2/CALML4/BEX3/RAP1A/MAP3K5/BAX/SHC1/NTF3/MAGED1/NGFR/GAB1/CALML3/NTRK3/MAPK12/MAPK13/ATF4/MATK/NFKBIB/NFKBIE/JUN/PIK3R3/PIK3R1/NFKBIA/NGF/PIK3CD/SH2B2/SH2B1/CDC42/FOXO3/ARHGDIG/SHC4/ARHGDIB/CALML5/BDNF/MAPK7/MAPK8/MAPK9/BRAF/AKT2/IRAK3/IRAK1/PIK3R2/CALM3/RPS6KA3/CAMK2D/CAMK2B/IKBKB/MAP3K3/TP53/CAMK4/TP73/MAP2K2	56
hsa04530	Tight junction	78/3400	169/8075	0.158984	0.271109	0.161186	AMOTL1/PRKACG/RAP1A/MAP3K5/MARVELD3/CFTR/PARD6A/PCNA/ACTR2/CLDN16/SLC9A3R1/ACTN4/EZR/TUBA3C/TUBA3E/TUBA3D/CLDN9/CLDN1/CLDN3/CLDN5/ACTR3C/PPP2R1B/TUBA1A/CLDN6/MYL12A/MYH11/YBX3/PRKCI/PRKCZ/PRKACB/DLG2/MYH14/ACTB/JUN/TUBA8/MYH9/IGSF5/SRC/CLDN23/TUBAL3/MSN/CDC42/PPP2R2C/CLDN17/CGNL1/LLGL2/PRKAB2/RAP2C/CLDN10/CLDN11/TIAM1/MAPK8/MAPK9/NEDD4L/SYNPO/NF2/MICALL2/HCLS1/TUBA4A/JAM2/GATA4/CCND1/JAM3/MAGI1/T…	78
hsa04976	Bile secretion	43/3400	90/8075	0.161361	0.273722	0.162739	ATP1A4/ATP1A3/ATP1A2/ATP1A1/SLCO1B3/ABCG2/ABCG8/PRKACG/LDLR/CFTR/ADCY4/ADCY1/ADCY3/ADCY8/CYP3A4/SLC27A5/PRKACB/CA2/ATP1B3/SLC4A2/AQP1/ATP1B2/SLC51A/SLC51B/NR0B2/EPHX1/SLC22A7/KCNN2/ABCB11/SLC4A5/SLC4A4/SCTR/ATP1B1/UGT1A6/SULT2A1/UGT2B10/SCT/UGT2B15/SLC5A1/ADCY6/ABCC2/ABCC3/ABCB4	43
hsa04360	Axon guidance	83/3400	181/8075	0.169042	0.285258	0.169598	DPYSL2/RAC2/PTPN11/PDK1/RND1/PPP3CA/PARD6A/UNC5C/UNC5D/SHH/GNAI2/GNAI1/BOC/EFNB3/SEMA4C/PAK6/PAK3/FYN/MYL12A/UNC5B/CXCL12/NTN1/PRKCA/PRKCZ/SEMA7A/ARHGEF12/EPHA8/EPHA7/EPHA6/EPHA5/EPHA4/EPHA1/SEMA3A/SEMA3C/SEMA3G/SEMA3F/PAK1/SRC/PPP3CC/EPHB2/EFNA4/EFNA1/LIMK2/SSH3/NFATC3/PIK3R3/PIK3R1/PIK3CD/CDC42/PLXNB2/L1CAM/NFATC2/UNC5A/NTNG2/PLXNB3/SRGAP2/BMPR2/DCC/BUB1B-PAK6/DPYSL5/PIK3R2/NGEF/SLIT1/EFNB1/CAM…	83
hsa04152	AMPK signaling pathway	56/3400	120/8075	0.176931	0.297024	0.176593	AKT1/IRS1/GYS2/CAMKK2/PPP2R3B/HNF4A/CFTR/INSR/ELAVL1/CCNA2/CCNA1/LIPE/PPP2R5B/MTOR/PPP2R1B/STRADA/CREB5/EIF4EBP1/IRS2/SCD5/CREB3L3/PIK3R3/PIK3R1/PIK3CD/PPP2R2C/PCK2/PCK1/IGF1/PRKAB2/FOXO3/PPP2R3C/CPT1B/CREB3L1/LEPR/AKT2/TBC1D1/CCND1/CREB3/CREB1/PIK3R2/PFKP/PFKL/PRKAG2/PPP2R2B/RPS6KB1/CD36/FBP1/FBP2/SCD/G6PC2/PPARG/SLC2A4/PFKFB4/MAP3K7/CAB39L/STK11	56
hsa04061	Viral protein interaction with cytokine and cytokine receptor	47/3400	100/8075	0.184967	0.307074	0.182568	IL10RA/IL10RB/CCL21/CCL23/CCL24/CCL27/CCL26/IL2RG/IL6R/IL18RAP/CX3CR1/TNFRSF14/TNFRSF1B/TNFRSF1A/CCR5/CCR6/CXCL11/CXCL12/CXCL5/CXCL6/CCL4L1/TNFSF10/TNFRSF10B/CCR2/CCR4/CCL3/CXCL14/CXCL10/CCL2/CCL1/CCL5/IL20/IL18/CCL13/IL34/CSF1/CCL17/CCR1/CX3CL1/CCR10/IL20RA/IL20RB/LTA/LTBR/CXCR4/CXCL13/IL18R1	47
hsa00730	Thiamine metabolism	9/3400	16/8075	0.185277	0.307074	0.182568	ALPL/ALPG/AK8/AK7/AK5/AK4/TPK1/THTPA/LOC390877	9
hsa05310	Asthma	16/3400	31/8075	0.185785	0.307074	0.182568	FCER1G/HLA-DRB1/HLA-DPA1/HLA-DRA/FCER1A/IL5/HLA-DPB1/HLA-DOA/HLA-DQA1/HLA-DQA2/HLA-DMB/HLA-DMA/IL13/MS4A2/PRG2/RNASE3	16
hsa04330	Notch signaling pathway	26/3400	53/8075	0.186708	0.307074	0.182568	DTX3/DLL1/DLL3/SNW1/CIR1/RBPJL/NOTCH2/HEY2/ATXN1L/LFNG/MAML2/MAML3/MFNG/NOTCH3/NCOR2/DLL4/ATXN1/PSENEN/KAT2A/CREBBP/APH1B/HEYL/HEY1/JAG1/HES5/APH1A	26
hsa04213	Longevity regulating pathway - multiple species	30/3400	62/8075	0.189994	0.3109	0.184843	AKT1/IRS1/PRKACG/INSR/ADCY4/ADCY1/ADCY3/ADCY8/CLPB/MTOR/IRS2/PRKACB/CAT/PIK3R3/PIK3R1/HSPA2/PIK3CD/IGF1/PRKAB2/FOXO3/SOD2/AKT2/PIK3R2/FOXA2/HSPA6/PRKAG2/RPS6KB1/HSPA1L/ADCY6/CRYAB	30
hsa04520	Adherens junction	34/3400	71/8075	0.191673	0.311097	0.18496	SMAD3/RAC2/VCL/INSR/BAIAP2/PTPRF/ACTN4/SSX2IP/FYN/CSNK2A2/FARP2/NECTIN4/FGFR1/LEF1/ACTB/WASF3/CTNNB1/SRC/CDC42/NECTIN2/NECTIN3/NECTIN1/TGFBR2/TGFBR1/TCF7/CSNK2B/SNAI2/CREBBP/MAP3K7/EGFR/SMAD4/WASF1/CTNNA2/CTNNA3	34
hsa04211	Longevity regulating pathway	42/3400	89/8075	0.192035	0.311097	0.18496	AKT1/IRS1/CAMKK2/PRKACG/BAX/INSR/ADCY4/ADCY1/ADCY3/ADCY8/EIF4E1B/MTOR/CREB5/EIF4EBP1/RB1CC1/ATF4/IRS2/PRKACB/CAT/ATF6B/CREB3L3/PIK3R3/PIK3R1/PIK3CD/IGF1/PRKAB2/FOXO3/SOD2/CREB3L1/AKT2/CREB3/CREB1/PIK3R2/PRKAG2/SESN1/RPS6KB1/PPARG/TP53/CAMK4/ADCY6/EIF4E/STK11	42
hsa00591	Linoleic acid metabolism	15/3400	29/8075	0.193628	0.312117	0.185567	PLB1/PLA2G5/PLA2G3/PLA2G2A/PLA2G4A/PLA2G4E/PLA2G4C/CYP3A4/PLA2G12B/CYP2J2/PLA2G6/ALOX15/PLA2G1B/PLA2G10/PLA2G2C	15
hsa05150	Staphylococcus aureus infection	45/3400	96/8075	0.197782	0.317234	0.188609	ITGAM/CFH/CFD/CFB/DEFB1/HLA-DRB1/FPR2/FPR3/C1S/C1R/HLA-DPA1/KRT17/KRT15/KRT12/KRT34/KRT33B/DSG1/FCGR2B/FCGR2A/DEFA1B/HLA-DRA/FGG/HLA-DPB1/HLA-DOA/HLA-DQA1/HLA-DQA2/HLA-DMB/HLA-DMA/C2/KRT33A/KRT9/KRT28/KRT23/KRT26/KRT27/FCGR2C/C1QC/C1QB/C1QA/ITGB2/ICAM1/CAMP/FCGR3A/CFI/C3AR1	45
hsa00072	Synthesis and degradation of ketone bodies	6/3400	10/8075	0.203435	0.323103	0.192098	ACAT1/BDH2/OXCT1/OXCT2/HMGCL/HMGCS2	6
hsa00920	Sulfur metabolism	6/3400	10/8075	0.203435	0.323103	0.192098	TST/PAPSS1/PAPSS2/SELENBP1/SUOX/MPST	6
hsa05330	Allograft rejection	19/3400	38/8075	0.204515	0.323233	0.192176	HLA-B/HLA-DRB1/PRF1/HLA-DPA1/HLA-F/IL12B/CD28/HLA-DRA/IL5/HLA-DPB1/HLA-DOA/HLA-DQA1/HLA-DQA2/HLA-DMB/HLA-DMA/HLA-G/HLA-C/HLA-A/HLA-E	19
hsa05203	Viral carcinogenesis	92/3400	204/8075	0.210046	0.329938	0.196162	EIF2AK2/PRKACG/BAX/HLA-B/SYK/CDKN1A/CCNA2/CCNA1/SNW1/SP100/POLB/TBPL1/HLA-F/ACTN4/CDK6/CDKN1B/MAD1L1/RBPJL/CCNE2/IRF9/CCR5/IRF7/CREB5/UBR4/GTF2H2/ATF4/CDK1/PRKACB/LYN/REL/RANBP1/YWHAH/JUN/ATF6B/TRADD/CREB3L3/VDAC3/SRC/PMAIP1/CCR4/PIK3R3/PIK3R1/NFKBIA/BAK1/PIK3CD/CDC42/EGR3/CHEK1/GTF2A1L/GSN/NFKB2/CCNE1/GTF2H2C/PSMC1/HLA-G/CDKN2A/HLA-C/HLA-A/CDC20/CREB3L1/PXN/HLA-E/GTF2A2/CASP8/CCND1/CCND3/CCND2/C…	92
hsa00592	alpha-Linolenic acid metabolism	13/3400	25/8075	0.210793	0.329938	0.196162	PLB1/PLA2G5/PLA2G3/PLA2G2A/PLA2G4A/PLA2G4E/PLA2G4C/FADS2/PLA2G12B/PLA2G6/PLA2G1B/PLA2G10/PLA2G2C	13
hsa03460	Fanconi anemia pathway	26/3400	54/8075	0.221631	0.345233	0.205256	FANCI/RMI1/BRIP1/RMI2/BRCA1/BRCA2/FANCC/FANCA/FANCM/UBE2T/FAAP24/FANCE/FANCD2/POLN/CENPS-CORT/POLH/BLM/POLK/WDR48/EME1/CENPS/SLX4/RAD51C/RAD51/USP1/ATRIP	26
hsa04620	Toll-like receptor signaling pathway	48/3400	104/8075	0.2285	0.35423	0.210604	AKT1/TLR3/RIPK1/IRF5/IL12B/IRF7/SPP1/MAPK12/MAPK13/CXCL11/CTSK/TLR2/TLR1/TLR6/TLR7/TLR4/TLR5/TLR9/CCL4L1/JUN/LBP/LY96/PIK3R3/PIK3R1/CCL3/TICAM1/NFKBIA/PIK3CD/CXCL10/CCL5/FOS/MAPK8/MAPK9/CASP8/AKT2/IRAK1/TIRAP/PIK3R2/CD14/IKBKB/IKBKG/MAP3K8/MAP3K7/TRAF3/CHUK/MAP2K3/MAP2K2/MAP2K4	48
hsa00561	Glycerolipid metabolism	29/3400	61/8075	0.230961	0.35634	0.211859	GPAT3/MBOAT1/LIPF/LPL/ALDH3A2/PLPP3/PLPP2/PLPP4/ALDH1B1/AKR1A1/ALDH2/AGK/DGAT2/MGLL/ALDH9A1/GK/LPIN3/LPIN1/DGKK/DGKH/DGKI/DGKA/DGKD/PNLIPRP1/PNLIPRP3/PNLIPRP2/GK2/ALDH7A1/GPAT2	29
hsa05160	Hepatitis C	71/3400	157/8075	0.235998	0.361616	0.214996	AKT1/EIF2AK1/EIF2AK2/EIF2AK4/LDLR/BAX/CDKN1A/E2F2/E2F1/CLDN16/MX1/OAS1/OAS2/TLR3/RIPK1/CDK6/IFIT1/CLDN9/CLDN1/CLDN3/CLDN5/IRF9/TNFRSF1A/PPP2R1B/CLDN6/IRF7/TYK2/YWHAH/TRADD/CTNNB1/EGF/PSME3/CD81/CLDN23/PIK3R3/PIK3R1/TICAM1/NFKBIA/BAK1/PIK3CD/PPP2R2C/MAVS/CLDN17/SOCS3/CXCL10/CLDN10/CLDN11/BRAF/RNASEL/CASP8/AKT2/MYC/CCND1/ARAF/PIK3R2/PPP2R2B/CLDN18/TRAF2/NR1H3/PPARA/IKBKB/IKBKG/TP53/TRAF3/STAT3/DDX5…	71
hsa05219	Bladder cancer	20/3400	41/8075	0.237986	0.361616	0.214996	CDKN1A/E2F2/E2F1/TYMP/MMP9/MMP2/SRC/EGF/CDKN2A/FGFR3/BRAF/MYC/CCND1/ARAF/TP53/VEGFA/EGFR/DAPK1/MAP2K2/UPK3A	20
hsa04664	Fc epsilon RI signaling pathway	32/3400	68/8075	0.238756	0.361616	0.214996	RAC2/AKT1/ALOX5/FCER1G/SYK/PLA2G4A/PLA2G4E/PLA2G4C/FYN/MAPK12/MAPK13/ALOX5AP/FCER1A/PRKCA/IL5/LYN/VAV3/PIK3R3/PIK3R1/PIK3CD/IL13/MAPK8/MAPK9/LCP2/MS4A2/AKT2/PIK3R2/BTK/LAT/MAP2K3/MAP2K2/MAP2K4	32
hsa05323	Rheumatoid arthritis	43/3400	93/8075	0.239337	0.361616	0.214996	ATP6V0E1/ATP6V1B2/HLA-DRB1/IL23A/ATP6AP1/CTLA4/HLA-DPA1/CD28/CXCL12/HLA-DRA/CTSK/CXCL5/CXCL6/TLR2/TLR4/TGFB1/JUN/TGFB3/TNFSF13/TNFSF11/HLA-DPB1/HLA-DOA/HLA-DQA1/HLA-DQA2/CCL3/HLA-DMB/HLA-DMA/TNFSF13B/TEK/CCL2/CCL5/FOS/IL18/CSF1/ATP6V1G2/ATP6V1E2/ITGB2/ICAM1/TCIRG1/FLT1/VEGFA/ACP5/ATP6V1F	43
hsa04979	Cholesterol metabolism	24/3400	50/8075	0.239961	0.361616	0.214996	ABCG8/LDLR/PLTP/APOE/STAR/LCAT/LPL/CETP/OSBPL5/TSPO/VDAC3/LRP1/CYP27A1/STARD3/ABCB11/SOAT1/LIPA/LPA/APOC1/PCSK9/CD36/VDAC1/ABCA1/APOA2	24
hsa05202	Transcriptional misregulation in cancer	86/3400	192/8075	0.244815	0.367223	0.218329	ITGAM/SMAD1/MLLT1/FLT3/IGFBP3/MLF1/HOXA11/SUPT3H/MPO/BAX/DOT1L/SIX1/CDKN1A/CCNA2/CCNA1/NSD2/MEIS1/GRIA3/DUSP6/CDKN1B/NGFR/ZBTB17/ASPSCR1/GADD45G/MAF/GADD45A/HPGD/DEFA1B/BMP2K/REL/MMP9/JUP/TSPAN7/KDM6A/TFE3/ITGB7/TLX1/GADD45B/KMT2A/ID2/PDGFA/WNT16/ELANE/BAK1/MYCN/IGF1/PAX5/PAX7/PAX3/PAX8/IL1R2/FLI1/WT1/SSX2/SSX1/LYL1/PROM1/NUPR1/TGFBR2/MYC/CCND2/POLK/BCL2L1/SPINT1/HMGA2/TRAF1/TCF3/EYA1/COMMD3-BMI1…	86
hsa05231	Choline metabolism in cancer	45/3400	98/8075	0.251762	0.375903	0.22349	RAC2/AKT1/SLC44A1/SLC44A2/SLC44A5/SLC22A3/PLA2G4A/PLA2G4E/PLA2G4C/MTOR/PRKCG/PDGFRB/PDGFRA/PLPP3/PLPP2/EIF4EBP1/PRKCA/PLD2/PIP5K1C/JUN/WASF3/EGF/PIK3R3/PIK3R1/PDGFA/PIK3CD/HIF1A/CHKA/FOS/MAPK8/MAPK9/SLC22A4/AKT2/PIK3R2/RPS6KB1/DGKK/DGKH/DGKI/DGKA/DGKD/EGFR/CHPT1/LYPLA1/WASF1/MAP2K2	45
hsa05143	African trypanosomiasis	18/3400	37/8075	0.259312	0.385399	0.229136	GNAQ/PRKCG/IL12B/HPR/IDO2/PRKCA/TLR9/PLCB3/PLCB4/VCAM1/HBB/APOL1/IL18/THOP1/ICAM1/HBA2/KNG1/NPPA	18
hsa04350	TGF-beta signaling pathway	43/3400	94/8075	0.268664	0.397476	0.236316	THSD4/NOG/SMAD7/SMAD1/SMAD3/BMP6/BMP5/NBL1/SMURF1/SMURF2/FBN1/BMP2/LTBP1/PPP2R1B/LEFTY2/DCN/CHRD/TGFB1/TGFB3/INHBC/AMH/ID2/ID3/GREM1/GDF6/BAMBI/GDF5/TGFBR2/TGFBR1/BMPR2/MYC/AMHR2/RPS6KB1/ACVR1/CREBBP/NODAL/FMOD/CDKN2B/HJV/BMPR1A/SMAD4/INHBA/BMPR1B	43
hsa04730	Long-term depression	28/3400	60/8075	0.277248	0.408311	0.242758	GNAQ/GNAI2/GNAI1/GRIA3/PLA2G4A/PLA2G4E/PLA2G4C/CRH/PPP2R1B/PRKCG/PRKCA/LYN/PLCB3/PLCB4/GUCY1A1/NOS1/GRIA1/IGF1/CACNA1A/ITPR2/ITPR3/ITPR1/BRAF/ARAF/GRID2/PRKG2/MAP2K2/RYR1	28
hsa00534	Glycosaminoglycan biosynthesis - heparan sulfate / heparin	12/3400	24/8075	0.279791	0.410192	0.243876	B3GAT3/HS3ST2/HS3ST1/HS6ST2/HS3ST3B1/XYLT1/HS2ST1/EXT1/XYLT2/NDST1/EXTL1/HS6ST1	12
hsa03410	Base excision repair	16/3400	33/8075	0.283494	0.413748	0.245991	TDG/PCNA/POLE/POLB/LIG1/LIG3/HMGB1/NEIL3/NEIL2/APEX1/APEX2/POLD2/POLD3/POLL/FEN1/POLE2	16
hsa04666	Fc gamma R-mediated phagocytosis	44/3400	97/8075	0.290027	0.421384	0.250531	SPHK2/RAC2/AKT1/ASAP1/ASAP2/SYK/ACTR2/PTPRC/PLA2G4A/PLA2G4E/PLA2G4C/ACTR3C/PRKCG/PLPP3/PLPP2/FCGR2B/FCGR2A/PRKCA/LYN/VAV3/MARCKSL1/PLD2/PIP5K1C/WASF3/PAK1/LIMK2/PIK3R3/PIK3R1/PIK3CD/CDC42/GSN/AMPH/PLA2G6/MARCKS/HCK/AKT2/PIK3R2/RPS6KB1/VASP/FCGR3A/INPPL1/SCIN/LAT/WASF1	44
hsa00600	Sphingolipid metabolism	23/3400	49/8075	0.292194	0.422618	0.251264	UGCG/SPHK2/SMPD2/GLB1/PSAP/ASAH2/PLPP3/PLPP2/ACER2/ARSA/KDSR/ASAH1/GAL3ST1/DEGS2/SGMS2/NEU1/UGT8/CERS2/CERS4/CERS3/CERS1/ACER1/CERS6	23
hsa00130	Ubiquinone and other terpenoid-quinone biosynthesis	6/3400	11/8075	0.294789	0.422618	0.251264	COQ7/COQ2/NQO1/TAT/HPD/VKORC1	6
hsa00430	Taurine and hypotaurine metabolism	6/3400	11/8075	0.294789	0.422618	0.251264	GGT1/GGT5/GGT6/CDO1/ADO/GAD2	6
hsa00982	Drug metabolism - cytochrome P450	33/3400	72/8075	0.298822	0.426512	0.25358	ADH6/ADH5/ADH4/GSTA4/HPGDS/MGST2/MGST3/MGST1/GSTA3/CYP3A4/GSTA5/GSTA1/GSTA2/ADH1B/ADH1A/GSTO2/GSTO1/GSTP1/GSTM2/GSTM4/GSTM1/ALDH3B2/ALDH3B1/UGT1A6/MAOB/UGT2B10/UGT2B15/FMO1/FMO4/FMO5/AOX1/GSTT2B/GSTM5	33
hsa00140	Steroid hormone biosynthesis	28/3400	61/8075	0.316523	0.449795	0.267422	SRD5A2/STS/HSD3B2/HSD17B1/HSD17B3/HSD17B7/DHRS11/CYP19A1/SULT2B1/CYP3A4/CYP1B1/HSD11B2/CYP11A1/AKR1C4/AKR1C1/CYP11B1/COMT/HSD17B6/LRTOMT/UGT1A6/AKR1C2/UGT2B10/AKR1C3/UGT2B15/CYP17A1/HSD11B1/AKR1D1/HSD17B12	28
hsa00500	Starch and sucrose metabolism	17/3400	36/8075	0.32265	0.454516	0.270229	GYS2/GBE1/GPI/SI/TREH/HK3/HK1/AMY2B/PYGL/PGM1/PYGM/PGM2L1/PGM2/GAA/MGAM2/G6PC2/MGAM	17
hsa03030	DNA replication	17/3400	36/8075	0.32265	0.454516	0.270229	PCNA/POLE/LIG1/RFC4/RNASEH2A/POLD2/POLD3/MCM7/MCM5/MCM4/PRIM1/MCM2/RFC2/FEN1/POLA2/DNA2/POLE2	17
hsa04370	VEGF signaling pathway	27/3400	59/8075	0.328577	0.460861	0.274001	SPHK2/RAC2/AKT1/PPP3CA/PLA2G4A/PLA2G4E/PLA2G4C/PRKCG/MAPK12/MAPK13/PRKCA/HSPB1/NOS3/SRC/PPP3CC/PIK3R3/PIK3R1/PIK3CD/CDC42/NFATC2/PXN/AKT2/PIK3R2/PPP3R2/VEGFA/MAP2K2/KDR	27
hsa00240	Pyrimidine metabolism	26/3400	57/8075	0.341187	0.476485	0.28329	PNP/ENTPD5/DCTD/NT5E/NT5C1B/CTPS2/NT5C3B/AK9/TYMS/TYMP/CMPK1/RRM2/DPYD/DPYS/TK1/NT5C1B-RDH14/NME4/NME7/NME2/NME3/ENTPD8/UPB1/ENTPD6/ENTPD3/UCKL1/UPRT	26
hsa00520	Amino sugar and nucleotide sugar metabolism	22/3400	48/8075	0.350447	0.487317	0.289731	PMM1/CYB5R4/NANS/HEXA/GPI/GFPT1/HEXB/HK3/HK1/UGDH/AMDHD2/CHIA/PGM1/PGM2/GNPDA1/GALT/NPL/UAP1/RENBP/CMAS/CYB5R2/GMPPA	22
hsa04919	Thyroid hormone signaling pathway	53/3400	121/8075	0.385057	0.533155	0.316983	ATP2A1/ITGAV/ATP1A4/ATP1A3/ATP1A2/ATP1A1/PLCZ1/AKT1/PRKACG/DIO1/DIO2/DIO3/PLCD4/MTOR/NOTCH2/PRKCG/PLCD3/PLCD1/MED12/NCOA2/PRKCA/PRKACB/ACTB/PLCB3/PLCB4/ESR1/ATP1B3/CTNNB1/SRC/ATP1B2/PIK3R3/PIK3R1/PIK3CD/HIF1A/NOTCH3/SLCO1C1/AKT2/MYC/GATA4/CCND1/PIK3R2/PFKP/PFKL/ATP1B1/SLC16A10/MED4/KAT2A/SLC16A2/CREBBP/TP53/MYH6/MYH7/MAP2K2	53
hsa05332	Graft-versus-host disease	19/3400	42/8075	0.396338	0.54644	0.324881	HLA-B/HLA-DRB1/PRF1/HLA-DPA1/HLA-F/CD28/HLA-DRA/KLRD1/HLA-DPB1/HLA-DOA/HLA-DQA1/HLA-DQA2/HLA-DMB/HLA-DMA/HLA-G/HLA-C/HLA-A/HLA-E/KLRC1	19
hsa05120	Epithelial cell signaling in Helicobacter pylori infection	31/3400	70/8075	0.399289	0.548177	0.325914	ATP6V0E1/PTPN11/ATP6V1B2/PTPRZ1/ATP6AP1/MAPK12/MAPK13/LYN/JUN/PAK1/IGSF5/SRC/NFKBIA/CDC42/CCL5/MAPK8/MAPK9/ATP6V1G2/JAM2/ATP6V1E2/JAM3/TCIRG1/GIT1/IKBKB/IKBKG/EGFR/NOD1/CHUK/ATP6V1F/MAP3K14/MAP2K4	31
hsa00260	Glycine, serine and threonine metabolism	18/3400	40/8075	0.413382	0.56513	0.335993	SARDH/GLDC/AOC3/AOC2/GAMT/PSAT1/SHMT1/CBS/AMT/SHMT2/PGAM2/GRHPR/SDSL/GATM/MAOB/PGAM4/PGAM1/ALDH7A1	18
hsa04657	IL-17 signaling pathway	41/3400	94/8075	0.421288	0.573519	0.340981	IL17RB/ELAVL1/S100A8/MMP13/MUC5AC/MAPK15/MAPK12/MAPK13/TAB3/CXCL5/CXCL6/IL5/MMP9/JUN/TRADD/NFKBIA/IL17RC/CXCL10/CCL2/FOS/IL13/MAPK6/MAPK7/MAPK4/MAPK8/MAPK9/CASP8/IL17B/CCL17/HSP90AA1/TRAF2/IKBKB/IKBKG/LCN2/MAP3K7/IL17F/TRAF3/USP25/CHUK/S100A7A/CEBPB	41
hsa00120	Primary bile acid biosynthesis	8/3400	17/8075	0.428499	0.580894	0.345366	ACOX2/CYP46A1/SLC27A5/AKR1C4/CYP27A1/HSD17B4/SCP2/AKR1D1	8
hsa04070	Phosphatidylinositol signaling system	42/3400	97/8075	0.443841	0.599185	0.356241	PLCZ1/SYNJ1/CALM1/OCRL/CALML4/PLCD4/INPP4B/SYNJ2/PRKCG/CALML3/PLCD3/PLCD1/MTMR6/MTMR4/MTMR3/MTMR2/PRKCA/INPP1/PIK3C2A/PIK3C2G/PIP5K1C/PLCB3/PLCB4/ITPKA/PIK3R3/PIK3R1/PIK3CD/ITPR2/ITPR3/ITPR1/INPP5F/CALML5/PIK3R2/CALM3/INPPL1/DGKK/DGKH/DGKI/DGKA/DGKD/IPPK/IPMK	42
hsa00062	Fatty acid elongation	12/3400	27/8075	0.47546	0.639207	0.380035	PPT1/ACOT7/ACOT2/ELOVL6/TECR/PPT2/ELOVL5/ELOVL1/HACD1/HACD2/HSD17B12/ACOT1	12
hsa00564	Glycerophospholipid metabolism	42/3400	98/8075	0.478464	0.640588	0.380856	GPAT3/PLB1/ACHE/PLA2G5/PLA2G3/MBOAT1/MBOAT7/PLA2G2A/PLA2G4A/PLA2G4E/PLA2G4C/LCAT/PLPP3/PLPP2/PLPP4/GNPAT/PLA2G12B/PLD2/PLD3/LPGAT1/SELENOI/PTDSS2/CHKA/PLA2G6/PHOSPHO1/PNPLA6/TAZ/LPIN3/LPIN1/PCYT2/PLA2G1B/DGKK/DGKH/DGKI/DGKA/DGKD/PEMT/PLA2G10/CHPT1/LYPLA1/GPAT2/PLA2G2C	42
hsa00100	Steroid biosynthesis	9/3400	20/8075	0.480954	0.641272	0.381263	DHCR24/CYP2R1/HSD17B7/MSMO1/DHCR7/SOAT1/LIPA/SC5D/EBP	9
hsa03450	Non-homologous end-joining	6/3400	13/8075	0.488063	0.648084	0.385313	NHEJ1/XRCC6/DNTT/POLL/FEN1/DCLRE1C	6
hsa04962	Vasopressin-regulated water reabsorption	19/3400	44/8075	0.499996	0.661219	0.393122	DYNC1LI1/PRKACG/DYNC2H1/ADCY3/CREB5/PRKACB/NSF/AVP/CREB3L3/AQP3/ARHGDIG/ARHGDIB/CREB3L1/RAB5B/DCTN6/CREB3/CREB1/AQP2/ADCY6	19
hsa00511	Other glycan degradation	8/3400	18/8075	0.509862	0.670355	0.398554	ENGASE/GLB1/HEXA/HEXB/MAN2B2/MANBA/NEU1/FUCA2	8
hsa04910	Insulin signaling pathway	58/3400	137/8075	0.511042	0.670355	0.398554	PRKAR2A/PRKAR2B/CALM1/AKT1/IRS1/GYS2/CALML4/PRKACG/SHC1/INSR/PTPRF/LIPE/EIF4E1B/PKLR/MTOR/ELK1/CALML3/EIF4EBP1/IRS2/PRKCI/PRKCZ/PRKACB/PHKA1/CBL/PHKG2/HK3/HK1/PIK3R3/PIK3R1/PIK3CD/SH2B2/PCK2/PCK1/PRKAB2/SOCS3/SHC4/PPP1R3A/CALML5/PYGL/MAPK8/MAPK9/BRAF/PYGM/AKT2/ARAF/PIK3R2/CALM3/PRKAG2/RPS6KB1/FBP1/FBP2/RHOQ/G6PC2/IKBKB/SLC2A4/INPPL1/EIF4E/MAP2K2	58
hsa00071	Fatty acid degradation	18/3400	42/8075	0.519691	0.678951	0.403665	ADH6/ADH5/ADH4/ACAT1/ALDH3A2/ALDH1B1/ACSL5/ACSBG2/ALDH2/ADH1B/ADH1A/CPT1B/ALDH9A1/ACADS/ACSL1/ACSL6/ACSL4/ALDH7A1	18
hsa00515	Mannose type O-glycan biosynthesis	10/3400	23/8075	0.526464	0.685038	0.407284	B4GALT2/B3GAT2/B4GALT1/POMT1/B4GAT1/MGAT5B/FKRP/RXYLT1/LARGE2/ST3GAL3	10
hsa04721	Synaptic vesicle cycle	33/3400	78/8075	0.529019	0.685609	0.407623	ATP6V0E1/CPLX3/CPLX1/SLC18A2/ATP6V1B2/STX3/STX2/CPLX2/SLC18A3/CLTCL1/NSF/SLC6A4/SNAP25/CACNA1A/CACNA1B/AP2B1/ATP6V1G2/UNC13C/ATP6V1E2/TCIRG1/SLC6A13/SLC6A12/RIMS1/SLC1A7/SLC1A3/STX1B/SLC6A3/SLC6A2/SLC6A5/SLC32A1/ATP6V1F/SLC1A2/DNM1	33
hsa01212	Fatty acid metabolism	24/3400	57/8075	0.550725	0.71078	0.422588	ACAT1/PPT1/ELOVL6/TECR/FADS1/FADS2/ACSL5/SCD5/ACSBG2/CBR4/CPT1B/HSD17B4/SCP2/ACADS/ACSL1/ACSL6/ACSL4/SCD/PPT2/ELOVL5/ELOVL1/HACD1/HACD2/HSD17B12	24
hsa04723	Retrograde endocannabinoid signaling	62/3400	148/8075	0.552829	0.71078	0.422588	PRKACG/GABRA3/GNAQ/NDUFS5/GNG10/GNG11/GNG12/ADCY4/ADCY1/ADCY3/ADCY8/GNAI2/GNAI1/GRIA3/GABRQ/GABRD/GNG7/GNG4/GNG3/PRKCG/GABRA5/ABHD6/MAPK12/MAPK13/CACNA1S/PRKCA/PRKACB/NDUFA4/NDUFA5/NDUFA3/NDUFA1/NDUFA8/PLCB3/PLCB4/GABRA1/GRIA1/CACNA1A/CACNA1B/CACNA1C/MGLL/KCNJ6/KCNJ9/ITPR2/ITPR3/ITPR1/GABRG3/GABRG2/MAPK8/MAPK9/GNG8/NDUFS7/GABRA6/GABRA2/GABRR1/NDUFV3/GABRA4/GRM5/RIMS1/NDUFB11/SLC32A1/ADCY6/FAAH	62
hsa04742	Taste transduction	36/3400	86/8075	0.559742	0.714429	0.424758	PRKACG/GABRA3/P2RY1/ADCY4/ADCY8/GABRA5/PRKACB/P2RX3/SCN3A/PDE1C/PDE1A/CHRM3/SCNN1A/PLCB3/PLCB4/GABRA1/SCN9A/TRPM5/CACNA1A/CACNA1C/ITPR3/TAS1R1/TAS2R20/ENTPD2/GABRA6/GABRA2/HTR3A/HTR1D/HTR1E/HTR1F/GABRA4/PKD2L1/GRM4/TAS2R1/HCN4/ADCY6	36
hsa05144	Malaria	21/3400	50/8075	0.560077	0.714429	0.424758	TLR2/TLR4/TLR9/TGFB1/PECAM1/TGFB3/VCAM1/THBS2/GYPC/HBB/CD81/LRP1/CCL2/COMP/IL18/HGF/ITGB2/ICAM1/HBA2/CD36/KLRK1	21
hsa00280	Valine, leucine and isoleucine degradation	20/3400	48/8075	0.579496	0.736301	0.437762	ABAT/AACS/ACAT1/MCCC2/OXCT1/OXCT2/ALDH3A2/ALDH1B1/ALDH2/HMGCL/DBT/PCCB/PCCA/ALDH9A1/MCEE/ACADS/HMGCS2/AOX1/ALDH7A1/IL4I1	20
hsa05100	Bacterial invasion of epithelial cells	32/3400	77/8075	0.582244	0.736902	0.438119	ITGA5/VCL/FN1/SHC1/ACTR2/CAV3/CAV1/GAB1/ACTR3C/CLTCL1/ACTB/CBL/CTNNB1/SRC/PIK3R3/PIK3R1/PIK3CD/CDC42/MAD2L2/ARHGAP10/SHC4/PXN/HCLS1/ELMO3/PIK3R2/RHOG/CTTN/CAV2/WASF1/CTNNA2/CTNNA3/DNM1	32
hsa01210	2-Oxocarboxylic acid metabolism	8/3400	19/8075	0.58695	0.739969	0.439942	GPT2/NAGS/GOT1L1/ACO1/IDH1/GOT2/GOT1/GPT	8
hsa03440	Homologous recombination	17/3400	41/8075	0.592372	0.743909	0.442285	BRIP1/SYCP3/BRCA1/BRCA2/XRCC2/BRCC3/RBBP8/UIMC1/RAD54L/TOPBP1/POLD2/POLD3/BLM/EME1/RAD51D/RAD51C/RAD51	17
hsa00562	Inositol phosphate metabolism	30/3400	73/8075	0.61354	0.767517	0.456321	PLCZ1/SYNJ1/OCRL/PLCD4/INPP4B/SYNJ2/PIK3CG/MINPP1/PLCD3/PLCD1/MTMR6/MTMR4/MTMR3/MTMR2/INPP1/PIK3C2A/PIK3C2G/PIP5K1C/PLCB3/PLCB4/ITPKA/PIK3CD/PLCH2/PLCH1/INPP5F/INPP5J/INPP5K/INPPL1/IPPK/IPMK	30
hsa05020	Prion disease	113/3400	273/8075	0.618806	0.771128	0.458468	GRIN1/COX4I2/RAC2/PRKACG/GRIN2C/GRIN2A/BAX/PPP3CA/NDUFS5/CAV3/CAV1/COX7B/TUBA3C/TUBA3E/TUBA3D/COX6B2/CYBA/SLC25A31/TUBA1A/C9/C6/PRNP/PSMD11/COX7A1/FYN/CREB5/CYBB/MAPK12/MAPK13/CSNK2A2/ATF4/CACNA1S/PRKACB/NDUFA4/NDUFA5/NDUFA3/NDUFA1/NDUFA8/GRIN2B/KLC3/LAMC1/ATP5MC2/PPIF/ATF6B/TUBA8/CREB3L3/VDAC3/PPP3CC/TUBB8/TUBB3/C8B/C8G/PSMB7/PIK3R3/PIK3R1/TUBAL3/HSPA2/PIK3CD/ATP5F1C/CACNA1B/CACNA1C/EGR1/PSMA6/P…	113
hsa05134	Legionellosis	23/3400	57/8075	0.654469	0.809798	0.481459	ITGAM/PYCARD/CLK1/IL12B/SEC22B/EEF1A1/HSF1/HSPD1/TLR2/TLR4/TLR5/NFKBIA/HSPA2/SAR1A/NFKB2/EEF1A2/IL18/CASP1/CASP8/ITGB2/HSPA6/CD14/HSPA1L	23
hsa03018	RNA degradation	32/3400	79/8075	0.654837	0.809798	0.481459	BTG4/BTG2/ENO3/ENO4/NUDT16/EXOSC9/EXOSC3/EXOSC4/HSPD1/DCP1B/CNOT3/CNOT1/PABPC1L/PABPC1/PABPC3/PABPC5/TENT4B/EDC3/DIS3/TTC37/C1D/PABPC1L2B/PABPC1L2A/CNOT10/PFKP/PFKL/LSM4/HSPA9/EXOSC8/DHX36/PNLDC1/EXOSC6	32
hsa00670	One carbon pool by folate	8/3400	20/8075	0.657615	0.810141	0.481663	MTHFD1/TYMS/MTHFD1L/SHMT1/AMT/SHMT2/DHFR/MTHFD2L	8
hsa04622	RIG-I-like receptor signaling pathway	28/3400	70/8075	0.682443	0.837543	0.497955	RNF125/TBKBP1/RIPK1/ISG15/IL12B/IRF7/TRIM25/MAPK12/MAPK13/NFKBIB/CYLD/TRADD/CASP10/NFKBIA/MAVS/CXCL10/MAPK8/MAPK9/CASP8/TRAF2/IKBKB/IKBKG/MAP3K7/NLRX1/TRAF3/DDX58/OTUD5/CHUK	28
hsa05320	Autoimmune thyroid disease	21/3400	53/8075	0.691732	0.844002	0.501795	HLA-B/HLA-DRB1/PRF1/CTLA4/HLA-DPA1/HLA-F/CD28/HLA-DRA/IL5/TG/HLA-DPB1/HLA-DOA/HLA-DQA1/HLA-DQA2/HLA-DMB/HLA-DMA/HLA-G/HLA-C/HLA-A/HLA-E/TSHR	21
hsa00061	Fatty acid biosynthesis	7/3400	18/8075	0.692915	0.844002	0.501795	OLAH/ACSL5/ACSBG2/CBR4/ACSL1/ACSL6/ACSL4	7
hsa04137	Mitophagy - animal	27/3400	68/8075	0.698686	0.846599	0.503339	RAB7B/E2F1/CITED2/TBC1D15/RAB7A/CALCOCO2/CSNK2A2/ATF4/NBR1/JUN/TFE3/SRC/HIF1A/FOXO3/SQSTM1/MAPK8/MAPK9/MRAS/BECN1/BCL2L1/ATG9A/ATG9B/PGAM5/PINK1/CSNK2B/TP53/RRAS	27
hsa05022	Pathways of neurodegeneration - multiple diseases	195/3400	475/8075	0.700273	0.846599	0.503339	GRIN1/ATP2A1/COX4I2/APP/CALM1/ATG2B/CSNK1A1L/CALML4/GRIN2C/GRIN2A/DNAH17/DNAH12/MAP3K5/BAX/PPP3CA/UBE2J1/UBE2J2/GNAQ/WNT3/WNT2/WNT1/NDUFS5/WNT8A/DNAI1/DKK2/WNT10B/COX7B/SIGMAR1/GRIA3/TUBA3C/TUBA3E/TUBA3D/CHRM5/COX6B2/MTOR/HIP1/TNFRSF1B/TNFRSF1A/WNT2B/SLC25A31/TUBA1A/WNT11/RAB39B/PRKCG/PRNP/ATXN3L/PSMD11/COX7A1/CALML3/ATXN1L/RB1CC1/CYBB/MAPK12/MAPK13/FZD1/FZD2/FZD9/CSNK2A2/ATF4/CACNA1S/HAP1/PRKCA/…	195
hsa04140	Autophagy - animal	55/3400	137/8075	0.70967	0.852004	0.506552	ATG4D/VMP1/AKT1/IRS1/SUPT20H/CAMKK2/EIF2AK4/DDIT4/ATG2B/PRKACG/RAB7B/CTSD/ATG16L2/RRAGD/PRAP1/MTOR/RAB39B/RUBCN/PRKCQ/RAB7A/HMGB1/RB1CC1/MTMR4/MTMR3/IRS2/PRKACB/SNAP29/LAMP2/PIK3R3/PIK3R1/PIK3CD/HIF1A/ITPR1/SH3GLB1/ATG10/SQSTM1/MAPK8/MAPK9/AKT2/MRAS/PIK3R2/BECN1/BCL2L1/ATG9A/ATG9B/RPS6KB1/ATG3/WDR41/MAP3K7/RRAS/DAPK1/ULK2/WIPI2/MAP2K2/STK11	55
hsa03050	Proteasome	18/3400	46/8075	0.710003	0.852004	0.506552	PSMB8/POMP/PSMD11/PSMB11/PSME4/PSME3/PSME1/PSMB9/PSMB7/PSMA6/PSMA4/PSMA8/ADRM1/PSMC1/PSMC5/PSMD2/PSMD6/PSMF1	18
hsa00770	Pantothenate and CoA biosynthesis	8/3400	21/8075	0.720549	0.861468	0.512179	ALDH3A2/ALDH1B1/VNN2/ALDH2/DPYD/DPYS/UPB1/PPCS	8
hsa00640	Propanoate metabolism	13/3400	34/8075	0.734169	0.873769	0.519493	ABAT/ACAT1/ACSS1/LDHAL6B/LDHAL6A/DBT/PCCB/PCCA/MCEE/ACADS/SUCLG2/LDHB/LDHC	13
hsa05010	Alzheimer disease	150/3400	369/8075	0.736232	0.873769	0.519493	GRIN1/ATP2A1/COX4I2/APP/CALM1/AKT1/IRS1/EIF2AK2/ATG2B/CSNK1A1L/CALML4/GRIN2C/GRIN2A/MAP3K5/PPP3CA/GNAQ/WNT3/WNT2/WNT1/INSR/NDUFS5/WNT8A/APOE/DKK2/WNT10B/COX7B/TUBA3C/TUBA3E/TUBA3D/CHRM5/COX6B2/BACE2/MTOR/TNFRSF1A/WNT2B/LPL/SLC25A31/TUBA1A/WNT11/PSMD11/COX7A1/CALML3/RB1CC1/CYBB/FZD1/FZD2/FZD9/CSNK2A2/ATF4/CACNA1S/MME/IRS2/NDUFA4/NDUFA5/NDUFA3/NDUFA1/NDUFA8/GRIN2B/KLC3/ATP5MC2/CHRM3/AGER/PLCB3/PLCB…	150
hsa04215	Apoptosis - multiple species	12/3400	32/8075	0.758745	0.895697	0.53253	BAX/NGFR/TNFRSF1A/BCL2L11/BIRC5/PMAIP1/BAK1/MAPK8/MAPK9/CASP8/BECN1/BCL2L1	12
hsa04621	NOD-like receptor signaling pathway	72/3400	181/8075	0.762763	0.895697	0.53253	PYCARD/NEK7/OAS1/OAS2/RIPK1/BRCC3/IRF9/CYBA/PKN2/IRF7/PANX1/CASR/CYBB/MAPK12/MAPK13/DEFA1B/TAB3/IFI16/TRPV2/CARD6/TLR4/NFKBIB/TYK2/TXN2/GBP1/JUN/PLCB3/PLCB4/MEFV/VDAC3/ANTXR1/ANTXR2/TICAM1/NFKBIA/MAVS/ITPR2/ITPR3/ITPR1/P2RX7/SHARPIN/CCL2/CCL5/IL18/MAPK8/MAPK9/RNASEL/AIM2/CASP4/CASP1/CASP8/TXN/NLRP7/NLRP3/BCL2L1/HSP90AA1/CAMP/NLRP6/VDAC1/TRAF2/IKBKB/IKBKG/MAP3K7/NLRX1/TRAF3/TRIP6/CARD16/NOD1/CHUK/…	72
hsa04966	Collecting duct acid secretion	10/3400	27/8075	0.765284	0.895697	0.53253	ATP6V0E1/ATP4A/ATP6V1B2/CA2/SLC12A7/CLCNKB/ATP6V1G2/ATP6V1E2/TCIRG1/ATP6V1F	10
hsa04144	Endocytosis	101/3400	252/8075	0.765766	0.895697	0.53253	ARF4/SMAD3/IGF2R/SPG21/ASAP1/ASAP2/SH3KBP1/DNAJC6/LDLR/IL2RG/HLA-B/FGFR4/PARD6A/ACTR2/CAV3/CAV1/SMURF1/SMURF2/AGAP5/HLA-F/HGS/STAM/ACTR3C/CCR5/CLTCL1/RAB11FIP3/RAB11FIP1/RAB11FIP5/RAB11FIP4/RAB7A/CBLC/PDGFRA/CYTH4/PRKCI/PRKCZ/SNX12/FOLR1/CBL/PLD2/PIP5K1C/PSD4/CAPZA2/CHMP4C/SRC/IQSEC2/RNF103-CHMP3/FOLR2/HSPA2/CDC42/IQSEC1/WIPF3/WIPF1/GRK3/ARRB2/ARRB1/AMPH/CAPZA3/HLA-G/FOLR3/ARFGAP3/AP2B1/SH3GLB1/F…	101
hsa03022	Basal transcription factors	17/3400	45/8075	0.769355	0.896658	0.533101	TAF12/TBPL1/TAF1L/TAF5/TAF1/TAF9/GTF2H2/GTF2F1/GTF2A1L/CCNH/GTF2H2C/GTF2A2/TAF11/TAF10/GTF2I/GTF2IRD1/TBP	17
hsa00760	Nicotinate and nicotinamide metabolism	13/3400	35/8075	0.777229	0.902588	0.536627	PNP/QPRT/NT5E/NMNAT2/NMNAT3/NT5C1B/SIRT7/SIRT4/NNMT/NT5C1B-RDH14/NMRK2/CD38/AOX1	13
hsa00020	Citrate cycle (TCA cycle)	11/3400	30/8075	0.783778	0.903716	0.537297	FH/PDHA2/PCK2/PCK1/SDHD/MDH1/PDHA1/ACO1/IDH1/OGDHL/SUCLG2	11
hsa00053	Ascorbate and aldarate metabolism	11/3400	30/8075	0.783778	0.903716	0.537297	ALDH3A2/ALDH1B1/RGN/AKR1A1/ALDH2/UGDH/ALDH9A1/UGT1A6/UGT2B10/UGT2B15/ALDH7A1	11
hsa00450	Selenocompound metabolism	6/3400	17/8075	0.79074	0.90851	0.540147	INMT/SCLY/TXNRD3/PAPSS1/PAPSS2/KYAT3	6
hsa04650	Natural killer cell mediated cytotoxicity	51/3400	131/8075	0.796578	0.911983	0.542212	ZAP70/RAC2/PTPN11/FCER1G/HLA-B/PPP3CA/SYK/SHC1/PRF1/PRKCG/CD48/FYN/ULBP3/ULBP1/HCST/PRKCA/VAV3/PAK1/TNFSF10/TNFRSF10B/KLRD1/PPP3CC/PIK3R3/PIK3R1/PIK3CD/SHC4/HLA-G/NFATC1/NFATC2/HLA-C/HLA-A/BRAF/HLA-E/LCP2/SH2D1A/ARAF/ITGB2/PIK3R2/ICAM2/ICAM1/IFNGR1/IFNGR2/FCGR3A/KLRC1/KLRK1/PPP3R2/TYROBP/LAT/KLRC2/MICA/MAP2K2	51
hsa00051	Fructose and mannose metabolism	12/3400	33/8075	0.800297	0.913014	0.542825	PMM1/HK3/HK1/PFKP/PFKL/KHK/SORD/FBP1/FBP2/PFKFB4/GMPPA/ALDOC	12
hsa05016	Huntington disease	122/3400	306/8075	0.806732	0.917127	0.54527	GRIN1/COX4I2/ATG2B/DNAH17/DNAH12/MAP3K5/BAX/GNAQ/NDUFS5/DNAI1/TGM2/COX7B/TBPL1/GRIA3/TUBA3C/TUBA3E/TUBA3D/COX6B2/MTOR/HIP1/POLR2J3/SLC25A31/TUBA1A/CLTCL1/PSMD11/COX7A1/CREB5/RB1CC1/POLR2D/POLR2I/HAP1/NDUFA4/NDUFA5/NDUFA3/NDUFA1/NDUFA8/GRIN2B/KLC3/ATP5MC2/PLCB3/PLCB4/PPIF/TUBA8/TFAM/CREB3L3/VDAC3/GRIA1/TUBB8/TUBB3/PSMB7/TUBAL3/DNAI2/DNALI1/ATP5F1C/CACNA1B/PSMA6/PSMA4/PSMA8/ITPR1/UCP1/SDHD/DLG4/ADR…	122
hsa04217	Necroptosis	62/3400	159/8075	0.81131	0.919106	0.546447	EIF2AK2/BAX/PYCARD/FTL/TLR3/RIPK1/PLA2G4A/PLA2G4E/IRF9/PLA2G4C/TNFRSF1A/SLC25A31/HMGB1/CYBB/TLR4/TYK2/CYLD/PPID/TRADD/VDAC3/TNFSF10/TNFRSF10B/CHMP4C/GLUD2/RNF103-CHMP3/TICAM1/FTH1/CAPN2/AIFM1/SHARPIN/MLKL/SQSTM1/PYGL/FAF1/MAPK8/MAPK9/PYGM/IL33/CASP1/CASP8/NLRP3/STAT5A/HSP90AA1/SLC25A4/PGAM5/SLC25A6/IFNGR1/IFNGR2/VDAC1/TRAF2/CAMK2D/CAMK2B/JAK3/GLUD1/SLC25A5/ALOX15/STAT3/CAPN1/ZBP1/STAT6/STAT4/STAT2	62
hsa03430	Mismatch repair	8/3400	23/8075	0.821578	0.927496	0.551435	PCNA/LIG1/RFC4/POLD2/POLD3/MSH2/RFC2/EXO1	8
hsa04146	Peroxisome	31/3400	83/8075	0.839835	0.944815	0.561732	ACOX2/PEX2/PEX5/FAR2/GNPAT/PHYH/PECR/CRAT/PAOX/PEX11G/ACSL5/CAT/PEX11A/PEX5L/ABCD3/PEX16/HMGCL/SOD2/DDO/HSD17B4/DHRS4L1/SCP2/HACL1/PRDX1/ACSL1/ACSL6/ACSL4/IDH1/MPV17L/HAO1/ABCD1	31
hsa05110	Vibrio cholerae infection	18/3400	50/8075	0.846412	0.948496	0.563921	ATP6V0E1/PRKACG/ATP6V1B2/CFTR/ATP6AP1/ADCY3/SLC12A2/SEC61A2/PRKCA/PRKACB/ACTB/KDELR3/ATP6V1G2/ATP6V1E2/TCIRG1/KCNQ1/ATP6V1F/ERO1A	18
hsa04623	Cytosolic DNA-sensing pathway	23/3400	63/8075	0.848962	0.948496	0.563921	PYCARD/RIPK1/IRF7/NFKBIB/CCL4L1/NFKBIA/MAVS/CXCL10/CCL5/IL18/IL33/AIM2/CASP1/TREX1/POLR3G/POLR3D/POLR3C/POLR1D/IKBKB/IKBKG/DDX58/CHUK/ZBP1	23
hsa00830	Retinol metabolism	24/3400	67/8075	0.879696	0.979455	0.582327	ADH6/ADH5/ADH4/AWAT2/ALDH1A2/RDH16/RDH10/CYP3A4/RPE65/ADH1B/ADH1A/RDH11/SDR16C5/HSD17B6/DHRS4L1/UGT1A6/RDH8/ALDH1A1/ALDH1A3/UGT2B10/DHRS9/UGT2B15/AOX1/CYP2C18	24
hsa04150	mTOR signaling pathway	58/3400	155/8075	0.899435	0.995325	0.591762	AKT1/IRS1/DDIT4/RNF152/ATP6V1B2/WNT3/WNT2/WNT1/INSR/WNT8A/WNT10B/EIF4E1B/RRAGD/MTOR/TNFRSF1A/WNT2B/WNT11/FNIP2/PRKCG/STRADA/EIF4EBP1/FZD1/FZD2/FZD9/SLC38A9/PRKCA/PRR5/PIK3R3/PIK3R1/WNT16/PIK3CD/IGF1/FZD10/BRAF/WNT7A/WNT7B/ATP6V1G2/AKT2/TBC1D7/ATP6V1E2/WDR24/FZD4/PIK3R2/SLC3A2/RPS6KB1/RPS6KA3/LPIN3/LPIN1/SLC7A5/IKBKB/CAB39L/CHUK/ULK2/GRB10/ATP6V1F/EIF4E/MAP2K2/STK11	58
hsa00513	Various types of N-glycan biosynthesis	13/3400	39/8075	0.900093	0.995325	0.591762	CHST9/B4GALT2/CHST8/B4GALT1/HEXA/HEXB/B4GALNT3/ST3GAL3/MGAT4D/MGAT4B/MGAT4C/MAN1C1/STT3B	13
hsa04710	Circadian rhythm	10/3400	31/8075	0.903896	0.99613	0.592241	RORC/RORB/CRY1/PRKAB2/TPTEP2-CSNK1E/CREB1/CLOCK/BHLHE41/PRKAG2/BHLHE40	10
hsa04136	Autophagy - other	10/3400	32/8075	0.925049	1	0.594542	ATG4D/ATG2B/MTOR/ATG10/BECN1/ATG9A/ATG9B/ATG3/ULK2/WIPI2	10
hsa04130	SNARE interactions in vesicular transport	10/3400	33/8075	0.942075	1	0.594542	STX18/STX3/STX2/STX6/SEC22B/VAMP5/SNAP29/STX1B/STX19/STX8	10
hsa05131	Shigellosis	92/3400	246/8075	0.944072	1	0.594542	ITGA5/PLCZ1/VCL/AKT1/BAX/PLCD4/ACTR2/PYCARD/UBE2D2/UBE2D1/U2AF1/RIPK1/RRAGD/ACTN4/MTOR/TNFRSF1A/ACTR3C/PRKCQ/CD44/CYTH4/MYL12A/CALCOCO2/MAPK12/MAPK13/PLCD3/PLCD1/TAB3/UBE2N/PFN3/TLR4/TLR5/NFKBIB/ACTB/TIFA/JUN/PLCB3/PLCB4/PPID/TRADD/SRC/HK3/HK1/PIK3R3/PIK3R1/NFKBIA/PIK3CD/CDC42/CAPN2/FOXO3/FOXO4/IL1R1/ITPR2/ITPR3/ITPR1/SHARPIN/PFN2/CCL5/IL18/SQSTM1/MAPK8/MAPK9/PXN/PFN4/HCLS1/CASP4/CASP1/AKT2/NLRP3…	92
hsa04141	Protein processing in endoplasmic reticulum	62/3400	171/8075	0.950737	1	0.594542	FBXO6/DNAJA1/EIF2AK1/EIF2AK2/EIF2AK4/DERL3/MAP3K5/BAX/DNAJC5G/UBE2J1/UBE2J2/NGLY1/UBE2D2/UBE2D1/ATXN3L/GANAB/SEC61A2/HSPA4L/BAG2/BAG1/ATF4/HSPBP1/UBXN6/CKAP4/HSPH1/ATF6B/XBP1/HSPA2/TRAM1L1/BAK1/SAR1A/SVIP/LMAN1L/CAPN2/DNAJB1/MAPK8/MAPK9/PPP1R15A/HYOU1/ERO1B/SSR1/HSP90AA1/HSPA6/TXNDC5/MBTPS2/TRAF2/DNAJC10/LMAN1/SEL1L2/HSPA1L/UBXN2A/DNAJC5B/CAPN1/UBQLN2/UBQLN3/MAN1C1/ERO1A/NFE2L2/DERL2/STT3B/CRYAB/…	62
hsa00900	Terpenoid backbone biosynthesis	6/3400	22/8075	0.951419	1	0.594542	ACAT1/ZMPSTE24/GGPS1/HMGCS2/PCYOX1/PDSS1	6
hsa03020	RNA polymerase	9/3400	31/8075	0.954075	1	0.594542	POLR2J3/POLR2D/POLR2I/TWISTNB/POLR3G/POLR3D/POLR3C/POLR1B/POLR1D	9
hsa05014	Amyotrophic lateral sclerosis	138/3400	364/8075	0.957127	1	0.594542	GRIN1/NUP98/NUP93/COX4I2/ATG2B/GRIN2C/GRIN2A/DNAH17/DNAH12/MAP3K5/BAX/PPP3CA/NDUFS5/DNAI1/COX7B/SIGMAR1/NUP188/TUBA3C/TUBA3E/TUBA3D/COX6B2/MTOR/TNFRSF1B/TNFRSF1A/TUBA1A/RAB39B/PSMD11/COX7A1/NUP62/RB1CC1/MAPK12/MAPK13/ATF4/HNRNPA1/HAP1/PFN3/NDUFA4/NDUFA5/NDUFA3/NDUFA1/NDUFA8/GRIN2B/KLC3/CAT/ATP5MC2/ACTB/ALYREF/TUBA8/NUP88/NOS1/GRIA1/PPP3CC/TUBB8/TUBB3/PSMB7/TUBAL3/XBP1/DNAI2/PRPH/DNALI1/ATP5F1C/PS…	138
hsa05012	Parkinson disease	92/3400	249/8075	0.959712	1	0.594542	COX4I2/CALM1/CALML4/PRKACG/SLC18A2/MAP3K5/BAX/UBE2J1/UBE2J2/NDUFS5/COX7B/GNAI2/GNAI1/TUBA3C/TUBA3E/TUBA3D/COX6B2/SLC25A31/TUBA1A/PSMD11/COX7A1/CALML3/ATF4/PRKACB/NDUFA4/NDUFA5/NDUFA3/NDUFA1/NDUFA8/KLC3/ATP5MC2/TXN2/PPIF/TUBA8/TH/VDAC3/SNCAIP/TUBB8/TUBB3/MAPT/PSMB7/TUBAL3/XBP1/UBA7/ATP5F1C/PSMA6/PSMA4/PSMA8/LRRK2/ITPR2/ITPR3/ITPR1/SDHD/ADRM1/PSMC1/PSMC5/CALML5/COX8C/COX8A/MAPK8/MAPK9/COX7B2/NDUFS7…	92
hsa04932	Non-alcoholic fatty liver disease	53/3400	150/8075	0.96333	1	0.594542	COX4I2/AKT1/IRS1/MAP3K5/BAX/IL6R/INSR/NDUFS5/COX7B/PKLR/COX6B2/TNFRSF1A/COX7A1/BCL2L11/ATF4/IRS2/NDUFA4/NDUFA5/NDUFA3/NDUFA1/NDUFA8/TGFB1/JUN/PIK3R3/PIK3R1/XBP1/PIK3CD/CDC42/PRKAB2/SOCS3/SDHD/FOS/COX8C/COX8A/MAPK8/MAPK9/COX7B2/LEPR/NDUFS7/CASP8/AKT2/NDUFV3/MLXIPL/PIK3R2/COX5A/PRKAG2/TRAF2/NR1H3/PPARA/IKBKB/NDUFB11/COX7A2/CEBPA	53
hsa03420	Nucleotide excision repair	14/3400	47/8075	0.970797	1	0.594542	PCNA/POLE/LIG1/GTF2H2/RFC4/POLD2/POLD3/CCNH/GTF2H2C/RFC2/ERCC8/DDB2/CUL4A/POLE2	14
hsa04977	Vitamin digestion and absorption	6/3400	24/8075	0.974904	1	0.594542	PLB1/AWAT2/SLC19A3/CUBN/SLC52A3/SLC46A1	6
hsa00860	Porphyrin and chlorophyll metabolism	12/3400	42/8075	0.975777	1	0.594542	FECH/HMOX2/ALAD/HEPH/COX10/HMOX1/BLVRB/BLVRA/UGT1A6/FXN/UGT2B10/UGT2B15	12
hsa00510	N-Glycan biosynthesis	14/3400	50/8075	0.986603	1	0.594542	B4GALT2/ALG8/B4GALT1/GANAB/MGAT5B/MGAT5/MGAT4D/MGAT4B/DPAGT1/ST6GAL2/ST6GAL1/MGAT4C/MAN1C1/STT3B	14
hsa05168	Herpes simplex virus 1 infection	185/3400	498/8075	0.991138	1	0.594542	ZNF709/ZNF707/ITGA5/ZNF45/CFP/ZNF57/EIF2B4/EIF2B2/AKT1/PTPN11/SRSF5/ZNF589/EIF2AK1/EIF2AK2/EIF2AK4/TAP2/ZNF836/BAX/ZNF205/HLA-B/HLA-DRB1/SYK/ZNF99/ZNF431/ZNF829/ZIM3/ZNF430/ZNF433/SP100/HLA-DPA1/ZNF200/OAS1/OAS2/TLR3/HLA-F/ZNF419/ZNF677/ZNF267/IRF9/MTOR/SRSF8/ZNF479/ZNF473/TNFRSF14/TNFRSF1A/ZNF705A/IL12B/ZNF675/ZNF454/IRF7/ZNF517/ZNF611/ZNF610/EIF4EBP1/ZNF555/ZNF630/ZNF492/ZNF398/HLA-DRA/ZNF101/Z…	185
hsa00040	Pentose and glucuronate interconversions	8/3400	34/8075	0.992866	1	0.594542	CRYL1/AKR1A1/UGDH/UGT1A6/SORD/UGT2B10/UGT2B15/XYLB	8
hsa04120	Ubiquitin mediated proteolysis	45/3400	140/8075	0.994242	1	0.594542	UBE2J1/UBE2J2/UBE2D2/UBE2D1/CDC34/BRCA1/SMURF1/SMURF2/RHOBTB2/CBLC/CUL7/CUL2/CUL3/ELOB/ELOC/UBA2/UBE2N/UBE2C/UBE2S/UBE2U/NHLRC1/CBL/MID1/HERC2/UBA7/UBE2R2/DET1/SOCS3/PIAS2/PIAS4/TRIP12/COP1/SAE1/CDC20/NEDD4L/UBE2QL1/ANAPC11/ANAPC10/ERCC8/TRIM37/DDB2/CUL4A/KLHL9/PML/FZR1	45
hsa00563	Glycosylphosphatidylinositol (GPI)-anchor biosynthesis	5/3400	25/8075	0.9947	1	0.594542	PIGF/PIGQ/PIGV/PIGG/GPLD1	5
hsa03015	mRNA surveillance pathway	29/3400	97/8075	0.995303	1	0.594542	PPP2R3B/NCBP2L/MSI2/MSI1/PPP2R5B/CPSF3/DDX19B/PPP2R1B/ALYREF/DAZAP1/PABPC1L/PABPC1/PABPC3/PABPC5/PPP2R2C/SMG6/PABPC1L2B/PABPC1L2A/PPP2R3C/NXF2/NXF3/NUDT21/GLE1/PPP2R2B/FIP1L1/UPF3A/PAPOLG/PAPOLB/SYMPK	29
hsa03060	Protein export	4/3400	23/8075	0.997139	1	0.594542	IMMP1L/SEC61A2/SRP54/SPCS1	4
hsa04714	Thermogenesis	76/3400	231/8075	0.998546	1	0.594542	COX4I2/KDM3A/PRKACG/MAP3K5/DPF3/DPF1/NDUFS5/LIPE/ADCY4/ADCY1/ADCY3/ADCY8/ADCY10/COX7B/COX6B2/MTOR/COX7A1/COX10/SMARCA4/CREB5/MAPK12/MAPK13/KDM1A/FGFR1/PRKACB/NDUFA4/NDUFA5/NDUFA3/NDUFA1/NDUFA8/ACSL5/ATP5MC2/ACTB/CREB3L3/ACTL6A/NDUFAF7/NDUFAF1/NDUFAF3/NDUFAF2/ATP5F1C/PRKAB2/MGLL/UCP1/SDHD/CPT1B/COX8C/COX8A/CREB3L1/COX7B2/NDUFS7/SMARCD3/NDUFV3/CREB3/CREB1/SLC25A29/COX5A/ACTL6B/PRKAG2/COX18/RPS6KB1/…	76
hsa03013	RNA transport	54/3400	186/8075	0.999928	1	0.594542	NUP98/NUP93/EIF2B4/EIF2B2/NCBP2L/EIF4E1B/CYFIP2/NUP188/EIF1B/DDX19B/EEF1A1/NUP62/EIF4EBP1/EIF4G3/TACC3/SENP2/FXR1/ALYREF/RPP38/THOC3/GEMIN6/NUP88/SNUPN/RPP14/PABPC1L/PABPC1/PABPC3/PABPC5/THOC1/THOC5/EIF3CL/DDX20/NUP210L/EEF1A2/GEMIN4/EIF3G/PABPC1L2B/PABPC1L2A/RANGAP1/NXF2/NXF3/NUP155/GLE1/XPO5/POP7/UPF3A/NUP58/EIF2S3/NUP35/NUP214/POM121L2/RPP25/RAE1/EIF4E	54
hsa05034	Alcoholism	54/3400	187/8075	0.999943	1	0.594542	GRIN1/CALM1/CAMKK2/CAMKK1/NTRK2/CALML4/PRKACG/GRIN2C/GRIN2A/SLC18A2/SHC1/GNG10/GNG11/GNG12/GNAI2/GNAI1/GNG7/GNG4/GNG3/CRH/ADORA2B/CALML3/CREB5/ATF4/PRKACB/GRIN2B/ATF6B/TH/CREB3L3/SHC4/GRIN3B/CALML5/PKIA/BDNF/GNG8/CREB3L1/BRAF/DRD2/DRD1/CREB3/CREB1/ARAF/SLC29A1/CALM3/PDYN/MAOB/HDAC4/NPY/CAMK4/SLC6A3/HDAC7/HDAC8/HDAC11/HDAC10	54
hsa00190	Oxidative phosphorylation	32/3400	133/8075	0.999996	1	0.594542	COX4I2/ATP6V0E1/ATP4A/ATP6V1B2/NDUFS5/ATP6AP1/COX7B/COX6B2/COX7A1/COX10/PPA1/NDUFA4/NDUFA5/NDUFA3/NDUFA1/NDUFA8/ATP5MC2/ATP5F1C/SDHD/COX8C/COX8A/COX7B2/NDUFS7/ATP6V1G2/NDUFV3/ATP6V1E2/COX5A/TCIRG1/NDUFB11/ATP5ME/COX7A2/ATP6V1F	32
hsa03010	Ribosome	38/3400	158/8075	0.999999	1	0.594542	RPL37/MRPL28/RPL36A/RPL18/RPLP1/RPS27L/RPS17/RPS18/RPL3L/RPL26L1/RPL39/RPL15/RPL10/RPS4Y2/RPL27A/RPL13A/RPS28/MRPL36/MRPL34/MRPL32/MRPL30/MRPL10/MRPL14/MRPL16/RPS23/RPS4Y1/MRPS15/RPL21/RPS4X/RPL12/RPS3/RPS8/RPL23/RPL22/RPL6/RPL41/RPL10A/RPL10L	38
hsa05322	Systemic lupus erythematosus	29/3400	136/8075	1	1	0.594542	GRIN2A/HLA-DRB1/C1S/C1R/HLA-DPA1/TRIM21/ACTN4/C9/C6/FCGR2A/CD28/HLA-DRA/GRIN2B/CTSG/HLA-DPB1/HLA-DOA/C8B/C8G/HLA-DQA1/HLA-DQA2/ELANE/HLA-DMB/HLA-DMA/C2/C1QC/C1QB/C1QA/FCGR3A/C7	29
hsa05206	MicroRNAs in cancer	84/3400	310/8075	1	1	0.594542	ITGA5/IRS1/DDIT4/SHC1/WNT3/FOXP1/DNMT3B/DNMT3A/CDKN1A/E2F2/E2F1/BRCA1/SERPINB5/EZR/CDK6/CDKN1B/VIM/CCNE2/MTOR/NOTCH2/MDM4/PRKCG/CD44/PDGFRB/PDGFRA/TPM1/FSCN1/BCL2L11/CDC25C/GLS/CYP1B1/IRS2/PRKCA/HMOX1/TIMP3/TP63/TRIM71/MMP9/CCNG1/EFNA4/EFNA1/PIK3R3/PIK3R1/TNN/PDGFA/BAK1/PIK3CD/CDCA5/CDC25B/CDC25A/NOTCH3/CCNE1/MARCKS/SHC4/CDKN2A/FGFR3/MAPK7/SPRY2/BMPR2/MYC/CCND1/CCND2/IGF2BP1/PIK3R2/BCL2L2/HMGA2/Z…	84
hsa03008	Ribosome biogenesis in eukaryotes	17/3400	111/8075	1	1	0.594542	FBLL1/REXO5/EFL1/CSNK2A2/RPP38/NOP10/NXF2/RIOK1/NXF3/UTP14A/TBL3/SPATA5/POP7/UTP18/CSNK2B/WDR43/RPP25	17
hsa03040	Spliceosome	26/3400	151/8075	1	1	0.594542	RBMXL3/SRSF5/NCBP2L/RBMXL2/SNRPC/TXNL4A/U2AF1/SNW1/CTNNBL1/SRSF8/HNRNPA1/CWC15/SF3A1/ALYREF/THOC3/HSPA2/THOC1/WBP11/LSM4/BUD31/HNRNPU/HSPA6/PRPF40B/PRPF18/DHX16/HSPA1L	26
hsa00970	Aminoacyl-tRNA biosynthesis	3/3400	66/8075	1	1	0.594542	QRSL1/LARS2/FARS2	3
hsa04740	Olfactory transduction	70/3400	447/8075	1	1	0.594542	CALM1/OR10D3/CALML4/PRKACG/CNGB1/OR5V1/OR7D2/OR4N2/OR4N4/ADCY3/OR2C3/OR51H1/OR1F1/OR14A2/GNG7/OR52D1/OR52N4/OR13G1/OR2T11/OR8D1/CALML3/OR7A5/OR1L8/RGS2/OR8B3/OR2L2/GUCY2D/OR8G5/PRKACB/OR14J1/PDE1C/PDE1A/SLC8A1/SLC8A2/OR10J1/OR2H2/OR2H1/GRK3/ARRB2/ARRB1/OR2J2/OR11A1/CALML5/LOC105369274/OR2L13/OR1C1/CNGA2/CNGA3/CNGA4/OR4M2/OR4M1/OR7D4/OR8G1/CALM3/OR6B3/OR52N2/OR13C3/CAMK2D/CAMK2B/ANO2/OR6F1/OR14I1/…	70
