# Supplementary material for: Altered mRNAs Profiles in the Testis of Patients With “Secondary Idiopathic Non-Obstructive Azoospermia”
Source: Front Cell Dev Biol. 2022 May 12;10:824596. doi: 10.3389/fcell.2022.824596 (PMC9133692; doi:10.3389/fcell.2022.824596)
Supplement: Supplementary file 9 [file Table7.XLSX]

## Sheet: Sheet1
Category	ID	Name	p-value	q-value FDR B&H	Hit Count in Query List	Hit Count in Genome	Hit in Query List
GO: Biological Process	GO:0007286	spermatid development	6.484e-09	1.242e-06	7	193	CATSPERZ,TSSK6,YBX2,KLHL10,CFAP43,ACRBP,CCDC136
GO: Biological Process	GO:0007283	spermatogenesis	7.078e-09	1.242e-06	10	637	SPATA24,CATSPERZ,TSNAXIP1,TSSK6,YBX2,KLHL10,CFAP43,ACRBP,CCDC136,DDX4
GO: Biological Process	GO:0048515	spermatid differentiation	8.891e-09	1.242e-06	7	202	CATSPERZ,TSSK6,YBX2,KLHL10,CFAP43,ACRBP,CCDC136
GO: Biological Process	GO:0048232	male gamete generation	9.925e-09	1.242e-06	10	660	SPATA24,CATSPERZ,TSNAXIP1,TSSK6,YBX2,KLHL10,CFAP43,ACRBP,CCDC136,DDX4
GO: Biological Process	GO:0022414	reproductive process	1.184e-08	1.242e-06	14	1711	SPATA24,PKMYT1,CATSPERZ,TSNAXIP1,TSSK6,YBX2,KLHL10,CFAP43,GAPDHS,CDC20,ZMYND10,ACRBP,CCDC136,DDX4
GO: Biological Process	GO:0000003	reproduction	1.211e-08	1.242e-06	14	1714	SPATA24,PKMYT1,CATSPERZ,TSNAXIP1,TSSK6,YBX2,KLHL10,CFAP43,GAPDHS,CDC20,ZMYND10,ACRBP,CCDC136,DDX4
GO: Biological Process	GO:0007276	gamete generation	8.075e-08	7.095e-06	10	824	SPATA24,CATSPERZ,TSNAXIP1,TSSK6,YBX2,KLHL10,CFAP43,ACRBP,CCDC136,DDX4
GO: Biological Process	GO:0022412	cellular process involved in reproduction in multicellular organism	1.319e-07	1.014e-05	8	456	CATSPERZ,TSSK6,YBX2,KLHL10,CFAP43,ACRBP,CCDC136,DDX4
GO: Biological Process	GO:0007281	germ cell development	2.611e-07	1.784e-05	7	331	CATSPERZ,TSSK6,YBX2,KLHL10,CFAP43,ACRBP,CCDC136
GO: Biological Process	GO:0048609	multicellular organismal reproductive process	4.698e-07	2.889e-05	10	996	SPATA24,CATSPERZ,TSNAXIP1,TSSK6,YBX2,KLHL10,CFAP43,ACRBP,CCDC136,DDX4
GO: Biological Process	GO:0019953	sexual reproduction	5.44e-07	2.891e-05	10	1012	SPATA24,CATSPERZ,TSNAXIP1,TSSK6,YBX2,KLHL10,CFAP43,ACRBP,CCDC136,DDX4
GO: Biological Process	GO:0032504	multicellular organism reproduction	5.641e-07	2.891e-05	10	1016	SPATA24,CATSPERZ,TSNAXIP1,TSSK6,YBX2,KLHL10,CFAP43,ACRBP,CCDC136,DDX4
GO: Biological Process	GO:0097722	sperm motility	7.918e-07	3.746e-05	5	127	CATSPERZ,CFAP43,GAPDHS,ZMYND10,DDX4
GO: Biological Process	GO:0003006	developmental process involved in reproduction	1.818e-06	7.986e-05	10	1155	SPATA24,CATSPERZ,TSNAXIP1,TSSK6,YBX2,KLHL10,CFAP43,ACRBP,CCDC136,DDX4
GO: Biological Process	GO:0044703	multi-organism reproductive process	2.568e-06	0.0001053	10	1200	SPATA24,CATSPERZ,TSNAXIP1,TSSK6,YBX2,KLHL10,CFAP43,ACRBP,CCDC136,DDX4
GO: Biological Process	GO:0051704	multi-organism process	5.16e-06	0.0001983	10	1297	SPATA24,CATSPERZ,TSNAXIP1,TSSK6,YBX2,KLHL10,CFAP43,ACRBP,CCDC136,DDX4
GO: Biological Process	GO:0003341	cilium movement	8.913e-06	0.0003224	5	208	CATSPERZ,CFAP43,GAPDHS,ZMYND10,DDX4
GO: Biological Process	GO:0007017	microtubule-based process	1.386e-05	0.0004736	9	1133	CATSPERZ,CCDC96,CFAP43,GAPDHS,CDC20,ZMYND10,TUBA3D,DDX4,WDR62
GO: Biological Process	GO:0030317	flagellated sperm motility	2.465e-05	0.0007978	4	124	CATSPERZ,CFAP43,GAPDHS,DDX4
GO: Biological Process	GO:0060294	cilium movement involved in cell motility	3.967e-05	0.00122	4	140	CATSPERZ,CFAP43,GAPDHS,DDX4
GO: Biological Process	GO:0060285	cilium-dependent cell motility	5.754e-05	0.001608	4	154	CATSPERZ,CFAP43,GAPDHS,DDX4
GO: Biological Process	GO:0001539	cilium or flagellum-dependent cell motility	5.754e-05	0.001608	4	154	CATSPERZ,CFAP43,GAPDHS,DDX4
GO: Biological Process	GO:0070925	organelle assembly	0.000309	0.008263	7	986	CCDC96,CFAP43,CDC20,ZMYND10,ACRBP,CCDC136,WDR62
GO: Biological Process	GO:0007018	microtubule-based movement	0.0003442	0.008819	6	705	CATSPERZ,CCDC96,CFAP43,GAPDHS,ZMYND10,DDX4
GO: Biological Process	GO:0001675	acrosome assembly	0.0004202	0.01034	2	22	ACRBP,CCDC136
GO: Biological Process	GO:0140013	meiotic nuclear division	0.0006393	0.01404	4	289	PKMYT1,CATSPERZ,CDC20,DDX4
GO: Biological Process	GO:0051321	meiotic cell cycle	0.0006393	0.01404	4	289	PKMYT1,CATSPERZ,CDC20,DDX4
GO: Biological Process	GO:1903046	meiotic cell cycle process	0.0006393	0.01404	4	289	PKMYT1,CATSPERZ,CDC20,DDX4
GO: Biological Process	GO:0044458	motile cilium assembly	0.0007341	0.01557	2	29	CFAP43,ZMYND10
GO: Biological Process	GO:0000226	microtubule cytoskeleton organization	0.001265	0.02593	6	903	CCDC96,CFAP43,CDC20,ZMYND10,TUBA3D,WDR62
GO: Biological Process	GO:0033363	secretory granule organization	0.001766	0.03503	2	45	ACRBP,CCDC136
GO: Biological Process	GO:0007140	male meiotic nuclear division	0.002626	0.04481	2	55	CATSPERZ,DDX4
GO: Biological Process	GO:0000089	mitotic metaphase	0.002769	0.04481	1	2	CDC20
GO: Biological Process	GO:0000087	mitotic M phase	0.002769	0.04481	1	2	CDC20
GO: Biological Process	GO:1905505	positive regulation of motile cilium assembly	0.002769	0.04481	1	2	ZMYND10
GO: Biological Process	GO:1905503	regulation of motile cilium assembly	0.002769	0.04481	1	2	ZMYND10
GO: Biological Process	GO:0051323	metaphase	0.002769	0.04481	1	2	CDC20
GO: Biological Process	GO:0009386	translational attenuation	0.002769	0.04481	1	2	YBX2
GO: Cellular Component	GO:0015630	microtubule cytoskeleton	2.324e-05	0.002835	10	1481	CATSPERZ,CCDC96,CFAP43,GAPDHS,CDC20,IQCD,ZMYND10,TUBA3D,ANKRD7,WDR62
GO: Cellular Component	GO:0031514	motile cilium	0.000344	0.01084	4	237	CATSPERZ,CFAP43,GAPDHS,IQCD
GO: Cellular Component	GO:0005930	axoneme	0.0005548	0.01084	4	269	CATSPERZ,CCDC96,CFAP43,GAPDHS
GO: Cellular Component	GO:0097014	ciliary plasm	0.0005705	0.01084	4	271	CATSPERZ,CCDC96,CFAP43,GAPDHS
GO: Cellular Component	GO:0002080	acrosomal membrane	0.0008387	0.01084	2	30	ACRBP,CCDC136
GO: Cellular Component	GO:0005815	microtubule organizing center	0.0009923	0.01084	6	832	CCDC96,CDC20,IQCD,ZMYND10,ANKRD7,WDR62
GO: Cellular Component	GO:0097228	sperm principal piece	0.001015	0.01084	2	33	CATSPERZ,GAPDHS
GO: Cellular Component	GO:1990719	C1 axonemal microtubule	0.00136	0.01084	3	154	CATSPERZ,CFAP43,GAPDHS
GO: Cellular Component	GO:1990720	C2 axonemal microtubule	0.00136	0.01084	3	154	CATSPERZ,CFAP43,GAPDHS
GO: Cellular Component	GO:0097729	9+2 motile cilium	0.00136	0.01084	3	154	CATSPERZ,CFAP43,GAPDHS
GO: Cellular Component	GO:0097540	axonemal central pair	0.00136	0.01084	3	154	CATSPERZ,CFAP43,GAPDHS
GO: Cellular Component	GO:1990716	axonemal central apparatus	0.001411	0.01084	3	156	CATSPERZ,CFAP43,GAPDHS
GO: Cellular Component	GO:0099189	postsynaptic spectrin-associated cytoskeleton	0.001433	0.01084	1	1	SPTBN2
GO: Cellular Component	GO:0097650	B axonemal microtubule	0.001437	0.01084	3	157	CATSPERZ,CFAP43,GAPDHS
GO: Cellular Component	GO:0097649	A axonemal microtubule	0.001437	0.01084	3	157	CATSPERZ,CFAP43,GAPDHS
GO: Cellular Component	GO:0097545	axonemal outer doublet	0.001437	0.01084	3	157	CATSPERZ,CFAP43,GAPDHS
GO: Cellular Component	GO:0036156	inner dynein arm	0.001572	0.01084	3	162	CATSPERZ,CFAP43,GAPDHS
GO: Cellular Component	GO:0005879	axonemal microtubule	0.0016	0.01084	3	163	CATSPERZ,CFAP43,GAPDHS
GO: Cellular Component	GO:0032838	plasma membrane bounded cell projection cytoplasm	0.001791	0.01101	4	369	CATSPERZ,CCDC96,CFAP43,GAPDHS
GO: Cellular Component	GO:0036157	outer dynein arm	0.001804	0.01101	3	170	CATSPERZ,CFAP43,GAPDHS
GO: Cellular Component	GO:0005874	microtubule	0.002165	0.01215	5	655	CATSPERZ,CCDC96,CFAP43,GAPDHS,TUBA3D
GO: Cellular Component	GO:0005858	axonemal dynein complex	0.002191	0.01215	3	182	CATSPERZ,CFAP43,GAPDHS
GO: Cellular Component	GO:0099568	cytoplasmic region	0.002888	0.01532	4	421	CATSPERZ,CCDC96,CFAP43,GAPDHS
GO: Cellular Component	GO:0030286	dynein complex	0.003197	0.01625	3	208	CATSPERZ,CFAP43,GAPDHS
GO: Cellular Component	GO:0005929	cilium	0.003584	0.01691	5	736	CATSPERZ,CCDC96,CFAP43,GAPDHS,IQCD
GO: Cellular Component	GO:0030990	intraciliary transport particle	0.003605	0.01691	5	737	CATSPERZ,CCDC96,CFAP43,GAPDHS,IQCD
GO: Cellular Component	GO:0005881	cytoplasmic microtubule	0.00429	0.01939	3	231	CATSPERZ,CFAP43,GAPDHS
GO: Cellular Component	GO:0071547	piP-body	0.007134	0.03108	1	5	DDX4
GO: Cellular Component	GO:0071546	pi-body	0.009974	0.04092	1	7	DDX4
GO: Cellular Component	GO:0005875	microtubule associated complex	0.01016	0.04092	3	316	CATSPERZ,CFAP43,GAPDHS
GO: Cellular Component	GO:0034451	centriolar satellite	0.0104	0.04092	2	108	ZMYND10,WDR62
GO: Cellular Component	GO:0005813	centrosome	0.01197	0.04564	4	632	CDC20,ZMYND10,ANKRD7,WDR62
GO: Cellular Component	GO:0014731	spectrin-associated cytoskeleton	0.01281	0.04595	1	9	SPTBN2
GO: Cellular Component	GO:0008091	spectrin	0.01281	0.04595	1	9	SPTBN2
GO: Cellular Component	GO:0036128	CatSper complex	0.01422	0.04956	1	10	CATSPERZ
Mouse Phenotype	MP:0002675	asthenozoospermia	9.049e-07	0.0001789	6	207	CATSPERZ,CRISP2,TSSK6,CFAP43,GAPDHS,CCDC136
Mouse Phenotype	MP:0001919	abnormal reproductive system physiology	9.122e-07	0.0001789	12	1503	CATSPERZ,CRISP2,TSSK6,YBX2,KLHL10,CFAP43,GAPDHS,CDC20,ACRBP,CCDC136,DDX4,WDR62
Mouse Phenotype	MP:0002674	abnormal sperm motility	1.806e-06	0.0001789	6	233	CATSPERZ,CRISP2,TSSK6,CFAP43,GAPDHS,CCDC136
Mouse Phenotype	MP:0001924	infertility	2.024e-06	0.0001789	9	774	CATSPERZ,TSSK6,YBX2,KLHL10,CFAP43,GAPDHS,CDC20,CCDC136,DDX4
Mouse Phenotype	MP:0002161	abnormal fertility/fecundity	2.265e-06	0.0001789	11	1316	CATSPERZ,CRISP2,TSSK6,YBX2,KLHL10,CFAP43,GAPDHS,CDC20,CCDC136,DDX4,WDR62
Mouse Phenotype	MP:0001925	male infertility	2.599e-06	0.0001789	8	580	CATSPERZ,TSSK6,YBX2,KLHL10,CFAP43,GAPDHS,CCDC136,DDX4
Mouse Phenotype	MP:0020450	abnormal sperm progressive motility	3.441e-06	0.0001789	3	18	CRISP2,CFAP43,CCDC136
Mouse Phenotype	MP:0020451	decreased sperm progressive motility	3.441e-06	0.0001789	3	18	CRISP2,CFAP43,CCDC136
Mouse Phenotype	MP:0004543	abnormal sperm physiology	4.246e-06	0.0001962	6	270	CATSPERZ,CRISP2,TSSK6,CFAP43,GAPDHS,CCDC136
Mouse Phenotype	MP:0003698	abnormal male reproductive system physiology	5.819e-06	0.0002421	9	879	CATSPERZ,CRISP2,TSSK6,YBX2,KLHL10,CFAP43,GAPDHS,CCDC136,DDX4
Mouse Phenotype	MP:0020846	abnormal cell motility	7.483e-05	0.00283	7	664	CATSPERZ,CRISP2,TSSK6,CFAP43,GAPDHS,CCDC136,DDX4
Mouse Phenotype	MP:0002208	abnormal germ cell morphology	8.704e-05	0.003018	7	680	TSSK6,YBX2,KLHL10,CFAP43,CDC20,CCDC136,DDX4
Mouse Phenotype	MP:0000358	abnormal cell morphology	0.0001063	0.003401	9	1260	TSSK6,YBX2,KLHL10,CFAP43,CDC20,ZMYND10,CCDC136,DDX4,WDR62
Mouse Phenotype	MP:0001929	abnormal gametogenesis	0.0002233	0.006634	7	790	TSSK6,YBX2,KLHL10,CFAP43,CDC20,CCDC136,DDX4
Mouse Phenotype	MP:0006362	abnormal male germ cell morphology	0.0004039	0.0112	6	609	TSSK6,YBX2,CFAP43,CDC20,CCDC136,DDX4
Mouse Phenotype	MP:0001156	abnormal spermatogenesis	0.0006061	0.015	6	657	TSSK6,YBX2,KLHL10,CFAP43,CCDC136,DDX4
Mouse Phenotype	MP:0002160	abnormal reproductive system morphology	0.000613	0.015	9	1582	CRISP2,TSSK6,YBX2,KLHL10,CFAP43,CDC20,CCDC136,DDX4,WDR62
Mouse Phenotype	MP:0011050	abnormal respiratory motile cilium morphology	0.0006889	0.01592	2	23	CFAP43,ZMYND10
Mouse Phenotype	MP:0001125	abnormal oocyte morphology	0.0007803	0.01708	3	108	YBX2,CDC20,DDX4
Mouse Phenotype	MP:0006361	abnormal female germ cell morphology	0.00089	0.01851	3	113	YBX2,CDC20,DDX4
Mouse Phenotype	MP:0002209	decreased germ cell number	0.001124	0.02226	5	486	TSSK6,YBX2,KLHL10,CFAP43,DDX4
Mouse Phenotype	MP:0005410	abnormal fertilization	0.001426	0.02696	3	133	CRISP2,ACRBP,CCDC136
Mouse Phenotype	MP:0009230	abnormal sperm head morphology	0.001585	0.02867	3	138	TSSK6,CFAP43,CCDC136
Mouse Phenotype	MP:0001931	abnormal oogenesis	0.002051	0.03555	3	151	YBX2,CDC20,DDX4
Gene Family	362	Ring finger proteins|WD repeat domain containing	0.0007587	0.009863	3	262	CFAP43,CDC20,WDR62
Gene Family	106	Y box binding proteins	0.002142	0.01392	1	3	YBX2
Gene Family	1113	Pleckstrin homology domain containing|Spectrins	0.004992	0.02037	1	7	SPTBN2
Gene Family	1374	TLC domain containing	0.007124	0.02037	1	10	TLCD3B
Gene Family	981	Dynein regulatory complex	0.007834	0.02037	1	11	IQCD
Gene Family	87	Zinc fingers MYND-type	0.01491	0.0323	1	21	ZMYND10
Gene Family	778	Tubulins	0.01843	0.03422	1	26	TUBA3D
Gene Family	617	Kelch like|BTB domain containing	0.02961	0.04277	1	42	KLHL10
Gene Family	499	DEAD-box helicases	0.02961	0.04277	1	42	DDX4
