# Supplementary material for: Altered mRNAs Profiles in the Testis of Patients With “Secondary Idiopathic Non-Obstructive Azoospermia”
Source: Front Cell Dev Biol. 2022 May 12;10:824596. doi: 10.3389/fcell.2022.824596 (PMC9133692; doi:10.3389/fcell.2022.824596)
Supplement: Supplementary file 10 [file Table8.XLSX]

## Sheet: Sheet4
Category	ID	Name	p-value	q-value FDR B&H	Hit Count in Query List	Hit Count in Genome	Hit in Query List
GO: Biological Process	GO:0010977	negative regulation of neuron projection development	9.038e-05	0.04801	4	173	DAB2,NGFR,VIM,B2M
GO: Biological Process	GO:0008347	glial cell migration	0.0001123	0.04801	3	68	HEXB,VIM,VCAN
GO: Biological Process	GO:0032940	secretion by cell	0.0001374	0.04801	9	1517	DAB2,HEXB,CMTM6,ACSL4,CPE,ANO6,CTSC,B2M,NSG1
GO: Biological Process	GO:0030207	chondroitin sulfate catabolic process	0.0001667	0.04801	2	14	HEXB,VCAN
GO: Biological Process	GO:0140352	export from cell	0.0001795	0.04801	9	1571	DAB2,HEXB,CMTM6,ACSL4,CPE,ANO6,CTSC,B2M,NSG1
GO: Biological Process	GO:0001921	positive regulation of receptor recycling	0.0002194	0.04801	2	16	DAB2,NSG1
GO: Biological Process	GO:0002443	leukocyte mediated immunity	0.0002461	0.04801	7	950	HEXB,CMTM6,C1S,CFI,ANO6,CTSC,B2M
GO: Biological Process	GO:0031345	negative regulation of cell projection organization	0.0002566	0.04801	4	227	DAB2,NGFR,VIM,B2M
GO: Biological Process	GO:0046903	secretion	0.0002877	0.04801	9	1672	DAB2,HEXB,CMTM6,ACSL4,CPE,ANO6,CTSC,B2M,NSG1
GO: Cellular Component	GO:0005775	vacuolar lumen	0.0001208	0.02741	4	174	HEXB,CTSC,VCAN,NSG1
GO: Cellular Component	GO:0055038	recycling endosome membrane	0.0003362	0.02741	3	92	CMTM6,B2M,NSG1
GO: Cellular Component	GO:0043202	lysosomal lumen	0.000381	0.02741	3	96	HEXB,VCAN,NSG1
GO: Cellular Component	GO:0005764	lysosome	0.0005883	0.02741	6	726	DAB2,HEXB,CMTM6,CTSC,VCAN,NSG1
GO: Cellular Component	GO:0000323	lytic vacuole	0.0005883	0.02741	6	726	DAB2,HEXB,CMTM6,CTSC,VCAN,NSG1
GO: Cellular Component	GO:0062023	collagen-containing extracellular matrix	0.0007524	0.02892	5	498	MGP,PLXDC2,CTSC,COL27A1,VCAN
GO: Cellular Component	GO:0030135	coated vesicle	0.001075	0.02892	4	310	DAB2,NGFR,CTSC,B2M
GO: Cellular Component	GO:0030659	cytoplasmic vesicle membrane	0.001125	0.02892	6	822	DAB2,CMTM6,CPE,ANO6,B2M,NSG1
GO: Cellular Component	GO:0005788	endoplasmic reticulum lumen	0.001251	0.02892	4	323	CTSC,COL27A1,VCAN,B2M
GO: Cellular Component	GO:0012506	vesicle membrane	0.00129	0.02892	6	844	DAB2,CMTM6,CPE,ANO6,B2M,NSG1
GO: Cellular Component	GO:0042582	azurophil granule	0.001617	0.02892	3	158	HEXB,CMTM6,CTSC
GO: Cellular Component	GO:0005766	primary lysosome	0.001617	0.02892	3	158	HEXB,CMTM6,CTSC
GO: Cellular Component	GO:0042581	specific granule	0.001676	0.02892	3	160	CMTM6,ANO6,B2M
GO: Cellular Component	GO:0030141	secretory granule	0.001843	0.02892	6	905	HEXB,CMTM6,CPE,ANO6,CTSC,B2M
GO: Cellular Component	GO:0031901	early endosome membrane	0.001862	0.02892	3	166	CMTM6,B2M,NSG1
GO: Cellular Component	GO:0031012	extracellular matrix	0.00218	0.0303	5	633	MGP,PLXDC2,CTSC,COL27A1,VCAN
GO: Cellular Component	GO:0030312	external encapsulating structure	0.002211	0.0303	5	635	MGP,PLXDC2,CTSC,COL27A1,VCAN
GO: Cellular Component	GO:0055037	recycling endosome	0.003293	0.04089	3	203	CMTM6,B2M,NSG1
GO: Cellular Component	GO:0005925	focal adhesion	0.003363	0.04089	4	424	DAB2,TPM4,VIM,B2M
GO: Cellular Component	GO:0005741	mitochondrial outer membrane	0.003574	0.04089	3	209	ACSL4,ARMCX1,ARMCX3
GO: Cellular Component	GO:0030055	cell-substrate junction	0.003686	0.04089	4	435	DAB2,TPM4,VIM,B2M
